# Supplementary material for: Atomistic-Level Structural Insight into Vespa Venom (Ves a 1) and Lipid Membrane Through the View of Molecular Dynamics Simulation
Source: Toxins (Basel). 2025 Jul 31;17(8):387. doi: 10.3390/toxins17080387 (PMC12389835; doi:10.3390/toxins17080387)
Supplement: Supplementary file 1 [file toxins-17-00387-s001.zip]

Archive with 10 entries (9 files):
- Figure S1.pdf
- Ves-a-1-pdb-files/
- Ves-a-1-pdb-files/Starting-Ves_a_1-Membrane.pdb
- Ves-a-1-pdb-files/Starting-Ves_a_1-Voxilaprevir-Membrane.pdb
- Ves-a-1-pdb-files/Ves_a_1-Membrane-MD1-1000ns.pdb
- Ves-a-1-pdb-files/Ves_a_1-Membrane-MD2-1000ns.pdb
- Ves-a-1-pdb-files/Ves_a_1-Membrane-MD3-1000ns.pdb
- Ves-a-1-pdb-files/Ves_a_1-Voxilaprevir-Membrane-MD1-1000ns.pdb
- Ves-a-1-pdb-files/Ves_a_1-Voxilaprevir-Membrane-MD2-1000ns.pdb
- Ves-a-1-pdb-files/Ves_a_1-Voxilaprevir-Membrane-MD3-1000ns.pdb
