# Supplementary material for: Atomistic-Level Structural Insight into Vespa Venom (Ves a 1) and Lipid Membrane Through the View of Molecular Dynamics Simulation
Source: Toxins (Basel). 2025 Jul 31;17(8):387. doi: 10.3390/toxins17080387 (PMC12389835; doi:10.3390/toxins17080387)
Supplement: Supplementary file 1 [file toxins-17-00387-s001.zip › Ves-a-1-pdb-files/Starting-Ves_a_1-Membrane.pdb]

CRYST1    0.000    0.000    0.000  90.00  90.00  90.00 P 1           1
ATOM      1  N   PHE A   1      35.380  57.362  97.786  1.00  0.00           N
ATOM      2  CA  PHE A   1      36.011  58.437  96.976  1.00  0.00           C
ATOM      3  CB  PHE A   1      34.993  59.597  96.737  1.00  0.00           C
ATOM      4  CG  PHE A   1      35.567  60.791  95.990  1.00  0.00           C
ATOM      5  CD1 PHE A   1      35.272  62.125  96.346  1.00  0.00           C
ATOM      6  CE1 PHE A   1      35.913  63.201  95.706  1.00  0.00           C
ATOM      7  CZ  PHE A   1      36.821  62.956  94.671  1.00  0.00           C
ATOM      8  CE2 PHE A   1      37.002  61.648  94.216  1.00  0.00           C
ATOM      9  CD2 PHE A   1      36.394  60.575  94.879  1.00  0.00           C
ATOM     10  C   PHE A   1      37.244  58.862  97.725  1.00  0.00           C
ATOM     11  O   PHE A   1      37.172  59.599  98.707  1.00  0.00           O
ATOM     12  N   ASN A   2      38.376  58.261  97.308  1.00  0.00           N
ATOM     13  CA  ASN A   2      39.714  58.567  97.767  1.00  0.00           C
ATOM     14  CB  ASN A   2      40.095  57.543  98.869  1.00  0.00           C
ATOM     15  CG  ASN A   2      41.574  57.578  99.258  1.00  0.00           C
ATOM     16  OD1 ASN A   2      42.314  58.506  98.936  1.00  0.00           O
ATOM     17  ND2 ASN A   2      42.021  56.492  99.930  1.00  0.00           N
ATOM     18  C   ASN A   2      40.699  58.437  96.581  1.00  0.00           C
ATOM     19  O   ASN A   2      41.007  57.310  96.199  1.00  0.00           O
ATOM     20  N   PRO A   3      41.199  59.496  95.981  1.00  0.00           N
ATOM     21  CD  PRO A   3      40.356  60.690  95.904  1.00  0.00           C
ATOM     22  CG  PRO A   3      40.810  61.470  94.683  1.00  0.00           C
ATOM     23  CB  PRO A   3      42.119  60.784  94.235  1.00  0.00           C
ATOM     24  CA  PRO A   3      42.153  59.380  94.864  1.00  0.00           C
ATOM     25  C   PRO A   3      43.574  58.936  95.210  1.00  0.00           C
ATOM     26  O   PRO A   3      44.343  58.567  94.324  1.00  0.00           O
ATOM     27  N   CYX A   4      43.976  58.975  96.492  1.00  0.00           N
ATOM     28  CA  CYX A   4      45.310  58.606  96.925  1.00  0.00           C
ATOM     29  CB  CYX A   4      46.066  59.818  97.595  1.00  0.00           C
ATOM     30  SG  CYX A   4      45.773  61.531  97.005  1.00  0.00           S
ATOM     31  C   CYX A   4      45.240  57.416  97.920  1.00  0.00           C
ATOM     32  O   CYX A   4      45.136  57.617  99.133  1.00  0.00           O
ATOM     33  N   PRO A   5      45.314  56.151  97.491  1.00  0.00           N
ATOM     34  CD  PRO A   5      45.055  55.759  96.108  1.00  0.00           C
ATOM     35  CG  PRO A   5      45.196  54.239  96.089  1.00  0.00           C
ATOM     36  CB  PRO A   5      44.802  53.842  97.509  1.00  0.00           C
ATOM     37  CA  PRO A   5      45.308  55.001  98.396  1.00  0.00           C
ATOM     38  C   PRO A   5      46.673  54.654  98.960  1.00  0.00           C
ATOM     39  O   PRO A   5      47.690  54.777  98.284  1.00  0.00           O
ATOM     40  N   TYR A   6      46.700  54.179 100.217  1.00  0.00           N
ATOM     41  CA  TYR A   6      47.879  53.657 100.879  1.00  0.00           C
ATOM     42  CB  TYR A   6      48.050  54.348 102.274  1.00  0.00           C
ATOM     43  CG  TYR A   6      48.966  53.602 103.213  1.00  0.00           C
ATOM     44  CD1 TYR A   6      48.406  52.622 104.051  1.00  0.00           C
ATOM     45  CE1 TYR A   6      49.221  51.755 104.783  1.00  0.00           C
ATOM     46  CZ  TYR A   6      50.610  51.893 104.701  1.00  0.00           C
ATOM     47  OH  TYR A   6      51.475  51.014 105.364  1.00  0.00           O
ATOM     48  CE2 TYR A   6      51.174  52.933 103.962  1.00  0.00           C
ATOM     49  CD2 TYR A   6      50.356  53.790 103.214  1.00  0.00           C
ATOM     50  C   TYR A   6      47.766  52.148 101.063  1.00  0.00           C
ATOM     51  O   TYR A   6      46.715  51.652 101.453  1.00  0.00           O
ATOM     52  N   SER A   7      48.859  51.378 100.850  1.00  0.00           N
ATOM     53  CA  SER A   7      48.880  49.956 101.171  1.00  0.00           C
ATOM     54  CB  SER A   7      48.215  49.174 100.005  1.00  0.00           C
ATOM     55  OG  SER A   7      48.049  47.792 100.278  1.00  0.00           O
ATOM     56  C   SER A   7      50.325  49.488 101.358  1.00  0.00           C
ATOM     57  O   SER A   7      51.226  49.956 100.658  1.00  0.00           O
ATOM     58  N   ASP A   8      50.574  48.513 102.250  1.00  0.00           N
ATOM     59  CA  ASP A   8      51.885  47.993 102.619  1.00  0.00           C
ATOM     60  CB  ASP A   8      51.785  47.066 103.863  1.00  0.00           C
ATOM     61  CG  ASP A   8      50.923  47.476 105.049  1.00  0.00           C
ATOM     62  OD1 ASP A   8      50.682  46.572 105.896  1.00  0.00           O
ATOM     63  OD2 ASP A   8      50.492  48.647 105.148  1.00  0.00           O
ATOM     64  C   ASP A   8      52.580  47.175 101.517  1.00  0.00           C
ATOM     65  O   ASP A   8      53.743  46.789 101.639  1.00  0.00           O
ATOM     66  N   ASP A   9      51.857  46.884 100.417  1.00  0.00           N
ATOM     67  CA  ASP A   9      52.324  46.174  99.248  1.00  0.00           C
ATOM     68  CB  ASP A   9      51.445  44.908  99.069  1.00  0.00           C
ATOM     69  CG  ASP A   9      49.968  45.154  98.769  1.00  0.00           C
ATOM     70  OD1 ASP A   9      49.264  44.128  98.618  1.00  0.00           O
ATOM     71  OD2 ASP A   9      49.535  46.339  98.675  1.00  0.00           O
ATOM     72  C   ASP A   9      52.335  47.037  97.987  1.00  0.00           C
ATOM     73  O   ASP A   9      52.780  46.574  96.932  1.00  0.00           O
ATOM     74  N   THR A  10      51.922  48.331  98.095  1.00  0.00           N
ATOM     75  CA  THR A  10      51.961  49.272  96.981  1.00  0.00           C
ATOM     76  CB  THR A  10      50.536  49.642  96.562  1.00  0.00           C
ATOM     77  CG2 THR A  10      50.435  50.586  95.365  1.00  0.00           C
ATOM     78  OG1 THR A  10      49.824  48.481  96.179  1.00  0.00           O
ATOM     79  C   THR A  10      52.853  50.481  97.237  1.00  0.00           C
ATOM     80  O   THR A  10      53.428  51.021  96.286  1.00  0.00           O
ATOM     81  N   VAL A  11      53.100  50.895  98.504  1.00  0.00           N
ATOM     82  CA  VAL A  11      54.356  51.562  98.849  1.00  0.00           C
ATOM     83  CB  VAL A  11      54.406  52.058 100.311  1.00  0.00           C
ATOM     84  CG1 VAL A  11      55.654  52.936 100.540  1.00  0.00           C
ATOM     85  CG2 VAL A  11      53.161  52.842 100.726  1.00  0.00           C
ATOM     86  C   VAL A  11      55.565  50.654  98.573  1.00  0.00           C
ATOM     87  O   VAL A  11      55.582  49.472  98.939  1.00  0.00           O
ATOM     88  N   LYS A  12      56.606  51.194  97.893  1.00  0.00           N
ATOM     89  CA  LYS A  12      57.795  50.441  97.543  1.00  0.00           C
ATOM     90  CB  LYS A  12      57.838  50.096  96.039  1.00  0.00           C
ATOM     91  CG  LYS A  12      56.570  49.418  95.494  1.00  0.00           C
ATOM     92  CD  LYS A  12      56.714  49.087  94.005  1.00  0.00           C
ATOM     93  CE  LYS A  12      55.451  48.507  93.376  1.00  0.00           C
ATOM     94  NZ  LYS A  12      54.397  49.539  93.297  1.00  0.00           N
ATOM     95  C   LYS A  12      59.067  51.170  97.952  1.00  0.00           C
ATOM     96  O   LYS A  12      59.040  52.322  98.394  1.00  0.00           O
ATOM     97  N   MET A  13      60.234  50.491  97.822  1.00  0.00           N
ATOM     98  CA  MET A  13      61.523  51.049  98.195  1.00  0.00           C
ATOM     99  CB  MET A  13      61.942  50.603  99.639  1.00  0.00           C
ATOM    100  CG  MET A  13      62.476  49.157  99.809  1.00  0.00           C
ATOM    101  SD  MET A  13      62.567  48.498 101.519  1.00  0.00           S
ATOM    102  CE  MET A  13      60.960  47.658 101.713  1.00  0.00           C
ATOM    103  C   MET A  13      62.593  50.679  97.171  1.00  0.00           C
ATOM    104  O   MET A  13      62.641  49.570  96.649  1.00  0.00           O
ATOM    105  N   ILE A  14      63.461  51.636  96.815  1.00  0.00           N
ATOM    106  CA  ILE A  14      64.692  51.435  96.084  1.00  0.00           C
ATOM    107  CB  ILE A  14      64.921  52.677  95.225  1.00  0.00           C
ATOM    108  CG2 ILE A  14      66.397  53.006  94.909  1.00  0.00           C
ATOM    109  CG1 ILE A  14      64.074  52.518  93.955  1.00  0.00           C
ATOM    110  CD1 ILE A  14      63.932  53.811  93.167  1.00  0.00           C
ATOM    111  C   ILE A  14      65.794  51.158  97.088  1.00  0.00           C
ATOM    112  O   ILE A  14      65.734  51.652  98.215  1.00  0.00           O
ATOM    113  N   ILE A  15      66.803  50.327  96.746  1.00  0.00           N
ATOM    114  CA  ILE A  15      67.907  50.057  97.648  1.00  0.00           C
ATOM    115  CB  ILE A  15      67.778  48.691  98.355  1.00  0.00           C
ATOM    116  CG2 ILE A  15      68.956  48.420  99.305  1.00  0.00           C
ATOM    117  CG1 ILE A  15      66.452  48.537  99.137  1.00  0.00           C
ATOM    118  CD1 ILE A  15      66.194  47.131  99.698  1.00  0.00           C
ATOM    119  C   ILE A  15      69.205  50.182  96.863  1.00  0.00           C
ATOM    120  O   ILE A  15      69.403  49.561  95.818  1.00  0.00           O
ATOM    121  N   LEU A  16      70.098  51.051  97.367  1.00  0.00           N
ATOM    122  CA  LEU A  16      71.366  51.404  96.769  1.00  0.00           C
ATOM    123  CB  LEU A  16      71.369  52.897  96.321  1.00  0.00           C
ATOM    124  CG  LEU A  16      70.245  53.421  95.384  1.00  0.00           C
ATOM    125  CD1 LEU A  16      70.516  54.903  95.055  1.00  0.00           C
ATOM    126  CD2 LEU A  16      70.122  52.622  94.082  1.00  0.00           C
ATOM    127  C   LEU A  16      72.543  51.180  97.740  1.00  0.00           C
ATOM    128  O   LEU A  16      72.452  51.435  98.943  1.00  0.00           O
ATOM    129  N   THR A  17      73.685  50.705  97.195  1.00  0.00           N
ATOM    130  CA  THR A  17      75.024  50.591  97.773  1.00  0.00           C
ATOM    131  CB  THR A  17      75.403  49.163  98.183  1.00  0.00           C
ATOM    132  CG2 THR A  17      74.584  48.696  99.396  1.00  0.00           C
ATOM    133  OG1 THR A  17      75.124  48.253  97.129  1.00  0.00           O
ATOM    134  C   THR A  17      76.003  51.092  96.694  1.00  0.00           C
ATOM    135  O   THR A  17      75.632  51.262  95.533  1.00  0.00           O
ATOM    136  N   ARG A  18      77.283  51.382  97.026  1.00  0.00           N
ATOM    137  CA  ARG A  18      78.234  52.056  96.145  1.00  0.00           C
ATOM    138  CB  ARG A  18      79.602  52.203  96.863  1.00  0.00           C
ATOM    139  CG  ARG A  18      79.833  53.533  97.609  1.00  0.00           C
ATOM    140  CD  ARG A  18      81.116  53.492  98.445  1.00  0.00           C
ATOM    141  NE  ARG A  18      81.410  54.887  98.885  1.00  0.00           N
ATOM    142  CZ  ARG A  18      82.417  55.277  99.643  1.00  0.00           C
ATOM    143  NH1 ARG A  18      83.183  54.411 100.278  1.00  0.00           N
ATOM    144  NH2 ARG A  18      82.709  56.548  99.805  1.00  0.00           N
ATOM    145  C   ARG A  18      78.450  51.416  94.782  1.00  0.00           C
ATOM    146  O   ARG A  18      78.676  52.096  93.791  1.00  0.00           O
ATOM    147  N   GLU A  19      78.390  50.091  94.708  1.00  0.00           N
ATOM    148  CA  GLU A  19      78.609  49.365  93.485  1.00  0.00           C
ATOM    149  CB  GLU A  19      79.356  48.055  93.857  1.00  0.00           C
ATOM    150  CG  GLU A  19      78.533  46.888  94.439  1.00  0.00           C
ATOM    151  CD  GLU A  19      78.320  47.007  95.937  1.00  0.00           C
ATOM    152  OE1 GLU A  19      77.691  48.000  96.399  1.00  0.00           O
ATOM    153  OE2 GLU A  19      78.770  46.074  96.647  1.00  0.00           O
ATOM    154  C   GLU A  19      77.298  49.085  92.750  1.00  0.00           C
ATOM    155  O   GLU A  19      77.272  48.896  91.536  1.00  0.00           O
ATOM    156  N   ASN A  20      76.140  49.133  93.435  1.00  0.00           N
ATOM    157  CA  ASN A  20      74.864  48.767  92.875  1.00  0.00           C
ATOM    158  CB  ASN A  20      74.104  47.948  93.952  1.00  0.00           C
ATOM    159  CG  ASN A  20      74.726  46.560  94.095  1.00  0.00           C
ATOM    160  OD1 ASN A  20      75.148  45.958  93.107  1.00  0.00           O
ATOM    161  ND2 ASN A  20      74.712  46.003  95.331  1.00  0.00           N
ATOM    162  C   ASN A  20      74.099  50.028  92.475  1.00  0.00           C
ATOM    163  O   ASN A  20      73.081  50.350  93.078  1.00  0.00           O
ATOM    164  N   LYS A  21      74.596  50.810  91.476  1.00  0.00           N
ATOM    165  CA  LYS A  21      74.106  52.176  91.238  1.00  0.00           C
ATOM    166  CB  LYS A  21      75.243  53.094  90.723  1.00  0.00           C
ATOM    167  CG  LYS A  21      76.448  53.213  91.661  1.00  0.00           C
ATOM    168  CD  LYS A  21      77.555  54.035  90.985  1.00  0.00           C
ATOM    169  CE  LYS A  21      78.610  54.556  91.957  1.00  0.00           C
ATOM    170  NZ  LYS A  21      79.577  55.417  91.255  1.00  0.00           N
ATOM    171  C   LYS A  21      72.925  52.358  90.305  1.00  0.00           C
ATOM    172  O   LYS A  21      72.172  53.323  90.439  1.00  0.00           O
ATOM    173  N   LYS A  22      72.672  51.448  89.347  1.00  0.00           N
ATOM    174  CA  LYS A  22      71.423  51.411  88.621  1.00  0.00           C
ATOM    175  CB  LYS A  22      71.469  50.426  87.444  1.00  0.00           C
ATOM    176  CG  LYS A  22      72.426  50.882  86.367  1.00  0.00           C
ATOM    177  CD  LYS A  22      72.490  49.840  85.271  1.00  0.00           C
ATOM    178  CE  LYS A  22      73.611  50.031  84.365  1.00  0.00           C
ATOM    179  NZ  LYS A  22      72.972  50.012  82.982  1.00  0.00           N
ATOM    180  C   LYS A  22      70.282  51.039  89.538  1.00  0.00           C
ATOM    181  O   LYS A  22      70.333  50.019  90.205  1.00  0.00           O
ATOM    182  N   HID A  23      69.247  51.899  89.644  1.00  0.00           N
ATOM    183  CA  HID A  23      68.266  51.780  90.702  1.00  0.00           C
ATOM    184  CB  HID A  23      67.546  53.142  90.954  1.00  0.00           C
ATOM    185  CG  HID A  23      67.109  53.897  89.715  1.00  0.00           C
ATOM    186  ND1 HID A  23      67.840  54.860  89.032  1.00  0.00           N
ATOM    187  CE1 HID A  23      67.024  55.374  88.074  1.00  0.00           C
ATOM    188  NE2 HID A  23      65.835  54.817  88.110  1.00  0.00           N
ATOM    189  CD2 HID A  23      65.874  53.907  89.147  1.00  0.00           C
ATOM    190  C   HID A  23      67.258  50.660  90.516  1.00  0.00           C
ATOM    191  O   HID A  23      66.551  50.616  89.511  1.00  0.00           O
ATOM    192  N   ASP A  24      67.145  49.780  91.538  1.00  0.00           N
ATOM    193  CA  ASP A  24      66.290  48.612  91.556  1.00  0.00           C
ATOM    194  CB  ASP A  24      67.091  47.316  91.822  1.00  0.00           C
ATOM    195  CG  ASP A  24      67.929  46.854  90.638  1.00  0.00           C
ATOM    196  OD1 ASP A  24      67.345  46.656  89.544  1.00  0.00           O
ATOM    197  OD2 ASP A  24      69.126  46.546  90.865  1.00  0.00           O
ATOM    198  C   ASP A  24      65.292  48.704  92.707  1.00  0.00           C
ATOM    199  O   ASP A  24      65.619  49.168  93.806  1.00  0.00           O
ATOM    200  N   PHE A  25      64.042  48.254  92.482  1.00  0.00           N
ATOM    201  CA  PHE A  25      63.006  48.189  93.494  1.00  0.00           C
ATOM    202  CB  PHE A  25      61.615  48.573  92.913  1.00  0.00           C
ATOM    203  CG  PHE A  25      61.339  50.057  92.908  1.00  0.00           C
ATOM    204  CD1 PHE A  25      61.417  50.807  91.719  1.00  0.00           C
ATOM    205  CE1 PHE A  25      60.968  52.135  91.667  1.00  0.00           C
ATOM    206  CZ  PHE A  25      60.466  52.737  92.827  1.00  0.00           C
ATOM    207  CE2 PHE A  25      60.463  52.031  94.036  1.00  0.00           C
ATOM    208  CD2 PHE A  25      60.872  50.691  94.071  1.00  0.00           C
ATOM    209  C   PHE A  25      62.849  46.869  94.238  1.00  0.00           C
ATOM    210  O   PHE A  25      63.103  45.768  93.741  1.00  0.00           O
ATOM    211  N   TYR A  26      62.379  47.036  95.497  1.00  0.00           N
ATOM    212  CA  TYR A  26      62.077  46.026  96.474  1.00  0.00           C
ATOM    213  CB  TYR A  26      63.179  45.926  97.569  1.00  0.00           C
ATOM    214  CG  TYR A  26      64.521  45.623  96.940  1.00  0.00           C
ATOM    215  CD1 TYR A  26      65.001  44.303  96.937  1.00  0.00           C
ATOM    216  CE1 TYR A  26      66.173  43.977  96.243  1.00  0.00           C
ATOM    217  CZ  TYR A  26      66.970  44.991  95.700  1.00  0.00           C
ATOM    218  OH  TYR A  26      68.217  44.680  95.121  1.00  0.00           O
ATOM    219  CE2 TYR A  26      66.553  46.323  95.768  1.00  0.00           C
ATOM    220  CD2 TYR A  26      65.315  46.631  96.349  1.00  0.00           C
ATOM    221  C   TYR A  26      60.759  46.423  97.143  1.00  0.00           C
ATOM    222  O   TYR A  26      60.350  47.588  97.137  1.00  0.00           O
ATOM    223  N   THR A  27      60.057  45.447  97.754  1.00  0.00           N
ATOM    224  CA  THR A  27      58.793  45.617  98.459  1.00  0.00           C
ATOM    225  CB  THR A  27      57.619  44.874  97.802  1.00  0.00           C
ATOM    226  CG2 THR A  27      57.469  45.311  96.341  1.00  0.00           C
ATOM    227  OG1 THR A  27      57.725  43.449  97.845  1.00  0.00           O
ATOM    228  C   THR A  27      58.943  45.065  99.870  1.00  0.00           C
ATOM    229  O   THR A  27      59.903  44.366 100.166  1.00  0.00           O
ATOM    230  N   LEU A  28      57.994  45.278 100.803  1.00  0.00           N
ATOM    231  CA  LEU A  28      58.039  44.612 102.109  1.00  0.00           C
ATOM    232  CB  LEU A  28      56.945  45.238 103.015  1.00  0.00           C
ATOM    233  CG  LEU A  28      57.095  45.145 104.554  1.00  0.00           C
ATOM    234  CD1 LEU A  28      58.357  45.795 105.118  1.00  0.00           C
ATOM    235  CD2 LEU A  28      55.931  45.876 105.234  1.00  0.00           C
ATOM    236  C   LEU A  28      57.867  43.075 102.031  1.00  0.00           C
ATOM    237  O   LEU A  28      58.024  42.376 103.030  1.00  0.00           O
ATOM    238  N   ASN A  29      57.575  42.513 100.832  1.00  0.00           N
ATOM    239  CA  ASN A  29      57.636  41.078 100.596  1.00  0.00           C
ATOM    240  CB  ASN A  29      56.337  40.651  99.853  1.00  0.00           C
ATOM    241  CG  ASN A  29      55.917  39.212 100.139  1.00  0.00           C
ATOM    242  OD1 ASN A  29      56.034  38.708 101.257  1.00  0.00           O
ATOM    243  ND2 ASN A  29      55.384  38.523  99.093  1.00  0.00           N
ATOM    244  C   ASN A  29      58.881  40.629  99.828  1.00  0.00           C
ATOM    245  O   ASN A  29      59.056  39.443  99.555  1.00  0.00           O
ATOM    246  N   THR A  30      59.796  41.556  99.457  1.00  0.00           N
ATOM    247  CA  THR A  30      60.942  41.207  98.625  1.00  0.00           C
ATOM    248  CB  THR A  30      60.784  41.446  97.110  1.00  0.00           C
ATOM    249  CG2 THR A  30      59.582  40.664  96.570  1.00  0.00           C
ATOM    250  OG1 THR A  30      60.564  42.812  96.781  1.00  0.00           O
ATOM    251  C   THR A  30      62.189  41.918  99.086  1.00  0.00           C
ATOM    252  O   THR A  30      63.249  41.707  98.506  1.00  0.00           O
ATOM    253  N   ILE A  31      62.148  42.719 100.177  1.00  0.00           N
ATOM    254  CA  ILE A  31      63.306  43.395 100.780  1.00  0.00           C
ATOM    255  CB  ILE A  31      62.912  44.106 102.087  1.00  0.00           C
ATOM    256  CG2 ILE A  31      62.504  43.010 103.098  1.00  0.00           C
ATOM    257  CG1 ILE A  31      64.035  45.029 102.610  1.00  0.00           C
ATOM    258  CD1 ILE A  31      63.750  45.593 104.004  1.00  0.00           C
ATOM    259  C   ILE A  31      64.533  42.489 100.983  1.00  0.00           C
ATOM    260  O   ILE A  31      65.667  42.879 100.711  1.00  0.00           O
ATOM    261  N   LYS A  32      64.334  41.210 101.368  1.00  0.00           N
ATOM    262  CA  LYS A  32      65.391  40.250 101.618  1.00  0.00           C
ATOM    263  CB  LYS A  32      64.827  39.045 102.414  1.00  0.00           C
ATOM    264  CG  LYS A  32      64.581  39.376 103.892  1.00  0.00           C
ATOM    265  CD  LYS A  32      64.562  38.148 104.809  1.00  0.00           C
ATOM    266  CE  LYS A  32      64.272  38.517 106.259  1.00  0.00           C
ATOM    267  NZ  LYS A  32      64.253  37.270 107.041  1.00  0.00           N
ATOM    268  C   LYS A  32      66.157  39.770 100.394  1.00  0.00           C
ATOM    269  O   LYS A  32      67.126  39.028 100.508  1.00  0.00           O
ATOM    270  N   ASN A  33      65.768  40.187  99.173  1.00  0.00           N
ATOM    271  CA  ASN A  33      66.495  39.883  97.957  1.00  0.00           C
ATOM    272  CB  ASN A  33      65.599  40.146  96.707  1.00  0.00           C
ATOM    273  CG  ASN A  33      64.503  39.089  96.562  1.00  0.00           C
ATOM    274  OD1 ASN A  33      64.445  38.099  97.290  1.00  0.00           O
ATOM    275  ND2 ASN A  33      63.659  39.225  95.508  1.00  0.00           N
ATOM    276  C   ASN A  33      67.789  40.690  97.793  1.00  0.00           C
ATOM    277  O   ASN A  33      68.709  40.258  97.099  1.00  0.00           O
ATOM    278  N   HID A  34      67.919  41.891  98.405  1.00  0.00           N
ATOM    279  CA  HID A  34      69.167  42.654  98.343  1.00  0.00           C
ATOM    280  CB  HID A  34      68.954  44.098  98.855  1.00  0.00           C
ATOM    281  CG  HID A  34      70.143  44.980  98.629  1.00  0.00           C
ATOM    282  ND1 HID A  34      70.410  45.602  97.428  1.00  0.00           N
ATOM    283  CE1 HID A  34      71.551  46.311  97.602  1.00  0.00           C
ATOM    284  NE2 HID A  34      72.032  46.183  98.824  1.00  0.00           N
ATOM    285  CD2 HID A  34      71.130  45.368  99.481  1.00  0.00           C
ATOM    286  C   HID A  34      70.333  41.983  99.070  1.00  0.00           C
ATOM    287  O   HID A  34      70.155  41.443 100.155  1.00  0.00           O
ATOM    288  N   ASN A  35      71.580  41.986  98.519  1.00  0.00           N
ATOM    289  CA  ASN A  35      72.580  40.993  98.917  1.00  0.00           C
ATOM    290  CB  ASN A  35      73.775  40.920  97.910  1.00  0.00           C
ATOM    291  CG  ASN A  35      73.447  40.135  96.629  1.00  0.00           C
ATOM    292  OD1 ASN A  35      72.668  39.183  96.628  1.00  0.00           O
ATOM    293  ND2 ASN A  35      74.038  40.563  95.485  1.00  0.00           N
ATOM    294  C   ASN A  35      73.127  41.167 100.336  1.00  0.00           C
ATOM    295  O   ASN A  35      73.444  40.181 100.994  1.00  0.00           O
ATOM    296  N   GLU A  36      73.182  42.407 100.883  1.00  0.00           N
ATOM    297  CA  GLU A  36      73.587  42.607 102.269  1.00  0.00           C
ATOM    298  CB  GLU A  36      74.014  44.070 102.541  1.00  0.00           C
ATOM    299  CG  GLU A  36      75.290  44.474 101.755  1.00  0.00           C
ATOM    300  CD  GLU A  36      76.565  43.745 102.190  1.00  0.00           C
ATOM    301  OE1 GLU A  36      77.216  43.077 101.349  1.00  0.00           O
ATOM    302  OE2 GLU A  36      76.956  43.809 103.386  1.00  0.00           O
ATOM    303  C   GLU A  36      72.535  42.163 103.272  1.00  0.00           C
ATOM    304  O   GLU A  36      72.854  41.753 104.378  1.00  0.00           O
ATOM    305  N   PHE A  37      71.245  42.129 102.880  1.00  0.00           N
ATOM    306  CA  PHE A  37      70.181  41.519 103.668  1.00  0.00           C
ATOM    307  CB  PHE A  37      68.767  41.926 103.168  1.00  0.00           C
ATOM    308  CG  PHE A  37      68.449  43.351 103.484  1.00  0.00           C
ATOM    309  CD1 PHE A  37      67.568  43.652 104.536  1.00  0.00           C
ATOM    310  CE1 PHE A  37      67.205  44.974 104.809  1.00  0.00           C
ATOM    311  CZ  PHE A  37      67.753  46.008 104.043  1.00  0.00           C
ATOM    312  CE2 PHE A  37      68.596  45.716 102.963  1.00  0.00           C
ATOM    313  CD2 PHE A  37      68.953  44.392 102.691  1.00  0.00           C
ATOM    314  C   PHE A  37      70.218  39.995 103.749  1.00  0.00           C
ATOM    315  O   PHE A  37      69.434  39.394 104.486  1.00  0.00           O
ATOM    316  N   LYS A  38      71.099  39.316 102.985  1.00  0.00           N
ATOM    317  CA  LYS A  38      71.278  37.888 103.128  1.00  0.00           C
ATOM    318  CB  LYS A  38      71.923  37.312 101.843  1.00  0.00           C
ATOM    319  CG  LYS A  38      71.117  37.646 100.584  1.00  0.00           C
ATOM    320  CD  LYS A  38      71.691  37.047  99.294  1.00  0.00           C
ATOM    321  CE  LYS A  38      70.725  37.332  98.144  1.00  0.00           C
ATOM    322  NZ  LYS A  38      71.247  36.886  96.839  1.00  0.00           N
ATOM    323  C   LYS A  38      72.155  37.540 104.315  1.00  0.00           C
ATOM    324  O   LYS A  38      72.114  36.425 104.820  1.00  0.00           O
ATOM    325  N   LYS A  39      72.999  38.497 104.753  1.00  0.00           N
ATOM    326  CA  LYS A  39      73.804  38.431 105.947  1.00  0.00           C
ATOM    327  CB  LYS A  39      74.893  39.524 105.915  1.00  0.00           C
ATOM    328  CG  LYS A  39      75.796  39.507 104.680  1.00  0.00           C
ATOM    329  CD  LYS A  39      76.743  40.716 104.706  1.00  0.00           C
ATOM    330  CE  LYS A  39      77.783  40.582 103.598  1.00  0.00           C
ATOM    331  NZ  LYS A  39      78.693  41.733 103.544  1.00  0.00           N
ATOM    332  C   LYS A  39      72.998  38.491 107.225  1.00  0.00           C
ATOM    333  O   LYS A  39      71.948  39.107 107.280  1.00  0.00           O
ATOM    334  N   SER A  40      73.452  37.814 108.301  1.00  0.00           N
ATOM    335  CA  SER A  40      72.710  37.758 109.555  1.00  0.00           C
ATOM    336  CB  SER A  40      73.302  36.739 110.554  1.00  0.00           C
ATOM    337  OG  SER A  40      73.425  35.452 109.952  1.00  0.00           O
ATOM    338  C   SER A  40      72.612  39.086 110.267  1.00  0.00           C
ATOM    339  O   SER A  40      71.592  39.433 110.849  1.00  0.00           O
ATOM    340  N   THR A  41      73.714  39.850 110.255  1.00  0.00           N
ATOM    341  CA  THR A  41      73.808  41.124 110.934  1.00  0.00           C
ATOM    342  CB  THR A  41      74.457  41.048 112.319  1.00  0.00           C
ATOM    343  CG2 THR A  41      75.850  40.402 112.287  1.00  0.00           C
ATOM    344  OG1 THR A  41      74.580  42.327 112.910  1.00  0.00           O
ATOM    345  C   THR A  41      74.525  42.072 110.002  1.00  0.00           C
ATOM    346  O   THR A  41      75.499  41.699 109.343  1.00  0.00           O
ATOM    347  N   ILE A  42      73.984  43.296 109.854  1.00  0.00           N
ATOM    348  CA  ILE A  42      74.374  44.180 108.775  1.00  0.00           C
ATOM    349  CB  ILE A  42      73.140  44.749 108.038  1.00  0.00           C
ATOM    350  CG2 ILE A  42      73.474  45.839 106.992  1.00  0.00           C
ATOM    351  CG1 ILE A  42      72.322  43.611 107.391  1.00  0.00           C
ATOM    352  CD1 ILE A  42      70.906  44.054 107.014  1.00  0.00           C
ATOM    353  C   ILE A  42      75.303  45.223 109.376  1.00  0.00           C
ATOM    354  O   ILE A  42      75.018  45.808 110.413  1.00  0.00           O
ATOM    355  N   LYS A  43      76.481  45.407 108.739  1.00  0.00           N
ATOM    356  CA  LYS A  43      77.552  46.325 109.102  1.00  0.00           C
ATOM    357  CB  LYS A  43      78.769  46.003 108.188  1.00  0.00           C
ATOM    358  CG  LYS A  43      80.101  46.401 108.825  1.00  0.00           C
ATOM    359  CD  LYS A  43      81.253  46.287 107.834  1.00  0.00           C
ATOM    360  CE  LYS A  43      82.583  46.679 108.439  1.00  0.00           C
ATOM    361  NZ  LYS A  43      83.730  46.365 107.574  1.00  0.00           N
ATOM    362  C   LYS A  43      77.236  47.814 108.985  1.00  0.00           C
ATOM    363  O   LYS A  43      77.706  48.647 109.752  1.00  0.00           O
ATOM    364  N   HIE A  44      76.513  48.192 107.933  1.00  0.00           N
ATOM    365  CA  HIE A  44      76.415  49.526 107.391  1.00  0.00           C
ATOM    366  CB  HIE A  44      75.679  49.484 106.028  1.00  0.00           C
ATOM    367  CG  HIE A  44      76.354  48.645 104.976  1.00  0.00           C
ATOM    368  ND1 HIE A  44      76.789  47.355 105.239  1.00  0.00           N
ATOM    369  CE1 HIE A  44      77.306  46.924 104.107  1.00  0.00           C
ATOM    370  NE2 HIE A  44      77.204  47.856 103.129  1.00  0.00           N
ATOM    371  CD2 HIE A  44      76.596  48.961 103.680  1.00  0.00           C
ATOM    372  C   HIE A  44      75.748  50.551 108.271  1.00  0.00           C
ATOM    373  O   HIE A  44      74.829  50.277 109.037  1.00  0.00           O
ATOM    374  N   GLN A  45      76.188  51.825 108.155  1.00  0.00           N
ATOM    375  CA  GLN A  45      75.320  52.962 108.381  1.00  0.00           C
ATOM    376  CB  GLN A  45      76.068  54.320 108.313  1.00  0.00           C
ATOM    377  CG  GLN A  45      77.282  54.434 109.268  1.00  0.00           C
ATOM    378  CD  GLN A  45      77.589  55.878 109.681  1.00  0.00           C
ATOM    379  OE1 GLN A  45      76.752  56.602 110.215  1.00  0.00           O
ATOM    380  NE2 GLN A  45      78.825  56.365 109.408  1.00  0.00           N
ATOM    381  C   GLN A  45      74.199  52.987 107.343  1.00  0.00           C
ATOM    382  O   GLN A  45      74.458  52.824 106.148  1.00  0.00           O
ATOM    383  N   VAL A  46      72.937  53.166 107.783  1.00  0.00           N
ATOM    384  CA  VAL A  46      71.765  53.039 106.931  1.00  0.00           C
ATOM    385  CB  VAL A  46      70.826  51.882 107.334  1.00  0.00           C
ATOM    386  CG1 VAL A  46      69.663  51.729 106.334  1.00  0.00           C
ATOM    387  CG2 VAL A  46      71.575  50.539 107.416  1.00  0.00           C
ATOM    388  C   VAL A  46      71.007  54.360 106.955  1.00  0.00           C
ATOM    389  O   VAL A  46      70.777  54.950 108.016  1.00  0.00           O
ATOM    390  N   VAL A  47      70.615  54.873 105.762  1.00  0.00           N
ATOM    391  CA  VAL A  47      69.958  56.162 105.582  1.00  0.00           C
ATOM    392  CB  VAL A  47      70.903  57.237 104.994  1.00  0.00           C
ATOM    393  CG1 VAL A  47      70.192  58.578 104.724  1.00  0.00           C
ATOM    394  CG2 VAL A  47      72.036  57.530 105.995  1.00  0.00           C
ATOM    395  C   VAL A  47      68.702  56.002 104.739  1.00  0.00           C
ATOM    396  O   VAL A  47      68.721  55.384 103.674  1.00  0.00           O
ATOM    397  N   PHE A  48      67.556  56.555 105.200  1.00  0.00           N
ATOM    398  CA  PHE A  48      66.340  56.650 104.417  1.00  0.00           C
ATOM    399  CB  PHE A  48      65.068  56.312 105.244  1.00  0.00           C
ATOM    400  CG  PHE A  48      65.129  54.899 105.773  1.00  0.00           C
ATOM    401  CD1 PHE A  48      65.667  54.579 107.035  1.00  0.00           C
ATOM    402  CE1 PHE A  48      65.671  53.254 107.499  1.00  0.00           C
ATOM    403  CZ  PHE A  48      65.150  52.230 106.701  1.00  0.00           C
ATOM    404  CE2 PHE A  48      64.655  52.533 105.430  1.00  0.00           C
ATOM    405  CD2 PHE A  48      64.634  53.857 104.978  1.00  0.00           C
ATOM    406  C   PHE A  48      66.174  58.012 103.763  1.00  0.00           C
ATOM    407  O   PHE A  48      66.545  59.042 104.327  1.00  0.00           O
ATOM    408  N   ILE A  49      65.599  58.047 102.537  1.00  0.00           N
ATOM    409  CA  ILE A  49      65.201  59.276 101.859  1.00  0.00           C
ATOM    410  CB  ILE A  49      66.104  59.617 100.675  1.00  0.00           C
ATOM    411  CG2 ILE A  49      65.520  60.756  99.821  1.00  0.00           C
ATOM    412  CG1 ILE A  49      67.507  60.031 101.145  1.00  0.00           C
ATOM    413  CD1 ILE A  49      68.517  59.922 100.003  1.00  0.00           C
ATOM    414  C   ILE A  49      63.750  59.121 101.399  1.00  0.00           C
ATOM    415  O   ILE A  49      63.370  58.030 100.982  1.00  0.00           O
ATOM    416  N   THR A  50      62.893  60.181 101.471  1.00  0.00           N
ATOM    417  CA  THR A  50      61.430  60.071 101.356  1.00  0.00           C
ATOM    418  CB  THR A  50      60.729  60.058 102.732  1.00  0.00           C
ATOM    419  CG2 THR A  50      59.232  59.735 102.662  1.00  0.00           C
ATOM    420  OG1 THR A  50      61.269  59.054 103.578  1.00  0.00           O
ATOM    421  C   THR A  50      60.881  61.255 100.568  1.00  0.00           C
ATOM    422  O   THR A  50      60.997  62.411 100.989  1.00  0.00           O
ATOM    423  N   HID A  51      60.265  61.030  99.391  1.00  0.00           N
ATOM    424  CA  HID A  51      59.864  62.135  98.531  1.00  0.00           C
ATOM    425  CB  HID A  51      59.611  61.619  97.111  1.00  0.00           C
ATOM    426  CG  HID A  51      58.452  60.685  97.094  1.00  0.00           C
ATOM    427  ND1 HID A  51      57.137  61.078  97.191  1.00  0.00           N
ATOM    428  CE1 HID A  51      56.384  59.959  97.167  1.00  0.00           C
ATOM    429  NE2 HID A  51      57.129  58.879  97.055  1.00  0.00           N
ATOM    430  CD2 HID A  51      58.431  59.336  97.000  1.00  0.00           C
ATOM    431  C   HID A  51      58.650  62.928  99.000  1.00  0.00           C
ATOM    432  O   HID A  51      58.033  62.630 100.020  1.00  0.00           O
ATOM    433  N   GLY A  52      58.274  63.986  98.245  1.00  0.00           N
ATOM    434  CA  GLY A  52      57.137  64.830  98.570  1.00  0.00           C
ATOM    435  C   GLY A  52      55.790  64.493  97.968  1.00  0.00           C
ATOM    436  O   GLY A  52      55.514  63.427  97.416  1.00  0.00           O
ATOM    437  N   PHE A  53      54.876  65.472  98.080  1.00  0.00           N
ATOM    438  CA  PHE A  53      53.563  65.448  97.453  1.00  0.00           C
ATOM    439  CB  PHE A  53      52.740  66.673  97.950  1.00  0.00           C
ATOM    440  CG  PHE A  53      51.314  66.703  97.472  1.00  0.00           C
ATOM    441  CD1 PHE A  53      50.759  67.913  97.029  1.00  0.00           C
ATOM    442  CE1 PHE A  53      49.417  67.986  96.644  1.00  0.00           C
ATOM    443  CZ  PHE A  53      48.632  66.829  96.629  1.00  0.00           C
ATOM    444  CE2 PHE A  53      49.179  65.610  97.041  1.00  0.00           C
ATOM    445  CD2 PHE A  53      50.505  65.556  97.493  1.00  0.00           C
ATOM    446  C   PHE A  53      53.630  65.374  95.933  1.00  0.00           C
ATOM    447  O   PHE A  53      54.445  66.035  95.304  1.00  0.00           O
ATOM    448  N   THR A  54      52.808  64.508  95.306  1.00  0.00           N
ATOM    449  CA  THR A  54      52.752  64.259  93.861  1.00  0.00           C
ATOM    450  CB  THR A  54      51.937  65.314  93.089  1.00  0.00           C
ATOM    451  CG2 THR A  54      50.560  65.569  93.728  1.00  0.00           C
ATOM    452  OG1 THR A  54      52.603  66.566  92.972  1.00  0.00           O
ATOM    453  C   THR A  54      54.072  63.897  93.196  1.00  0.00           C
ATOM    454  O   THR A  54      54.279  64.116  91.998  1.00  0.00           O
ATOM    455  N   SER A  55      54.971  63.233  93.961  1.00  0.00           N
ATOM    456  CA  SER A  55      56.383  63.041  93.651  1.00  0.00           C
ATOM    457  CB  SER A  55      57.148  63.704  94.847  1.00  0.00           C
ATOM    458  OG  SER A  55      58.566  63.866  94.859  1.00  0.00           O
ATOM    459  C   SER A  55      56.744  61.552  93.572  1.00  0.00           C
ATOM    460  O   SER A  55      55.883  60.677  93.506  1.00  0.00           O
ATOM    461  N   THR A  56      58.055  61.233  93.560  1.00  0.00           N
ATOM    462  CA  THR A  56      58.591  59.872  93.531  1.00  0.00           C
ATOM    463  CB  THR A  56      58.311  59.144  92.201  1.00  0.00           C
ATOM    464  CG2 THR A  56      58.889  59.853  90.966  1.00  0.00           C
ATOM    465  OG1 THR A  56      58.867  57.842  92.221  1.00  0.00           O
ATOM    466  C   THR A  56      60.061  59.736  93.993  1.00  0.00           C
ATOM    467  O   THR A  56      60.863  60.664  93.973  1.00  0.00           O
ATOM    468  N   ALA A  57      60.517  58.566  94.472  1.00  0.00           N
ATOM    469  CA  ALA A  57      61.930  58.395  94.774  1.00  0.00           C
ATOM    470  CB  ALA A  57      62.085  57.137  95.620  1.00  0.00           C
ATOM    471  C   ALA A  57      62.855  58.298  93.569  1.00  0.00           C
ATOM    472  O   ALA A  57      64.077  58.380  93.686  1.00  0.00           O
ATOM    473  N   THR A  58      62.265  58.155  92.376  1.00  0.00           N
ATOM    474  CA  THR A  58      62.929  58.195  91.096  1.00  0.00           C
ATOM    475  CB  THR A  58      62.468  57.071  90.169  1.00  0.00           C
ATOM    476  CG2 THR A  58      62.768  55.691  90.762  1.00  0.00           C
ATOM    477  OG1 THR A  58      61.062  57.095  89.974  1.00  0.00           O
ATOM    478  C   THR A  58      62.708  59.515  90.398  1.00  0.00           C
ATOM    479  O   THR A  58      62.468  59.572  89.195  1.00  0.00           O
ATOM    480  N   ALA A  59      62.782  60.657  91.082  1.00  0.00           N
ATOM    481  CA  ALA A  59      63.199  61.818  90.362  1.00  0.00           C
ATOM    482  CB  ALA A  59      62.295  62.917  90.776  1.00  0.00           C
ATOM    483  C   ALA A  59      64.603  62.259  90.666  1.00  0.00           C
ATOM    484  O   ALA A  59      65.136  61.978  91.737  1.00  0.00           O
ATOM    485  N   GLU A  60      65.227  63.011  89.745  1.00  0.00           N
ATOM    486  CA  GLU A  60      66.666  63.206  89.776  1.00  0.00           C
ATOM    487  CB  GLU A  60      67.162  63.912  88.502  1.00  0.00           C
ATOM    488  CG  GLU A  60      67.061  62.998  87.259  1.00  0.00           C
ATOM    489  CD  GLU A  60      68.154  61.925  87.273  1.00  0.00           C
ATOM    490  OE1 GLU A  60      69.221  62.188  87.864  1.00  0.00           O
ATOM    491  OE2 GLU A  60      67.922  60.807  86.746  1.00  0.00           O
ATOM    492  C   GLU A  60      67.216  63.936  90.963  1.00  0.00           C
ATOM    493  O   GLU A  60      68.390  63.825  91.282  1.00  0.00           O
ATOM    494  N   ASN A  61      66.410  64.711  91.703  1.00  0.00           N
ATOM    495  CA  ASN A  61      66.858  65.207  92.988  1.00  0.00           C
ATOM    496  CB  ASN A  61      65.801  66.217  93.462  1.00  0.00           C
ATOM    497  CG  ASN A  61      66.101  67.535  92.746  1.00  0.00           C
ATOM    498  OD1 ASN A  61      66.818  68.391  93.263  1.00  0.00           O
ATOM    499  ND2 ASN A  61      65.536  67.727  91.527  1.00  0.00           N
ATOM    500  C   ASN A  61      67.179  64.157  94.055  1.00  0.00           C
ATOM    501  O   ASN A  61      68.244  64.188  94.666  1.00  0.00           O
ATOM    502  N   PHE A  62      66.286  63.173  94.251  1.00  0.00           N
ATOM    503  CA  PHE A  62      66.412  62.157  95.273  1.00  0.00           C
ATOM    504  CB  PHE A  62      65.014  61.516  95.542  1.00  0.00           C
ATOM    505  CG  PHE A  62      63.980  62.520  96.021  1.00  0.00           C
ATOM    506  CD1 PHE A  62      62.914  62.914  95.197  1.00  0.00           C
ATOM    507  CE1 PHE A  62      62.086  63.966  95.609  1.00  0.00           C
ATOM    508  CZ  PHE A  62      62.200  64.572  96.854  1.00  0.00           C
ATOM    509  CE2 PHE A  62      63.137  64.063  97.742  1.00  0.00           C
ATOM    510  CD2 PHE A  62      64.011  63.045  97.332  1.00  0.00           C
ATOM    511  C   PHE A  62      67.462  61.112  94.909  1.00  0.00           C
ATOM    512  O   PHE A  62      68.275  60.703  95.741  1.00  0.00           O
ATOM    513  N   LEU A  63      67.537  60.725  93.618  1.00  0.00           N
ATOM    514  CA  LEU A  63      68.671  59.984  93.098  1.00  0.00           C
ATOM    515  CB  LEU A  63      68.456  59.688  91.601  1.00  0.00           C
ATOM    516  CG  LEU A  63      67.202  58.858  91.259  1.00  0.00           C
ATOM    517  CD1 LEU A  63      67.191  58.605  89.754  1.00  0.00           C
ATOM    518  CD2 LEU A  63      67.126  57.506  91.973  1.00  0.00           C
ATOM    519  C   LEU A  63      70.027  60.671  93.249  1.00  0.00           C
ATOM    520  O   LEU A  63      70.959  60.061  93.772  1.00  0.00           O
ATOM    521  N   ALA A  64      70.158  61.958  92.880  1.00  0.00           N
ATOM    522  CA  ALA A  64      71.373  62.727  93.052  1.00  0.00           C
ATOM    523  CB  ALA A  64      71.196  64.083  92.337  1.00  0.00           C
ATOM    524  C   ALA A  64      71.813  62.903  94.495  1.00  0.00           C
ATOM    525  O   ALA A  64      73.001  62.789  94.804  1.00  0.00           O
ATOM    526  N   MET A  65      70.881  63.158  95.436  1.00  0.00           N
ATOM    527  CA  MET A  65      71.210  63.158  96.846  1.00  0.00           C
ATOM    528  CB  MET A  65      70.004  63.577  97.699  1.00  0.00           C
ATOM    529  CG  MET A  65      70.425  63.948  99.125  1.00  0.00           C
ATOM    530  SD  MET A  65      69.160  63.548 100.358  1.00  0.00           S
ATOM    531  CE  MET A  65      67.904  64.743  99.820  1.00  0.00           C
ATOM    532  C   MET A  65      71.719  61.816  97.340  1.00  0.00           C
ATOM    533  O   MET A  65      72.699  61.733  98.084  1.00  0.00           O
ATOM    534  N   ALA A  66      71.114  60.698  96.903  1.00  0.00           N
ATOM    535  CA  ALA A  66      71.622  59.393  97.252  1.00  0.00           C
ATOM    536  CB  ALA A  66      70.646  58.325  96.756  1.00  0.00           C
ATOM    537  C   ALA A  66      73.022  59.131  96.743  1.00  0.00           C
ATOM    538  O   ALA A  66      73.825  58.475  97.405  1.00  0.00           O
ATOM    539  N   GLU A  67      73.357  59.664  95.557  1.00  0.00           N
ATOM    540  CA  GLU A  67      74.673  59.514  94.996  1.00  0.00           C
ATOM    541  CB  GLU A  67      74.656  59.867  93.503  1.00  0.00           C
ATOM    542  CG  GLU A  67      76.057  59.764  92.871  1.00  0.00           C
ATOM    543  CD  GLU A  67      76.038  59.819  91.350  1.00  0.00           C
ATOM    544  OE1 GLU A  67      76.995  59.257  90.749  1.00  0.00           O
ATOM    545  OE2 GLU A  67      75.088  60.415  90.778  1.00  0.00           O
ATOM    546  C   GLU A  67      75.717  60.313  95.737  1.00  0.00           C
ATOM    547  O   GLU A  67      76.818  59.848  96.008  1.00  0.00           O
ATOM    548  N   ALA A  68      75.346  61.536  96.173  1.00  0.00           N
ATOM    549  CA  ALA A  68      76.151  62.360  97.041  1.00  0.00           C
ATOM    550  CB  ALA A  68      75.466  63.736  97.183  1.00  0.00           C
ATOM    551  C   ALA A  68      76.432  61.726  98.394  1.00  0.00           C
ATOM    552  O   ALA A  68      77.553  61.781  98.898  1.00  0.00           O
ATOM    553  N   LEU A  69      75.428  61.080  99.023  1.00  0.00           N
ATOM    554  CA  LEU A  69      75.628  60.307 100.231  1.00  0.00           C
ATOM    555  CB  LEU A  69      74.272  59.890 100.847  1.00  0.00           C
ATOM    556  CG  LEU A  69      73.391  61.021 101.436  1.00  0.00           C
ATOM    557  CD1 LEU A  69      71.923  60.591 101.359  1.00  0.00           C
ATOM    558  CD2 LEU A  69      73.725  61.383 102.889  1.00  0.00           C
ATOM    559  C   LEU A  69      76.511  59.084 100.040  1.00  0.00           C
ATOM    560  O   LEU A  69      77.451  58.870 100.793  1.00  0.00           O
ATOM    561  N   LEU A  70      76.293  58.286  98.984  1.00  0.00           N
ATOM    562  CA  LEU A  70      77.148  57.189  98.585  1.00  0.00           C
ATOM    563  CB  LEU A  70      76.483  56.468  97.385  1.00  0.00           C
ATOM    564  CG  LEU A  70      75.238  55.588  97.672  1.00  0.00           C
ATOM    565  CD1 LEU A  70      74.655  55.040  96.368  1.00  0.00           C
ATOM    566  CD2 LEU A  70      75.539  54.345  98.501  1.00  0.00           C
ATOM    567  C   LEU A  70      78.592  57.600  98.248  1.00  0.00           C
ATOM    568  O   LEU A  70      79.535  56.836  98.462  1.00  0.00           O
ATOM    569  N   ASP A  71      78.837  58.807  97.703  1.00  0.00           N
ATOM    570  CA  ASP A  71      80.182  59.323  97.596  1.00  0.00           C
ATOM    571  CB  ASP A  71      80.216  60.556  96.664  1.00  0.00           C
ATOM    572  CG  ASP A  71      80.091  60.182  95.180  1.00  0.00           C
ATOM    573  OD1 ASP A  71      79.776  61.118  94.404  1.00  0.00           O
ATOM    574  OD2 ASP A  71      80.454  59.027  94.801  1.00  0.00           O
ATOM    575  C   ASP A  71      80.771  59.636  98.968  1.00  0.00           C
ATOM    576  O   ASP A  71      81.877  59.187  99.296  1.00  0.00           O
ATOM    577  N   LYS A  72      79.977  60.316  99.839  1.00  0.00           N
ATOM    578  CA  LYS A  72      80.284  60.689 101.210  1.00  0.00           C
ATOM    579  CB  LYS A  72      79.122  61.521 101.856  1.00  0.00           C
ATOM    580  CG  LYS A  72      79.350  61.996 103.307  1.00  0.00           C
ATOM    581  CD  LYS A  72      80.432  63.087 103.393  1.00  0.00           C
ATOM    582  CE  LYS A  72      80.745  63.548 104.816  1.00  0.00           C
ATOM    583  NZ  LYS A  72      81.618  64.745 104.782  1.00  0.00           N
ATOM    584  C   LYS A  72      80.689  59.489 102.063  1.00  0.00           C
ATOM    585  O   LYS A  72      81.509  59.634 102.972  1.00  0.00           O
ATOM    586  N   GLY A  73      80.185  58.258 101.764  1.00  0.00           N
ATOM    587  CA  GLY A  73      80.639  57.026 102.396  1.00  0.00           C
ATOM    588  C   GLY A  73      79.922  55.795 101.865  1.00  0.00           C
ATOM    589  O   GLY A  73      79.008  55.886 101.053  1.00  0.00           O
ATOM    590  N   ASN A  74      80.321  54.593 102.345  1.00  0.00           N
ATOM    591  CA  ASN A  74      79.721  53.298 102.056  1.00  0.00           C
ATOM    592  CB  ASN A  74      80.751  52.234 102.458  1.00  0.00           C
ATOM    593  CG  ASN A  74      80.383  50.896 101.850  1.00  0.00           C
ATOM    594  OD1 ASN A  74      80.456  50.716 100.629  1.00  0.00           O
ATOM    595  ND2 ASN A  74      79.989  49.942 102.719  1.00  0.00           N
ATOM    596  C   ASN A  74      78.394  53.060 102.784  1.00  0.00           C
ATOM    597  O   ASN A  74      78.167  52.096 103.517  1.00  0.00           O
ATOM    598  N   TYR A  75      77.458  53.974 102.579  1.00  0.00           N
ATOM    599  CA  TYR A  75      76.129  53.881 103.091  1.00  0.00           C
ATOM    600  CB  TYR A  75      75.473  55.288 102.986  1.00  0.00           C
ATOM    601  CG  TYR A  75      76.109  56.290 103.923  1.00  0.00           C
ATOM    602  CD1 TYR A  75      77.062  57.250 103.518  1.00  0.00           C
ATOM    603  CE1 TYR A  75      77.654  58.107 104.464  1.00  0.00           C
ATOM    604  CZ  TYR A  75      77.193  58.101 105.789  1.00  0.00           C
ATOM    605  OH  TYR A  75      77.797  58.896 106.785  1.00  0.00           O
ATOM    606  CE2 TYR A  75      76.128  57.280 106.151  1.00  0.00           C
ATOM    607  CD2 TYR A  75      75.642  56.336 105.244  1.00  0.00           C
ATOM    608  C   TYR A  75      75.302  52.841 102.336  1.00  0.00           C
ATOM    609  O   TYR A  75      75.369  52.728 101.115  1.00  0.00           O
ATOM    610  N   LEU A  76      74.473  52.052 103.038  1.00  0.00           N
ATOM    611  CA  LEU A  76      73.254  51.506 102.482  1.00  0.00           C
ATOM    612  CB  LEU A  76      72.877  50.245 103.294  1.00  0.00           C
ATOM    613  CG  LEU A  76      71.590  49.545 102.847  1.00  0.00           C
ATOM    614  CD1 LEU A  76      71.849  48.809 101.539  1.00  0.00           C
ATOM    615  CD2 LEU A  76      71.135  48.537 103.904  1.00  0.00           C
ATOM    616  C   LEU A  76      72.133  52.557 102.498  1.00  0.00           C
ATOM    617  O   LEU A  76      71.812  53.124 103.544  1.00  0.00           O
ATOM    618  N   VAL A  77      71.515  52.868 101.332  1.00  0.00           N
ATOM    619  CA  VAL A  77      70.538  53.937 101.221  1.00  0.00           C
ATOM    620  CB  VAL A  77      70.988  55.134 100.367  1.00  0.00           C
ATOM    621  CG1 VAL A  77      69.934  56.244 100.520  1.00  0.00           C
ATOM    622  CG2 VAL A  77      72.363  55.689 100.791  1.00  0.00           C
ATOM    623  C   VAL A  77      69.237  53.396 100.650  1.00  0.00           C
ATOM    624  O   VAL A  77      69.168  52.948  99.502  1.00  0.00           O
ATOM    625  N   ILE A  78      68.161  53.464 101.459  1.00  0.00           N
ATOM    626  CA  ILE A  78      66.846  52.952 101.153  1.00  0.00           C
ATOM    627  CB  ILE A  78      66.339  52.067 102.315  1.00  0.00           C
ATOM    628  CG2 ILE A  78      64.912  51.564 102.039  1.00  0.00           C
ATOM    629  CG1 ILE A  78      67.259  50.851 102.610  1.00  0.00           C
ATOM    630  CD1 ILE A  78      66.947  50.144 103.941  1.00  0.00           C
ATOM    631  C   ILE A  78      65.951  54.157 100.834  1.00  0.00           C
ATOM    632  O   ILE A  78      65.754  55.057 101.648  1.00  0.00           O
ATOM    633  N   LEU A  79      65.420  54.221  99.596  1.00  0.00           N
ATOM    634  CA  LEU A  79      64.671  55.319  99.021  1.00  0.00           C
ATOM    635  CB  LEU A  79      65.258  55.644  97.620  1.00  0.00           C
ATOM    636  CG  LEU A  79      66.256  56.817  97.595  1.00  0.00           C
ATOM    637  CD1 LEU A  79      67.516  56.435  96.810  1.00  0.00           C
ATOM    638  CD2 LEU A  79      65.605  58.070  97.007  1.00  0.00           C
ATOM    639  C   LEU A  79      63.201  54.921  98.902  1.00  0.00           C
ATOM    640  O   LEU A  79      62.844  54.015  98.152  1.00  0.00           O
ATOM    641  N   ILE A  80      62.298  55.580  99.651  1.00  0.00           N
ATOM    642  CA  ILE A  80      60.911  55.186  99.768  1.00  0.00           C
ATOM    643  CB  ILE A  80      60.398  55.448 101.191  1.00  0.00           C
ATOM    644  CG2 ILE A  80      58.886  55.144 101.316  1.00  0.00           C
ATOM    645  CG1 ILE A  80      61.224  54.687 102.256  1.00  0.00           C
ATOM    646  CD1 ILE A  80      61.332  53.189 102.011  1.00  0.00           C
ATOM    647  C   ILE A  80      60.077  55.889  98.717  1.00  0.00           C
ATOM    648  O   ILE A  80      60.130  57.109  98.553  1.00  0.00           O
ATOM    649  N   ASP A  81      59.299  55.087  97.964  1.00  0.00           N
ATOM    650  CA  ASP A  81      58.367  55.522  96.955  1.00  0.00           C
ATOM    651  CB  ASP A  81      58.751  54.880  95.597  1.00  0.00           C
ATOM    652  CG  ASP A  81      58.061  55.525  94.404  1.00  0.00           C
ATOM    653  OD1 ASP A  81      57.689  56.719  94.463  1.00  0.00           O
ATOM    654  OD2 ASP A  81      58.011  54.873  93.342  1.00  0.00           O
ATOM    655  C   ASP A  81      56.935  55.165  97.340  1.00  0.00           C
ATOM    656  O   ASP A  81      56.527  54.004  97.419  1.00  0.00           O
ATOM    657  N   TRP A  82      56.126  56.206  97.552  1.00  0.00           N
ATOM    658  CA  TRP A  82      54.770  56.130  98.002  1.00  0.00           C
ATOM    659  CB  TRP A  82      54.626  56.662  99.482  1.00  0.00           C
ATOM    660  CG  TRP A  82      55.064  58.055  99.849  1.00  0.00           C
ATOM    661  CD1 TRP A  82      56.362  58.417 100.127  1.00  0.00           C
ATOM    662  NE1 TRP A  82      56.411  59.754 100.439  1.00  0.00           N
ATOM    663  CE2 TRP A  82      55.141  60.266 100.482  1.00  0.00           C
ATOM    664  CZ2 TRP A  82      54.690  61.543 100.796  1.00  0.00           C
ATOM    665  CH2 TRP A  82      53.309  61.767 100.827  1.00  0.00           C
ATOM    666  CZ3 TRP A  82      52.410  60.734 100.584  1.00  0.00           C
ATOM    667  CE3 TRP A  82      52.863  59.448 100.269  1.00  0.00           C
ATOM    668  CD2 TRP A  82      54.246  59.212 100.171  1.00  0.00           C
ATOM    669  C   TRP A  82      53.885  56.869  97.000  1.00  0.00           C
ATOM    670  O   TRP A  82      52.877  57.464  97.364  1.00  0.00           O
ATOM    671  N   ARG A  83      54.199  56.826  95.683  1.00  0.00           N
ATOM    672  CA  ARG A  83      53.640  57.698  94.651  1.00  0.00           C
ATOM    673  CB  ARG A  83      54.456  57.572  93.321  1.00  0.00           C
ATOM    674  CG  ARG A  83      54.328  56.236  92.564  1.00  0.00           C
ATOM    675  CD  ARG A  83      55.011  56.147  91.171  1.00  0.00           C
ATOM    676  NE  ARG A  83      56.498  56.121  91.271  1.00  0.00           N
ATOM    677  CZ  ARG A  83      57.329  55.697  90.314  1.00  0.00           C
ATOM    678  NH1 ARG A  83      57.015  55.615  89.033  1.00  0.00           N
ATOM    679  NH2 ARG A  83      58.565  55.357  90.612  1.00  0.00           N
ATOM    680  C   ARG A  83      52.132  57.633  94.447  1.00  0.00           C
ATOM    681  O   ARG A  83      51.493  58.666  94.258  1.00  0.00           O
ATOM    682  N   VAL A  84      51.488  56.449  94.530  1.00  0.00           N
ATOM    683  CA  VAL A  84      50.024  56.331  94.501  1.00  0.00           C
ATOM    684  CB  VAL A  84      49.527  54.873  94.422  1.00  0.00           C
ATOM    685  CG1 VAL A  84      48.216  54.841  93.615  1.00  0.00           C
ATOM    686  CG2 VAL A  84      50.538  53.920  93.748  1.00  0.00           C
ATOM    687  C   VAL A  84      49.340  57.051  95.683  1.00  0.00           C
ATOM    688  O   VAL A  84      48.317  57.714  95.531  1.00  0.00           O
ATOM    689  N   ALA A  85      49.942  56.966  96.890  1.00  0.00           N
ATOM    690  CA  ALA A  85      49.489  57.616  98.102  1.00  0.00           C
ATOM    691  CB  ALA A  85      50.146  56.899  99.299  1.00  0.00           C
ATOM    692  C   ALA A  85      49.824  59.107  98.132  1.00  0.00           C
ATOM    693  O   ALA A  85      49.268  59.889  98.905  1.00  0.00           O
ATOM    694  N   ALA A  86      50.727  59.563  97.251  1.00  0.00           N
ATOM    695  CA  ALA A  86      51.082  60.953  97.183  1.00  0.00           C
ATOM    696  CB  ALA A  86      52.595  61.018  96.924  1.00  0.00           C
ATOM    697  C   ALA A  86      50.353  61.690  96.087  1.00  0.00           C
ATOM    698  O   ALA A  86      50.583  62.874  95.882  1.00  0.00           O
ATOM    699  N   CYX A  87      49.462  61.019  95.347  1.00  0.00           N
ATOM    700  CA  CYX A  87      48.738  61.577  94.229  1.00  0.00           C
ATOM    701  CB  CYX A  87      47.518  62.465  94.587  1.00  0.00           C
ATOM    702  SG  CYX A  87      45.979  61.552  94.986  1.00  0.00           S
ATOM    703  C   CYX A  87      49.540  61.943  93.013  1.00  0.00           C
ATOM    704  O   CYX A  87      49.054  62.596  92.098  1.00  0.00           O
ATOM    705  N   THR A  88      50.748  61.359  92.883  1.00  0.00           N
ATOM    706  CA  THR A  88      51.550  61.339  91.656  1.00  0.00           C
ATOM    707  CB  THR A  88      52.851  60.553  91.837  1.00  0.00           C
ATOM    708  CG2 THR A  88      53.941  60.872  90.801  1.00  0.00           C
ATOM    709  OG1 THR A  88      53.346  60.878  93.119  1.00  0.00           O
ATOM    710  C   THR A  88      50.775  60.817  90.481  1.00  0.00           C
ATOM    711  O   THR A  88      50.847  61.379  89.387  1.00  0.00           O
ATOM    712  N   ASN A  89      49.944  59.787  90.673  1.00  0.00           N
ATOM    713  CA  ASN A  89      49.310  59.021  89.628  1.00  0.00           C
ATOM    714  CB  ASN A  89      49.307  57.534  90.077  1.00  0.00           C
ATOM    715  CG  ASN A  89      50.702  56.950  90.365  1.00  0.00           C
ATOM    716  OD1 ASN A  89      50.848  56.226  91.349  1.00  0.00           O
ATOM    717  ND2 ASN A  89      51.760  57.287  89.586  1.00  0.00           N
ATOM    718  C   ASN A  89      47.922  59.536  89.233  1.00  0.00           C
ATOM    719  O   ASN A  89      47.048  58.763  88.860  1.00  0.00           O
ATOM    720  N   GLU A  90      47.720  60.868  89.251  1.00  0.00           N
ATOM    721  CA  GLU A  90      46.437  61.475  88.957  1.00  0.00           C
ATOM    722  CB  GLU A  90      45.730  61.900  90.270  1.00  0.00           C
ATOM    723  CG  GLU A  90      45.295  60.735  91.207  1.00  0.00           C
ATOM    724  CD  GLU A  90      44.046  60.020  90.710  1.00  0.00           C
ATOM    725  OE1 GLU A  90      44.050  58.770  90.588  1.00  0.00           O
ATOM    726  OE2 GLU A  90      43.076  60.763  90.393  1.00  0.00           O
ATOM    727  C   GLU A  90      46.561  62.672  88.013  1.00  0.00           C
ATOM    728  O   GLU A  90      47.638  63.248  87.823  1.00  0.00           O
ATOM    729  N   MET A  91      45.463  63.066  87.350  1.00  0.00           N
ATOM    730  CA  MET A  91      45.470  64.128  86.372  1.00  0.00           C
ATOM    731  CB  MET A  91      44.097  64.160  85.843  1.00  0.00           C
ATOM    732  CG  MET A  91      43.981  65.216  84.694  1.00  0.00           C
ATOM    733  SD  MET A  91      42.749  66.409  84.472  1.00  0.00           S
ATOM    734  CE  MET A  91      41.691  66.737  85.849  1.00  0.00           C
ATOM    735  C   MET A  91      45.819  65.530  86.810  1.00  0.00           C
ATOM    736  O   MET A  91      45.469  65.962  87.902  1.00  0.00           O
ATOM    737  N   ALA A  92      46.544  66.305  85.980  1.00  0.00           N
ATOM    738  CA  ALA A  92      46.717  67.728  86.173  1.00  0.00           C
ATOM    739  CB  ALA A  92      47.949  68.189  85.462  1.00  0.00           C
ATOM    740  C   ALA A  92      45.492  68.553  85.852  1.00  0.00           C
ATOM    741  O   ALA A  92      44.829  68.390  84.844  1.00  0.00           O
ATOM    742  N   GLY A  93      45.101  69.433  86.791  1.00  0.00           N
ATOM    743  CA  GLY A  93      43.726  69.871  86.935  1.00  0.00           C
ATOM    744  C   GLY A  93      43.164  69.455  88.289  1.00  0.00           C
ATOM    745  O   GLY A  93      42.275  70.117  88.807  1.00  0.00           O
ATOM    746  N   VAL A  94      43.682  68.360  88.925  1.00  0.00           N
ATOM    747  CA  VAL A  94      43.102  67.789  90.152  1.00  0.00           C
ATOM    748  CB  VAL A  94      41.998  66.727  89.893  1.00  0.00           C
ATOM    749  CG1 VAL A  94      40.795  67.324  89.130  1.00  0.00           C
ATOM    750  CG2 VAL A  94      42.545  65.478  89.185  1.00  0.00           C
ATOM    751  C   VAL A  94      44.122  67.172  91.135  1.00  0.00           C
ATOM    752  O   VAL A  94      43.862  67.157  92.337  1.00  0.00           O
ATOM    753  N   LYS A  95      45.334  66.714  90.718  1.00  0.00           N
ATOM    754  CA  LYS A  95      46.255  66.017  91.634  1.00  0.00           C
ATOM    755  CB  LYS A  95      47.516  65.442  90.919  1.00  0.00           C
ATOM    756  CG  LYS A  95      48.543  66.469  90.422  1.00  0.00           C
ATOM    757  CD  LYS A  95      49.824  65.943  89.712  1.00  0.00           C
ATOM    758  CE  LYS A  95      50.121  64.434  89.675  1.00  0.00           C
ATOM    759  NZ  LYS A  95      50.350  63.933  88.290  1.00  0.00           N
ATOM    760  C   LYS A  95      46.703  66.827  92.839  1.00  0.00           C
ATOM    761  O   LYS A  95      46.781  66.293  93.942  1.00  0.00           O
ATOM    762  N   LEU A  96      46.970  68.141  92.674  1.00  0.00           N
ATOM    763  CA  LEU A  96      47.270  69.025  93.783  1.00  0.00           C
ATOM    764  CB  LEU A  96      47.750  70.402  93.314  1.00  0.00           C
ATOM    765  CG  LEU A  96      49.022  70.363  92.464  1.00  0.00           C
ATOM    766  CD1 LEU A  96      49.278  71.759  91.904  1.00  0.00           C
ATOM    767  CD2 LEU A  96      50.285  69.790  93.098  1.00  0.00           C
ATOM    768  C   LEU A  96      46.104  69.284  94.724  1.00  0.00           C
ATOM    769  O   LEU A  96      46.290  69.441  95.924  1.00  0.00           O
ATOM    770  N   ALA A  97      44.857  69.354  94.207  1.00  0.00           N
ATOM    771  CA  ALA A  97      43.678  69.484  95.041  1.00  0.00           C
ATOM    772  CB  ALA A  97      42.431  69.729  94.173  1.00  0.00           C
ATOM    773  C   ALA A  97      43.407  68.269  95.911  1.00  0.00           C
ATOM    774  O   ALA A  97      42.612  68.323  96.834  1.00  0.00           O
ATOM    775  N   TYR A  98      44.070  67.127  95.688  1.00  0.00           N
ATOM    776  CA  TYR A  98      43.889  65.964  96.522  1.00  0.00           C
ATOM    777  CB  TYR A  98      44.072  64.717  95.613  1.00  0.00           C
ATOM    778  CG  TYR A  98      43.088  64.569  94.473  1.00  0.00           C
ATOM    779  CD1 TYR A  98      41.790  65.111  94.517  1.00  0.00           C
ATOM    780  CE1 TYR A  98      40.872  64.783  93.517  1.00  0.00           C
ATOM    781  CZ  TYR A  98      41.224  63.950  92.465  1.00  0.00           C
ATOM    782  OH  TYR A  98      40.256  63.603  91.518  1.00  0.00           O
ATOM    783  CE2 TYR A  98      42.522  63.463  92.361  1.00  0.00           C
ATOM    784  CD2 TYR A  98      43.453  63.777  93.361  1.00  0.00           C
ATOM    785  C   TYR A  98      44.836  65.915  97.740  1.00  0.00           C
ATOM    786  O   TYR A  98      44.988  64.888  98.404  1.00  0.00           O
ATOM    787  N   TYR A  99      45.444  67.057  98.128  1.00  0.00           N
ATOM    788  CA  TYR A  99      46.346  67.263  99.254  1.00  0.00           C
ATOM    789  CB  TYR A  99      46.749  68.769  99.177  1.00  0.00           C
ATOM    790  CG  TYR A  99      47.651  69.246 100.272  1.00  0.00           C
ATOM    791  CD1 TYR A  99      47.102  69.713 101.475  1.00  0.00           C
ATOM    792  CE1 TYR A  99      47.941  70.202 102.485  1.00  0.00           C
ATOM    793  CZ  TYR A  99      49.332  70.137 102.335  1.00  0.00           C
ATOM    794  OH  TYR A  99      50.188  70.498 103.392  1.00  0.00           O
ATOM    795  CE2 TYR A  99      49.887  69.709 101.127  1.00  0.00           C
ATOM    796  CD2 TYR A  99      49.044  69.303 100.085  1.00  0.00           C
ATOM    797  C   TYR A  99      45.774  66.813 100.593  1.00  0.00           C
ATOM    798  O   TYR A  99      46.484  66.315 101.466  1.00  0.00           O
ATOM    799  N   SER A 100      44.435  66.888 100.740  1.00  0.00           N
ATOM    800  CA  SER A 100      43.682  66.387 101.883  1.00  0.00           C
ATOM    801  CB  SER A 100      42.143  66.552 101.695  1.00  0.00           C
ATOM    802  OG  SER A 100      41.747  66.283 100.348  1.00  0.00           O
ATOM    803  C   SER A 100      43.976  64.940 102.207  1.00  0.00           C
ATOM    804  O   SER A 100      44.052  64.544 103.367  1.00  0.00           O
ATOM    805  N   TYR A 101      44.194  64.125 101.164  1.00  0.00           N
ATOM    806  CA  TYR A 101      44.416  62.713 101.302  1.00  0.00           C
ATOM    807  CB  TYR A 101      43.894  62.021 100.022  1.00  0.00           C
ATOM    808  CG  TYR A 101      42.401  62.220  99.835  1.00  0.00           C
ATOM    809  CD1 TYR A 101      41.519  61.301 100.426  1.00  0.00           C
ATOM    810  CE1 TYR A 101      40.139  61.365 100.194  1.00  0.00           C
ATOM    811  CZ  TYR A 101      39.627  62.329  99.321  1.00  0.00           C
ATOM    812  OH  TYR A 101      38.259  62.344  98.997  1.00  0.00           O
ATOM    813  CE2 TYR A 101      40.482  63.279  98.754  1.00  0.00           C
ATOM    814  CD2 TYR A 101      41.854  63.257  99.049  1.00  0.00           C
ATOM    815  C   TYR A 101      45.894  62.392 101.509  1.00  0.00           C
ATOM    816  O   TYR A 101      46.269  61.599 102.373  1.00  0.00           O
ATOM    817  N   ALA A 102      46.790  63.059 100.756  1.00  0.00           N
ATOM    818  CA  ALA A 102      48.222  62.910 100.893  1.00  0.00           C
ATOM    819  CB  ALA A 102      48.924  63.626  99.743  1.00  0.00           C
ATOM    820  C   ALA A 102      48.780  63.317 102.233  1.00  0.00           C
ATOM    821  O   ALA A 102      49.653  62.628 102.762  1.00  0.00           O
ATOM    822  N   ALA A 103      48.251  64.393 102.851  1.00  0.00           N
ATOM    823  CA  ALA A 103      48.517  64.672 104.247  1.00  0.00           C
ATOM    824  CB  ALA A 103      47.777  65.948 104.676  1.00  0.00           C
ATOM    825  C   ALA A 103      48.134  63.552 105.214  1.00  0.00           C
ATOM    826  O   ALA A 103      48.937  63.165 106.066  1.00  0.00           O
ATOM    827  N   SER A 104      46.933  62.941 105.077  1.00  0.00           N
ATOM    828  CA  SER A 104      46.533  61.782 105.866  1.00  0.00           C
ATOM    829  CB  SER A 104      45.061  61.372 105.567  1.00  0.00           C
ATOM    830  OG  SER A 104      44.558  60.450 106.539  1.00  0.00           O
ATOM    831  C   SER A 104      47.462  60.593 105.685  1.00  0.00           C
ATOM    832  O   SER A 104      47.778  59.898 106.655  1.00  0.00           O
ATOM    833  N   ASN A 105      47.948  60.369 104.447  1.00  0.00           N
ATOM    834  CA  ASN A 105      48.789  59.252 104.078  1.00  0.00           C
ATOM    835  CB  ASN A 105      48.840  59.102 102.522  1.00  0.00           C
ATOM    836  CG  ASN A 105      47.561  58.479 101.929  1.00  0.00           C
ATOM    837  OD1 ASN A 105      46.784  57.752 102.550  1.00  0.00           O
ATOM    838  ND2 ASN A 105      47.309  58.792 100.637  1.00  0.00           N
ATOM    839  C   ASN A 105      50.189  59.308 104.700  1.00  0.00           C
ATOM    840  O   ASN A 105      50.790  58.251 104.891  1.00  0.00           O
ATOM    841  N   THR A 106      50.708  60.498 105.123  1.00  0.00           N
ATOM    842  CA  THR A 106      52.052  60.654 105.710  1.00  0.00           C
ATOM    843  CB  THR A 106      52.391  62.102 106.119  1.00  0.00           C
ATOM    844  CG2 THR A 106      52.188  63.142 105.012  1.00  0.00           C
ATOM    845  OG1 THR A 106      51.600  62.562 107.193  1.00  0.00           O
ATOM    846  C   THR A 106      52.226  59.775 106.951  1.00  0.00           C
ATOM    847  O   THR A 106      53.264  59.173 107.204  1.00  0.00           O
ATOM    848  N   ARG A 107      51.168  59.668 107.769  1.00  0.00           N
ATOM    849  CA  ARG A 107      51.133  58.837 108.944  1.00  0.00           C
ATOM    850  CB  ARG A 107      49.782  59.159 109.618  1.00  0.00           C
ATOM    851  CG  ARG A 107      49.447  58.316 110.846  1.00  0.00           C
ATOM    852  CD  ARG A 107      48.234  58.818 111.639  1.00  0.00           C
ATOM    853  NE  ARG A 107      47.066  59.035 110.740  1.00  0.00           N
ATOM    854  CZ  ARG A 107      46.112  58.132 110.544  1.00  0.00           C
ATOM    855  NH1 ARG A 107      46.172  56.913 111.041  1.00  0.00           N
ATOM    856  NH2 ARG A 107      45.083  58.451 109.799  1.00  0.00           N
ATOM    857  C   ARG A 107      51.289  57.351 108.684  1.00  0.00           C
ATOM    858  O   ARG A 107      52.058  56.642 109.329  1.00  0.00           O
ATOM    859  N   LEU A 108      50.557  56.857 107.678  1.00  0.00           N
ATOM    860  CA  LEU A 108      50.561  55.490 107.220  1.00  0.00           C
ATOM    861  CB  LEU A 108      49.371  55.312 106.231  1.00  0.00           C
ATOM    862  CG  LEU A 108      48.020  55.969 106.650  1.00  0.00           C
ATOM    863  CD1 LEU A 108      46.864  55.475 105.770  1.00  0.00           C
ATOM    864  CD2 LEU A 108      47.635  55.683 108.107  1.00  0.00           C
ATOM    865  C   LEU A 108      51.910  55.090 106.614  1.00  0.00           C
ATOM    866  O   LEU A 108      52.491  54.058 106.947  1.00  0.00           O
ATOM    867  N   VAL A 109      52.492  55.957 105.749  1.00  0.00           N
ATOM    868  CA  VAL A 109      53.846  55.800 105.222  1.00  0.00           C
ATOM    869  CB  VAL A 109      54.128  56.675 103.979  1.00  0.00           C
ATOM    870  CG1 VAL A 109      55.600  56.551 103.510  1.00  0.00           C
ATOM    871  CG2 VAL A 109      53.158  56.329 102.826  1.00  0.00           C
ATOM    872  C   VAL A 109      54.916  55.910 106.301  1.00  0.00           C
ATOM    873  O   VAL A 109      55.897  55.167 106.282  1.00  0.00           O
ATOM    874  N   GLY A 110      54.751  56.780 107.318  1.00  0.00           N
ATOM    875  CA  GLY A 110      55.621  56.803 108.487  1.00  0.00           C
ATOM    876  C   GLY A 110      55.643  55.496 109.243  1.00  0.00           C
ATOM    877  O   GLY A 110      56.700  54.965 109.561  1.00  0.00           O
ATOM    878  N   ASN A 111      54.458  54.908 109.484  1.00  0.00           N
ATOM    879  CA  ASN A 111      54.281  53.628 110.140  1.00  0.00           C
ATOM    880  CB  ASN A 111      52.754  53.442 110.491  1.00  0.00           C
ATOM    881  CG  ASN A 111      52.177  54.274 111.662  1.00  0.00           C
ATOM    882  OD1 ASN A 111      52.835  55.056 112.344  1.00  0.00           O
ATOM    883  ND2 ASN A 111      50.859  54.047 111.940  1.00  0.00           N
ATOM    884  C   ASN A 111      54.907  52.473 109.316  1.00  0.00           C
ATOM    885  O   ASN A 111      55.418  51.489 109.862  1.00  0.00           O
ATOM    886  N   TYR A 112      54.943  52.589 107.971  1.00  0.00           N
ATOM    887  CA  TYR A 112      55.694  51.725 107.083  1.00  0.00           C
ATOM    888  CB  TYR A 112      55.135  51.976 105.649  1.00  0.00           C
ATOM    889  CG  TYR A 112      55.819  51.217 104.561  1.00  0.00           C
ATOM    890  CD1 TYR A 112      56.942  51.770 103.926  1.00  0.00           C
ATOM    891  CE1 TYR A 112      57.618  51.055 102.930  1.00  0.00           C
ATOM    892  CZ  TYR A 112      57.137  49.804 102.533  1.00  0.00           C
ATOM    893  OH  TYR A 112      57.705  49.135 101.434  1.00  0.00           O
ATOM    894  CE2 TYR A 112      56.024  49.244 103.163  1.00  0.00           C
ATOM    895  CD2 TYR A 112      55.336  49.965 104.146  1.00  0.00           C
ATOM    896  C   TYR A 112      57.207  51.856 107.215  1.00  0.00           C
ATOM    897  O   TYR A 112      57.915  50.861 107.376  1.00  0.00           O
ATOM    898  N   ILE A 113      57.743  53.094 107.235  1.00  0.00           N
ATOM    899  CA  ILE A 113      59.139  53.387 107.513  1.00  0.00           C
ATOM    900  CB  ILE A 113      59.439  54.876 107.269  1.00  0.00           C
ATOM    901  CG2 ILE A 113      60.850  55.225 107.792  1.00  0.00           C
ATOM    902  CG1 ILE A 113      59.216  55.333 105.803  1.00  0.00           C
ATOM    903  CD1 ILE A 113      59.075  56.861 105.681  1.00  0.00           C
ATOM    904  C   ILE A 113      59.563  52.924 108.909  1.00  0.00           C
ATOM    905  O   ILE A 113      60.632  52.338 109.098  1.00  0.00           O
ATOM    906  N   ALA A 114      58.709  53.107 109.940  1.00  0.00           N
ATOM    907  CA  ALA A 114      58.927  52.524 111.250  1.00  0.00           C
ATOM    908  CB  ALA A 114      57.922  53.062 112.303  1.00  0.00           C
ATOM    909  C   ALA A 114      58.976  50.998 111.248  1.00  0.00           C
ATOM    910  O   ALA A 114      59.821  50.419 111.922  1.00  0.00           O
ATOM    911  N   THR A 115      58.121  50.295 110.477  1.00  0.00           N
ATOM    912  CA  THR A 115      58.120  48.826 110.424  1.00  0.00           C
ATOM    913  CB  THR A 115      56.797  48.274 109.898  1.00  0.00           C
ATOM    914  CG2 THR A 115      56.744  46.744 109.920  1.00  0.00           C
ATOM    915  OG1 THR A 115      55.729  48.674 110.742  1.00  0.00           O
ATOM    916  C   THR A 115      59.271  48.221 109.634  1.00  0.00           C
ATOM    917  O   THR A 115      59.764  47.144 109.966  1.00  0.00           O
ATOM    918  N   VAL A 116      59.808  48.908 108.595  1.00  0.00           N
ATOM    919  CA  VAL A 116      61.107  48.569 108.001  1.00  0.00           C
ATOM    920  CB  VAL A 116      61.392  49.394 106.735  1.00  0.00           C
ATOM    921  CG1 VAL A 116      62.752  49.121 106.072  1.00  0.00           C
ATOM    922  CG2 VAL A 116      60.380  49.037 105.644  1.00  0.00           C
ATOM    923  C   VAL A 116      62.261  48.738 108.999  1.00  0.00           C
ATOM    924  O   VAL A 116      63.172  47.915 109.078  1.00  0.00           O
ATOM    925  N   THR A 117      62.235  49.824 109.808  1.00  0.00           N
ATOM    926  CA  THR A 117      63.223  50.154 110.837  1.00  0.00           C
ATOM    927  CB  THR A 117      63.099  51.592 111.352  1.00  0.00           C
ATOM    928  CG2 THR A 117      64.296  51.943 112.240  1.00  0.00           C
ATOM    929  OG1 THR A 117      63.060  52.550 110.297  1.00  0.00           O
ATOM    930  C   THR A 117      63.184  49.207 112.019  1.00  0.00           C
ATOM    931  O   THR A 117      64.212  48.818 112.567  1.00  0.00           O
ATOM    932  N   LYS A 118      61.986  48.743 112.426  1.00  0.00           N
ATOM    933  CA  LYS A 118      61.808  47.672 113.373  1.00  0.00           C
ATOM    934  CB  LYS A 118      60.299  47.387 113.560  1.00  0.00           C
ATOM    935  CG  LYS A 118      59.987  46.344 114.625  1.00  0.00           C
ATOM    936  CD  LYS A 118      58.490  46.035 114.693  1.00  0.00           C
ATOM    937  CE  LYS A 118      58.283  44.886 115.671  1.00  0.00           C
ATOM    938  NZ  LYS A 118      56.888  44.421 115.681  1.00  0.00           N
ATOM    939  C   LYS A 118      62.521  46.415 112.903  1.00  0.00           C
ATOM    940  O   LYS A 118      63.210  45.764 113.686  1.00  0.00           O
ATOM    941  N   MET A 119      62.419  46.047 111.602  1.00  0.00           N
ATOM    942  CA  MET A 119      63.092  44.877 111.065  1.00  0.00           C
ATOM    943  CB  MET A 119      62.648  44.609 109.605  1.00  0.00           C
ATOM    944  CG  MET A 119      63.202  43.307 108.999  1.00  0.00           C
ATOM    945  SD  MET A 119      62.940  43.143 107.202  1.00  0.00           S
ATOM    946  CE  MET A 119      61.160  42.772 107.165  1.00  0.00           C
ATOM    947  C   MET A 119      64.603  44.957 111.180  1.00  0.00           C
ATOM    948  O   MET A 119      65.248  44.012 111.640  1.00  0.00           O
ATOM    949  N   LEU A 120      65.175  46.135 110.877  1.00  0.00           N
ATOM    950  CA  LEU A 120      66.579  46.431 111.064  1.00  0.00           C
ATOM    951  CB  LEU A 120      66.848  47.899 110.629  1.00  0.00           C
ATOM    952  CG  LEU A 120      66.751  48.155 109.107  1.00  0.00           C
ATOM    953  CD1 LEU A 120      67.026  49.626 108.758  1.00  0.00           C
ATOM    954  CD2 LEU A 120      67.711  47.271 108.336  1.00  0.00           C
ATOM    955  C   LEU A 120      67.102  46.176 112.473  1.00  0.00           C
ATOM    956  O   LEU A 120      68.176  45.589 112.622  1.00  0.00           O
ATOM    957  N   VAL A 121      66.334  46.558 113.519  1.00  0.00           N
ATOM    958  CA  VAL A 121      66.576  46.243 114.916  1.00  0.00           C
ATOM    959  CB  VAL A 121      65.688  47.139 115.813  1.00  0.00           C
ATOM    960  CG1 VAL A 121      66.074  46.899 117.258  1.00  0.00           C
ATOM    961  CG2 VAL A 121      65.823  48.660 115.578  1.00  0.00           C
ATOM    962  C   VAL A 121      66.382  44.752 115.256  1.00  0.00           C
ATOM    963  O   VAL A 121      67.291  44.088 115.753  1.00  0.00           O
ATOM    964  N   GLN A 122      65.203  44.180 114.925  1.00  0.00           N
ATOM    965  CA  GLN A 122      64.714  42.863 115.309  1.00  0.00           C
ATOM    966  CB  GLN A 122      63.189  42.869 114.986  1.00  0.00           C
ATOM    967  CG  GLN A 122      62.371  41.605 115.330  1.00  0.00           C
ATOM    968  CD  GLN A 122      62.409  41.290 116.832  1.00  0.00           C
ATOM    969  OE1 GLN A 122      62.512  42.158 117.704  1.00  0.00           O
ATOM    970  NE2 GLN A 122      62.311  39.982 117.182  1.00  0.00           N
ATOM    971  C   GLN A 122      65.425  41.691 114.666  1.00  0.00           C
ATOM    972  O   GLN A 122      65.858  40.749 115.324  1.00  0.00           O
ATOM    973  N   GLN A 123      65.616  41.725 113.336  1.00  0.00           N
ATOM    974  CA  GLN A 123      66.210  40.634 112.603  1.00  0.00           C
ATOM    975  CB  GLN A 123      65.373  40.461 111.307  1.00  0.00           C
ATOM    976  CG  GLN A 123      63.979  39.854 111.587  1.00  0.00           C
ATOM    977  CD  GLN A 123      63.185  39.683 110.293  1.00  0.00           C
ATOM    978  OE1 GLN A 123      63.680  39.385 109.200  1.00  0.00           O
ATOM    979  NE2 GLN A 123      61.857  39.873 110.411  1.00  0.00           N
ATOM    980  C   GLN A 123      67.697  40.806 112.320  1.00  0.00           C
ATOM    981  O   GLN A 123      68.385  39.810 112.117  1.00  0.00           O
ATOM    982  N   TYR A 124      68.233  42.056 112.359  1.00  0.00           N
ATOM    983  CA  TYR A 124      69.584  42.317 111.883  1.00  0.00           C
ATOM    984  CB  TYR A 124      69.572  43.080 110.519  1.00  0.00           C
ATOM    985  CG  TYR A 124      68.913  42.289 109.407  1.00  0.00           C
ATOM    986  CD1 TYR A 124      69.690  41.401 108.648  1.00  0.00           C
ATOM    987  CE1 TYR A 124      69.146  40.736 107.543  1.00  0.00           C
ATOM    988  CZ  TYR A 124      67.806  40.916 107.197  1.00  0.00           C
ATOM    989  OH  TYR A 124      67.284  40.195 106.096  1.00  0.00           O
ATOM    990  CE2 TYR A 124      67.004  41.784 107.954  1.00  0.00           C
ATOM    991  CD2 TYR A 124      67.564  42.483 109.040  1.00  0.00           C
ATOM    992  C   TYR A 124      70.499  43.057 112.854  1.00  0.00           C
ATOM    993  O   TYR A 124      71.675  43.264 112.537  1.00  0.00           O
ATOM    994  N   ASN A 125      70.016  43.457 114.060  1.00  0.00           N
ATOM    995  CA  ASN A 125      70.813  44.045 115.132  1.00  0.00           C
ATOM    996  CB  ASN A 125      71.828  43.015 115.743  1.00  0.00           C
ATOM    997  CG  ASN A 125      71.199  41.656 116.059  1.00  0.00           C
ATOM    998  OD1 ASN A 125      71.524  40.595 115.520  1.00  0.00           O
ATOM    999  ND2 ASN A 125      70.301  41.663 117.064  1.00  0.00           N
ATOM   1000  C   ASN A 125      71.483  45.376 114.740  1.00  0.00           C
ATOM   1001  O   ASN A 125      72.441  45.802 115.374  1.00  0.00           O
ATOM   1002  N   VAL A 126      70.944  46.080 113.709  1.00  0.00           N
ATOM   1003  CA  VAL A 126      71.445  47.365 113.245  1.00  0.00           C
ATOM   1004  CB  VAL A 126      70.839  47.716 111.874  1.00  0.00           C
ATOM   1005  CG1 VAL A 126      71.447  48.984 111.255  1.00  0.00           C
ATOM   1006  CG2 VAL A 126      71.076  46.572 110.877  1.00  0.00           C
ATOM   1007  C   VAL A 126      71.129  48.435 114.295  1.00  0.00           C
ATOM   1008  O   VAL A 126      69.953  48.580 114.642  1.00  0.00           O
ATOM   1009  N   PRO A 127      72.069  49.203 114.880  1.00  0.00           N
ATOM   1010  CD  PRO A 127      73.516  49.140 114.643  1.00  0.00           C
ATOM   1011  CG  PRO A 127      74.177  49.488 115.981  1.00  0.00           C
ATOM   1012  CB  PRO A 127      73.089  50.250 116.765  1.00  0.00           C
ATOM   1013  CA  PRO A 127      71.742  50.022 116.035  1.00  0.00           C
ATOM   1014  C   PRO A 127      71.178  51.343 115.577  1.00  0.00           C
ATOM   1015  O   PRO A 127      71.507  51.801 114.488  1.00  0.00           O
ATOM   1016  N   MET A 128      70.366  52.024 116.404  1.00  0.00           N
ATOM   1017  CA  MET A 128      69.688  53.260 116.031  1.00  0.00           C
ATOM   1018  CB  MET A 128      68.487  53.530 116.987  1.00  0.00           C
ATOM   1019  CG  MET A 128      67.325  52.504 116.906  1.00  0.00           C
ATOM   1020  SD  MET A 128      66.501  52.340 115.288  1.00  0.00           S
ATOM   1021  CE  MET A 128      65.470  53.831 115.339  1.00  0.00           C
ATOM   1022  C   MET A 128      70.599  54.487 115.875  1.00  0.00           C
ATOM   1023  O   MET A 128      70.280  55.418 115.136  1.00  0.00           O
ATOM   1024  N   ALA A 129      71.826  54.484 116.475  1.00  0.00           N
ATOM   1025  CA  ALA A 129      72.808  55.551 116.331  1.00  0.00           C
ATOM   1026  CB  ALA A 129      73.985  55.411 117.326  1.00  0.00           C
ATOM   1027  C   ALA A 129      73.359  55.550 114.907  1.00  0.00           C
ATOM   1028  O   ALA A 129      73.789  56.571 114.382  1.00  0.00           O
ATOM   1029  N   ASN A 130      73.263  54.388 114.226  1.00  0.00           N
ATOM   1030  CA  ASN A 130      73.707  54.269 112.854  1.00  0.00           C
ATOM   1031  CB  ASN A 130      74.453  52.911 112.674  1.00  0.00           C
ATOM   1032  CG  ASN A 130      75.741  52.870 113.522  1.00  0.00           C
ATOM   1033  OD1 ASN A 130      76.279  53.869 113.998  1.00  0.00           O
ATOM   1034  ND2 ASN A 130      76.215  51.634 113.801  1.00  0.00           N
ATOM   1035  C   ASN A 130      72.590  54.434 111.815  1.00  0.00           C
ATOM   1036  O   ASN A 130      72.876  54.466 110.616  1.00  0.00           O
ATOM   1037  N   ILE A 131      71.311  54.620 112.234  1.00  0.00           N
ATOM   1038  CA  ILE A 131      70.160  54.820 111.346  1.00  0.00           C
ATOM   1039  CB  ILE A 131      68.992  53.835 111.643  1.00  0.00           C
ATOM   1040  CG2 ILE A 131      67.874  54.012 110.604  1.00  0.00           C
ATOM   1041  CG1 ILE A 131      69.425  52.345 111.607  1.00  0.00           C
ATOM   1042  CD1 ILE A 131      68.436  51.312 112.174  1.00  0.00           C
ATOM   1043  C   ILE A 131      69.651  56.284 111.387  1.00  0.00           C
ATOM   1044  O   ILE A 131      69.538  56.903 112.449  1.00  0.00           O
ATOM   1045  N   ARG A 132      69.314  56.896 110.217  1.00  0.00           N
ATOM   1046  CA  ARG A 132      68.926  58.301 110.079  1.00  0.00           C
ATOM   1047  CB  ARG A 132      70.182  59.217 110.130  1.00  0.00           C
ATOM   1048  CG  ARG A 132      70.545  60.061 108.900  1.00  0.00           C
ATOM   1049  CD  ARG A 132      71.775  60.950 109.150  1.00  0.00           C
ATOM   1050  NE  ARG A 132      73.001  60.103 109.306  1.00  0.00           N
ATOM   1051  CZ  ARG A 132      74.236  60.584 109.319  1.00  0.00           C
ATOM   1052  NH1 ARG A 132      74.501  61.874 109.329  1.00  0.00           N
ATOM   1053  NH2 ARG A 132      75.258  59.751 109.277  1.00  0.00           N
ATOM   1054  C   ARG A 132      68.069  58.490 108.831  1.00  0.00           C
ATOM   1055  O   ARG A 132      68.008  57.605 107.980  1.00  0.00           O
ATOM   1056  N   LEU A 133      67.316  59.611 108.723  1.00  0.00           N
ATOM   1057  CA  LEU A 133      66.167  59.687 107.846  1.00  0.00           C
ATOM   1058  CB  LEU A 133      64.926  59.210 108.649  1.00  0.00           C
ATOM   1059  CG  LEU A 133      63.513  59.527 108.124  1.00  0.00           C
ATOM   1060  CD1 LEU A 133      63.179  58.937 106.755  1.00  0.00           C
ATOM   1061  CD2 LEU A 133      62.471  58.985 109.104  1.00  0.00           C
ATOM   1062  C   LEU A 133      65.995  61.092 107.308  1.00  0.00           C
ATOM   1063  O   LEU A 133      66.143  62.068 108.037  1.00  0.00           O
ATOM   1064  N   ILE A 134      65.703  61.222 105.998  1.00  0.00           N
ATOM   1065  CA  ILE A 134      65.518  62.479 105.299  1.00  0.00           C
ATOM   1066  CB  ILE A 134      66.616  62.681 104.227  1.00  0.00           C
ATOM   1067  CG2 ILE A 134      66.502  64.108 103.643  1.00  0.00           C
ATOM   1068  CG1 ILE A 134      68.033  62.377 104.803  1.00  0.00           C
ATOM   1069  CD1 ILE A 134      69.198  62.435 103.804  1.00  0.00           C
ATOM   1070  C   ILE A 134      64.115  62.519 104.677  1.00  0.00           C
ATOM   1071  O   ILE A 134      63.599  61.495 104.221  1.00  0.00           O
ATOM   1072  N   GLY A 135      63.453  63.713 104.623  1.00  0.00           N
ATOM   1073  CA  GLY A 135      62.280  63.926 103.772  1.00  0.00           C
ATOM   1074  C   GLY A 135      62.113  65.344 103.208  1.00  0.00           C
ATOM   1075  O   GLY A 135      62.505  66.323 103.844  1.00  0.00           O
ATOM   1076  N   HIE A 136      61.455  65.486 102.017  1.00  0.00           N
ATOM   1077  CA  HIE A 136      61.108  66.764 101.351  1.00  0.00           C
ATOM   1078  CB  HIE A 136      61.636  66.870  99.867  1.00  0.00           C
ATOM   1079  CG  HIE A 136      61.279  68.149  99.132  1.00  0.00           C
ATOM   1080  ND1 HIE A 136      60.162  68.197  98.322  1.00  0.00           N
ATOM   1081  CE1 HIE A 136      60.070  69.466  97.926  1.00  0.00           C
ATOM   1082  NE2 HIE A 136      61.093  70.212  98.410  1.00  0.00           N
ATOM   1083  CD2 HIE A 136      61.878  69.370  99.170  1.00  0.00           C
ATOM   1084  C   HIE A 136      59.584  66.996 101.314  1.00  0.00           C
ATOM   1085  O   HIE A 136      58.846  66.069 100.973  1.00  0.00           O
ATOM   1086  N   SER A 137      59.049  68.217 101.649  1.00  0.00           N
ATOM   1087  CA  SER A 137      57.615  68.554 101.626  1.00  0.00           C
ATOM   1088  CB  SER A 137      57.081  68.575 100.157  1.00  0.00           C
ATOM   1089  OG  SER A 137      55.659  68.609  99.972  1.00  0.00           O
ATOM   1090  C   SER A 137      56.824  67.695 102.581  1.00  0.00           C
ATOM   1091  O   SER A 137      57.067  67.715 103.784  1.00  0.00           O
ATOM   1092  N   LEU A 138      55.849  66.899 102.114  1.00  0.00           N
ATOM   1093  CA  LEU A 138      55.183  65.898 102.906  1.00  0.00           C
ATOM   1094  CB  LEU A 138      53.950  65.322 102.165  1.00  0.00           C
ATOM   1095  CG  LEU A 138      52.715  66.247 102.078  1.00  0.00           C
ATOM   1096  CD1 LEU A 138      51.521  65.514 101.460  1.00  0.00           C
ATOM   1097  CD2 LEU A 138      52.260  66.731 103.451  1.00  0.00           C
ATOM   1098  C   LEU A 138      56.084  64.793 103.442  1.00  0.00           C
ATOM   1099  O   LEU A 138      55.810  64.272 104.527  1.00  0.00           O
ATOM   1100  N   GLY A 139      57.200  64.431 102.769  1.00  0.00           N
ATOM   1101  CA  GLY A 139      58.183  63.506 103.330  1.00  0.00           C
ATOM   1102  C   GLY A 139      58.761  63.947 104.673  1.00  0.00           C
ATOM   1103  O   GLY A 139      59.034  63.126 105.545  1.00  0.00           O
ATOM   1104  N   ALA A 140      58.973  65.257 104.912  1.00  0.00           N
ATOM   1105  CA  ALA A 140      59.358  65.734 106.228  1.00  0.00           C
ATOM   1106  CB  ALA A 140      59.636  67.237 106.102  1.00  0.00           C
ATOM   1107  C   ALA A 140      58.359  65.458 107.355  1.00  0.00           C
ATOM   1108  O   ALA A 140      58.720  64.849 108.358  1.00  0.00           O
ATOM   1109  N   HIE A 141      57.061  65.776 107.191  1.00  0.00           N
ATOM   1110  CA  HIE A 141      56.040  65.318 108.125  1.00  0.00           C
ATOM   1111  CB  HIE A 141      54.661  65.942 107.801  1.00  0.00           C
ATOM   1112  CG  HIE A 141      54.595  67.450 107.899  1.00  0.00           C
ATOM   1113  ND1 HIE A 141      54.730  68.115 109.111  1.00  0.00           N
ATOM   1114  CE1 HIE A 141      54.662  69.403 108.805  1.00  0.00           C
ATOM   1115  NE2 HIE A 141      54.486  69.594 107.476  1.00  0.00           N
ATOM   1116  CD2 HIE A 141      54.421  68.349 106.894  1.00  0.00           C
ATOM   1117  C   HIE A 141      55.908  63.790 108.221  1.00  0.00           C
ATOM   1118  O   HIE A 141      55.801  63.240 109.314  1.00  0.00           O
ATOM   1119  N   THR A 142      55.984  63.052 107.090  1.00  0.00           N
ATOM   1120  CA  THR A 142      56.058  61.584 107.083  1.00  0.00           C
ATOM   1121  CB  THR A 142      56.216  61.029 105.663  1.00  0.00           C
ATOM   1122  CG2 THR A 142      56.171  59.504 105.563  1.00  0.00           C
ATOM   1123  OG1 THR A 142      55.166  61.490 104.837  1.00  0.00           O
ATOM   1124  C   THR A 142      57.202  61.050 107.938  1.00  0.00           C
ATOM   1125  O   THR A 142      57.010  60.100 108.690  1.00  0.00           O
ATOM   1126  N   SER A 143      58.405  61.667 107.884  1.00  0.00           N
ATOM   1127  CA  SER A 143      59.542  61.444 108.777  1.00  0.00           C
ATOM   1128  CB  SER A 143      60.818  62.175 108.280  1.00  0.00           C
ATOM   1129  OG  SER A 143      61.152  61.699 106.980  1.00  0.00           O
ATOM   1130  C   SER A 143      59.274  61.826 110.217  1.00  0.00           C
ATOM   1131  O   SER A 143      59.703  61.139 111.143  1.00  0.00           O
ATOM   1132  N   GLY A 144      58.526  62.926 110.447  1.00  0.00           N
ATOM   1133  CA  GLY A 144      58.124  63.361 111.778  1.00  0.00           C
ATOM   1134  C   GLY A 144      57.245  62.352 112.492  1.00  0.00           C
ATOM   1135  O   GLY A 144      57.505  61.923 113.610  1.00  0.00           O
ATOM   1136  N   PHE A 145      56.184  61.850 111.850  1.00  0.00           N
ATOM   1137  CA  PHE A 145      55.527  60.645 112.309  1.00  0.00           C
ATOM   1138  CB  PHE A 145      54.355  60.340 111.340  1.00  0.00           C
ATOM   1139  CG  PHE A 145      53.229  61.349 111.407  1.00  0.00           C
ATOM   1140  CD1 PHE A 145      52.554  61.577 112.613  1.00  0.00           C
ATOM   1141  CE1 PHE A 145      51.432  62.414 112.678  1.00  0.00           C
ATOM   1142  CZ  PHE A 145      50.934  62.996 111.513  1.00  0.00           C
ATOM   1143  CE2 PHE A 145      51.615  62.809 110.307  1.00  0.00           C
ATOM   1144  CD2 PHE A 145      52.765  62.007 110.254  1.00  0.00           C
ATOM   1145  C   PHE A 145      56.423  59.401 112.480  1.00  0.00           C
ATOM   1146  O   PHE A 145      56.353  58.753 113.523  1.00  0.00           O
ATOM   1147  N   ALA A 146      57.318  59.061 111.530  1.00  0.00           N
ATOM   1148  CA  ALA A 146      58.132  57.863 111.608  1.00  0.00           C
ATOM   1149  CB  ALA A 146      58.896  57.764 110.284  1.00  0.00           C
ATOM   1150  C   ALA A 146      59.112  57.833 112.772  1.00  0.00           C
ATOM   1151  O   ALA A 146      59.240  56.835 113.479  1.00  0.00           O
ATOM   1152  N   GLY A 147      59.772  58.985 113.010  1.00  0.00           N
ATOM   1153  CA  GLY A 147      60.610  59.279 114.153  1.00  0.00           C
ATOM   1154  C   GLY A 147      59.881  59.232 115.480  1.00  0.00           C
ATOM   1155  O   GLY A 147      60.407  58.725 116.467  1.00  0.00           O
ATOM   1156  N   LYS A 148      58.627  59.705 115.565  1.00  0.00           N
ATOM   1157  CA  LYS A 148      57.835  59.524 116.767  1.00  0.00           C
ATOM   1158  CB  LYS A 148      56.582  60.422 116.704  1.00  0.00           C
ATOM   1159  CG  LYS A 148      56.914  61.898 116.920  1.00  0.00           C
ATOM   1160  CD  LYS A 148      55.709  62.824 117.098  1.00  0.00           C
ATOM   1161  CE  LYS A 148      54.968  63.160 115.816  1.00  0.00           C
ATOM   1162  NZ  LYS A 148      55.694  64.224 115.130  1.00  0.00           N
ATOM   1163  C   LYS A 148      57.404  58.091 117.041  1.00  0.00           C
ATOM   1164  O   LYS A 148      57.340  57.637 118.183  1.00  0.00           O
ATOM   1165  N   LYS A 149      57.076  57.343 115.975  1.00  0.00           N
ATOM   1166  CA  LYS A 149      56.592  55.991 116.060  1.00  0.00           C
ATOM   1167  CB  LYS A 149      55.931  55.587 114.724  1.00  0.00           C
ATOM   1168  CG  LYS A 149      55.202  54.236 114.731  1.00  0.00           C
ATOM   1169  CD  LYS A 149      53.895  54.169 115.542  1.00  0.00           C
ATOM   1170  CE  LYS A 149      53.183  52.843 115.262  1.00  0.00           C
ATOM   1171  NZ  LYS A 149      52.118  52.558 116.242  1.00  0.00           N
ATOM   1172  C   LYS A 149      57.634  54.990 116.506  1.00  0.00           C
ATOM   1173  O   LYS A 149      57.305  54.086 117.279  1.00  0.00           O
ATOM   1174  N   VAL A 150      58.918  55.123 116.087  1.00  0.00           N
ATOM   1175  CA  VAL A 150      60.002  54.256 116.570  1.00  0.00           C
ATOM   1176  CB  VAL A 150      61.310  54.409 115.769  1.00  0.00           C
ATOM   1177  CG1 VAL A 150      61.040  53.982 114.303  1.00  0.00           C
ATOM   1178  CG2 VAL A 150      61.867  55.841 115.865  1.00  0.00           C
ATOM   1179  C   VAL A 150      60.222  54.339 118.073  1.00  0.00           C
ATOM   1180  O   VAL A 150      60.502  53.339 118.736  1.00  0.00           O
ATOM   1181  N   GLN A 151      60.055  55.550 118.645  1.00  0.00           N
ATOM   1182  CA  GLN A 151      60.135  55.884 120.051  1.00  0.00           C
ATOM   1183  CB  GLN A 151      60.225  57.421 120.200  1.00  0.00           C
ATOM   1184  CG  GLN A 151      61.577  57.990 119.720  1.00  0.00           C
ATOM   1185  CD  GLN A 151      61.632  59.508 119.918  1.00  0.00           C
ATOM   1186  OE1 GLN A 151      61.856  60.040 121.004  1.00  0.00           O
ATOM   1187  NE2 GLN A 151      61.447  60.250 118.803  1.00  0.00           N
ATOM   1188  C   GLN A 151      59.046  55.289 120.906  1.00  0.00           C
ATOM   1189  O   GLN A 151      59.286  54.812 122.022  1.00  0.00           O
ATOM   1190  N   GLU A 152      57.822  55.261 120.351  1.00  0.00           N
ATOM   1191  CA  GLU A 152      56.692  54.525 120.884  1.00  0.00           C
ATOM   1192  CB  GLU A 152      55.442  54.853 120.034  1.00  0.00           C
ATOM   1193  CG  GLU A 152      54.136  54.912 120.859  1.00  0.00           C
ATOM   1194  CD  GLU A 152      54.244  55.813 122.084  1.00  0.00           C
ATOM   1195  OE1 GLU A 152      54.789  56.927 121.943  1.00  0.00           O
ATOM   1196  OE2 GLU A 152      53.779  55.384 123.166  1.00  0.00           O
ATOM   1197  C   GLU A 152      56.866  53.014 120.947  1.00  0.00           C
ATOM   1198  O   GLU A 152      56.678  52.417 122.005  1.00  0.00           O
ATOM   1199  N   LEU A 153      57.326  52.351 119.863  1.00  0.00           N
ATOM   1200  CA  LEU A 153      57.619  50.929 119.870  1.00  0.00           C
ATOM   1201  CB  LEU A 153      57.684  50.446 118.380  1.00  0.00           C
ATOM   1202  CG  LEU A 153      56.341  50.503 117.597  1.00  0.00           C
ATOM   1203  CD1 LEU A 153      56.506  50.638 116.072  1.00  0.00           C
ATOM   1204  CD2 LEU A 153      55.539  49.246 117.883  1.00  0.00           C
ATOM   1205  C   LEU A 153      58.881  50.572 120.688  1.00  0.00           C
ATOM   1206  O   LEU A 153      59.337  49.441 120.689  1.00  0.00           O
ATOM   1207  N   ARG A 154      59.477  51.507 121.479  1.00  0.00           N
ATOM   1208  CA  ARG A 154      60.632  51.292 122.351  1.00  0.00           C
ATOM   1209  CB  ARG A 154      60.245  50.537 123.662  1.00  0.00           C
ATOM   1210  CG  ARG A 154      58.996  51.086 124.382  1.00  0.00           C
ATOM   1211  CD  ARG A 154      59.213  52.532 124.804  1.00  0.00           C
ATOM   1212  NE  ARG A 154      57.926  53.002 125.400  1.00  0.00           N
ATOM   1213  CZ  ARG A 154      57.429  54.225 125.221  1.00  0.00           C
ATOM   1214  NH1 ARG A 154      57.917  55.151 124.424  1.00  0.00           N
ATOM   1215  NH2 ARG A 154      56.435  54.602 125.999  1.00  0.00           N
ATOM   1216  C   ARG A 154      61.872  50.750 121.665  1.00  0.00           C
ATOM   1217  O   ARG A 154      62.748  50.149 122.273  1.00  0.00           O
ATOM   1218  N   LEU A 155      62.003  51.092 120.372  1.00  0.00           N
ATOM   1219  CA  LEU A 155      63.133  50.784 119.547  1.00  0.00           C
ATOM   1220  CB  LEU A 155      62.747  51.001 118.059  1.00  0.00           C
ATOM   1221  CG  LEU A 155      61.463  50.322 117.508  1.00  0.00           C
ATOM   1222  CD1 LEU A 155      61.553  50.388 115.979  1.00  0.00           C
ATOM   1223  CD2 LEU A 155      61.211  48.868 117.925  1.00  0.00           C
ATOM   1224  C   LEU A 155      64.313  51.687 119.896  1.00  0.00           C
ATOM   1225  O   LEU A 155      65.471  51.356 119.650  1.00  0.00           O
ATOM   1226  N   GLY A 156      64.023  52.871 120.488  1.00  0.00           N
ATOM   1227  CA  GLY A 156      64.938  53.984 120.607  1.00  0.00           C
ATOM   1228  C   GLY A 156      64.523  55.055 119.639  1.00  0.00           C
ATOM   1229  O   GLY A 156      63.381  55.122 119.190  1.00  0.00           O
ATOM   1230  N   LYS A 157      65.450  55.952 119.292  1.00  0.00           N
ATOM   1231  CA  LYS A 157      65.184  57.108 118.471  1.00  0.00           C
ATOM   1232  CB  LYS A 157      65.179  58.380 119.361  1.00  0.00           C
ATOM   1233  CG  LYS A 157      66.388  58.494 120.302  1.00  0.00           C
ATOM   1234  CD  LYS A 157      66.218  59.610 121.343  1.00  0.00           C
ATOM   1235  CE  LYS A 157      67.293  59.554 122.422  1.00  0.00           C
ATOM   1236  NZ  LYS A 157      66.892  60.373 123.574  1.00  0.00           N
ATOM   1237  C   LYS A 157      66.266  57.220 117.403  1.00  0.00           C
ATOM   1238  O   LYS A 157      67.417  56.871 117.644  1.00  0.00           O
ATOM   1239  N   TYR A 158      65.928  57.736 116.199  1.00  0.00           N
ATOM   1240  CA  TYR A 158      66.841  57.959 115.099  1.00  0.00           C
ATOM   1241  CB  TYR A 158      66.094  58.702 113.957  1.00  0.00           C
ATOM   1242  CG  TYR A 158      65.185  57.798 113.183  1.00  0.00           C
ATOM   1243  CD1 TYR A 158      65.654  56.598 112.620  1.00  0.00           C
ATOM   1244  CE1 TYR A 158      64.809  55.813 111.823  1.00  0.00           C
ATOM   1245  CZ  TYR A 158      63.488  56.211 111.607  1.00  0.00           C
ATOM   1246  OH  TYR A 158      62.640  55.413 110.821  1.00  0.00           O
ATOM   1247  CE2 TYR A 158      63.012  57.400 112.166  1.00  0.00           C
ATOM   1248  CD2 TYR A 158      63.862  58.199 112.939  1.00  0.00           C
ATOM   1249  C   TYR A 158      68.036  58.791 115.500  1.00  0.00           C
ATOM   1250  O   TYR A 158      67.911  59.745 116.262  1.00  0.00           O
ATOM   1251  N   SER A 159      69.232  58.506 114.983  1.00  0.00           N
ATOM   1252  CA  SER A 159      70.373  59.367 115.203  1.00  0.00           C
ATOM   1253  CB  SER A 159      71.599  58.779 114.484  1.00  0.00           C
ATOM   1254  OG  SER A 159      71.555  58.950 113.062  1.00  0.00           O
ATOM   1255  C   SER A 159      70.165  60.807 114.741  1.00  0.00           C
ATOM   1256  O   SER A 159      70.707  61.732 115.356  1.00  0.00           O
ATOM   1257  N   GLU A 160      69.362  60.997 113.662  1.00  0.00           N
ATOM   1258  CA  GLU A 160      69.057  62.275 113.071  1.00  0.00           C
ATOM   1259  CB  GLU A 160      70.356  62.880 112.450  1.00  0.00           C
ATOM   1260  CG  GLU A 160      70.236  63.898 111.294  1.00  0.00           C
ATOM   1261  CD  GLU A 160      71.612  64.467 110.939  1.00  0.00           C
ATOM   1262  OE1 GLU A 160      71.833  65.668 111.188  1.00  0.00           O
ATOM   1263  OE2 GLU A 160      72.518  63.698 110.495  1.00  0.00           O
ATOM   1264  C   GLU A 160      67.897  62.211 112.091  1.00  0.00           C
ATOM   1265  O   GLU A 160      67.763  61.255 111.325  1.00  0.00           O
ATOM   1266  N   ILE A 161      67.012  63.239 112.090  1.00  0.00           N
ATOM   1267  CA  ILE A 161      66.162  63.573 110.964  1.00  0.00           C
ATOM   1268  CB  ILE A 161      64.675  63.640 111.355  1.00  0.00           C
ATOM   1269  CG2 ILE A 161      63.844  64.490 110.357  1.00  0.00           C
ATOM   1270  CG1 ILE A 161      64.127  62.203 111.518  1.00  0.00           C
ATOM   1271  CD1 ILE A 161      62.769  62.117 112.215  1.00  0.00           C
ATOM   1272  C   ILE A 161      66.617  64.861 110.295  1.00  0.00           C
ATOM   1273  O   ILE A 161      66.901  65.870 110.947  1.00  0.00           O
ATOM   1274  N   ILE A 162      66.660  64.864 108.941  1.00  0.00           N
ATOM   1275  CA  ILE A 162      66.804  66.073 108.163  1.00  0.00           C
ATOM   1276  CB  ILE A 162      67.998  65.947 107.209  1.00  0.00           C
ATOM   1277  CG2 ILE A 162      68.120  67.247 106.401  1.00  0.00           C
ATOM   1278  CG1 ILE A 162      69.340  65.647 107.926  1.00  0.00           C
ATOM   1279  CD1 ILE A 162      69.993  64.313 107.539  1.00  0.00           C
ATOM   1280  C   ILE A 162      65.505  66.351 107.395  1.00  0.00           C
ATOM   1281  O   ILE A 162      65.012  65.500 106.654  1.00  0.00           O
ATOM   1282  N   GLY A 163      64.889  67.552 107.557  1.00  0.00           N
ATOM   1283  CA  GLY A 163      63.631  67.908 106.913  1.00  0.00           C
ATOM   1284  C   GLY A 163      63.810  69.102 106.014  1.00  0.00           C
ATOM   1285  O   GLY A 163      64.203  70.183 106.455  1.00  0.00           O
ATOM   1286  N   LEU A 164      63.474  68.926 104.719  1.00  0.00           N
ATOM   1287  CA  LEU A 164      63.669  69.866 103.631  1.00  0.00           C
ATOM   1288  CB  LEU A 164      64.428  69.169 102.456  1.00  0.00           C
ATOM   1289  CG  LEU A 164      65.843  68.619 102.817  1.00  0.00           C
ATOM   1290  CD1 LEU A 164      66.490  67.853 101.647  1.00  0.00           C
ATOM   1291  CD2 LEU A 164      66.810  69.713 103.282  1.00  0.00           C
ATOM   1292  C   LEU A 164      62.340  70.481 103.146  1.00  0.00           C
ATOM   1293  O   LEU A 164      61.443  69.802 102.636  1.00  0.00           O
ATOM   1294  N   ASP A 165      62.201  71.819 103.329  1.00  0.00           N
ATOM   1295  CA  ASP A 165      61.034  72.674 103.040  1.00  0.00           C
ATOM   1296  CB  ASP A 165      61.204  73.206 101.574  1.00  0.00           C
ATOM   1297  CG  ASP A 165      60.582  74.569 101.280  1.00  0.00           C
ATOM   1298  OD1 ASP A 165      59.992  74.736 100.178  1.00  0.00           O
ATOM   1299  OD2 ASP A 165      60.770  75.519 102.091  1.00  0.00           O
ATOM   1300  C   ASP A 165      59.646  72.074 103.336  1.00  0.00           C
ATOM   1301  O   ASP A 165      58.846  71.848 102.425  1.00  0.00           O
ATOM   1302  N   PRO A 166      59.361  71.758 104.618  1.00  0.00           N
ATOM   1303  CD  PRO A 166      60.140  72.207 105.780  1.00  0.00           C
ATOM   1304  CG  PRO A 166      59.812  71.174 106.854  1.00  0.00           C
ATOM   1305  CB  PRO A 166      58.344  70.849 106.567  1.00  0.00           C
ATOM   1306  CA  PRO A 166      58.185  71.002 105.042  1.00  0.00           C
ATOM   1307  C   PRO A 166      56.861  71.641 104.721  1.00  0.00           C
ATOM   1308  O   PRO A 166      56.741  72.854 104.791  1.00  0.00           O
ATOM   1309  N   ALA A 167      55.816  70.869 104.407  1.00  0.00           N
ATOM   1310  CA  ALA A 167      54.554  71.459 104.003  1.00  0.00           C
ATOM   1311  CB  ALA A 167      53.651  70.306 103.556  1.00  0.00           C
ATOM   1312  C   ALA A 167      53.813  72.335 105.024  1.00  0.00           C
ATOM   1313  O   ALA A 167      53.796  72.039 106.217  1.00  0.00           O
ATOM   1314  N   GLY A 168      53.148  73.434 104.576  1.00  0.00           N
ATOM   1315  CA  GLY A 168      52.434  74.358 105.457  1.00  0.00           C
ATOM   1316  C   GLY A 168      50.972  74.082 105.788  1.00  0.00           C
ATOM   1317  O   GLY A 168      50.642  73.888 106.961  1.00  0.00           O
ATOM   1318  N   PRO A 169      50.031  74.123 104.832  1.00  0.00           N
ATOM   1319  CD  PRO A 169      50.317  74.544 103.464  1.00  0.00           C
ATOM   1320  CG  PRO A 169      48.974  74.943 102.874  1.00  0.00           C
ATOM   1321  CB  PRO A 169      48.017  74.046 103.634  1.00  0.00           C
ATOM   1322  CA  PRO A 169      48.595  73.961 105.047  1.00  0.00           C
ATOM   1323  C   PRO A 169      48.224  72.668 105.705  1.00  0.00           C
ATOM   1324  O   PRO A 169      48.883  71.660 105.471  1.00  0.00           O
ATOM   1325  N   SER A 170      47.193  72.708 106.560  1.00  0.00           N
ATOM   1326  CA  SER A 170      46.714  71.633 107.417  1.00  0.00           C
ATOM   1327  CB  SER A 170      46.228  70.402 106.608  1.00  0.00           C
ATOM   1328  OG  SER A 170      47.283  69.505 106.265  1.00  0.00           O
ATOM   1329  C   SER A 170      47.650  71.213 108.520  1.00  0.00           C
ATOM   1330  O   SER A 170      47.249  70.476 109.417  1.00  0.00           O
ATOM   1331  N   PHE A 171      48.893  71.721 108.528  1.00  0.00           N
ATOM   1332  CA  PHE A 171      49.850  71.304 109.513  1.00  0.00           C
ATOM   1333  CB  PHE A 171      51.122  70.712 108.851  1.00  0.00           C
ATOM   1334  CG  PHE A 171      50.912  69.402 108.124  1.00  0.00           C
ATOM   1335  CD1 PHE A 171      50.999  68.149 108.770  1.00  0.00           C
ATOM   1336  CE1 PHE A 171      51.060  66.962 108.017  1.00  0.00           C
ATOM   1337  CZ  PHE A 171      50.796  67.004 106.643  1.00  0.00           C
ATOM   1338  CE2 PHE A 171      50.644  68.238 106.002  1.00  0.00           C
ATOM   1339  CD2 PHE A 171      50.801  69.421 106.726  1.00  0.00           C
ATOM   1340  C   PHE A 171      50.285  72.451 110.407  1.00  0.00           C
ATOM   1341  O   PHE A 171      50.749  72.237 111.522  1.00  0.00           O
ATOM   1342  N   LYS A 172      50.119  73.722 109.992  1.00  0.00           N
ATOM   1343  CA  LYS A 172      50.763  74.838 110.655  1.00  0.00           C
ATOM   1344  CB  LYS A 172      50.727  76.072 109.711  1.00  0.00           C
ATOM   1345  CG  LYS A 172      51.297  77.358 110.305  1.00  0.00           C
ATOM   1346  CD  LYS A 172      51.397  78.526 109.321  1.00  0.00           C
ATOM   1347  CE  LYS A 172      52.103  79.691 109.990  1.00  0.00           C
ATOM   1348  NZ  LYS A 172      52.681  80.625 109.021  1.00  0.00           N
ATOM   1349  C   LYS A 172      50.139  75.112 111.999  1.00  0.00           C
ATOM   1350  O   LYS A 172      50.807  75.521 112.940  1.00  0.00           O
ATOM   1351  N   SER A 173      48.834  74.791 112.128  1.00  0.00           N
ATOM   1352  CA  SER A 173      48.063  75.057 113.330  1.00  0.00           C
ATOM   1353  CB  SER A 173      46.547  75.200 112.964  1.00  0.00           C
ATOM   1354  OG  SER A 173      45.992  74.035 112.341  1.00  0.00           O
ATOM   1355  C   SER A 173      48.177  73.999 114.416  1.00  0.00           C
ATOM   1356  O   SER A 173      47.518  74.092 115.444  1.00  0.00           O
ATOM   1357  N   GLN A 174      49.008  72.966 114.195  1.00  0.00           N
ATOM   1358  CA  GLN A 174      48.878  71.665 114.811  1.00  0.00           C
ATOM   1359  CB  GLN A 174      49.051  70.546 113.748  1.00  0.00           C
ATOM   1360  CG  GLN A 174      48.072  70.599 112.543  1.00  0.00           C
ATOM   1361  CD  GLN A 174      46.586  70.447 112.889  1.00  0.00           C
ATOM   1362  OE1 GLN A 174      46.156  70.371 114.030  1.00  0.00           O
ATOM   1363  NE2 GLN A 174      45.741  70.430 111.835  1.00  0.00           N
ATOM   1364  C   GLN A 174      49.898  71.421 115.908  1.00  0.00           C
ATOM   1365  O   GLN A 174      50.960  72.048 116.009  1.00  0.00           O
ATOM   1366  N   GLU A 175      49.579  70.454 116.775  1.00  0.00           N
ATOM   1367  CA  GLU A 175      50.382  69.985 117.877  1.00  0.00           C
ATOM   1368  CB  GLU A 175      49.454  69.257 118.887  1.00  0.00           C
ATOM   1369  CG  GLU A 175      48.878  67.898 118.411  1.00  0.00           C
ATOM   1370  CD  GLU A 175      47.543  67.959 117.659  1.00  0.00           C
ATOM   1371  OE1 GLU A 175      46.878  66.894 117.573  1.00  0.00           O
ATOM   1372  OE2 GLU A 175      47.203  69.050 117.158  1.00  0.00           O
ATOM   1373  C   GLU A 175      51.542  69.075 117.448  1.00  0.00           C
ATOM   1374  O   GLU A 175      51.605  68.512 116.355  1.00  0.00           O
ATOM   1375  N   CYX A 176      52.537  68.885 118.333  1.00  0.00           N
ATOM   1376  CA  CYX A 176      53.759  68.121 118.097  1.00  0.00           C
ATOM   1377  CB  CYX A 176      54.574  68.170 119.414  1.00  0.00           C
ATOM   1378  SG  CYX A 176      56.261  67.489 119.449  1.00  0.00           S
ATOM   1379  C   CYX A 176      53.512  66.665 117.737  1.00  0.00           C
ATOM   1380  O   CYX A 176      54.311  66.013 117.073  1.00  0.00           O
ATOM   1381  N   SER A 177      52.358  66.101 118.156  1.00  0.00           N
ATOM   1382  CA  SER A 177      51.978  64.747 117.820  1.00  0.00           C
ATOM   1383  CB  SER A 177      50.963  64.184 118.851  1.00  0.00           C
ATOM   1384  OG  SER A 177      49.730  64.883 118.828  1.00  0.00           O
ATOM   1385  C   SER A 177      51.453  64.578 116.398  1.00  0.00           C
ATOM   1386  O   SER A 177      51.271  63.439 115.980  1.00  0.00           O
ATOM   1387  N   GLN A 178      51.256  65.675 115.625  1.00  0.00           N
ATOM   1388  CA  GLN A 178      50.746  65.640 114.264  1.00  0.00           C
ATOM   1389  CB  GLN A 178      49.390  66.383 114.218  1.00  0.00           C
ATOM   1390  CG  GLN A 178      48.636  66.199 112.891  1.00  0.00           C
ATOM   1391  CD  GLN A 178      47.175  66.616 113.032  1.00  0.00           C
ATOM   1392  OE1 GLN A 178      46.490  66.363 114.019  1.00  0.00           O
ATOM   1393  NE2 GLN A 178      46.640  67.254 111.966  1.00  0.00           N
ATOM   1394  C   GLN A 178      51.688  66.285 113.237  1.00  0.00           C
ATOM   1395  O   GLN A 178      51.729  65.877 112.082  1.00  0.00           O
ATOM   1396  N   ARG A 179      52.513  67.285 113.613  1.00  0.00           N
ATOM   1397  CA  ARG A 179      53.514  67.825 112.691  1.00  0.00           C
ATOM   1398  CB  ARG A 179      53.588  69.380 112.717  1.00  0.00           C
ATOM   1399  CG  ARG A 179      53.833  69.957 114.124  1.00  0.00           C
ATOM   1400  CD  ARG A 179      54.268  71.420 114.107  1.00  0.00           C
ATOM   1401  NE  ARG A 179      54.418  71.864 115.532  1.00  0.00           N
ATOM   1402  CZ  ARG A 179      55.589  72.102 116.114  1.00  0.00           C
ATOM   1403  NH1 ARG A 179      56.731  71.624 115.642  1.00  0.00           N
ATOM   1404  NH2 ARG A 179      55.580  72.810 117.238  1.00  0.00           N
ATOM   1405  C   ARG A 179      54.898  67.247 112.951  1.00  0.00           C
ATOM   1406  O   ARG A 179      55.138  66.660 114.003  1.00  0.00           O
ATOM   1407  N   ILE A 180      55.879  67.382 112.024  1.00  0.00           N
ATOM   1408  CA  ILE A 180      57.287  67.238 112.404  1.00  0.00           C
ATOM   1409  CB  ILE A 180      58.252  67.329 111.205  1.00  0.00           C
ATOM   1410  CG2 ILE A 180      58.007  68.662 110.459  1.00  0.00           C
ATOM   1411  CG1 ILE A 180      59.733  67.157 111.610  1.00  0.00           C
ATOM   1412  CD1 ILE A 180      60.609  66.663 110.453  1.00  0.00           C
ATOM   1413  C   ILE A 180      57.673  68.201 113.545  1.00  0.00           C
ATOM   1414  O   ILE A 180      57.257  69.365 113.608  1.00  0.00           O
ATOM   1415  N   CYX A 181      58.440  67.686 114.524  1.00  0.00           N
ATOM   1416  CA  CYX A 181      58.639  68.303 115.815  1.00  0.00           C
ATOM   1417  CB  CYX A 181      57.499  67.848 116.773  1.00  0.00           C
ATOM   1418  SG  CYX A 181      57.369  68.759 118.335  1.00  0.00           S
ATOM   1419  C   CYX A 181      60.049  67.986 116.325  1.00  0.00           C
ATOM   1420  O   CYX A 181      60.755  67.119 115.814  1.00  0.00           O
ATOM   1421  N   GLU A 182      60.566  68.722 117.337  1.00  0.00           N
ATOM   1422  CA  GLU A 182      61.992  68.714 117.663  1.00  0.00           C
ATOM   1423  CB  GLU A 182      62.355  70.022 118.421  1.00  0.00           C
ATOM   1424  CG  GLU A 182      61.693  70.080 119.816  1.00  0.00           C
ATOM   1425  CD  GLU A 182      61.907  71.372 120.612  1.00  0.00           C
ATOM   1426  OE1 GLU A 182      63.028  71.933 120.585  1.00  0.00           O
ATOM   1427  OE2 GLU A 182      60.913  71.784 121.282  1.00  0.00           O
ATOM   1428  C   GLU A 182      62.439  67.472 118.432  1.00  0.00           C
ATOM   1429  O   GLU A 182      63.623  67.148 118.515  1.00  0.00           O
ATOM   1430  N   THR A 183      61.495  66.685 118.977  1.00  0.00           N
ATOM   1431  CA  THR A 183      61.829  65.483 119.714  1.00  0.00           C
ATOM   1432  CB  THR A 183      61.065  65.373 121.043  1.00  0.00           C
ATOM   1433  CG2 THR A 183      61.626  66.307 122.120  1.00  0.00           C
ATOM   1434  OG1 THR A 183      59.701  65.754 120.965  1.00  0.00           O
ATOM   1435  C   THR A 183      61.613  64.211 118.900  1.00  0.00           C
ATOM   1436  O   THR A 183      61.755  63.104 119.414  1.00  0.00           O
ATOM   1437  N   ASP A 184      61.312  64.303 117.589  1.00  0.00           N
ATOM   1438  CA  ASP A 184      60.995  63.149 116.758  1.00  0.00           C
ATOM   1439  CB  ASP A 184      60.276  63.580 115.446  1.00  0.00           C
ATOM   1440  CG  ASP A 184      58.989  64.371 115.637  1.00  0.00           C
ATOM   1441  OD1 ASP A 184      58.570  64.640 116.783  1.00  0.00           O
ATOM   1442  OD2 ASP A 184      58.335  64.680 114.603  1.00  0.00           O
ATOM   1443  C   ASP A 184      62.253  62.329 116.416  1.00  0.00           C
ATOM   1444  O   ASP A 184      62.194  61.203 115.927  1.00  0.00           O
ATOM   1445  N   ALA A 185      63.448  62.870 116.723  1.00  0.00           N
ATOM   1446  CA  ALA A 185      64.690  62.137 116.683  1.00  0.00           C
ATOM   1447  CB  ALA A 185      65.350  62.402 115.318  1.00  0.00           C
ATOM   1448  C   ALA A 185      65.644  62.513 117.828  1.00  0.00           C
ATOM   1449  O   ALA A 185      65.293  63.210 118.778  1.00  0.00           O
ATOM   1450  N   ASN A 186      66.897  62.012 117.785  1.00  0.00           N
ATOM   1451  CA  ASN A 186      67.946  62.463 118.689  1.00  0.00           C
ATOM   1452  CB  ASN A 186      69.044  61.369 118.798  1.00  0.00           C
ATOM   1453  CG  ASN A 186      69.988  61.613 119.978  1.00  0.00           C
ATOM   1454  OD1 ASN A 186      69.600  61.543 121.148  1.00  0.00           O
ATOM   1455  ND2 ASN A 186      71.282  61.900 119.687  1.00  0.00           N
ATOM   1456  C   ASN A 186      68.597  63.794 118.295  1.00  0.00           C
ATOM   1457  O   ASN A 186      69.194  64.454 119.143  1.00  0.00           O
ATOM   1458  N   TYR A 187      68.523  64.186 117.011  1.00  0.00           N
ATOM   1459  CA  TYR A 187      68.802  65.514 116.522  1.00  0.00           C
ATOM   1460  CB  TYR A 187      70.274  65.602 116.065  1.00  0.00           C
ATOM   1461  CG  TYR A 187      70.585  66.974 115.558  1.00  0.00           C
ATOM   1462  CD1 TYR A 187      70.837  67.153 114.192  1.00  0.00           C
ATOM   1463  CE1 TYR A 187      71.166  68.414 113.692  1.00  0.00           C
ATOM   1464  CZ  TYR A 187      71.293  69.495 114.564  1.00  0.00           C
ATOM   1465  OH  TYR A 187      71.729  70.736 114.070  1.00  0.00           O
ATOM   1466  CE2 TYR A 187      71.033  69.331 115.929  1.00  0.00           C
ATOM   1467  CD2 TYR A 187      70.638  68.079 116.424  1.00  0.00           C
ATOM   1468  C   TYR A 187      67.860  65.761 115.336  1.00  0.00           C
ATOM   1469  O   TYR A 187      67.697  64.885 114.484  1.00  0.00           O
ATOM   1470  N   VAL A 188      67.214  66.944 115.240  1.00  0.00           N
ATOM   1471  CA  VAL A 188      66.285  67.274 114.168  1.00  0.00           C
ATOM   1472  CB  VAL A 188      64.836  67.429 114.642  1.00  0.00           C
ATOM   1473  CG1 VAL A 188      63.901  67.646 113.435  1.00  0.00           C
ATOM   1474  CG2 VAL A 188      64.391  66.179 115.417  1.00  0.00           C
ATOM   1475  C   VAL A 188      66.705  68.608 113.564  1.00  0.00           C
ATOM   1476  O   VAL A 188      66.922  69.574 114.299  1.00  0.00           O
ATOM   1477  N   GLN A 189      66.813  68.722 112.218  1.00  0.00           N
ATOM   1478  CA  GLN A 189      67.286  69.923 111.546  1.00  0.00           C
ATOM   1479  CB  GLN A 189      68.804  69.877 111.199  1.00  0.00           C
ATOM   1480  CG  GLN A 189      69.251  68.942 110.043  1.00  0.00           C
ATOM   1481  CD  GLN A 189      70.754  69.121 109.749  1.00  0.00           C
ATOM   1482  OE1 GLN A 189      71.249  70.251 109.737  1.00  0.00           O
ATOM   1483  NE2 GLN A 189      71.477  68.022 109.451  1.00  0.00           N
ATOM   1484  C   GLN A 189      66.465  70.187 110.289  1.00  0.00           C
ATOM   1485  O   GLN A 189      66.055  69.269 109.576  1.00  0.00           O
ATOM   1486  N   ILE A 190      66.155  71.480 110.037  1.00  0.00           N
ATOM   1487  CA  ILE A 190      65.024  71.952 109.260  1.00  0.00           C
ATOM   1488  CB  ILE A 190      63.843  72.393 110.155  1.00  0.00           C
ATOM   1489  CG2 ILE A 190      62.760  73.160 109.377  1.00  0.00           C
ATOM   1490  CG1 ILE A 190      63.187  71.233 110.945  1.00  0.00           C
ATOM   1491  CD1 ILE A 190      62.258  70.287 110.175  1.00  0.00           C
ATOM   1492  C   ILE A 190      65.547  73.106 108.411  1.00  0.00           C
ATOM   1493  O   ILE A 190      66.148  74.046 108.932  1.00  0.00           O
ATOM   1494  N   ILE A 191      65.376  73.028 107.069  1.00  0.00           N
ATOM   1495  CA  ILE A 191      65.939  73.948 106.090  1.00  0.00           C
ATOM   1496  CB  ILE A 191      67.122  73.307 105.303  1.00  0.00           C
ATOM   1497  CG2 ILE A 191      67.749  74.367 104.378  1.00  0.00           C
ATOM   1498  CG1 ILE A 191      68.211  72.699 106.235  1.00  0.00           C
ATOM   1499  CD1 ILE A 191      69.223  71.761 105.558  1.00  0.00           C
ATOM   1500  C   ILE A 191      64.801  74.440 105.180  1.00  0.00           C
ATOM   1501  O   ILE A 191      64.339  73.775 104.247  1.00  0.00           O
ATOM   1502  N   HIE A 192      64.288  75.651 105.457  1.00  0.00           N
ATOM   1503  CA  HIE A 192      63.313  76.378 104.672  1.00  0.00           C
ATOM   1504  CB  HIE A 192      62.623  77.452 105.563  1.00  0.00           C
ATOM   1505  CG  HIE A 192      62.162  76.985 106.919  1.00  0.00           C
ATOM   1506  ND1 HIE A 192      63.058  76.694 107.942  1.00  0.00           N
ATOM   1507  CE1 HIE A 192      62.298  76.469 109.001  1.00  0.00           C
ATOM   1508  NE2 HIE A 192      60.982  76.603 108.712  1.00  0.00           N
ATOM   1509  CD2 HIE A 192      60.889  76.953 107.388  1.00  0.00           C
ATOM   1510  C   HIE A 192      63.950  77.069 103.468  1.00  0.00           C
ATOM   1511  O   HIE A 192      65.072  77.572 103.523  1.00  0.00           O
ATOM   1512  N   THR A 193      63.230  77.149 102.334  1.00  0.00           N
ATOM   1513  CA  THR A 193      63.667  77.979 101.226  1.00  0.00           C
ATOM   1514  CB  THR A 193      64.543  77.155 100.275  1.00  0.00           C
ATOM   1515  CG2 THR A 193      63.861  75.887  99.744  1.00  0.00           C
ATOM   1516  OG1 THR A 193      64.978  77.894  99.151  1.00  0.00           O
ATOM   1517  C   THR A 193      62.518  78.705 100.544  1.00  0.00           C
ATOM   1518  O   THR A 193      62.689  79.821 100.051  1.00  0.00           O
ATOM   1519  N   SER A 194      61.297  78.150 100.584  1.00  0.00           N
ATOM   1520  CA  SER A 194      60.084  78.823 100.147  1.00  0.00           C
ATOM   1521  CB  SER A 194      59.275  77.874  99.220  1.00  0.00           C
ATOM   1522  OG  SER A 194      58.414  76.978  99.921  1.00  0.00           O
ATOM   1523  C   SER A 194      59.243  79.325 101.322  1.00  0.00           C
ATOM   1524  O   SER A 194      59.546  79.058 102.482  1.00  0.00           O
ATOM   1525  N   ASN A 195      58.187  80.136 101.031  1.00  0.00           N
ATOM   1526  CA  ASN A 195      57.273  80.634 102.050  1.00  0.00           C
ATOM   1527  CB  ASN A 195      57.532  82.164 102.263  1.00  0.00           C
ATOM   1528  CG  ASN A 195      57.332  83.006 100.998  1.00  0.00           C
ATOM   1529  OD1 ASN A 195      56.346  82.889 100.265  1.00  0.00           O
ATOM   1530  ND2 ASN A 195      58.316  83.895 100.692  1.00  0.00           N
ATOM   1531  C   ASN A 195      55.784  80.357 101.781  1.00  0.00           C
ATOM   1532  O   ASN A 195      54.931  80.782 102.554  1.00  0.00           O
ATOM   1533  N   HID A 196      55.433  79.614 100.696  1.00  0.00           N
ATOM   1534  CA  HID A 196      54.033  79.433 100.282  1.00  0.00           C
ATOM   1535  CB  HID A 196      53.776  80.224  98.948  1.00  0.00           C
ATOM   1536  CG  HID A 196      52.573  79.868  98.096  1.00  0.00           C
ATOM   1537  ND1 HID A 196      51.261  79.985  98.499  1.00  0.00           N
ATOM   1538  CE1 HID A 196      50.483  79.679  97.435  1.00  0.00           C
ATOM   1539  NE2 HID A 196      51.201  79.384  96.374  1.00  0.00           N
ATOM   1540  CD2 HID A 196      52.511  79.501  96.788  1.00  0.00           C
ATOM   1541  C   HID A 196      53.644  77.966 100.200  1.00  0.00           C
ATOM   1542  O   HID A 196      52.550  77.547 100.581  1.00  0.00           O
ATOM   1543  N   LEU A 197      54.576  77.117  99.735  1.00  0.00           N
ATOM   1544  CA  LEU A 197      54.475  75.675  99.824  1.00  0.00           C
ATOM   1545  CB  LEU A 197      55.389  75.035  98.753  1.00  0.00           C
ATOM   1546  CG  LEU A 197      54.862  75.134  97.312  1.00  0.00           C
ATOM   1547  CD1 LEU A 197      54.984  76.536  96.751  1.00  0.00           C
ATOM   1548  CD2 LEU A 197      55.684  74.229  96.402  1.00  0.00           C
ATOM   1549  C   LEU A 197      54.881  75.211 101.217  1.00  0.00           C
ATOM   1550  O   LEU A 197      54.124  74.568 101.953  1.00  0.00           O
ATOM   1551  N   GLY A 198      56.090  75.608 101.644  1.00  0.00           N
ATOM   1552  CA  GLY A 198      56.434  75.709 103.047  1.00  0.00           C
ATOM   1553  C   GLY A 198      55.839  76.929 103.736  1.00  0.00           C
ATOM   1554  O   GLY A 198      54.902  77.574 103.270  1.00  0.00           O
ATOM   1555  N   THR A 199      56.398  77.281 104.903  1.00  0.00           N
ATOM   1556  CA  THR A 199      55.907  78.347 105.754  1.00  0.00           C
ATOM   1557  CB  THR A 199      54.479  78.110 106.294  1.00  0.00           C
ATOM   1558  CG2 THR A 199      54.347  76.776 107.049  1.00  0.00           C
ATOM   1559  OG1 THR A 199      54.043  79.177 107.150  1.00  0.00           O
ATOM   1560  C   THR A 199      56.942  78.585 106.849  1.00  0.00           C
ATOM   1561  O   THR A 199      57.589  77.669 107.347  1.00  0.00           O
ATOM   1562  N   LEU A 200      57.172  79.857 107.223  1.00  0.00           N
ATOM   1563  CA  LEU A 200      58.386  80.275 107.891  1.00  0.00           C
ATOM   1564  CB  LEU A 200      58.672  81.743 107.486  1.00  0.00           C
ATOM   1565  CG  LEU A 200      58.864  81.996 105.971  1.00  0.00           C
ATOM   1566  CD1 LEU A 200      59.207  83.473 105.773  1.00  0.00           C
ATOM   1567  CD2 LEU A 200      59.948  81.111 105.344  1.00  0.00           C
ATOM   1568  C   LEU A 200      58.268  80.143 109.411  1.00  0.00           C
ATOM   1569  O   LEU A 200      58.082  81.127 110.128  1.00  0.00           O
ATOM   1570  N   VAL A 201      58.375  78.908 109.945  1.00  0.00           N
ATOM   1571  CA  VAL A 201      58.158  78.622 111.347  1.00  0.00           C
ATOM   1572  CB  VAL A 201      56.766  78.002 111.572  1.00  0.00           C
ATOM   1573  CG1 VAL A 201      55.624  78.981 111.210  1.00  0.00           C
ATOM   1574  CG2 VAL A 201      56.575  76.708 110.761  1.00  0.00           C
ATOM   1575  C   VAL A 201      59.237  77.669 111.885  1.00  0.00           C
ATOM   1576  O   VAL A 201      59.728  76.797 111.171  1.00  0.00           O
ATOM   1577  N   THR A 202      59.652  77.813 113.166  1.00  0.00           N
ATOM   1578  CA  THR A 202      60.516  76.852 113.870  1.00  0.00           C
ATOM   1579  CB  THR A 202      60.982  77.327 115.270  1.00  0.00           C
ATOM   1580  CG2 THR A 202      59.781  77.580 116.171  1.00  0.00           C
ATOM   1581  OG1 THR A 202      61.818  76.426 115.989  1.00  0.00           O
ATOM   1582  C   THR A 202      59.912  75.477 113.954  1.00  0.00           C
ATOM   1583  O   THR A 202      58.711  75.297 114.182  1.00  0.00           O
ATOM   1584  N   LEU A 203      60.748  74.451 113.725  1.00  0.00           N
ATOM   1585  CA  LEU A 203      60.300  73.096 113.864  1.00  0.00           C
ATOM   1586  CB  LEU A 203      59.881  72.511 112.487  1.00  0.00           C
ATOM   1587  CG  LEU A 203      58.612  73.113 111.829  1.00  0.00           C
ATOM   1588  CD1 LEU A 203      58.581  72.728 110.346  1.00  0.00           C
ATOM   1589  CD2 LEU A 203      57.292  72.696 112.487  1.00  0.00           C
ATOM   1590  C   LEU A 203      61.357  72.191 114.484  1.00  0.00           C
ATOM   1591  O   LEU A 203      60.965  71.209 115.121  1.00  0.00           O
ATOM   1592  N   GLY A 204      62.680  72.469 114.356  1.00  0.00           N
ATOM   1593  CA  GLY A 204      63.708  71.524 114.791  1.00  0.00           C
ATOM   1594  C   GLY A 204      64.501  72.011 115.983  1.00  0.00           C
ATOM   1595  O   GLY A 204      64.313  73.107 116.509  1.00  0.00           O
ATOM   1596  N   THR A 205      65.493  71.180 116.382  1.00  0.00           N
ATOM   1597  CA  THR A 205      66.666  71.489 117.210  1.00  0.00           C
ATOM   1598  CB  THR A 205      67.548  70.263 117.471  1.00  0.00           C
ATOM   1599  CG2 THR A 205      68.620  70.519 118.537  1.00  0.00           C
ATOM   1600  OG1 THR A 205      66.757  69.184 117.937  1.00  0.00           O
ATOM   1601  C   THR A 205      67.525  72.583 116.596  1.00  0.00           C
ATOM   1602  O   THR A 205      68.107  73.402 117.310  1.00  0.00           O
ATOM   1603  N   VAL A 206      67.633  72.625 115.250  1.00  0.00           N
ATOM   1604  CA  VAL A 206      68.090  73.791 114.511  1.00  0.00           C
ATOM   1605  CB  VAL A 206      69.526  73.650 113.999  1.00  0.00           C
ATOM   1606  CG1 VAL A 206      69.940  74.843 113.129  1.00  0.00           C
ATOM   1607  CG2 VAL A 206      70.504  73.619 115.184  1.00  0.00           C
ATOM   1608  C   VAL A 206      67.175  74.023 113.313  1.00  0.00           C
ATOM   1609  O   VAL A 206      66.768  73.063 112.653  1.00  0.00           O
ATOM   1610  N   ASP A 207      66.879  75.316 113.005  1.00  0.00           N
ATOM   1611  CA  ASP A 207      66.219  75.798 111.808  1.00  0.00           C
ATOM   1612  CB  ASP A 207      64.987  76.684 112.134  1.00  0.00           C
ATOM   1613  CG  ASP A 207      64.129  76.079 113.233  1.00  0.00           C
ATOM   1614  OD1 ASP A 207      63.546  74.975 113.064  1.00  0.00           O
ATOM   1615  OD2 ASP A 207      64.010  76.763 114.287  1.00  0.00           O
ATOM   1616  C   ASP A 207      67.172  76.667 110.978  1.00  0.00           C
ATOM   1617  O   ASP A 207      67.921  77.492 111.501  1.00  0.00           O
ATOM   1618  N   PHE A 208      67.144  76.531 109.642  1.00  0.00           N
ATOM   1619  CA  PHE A 208      67.938  77.310 108.727  1.00  0.00           C
ATOM   1620  CB  PHE A 208      68.989  76.391 108.026  1.00  0.00           C
ATOM   1621  CG  PHE A 208      70.017  75.772 108.943  1.00  0.00           C
ATOM   1622  CD1 PHE A 208      71.151  76.501 109.348  1.00  0.00           C
ATOM   1623  CE1 PHE A 208      72.116  75.911 110.174  1.00  0.00           C
ATOM   1624  CZ  PHE A 208      72.030  74.547 110.481  1.00  0.00           C
ATOM   1625  CE2 PHE A 208      70.937  73.791 110.042  1.00  0.00           C
ATOM   1626  CD2 PHE A 208      69.925  74.411 109.302  1.00  0.00           C
ATOM   1627  C   PHE A 208      67.050  77.996 107.684  1.00  0.00           C
ATOM   1628  O   PHE A 208      66.707  77.465 106.625  1.00  0.00           O
ATOM   1629  N   TYR A 209      66.703  79.266 107.942  1.00  0.00           N
ATOM   1630  CA  TYR A 209      66.061  80.146 106.996  1.00  0.00           C
ATOM   1631  CB  TYR A 209      65.382  81.304 107.780  1.00  0.00           C
ATOM   1632  CG  TYR A 209      64.386  80.819 108.821  1.00  0.00           C
ATOM   1633  CD1 TYR A 209      63.145  80.256 108.464  1.00  0.00           C
ATOM   1634  CE1 TYR A 209      62.245  79.834 109.457  1.00  0.00           C
ATOM   1635  CZ  TYR A 209      62.509  80.100 110.803  1.00  0.00           C
ATOM   1636  OH  TYR A 209      61.522  79.848 111.774  1.00  0.00           O
ATOM   1637  CE2 TYR A 209      63.719  80.687 111.175  1.00  0.00           C
ATOM   1638  CD2 TYR A 209      64.669  80.995 110.190  1.00  0.00           C
ATOM   1639  C   TYR A 209      67.000  80.686 105.908  1.00  0.00           C
ATOM   1640  O   TYR A 209      67.665  81.716 106.060  1.00  0.00           O
ATOM   1641  N   MET A 210      67.036  79.990 104.741  1.00  0.00           N
ATOM   1642  CA  MET A 210      67.676  80.393 103.497  1.00  0.00           C
ATOM   1643  CB  MET A 210      67.593  79.256 102.426  1.00  0.00           C
ATOM   1644  CG  MET A 210      68.303  77.948 102.850  1.00  0.00           C
ATOM   1645  SD  MET A 210      70.108  78.136 102.877  1.00  0.00           S
ATOM   1646  CE  MET A 210      70.568  76.576 103.679  1.00  0.00           C
ATOM   1647  C   MET A 210      67.091  81.710 102.994  1.00  0.00           C
ATOM   1648  O   MET A 210      65.885  81.842 102.782  1.00  0.00           O
ATOM   1649  N   ASN A 211      67.953  82.753 102.888  1.00  0.00           N
ATOM   1650  CA  ASN A 211      67.624  84.128 102.543  1.00  0.00           C
ATOM   1651  CB  ASN A 211      67.221  84.107 101.051  1.00  0.00           C
ATOM   1652  CG  ASN A 211      67.219  85.487 100.429  1.00  0.00           C
ATOM   1653  OD1 ASN A 211      68.248  86.094 100.140  1.00  0.00           O
ATOM   1654  ND2 ASN A 211      65.992  86.007 100.236  1.00  0.00           N
ATOM   1655  C   ASN A 211      66.616  84.799 103.493  1.00  0.00           C
ATOM   1656  O   ASN A 211      65.914  85.746 103.152  1.00  0.00           O
ATOM   1657  N   ASN A 212      66.546  84.321 104.753  1.00  0.00           N
ATOM   1658  CA  ASN A 212      65.481  84.570 105.725  1.00  0.00           C
ATOM   1659  CB  ASN A 212      65.565  86.027 106.272  1.00  0.00           C
ATOM   1660  CG  ASN A 212      64.833  86.227 107.601  1.00  0.00           C
ATOM   1661  OD1 ASN A 212      64.575  85.267 108.324  1.00  0.00           O
ATOM   1662  ND2 ASN A 212      64.478  87.495 107.913  1.00  0.00           N
ATOM   1663  C   ASN A 212      64.068  84.208 105.255  1.00  0.00           C
ATOM   1664  O   ASN A 212      63.074  84.623 105.834  1.00  0.00           O
ATOM   1665  N   GLY A 213      63.948  83.408 104.183  1.00  0.00           N
ATOM   1666  CA  GLY A 213      62.671  82.894 103.695  1.00  0.00           C
ATOM   1667  C   GLY A 213      61.909  83.801 102.754  1.00  0.00           C
ATOM   1668  O   GLY A 213      60.859  83.452 102.208  1.00  0.00           O
ATOM   1669  N   TYR A 214      62.439  84.998 102.473  1.00  0.00           N
ATOM   1670  CA  TYR A 214      62.130  85.718 101.273  1.00  0.00           C
ATOM   1671  CB  TYR A 214      62.653  87.156 101.444  1.00  0.00           C
ATOM   1672  CG  TYR A 214      62.170  87.918 102.646  1.00  0.00           C
ATOM   1673  CD1 TYR A 214      60.975  88.646 102.606  1.00  0.00           C
ATOM   1674  CE1 TYR A 214      60.615  89.504 103.654  1.00  0.00           C
ATOM   1675  CZ  TYR A 214      61.427  89.587 104.779  1.00  0.00           C
ATOM   1676  OH  TYR A 214      61.072  90.464 105.811  1.00  0.00           O
ATOM   1677  CE2 TYR A 214      62.597  88.831 104.859  1.00  0.00           C
ATOM   1678  CD2 TYR A 214      62.993  88.043 103.773  1.00  0.00           C
ATOM   1679  C   TYR A 214      62.744  85.022 100.035  1.00  0.00           C
ATOM   1680  O   TYR A 214      63.532  84.086 100.160  1.00  0.00           O
ATOM   1681  N   ASN A 215      62.383  85.436  98.804  1.00  0.00           N
ATOM   1682  CA  ASN A 215      62.741  84.735  97.577  1.00  0.00           C
ATOM   1683  CB  ASN A 215      62.079  85.380  96.343  1.00  0.00           C
ATOM   1684  CG  ASN A 215      60.590  85.082  96.223  1.00  0.00           C
ATOM   1685  OD1 ASN A 215      59.791  85.094  97.165  1.00  0.00           O
ATOM   1686  ND2 ASN A 215      60.179  84.785  94.969  1.00  0.00           N
ATOM   1687  C   ASN A 215      64.231  84.626  97.311  1.00  0.00           C
ATOM   1688  O   ASN A 215      64.968  85.605  97.418  1.00  0.00           O
ATOM   1689  N   GLN A 216      64.709  83.415  96.951  1.00  0.00           N
ATOM   1690  CA  GLN A 216      66.123  83.119  96.901  1.00  0.00           C
ATOM   1691  CB  GLN A 216      66.339  81.614  96.604  1.00  0.00           C
ATOM   1692  CG  GLN A 216      65.705  80.691  97.668  1.00  0.00           C
ATOM   1693  CD  GLN A 216      66.272  81.007  99.056  1.00  0.00           C
ATOM   1694  OE1 GLN A 216      67.482  81.173  99.238  1.00  0.00           O
ATOM   1695  NE2 GLN A 216      65.391  81.138 100.062  1.00  0.00           N
ATOM   1696  C   GLN A 216      66.863  84.007  95.906  1.00  0.00           C
ATOM   1697  O   GLN A 216      66.298  84.368  94.870  1.00  0.00           O
ATOM   1698  N   PRO A 217      68.102  84.442  96.143  1.00  0.00           N
ATOM   1699  CD  PRO A 217      68.973  83.881  97.173  1.00  0.00           C
ATOM   1700  CG  PRO A 217      70.410  84.257  96.800  1.00  0.00           C
ATOM   1701  CB  PRO A 217      70.214  85.480  95.902  1.00  0.00           C
ATOM   1702  CA  PRO A 217      68.858  85.253  95.203  1.00  0.00           C
ATOM   1703  C   PRO A 217      69.002  84.605  93.847  1.00  0.00           C
ATOM   1704  O   PRO A 217      69.446  83.461  93.734  1.00  0.00           O
ATOM   1705  N   GLY A 218      68.612  85.342  92.799  1.00  0.00           N
ATOM   1706  CA  GLY A 218      68.690  84.889  91.438  1.00  0.00           C
ATOM   1707  C   GLY A 218      67.436  84.159  90.997  1.00  0.00           C
ATOM   1708  O   GLY A 218      67.351  83.745  89.848  1.00  0.00           O
ATOM   1709  N   CYX A 219      66.423  83.955  91.869  1.00  0.00           N
ATOM   1710  CA  CYX A 219      65.087  83.588  91.407  1.00  0.00           C
ATOM   1711  CB  CYX A 219      64.235  82.948  92.529  1.00  0.00           C
ATOM   1712  SG  CYX A 219      64.747  81.255  92.962  1.00  0.00           S
ATOM   1713  C   CYX A 219      64.337  84.771  90.802  1.00  0.00           C
ATOM   1714  O   CYX A 219      64.536  85.910  91.211  1.00  0.00           O
ATOM   1715  N   GLY A 220      63.504  84.531  89.753  1.00  0.00           N
ATOM   1716  CA  GLY A 220      62.882  85.588  88.964  1.00  0.00           C
ATOM   1717  C   GLY A 220      61.684  86.322  89.539  1.00  0.00           C
ATOM   1718  O   GLY A 220      61.328  86.206  90.704  1.00  0.00           O
ATOM   1719  N   LEU A 221      61.015  87.115  88.668  1.00  0.00           N
ATOM   1720  CA  LEU A 221      59.766  87.846  88.872  1.00  0.00           C
ATOM   1721  CB  LEU A 221      59.603  88.883  87.715  1.00  0.00           C
ATOM   1722  CG  LEU A 221      60.797  89.739  87.277  1.00  0.00           C
ATOM   1723  CD1 LEU A 221      60.602  90.444  85.927  1.00  0.00           C
ATOM   1724  CD2 LEU A 221      61.078  90.755  88.343  1.00  0.00           C
ATOM   1725  C   LEU A 221      58.485  86.946  88.913  1.00  0.00           C
ATOM   1726  O   LEU A 221      58.608  85.749  88.665  1.00  0.00           O
ATOM   1727  N   PRO A 222      57.240  87.439  89.204  1.00  0.00           N
ATOM   1728  CD  PRO A 222      57.085  88.824  89.656  1.00  0.00           C
ATOM   1729  CG  PRO A 222      55.970  88.821  90.683  1.00  0.00           C
ATOM   1730  CB  PRO A 222      55.068  87.727  90.125  1.00  0.00           C
ATOM   1731  CA  PRO A 222      56.047  86.649  89.622  1.00  0.00           C
ATOM   1732  C   PRO A 222      55.354  85.781  88.609  1.00  0.00           C
ATOM   1733  O   PRO A 222      54.265  85.258  88.850  1.00  0.00           O
ATOM   1734  N   ILE A 223      56.015  85.495  87.510  1.00  0.00           N
ATOM   1735  CA  ILE A 223      55.795  84.258  86.833  1.00  0.00           C
ATOM   1736  CB  ILE A 223      56.295  84.500  85.459  1.00  0.00           C
ATOM   1737  CG2 ILE A 223      57.830  84.619  85.258  1.00  0.00           C
ATOM   1738  CG1 ILE A 223      55.774  83.329  84.668  1.00  0.00           C
ATOM   1739  CD1 ILE A 223      54.238  83.238  84.587  1.00  0.00           C
ATOM   1740  C   ILE A 223      56.385  82.959  87.405  1.00  0.00           C
ATOM   1741  O   ILE A 223      55.906  81.853  87.130  1.00  0.00           O
ATOM   1742  N   ILE A 224      57.425  83.051  88.248  1.00  0.00           N
ATOM   1743  CA  ILE A 224      58.261  81.905  88.561  1.00  0.00           C
ATOM   1744  CB  ILE A 224      59.293  81.675  87.425  1.00  0.00           C
ATOM   1745  CG2 ILE A 224      60.294  82.842  87.278  1.00  0.00           C
ATOM   1746  CG1 ILE A 224      60.079  80.362  87.555  1.00  0.00           C
ATOM   1747  CD1 ILE A 224      59.147  79.176  87.726  1.00  0.00           C
ATOM   1748  C   ILE A 224      58.979  81.955  89.913  1.00  0.00           C
ATOM   1749  O   ILE A 224      59.332  80.911  90.465  1.00  0.00           O
ATOM   1750  N   GLY A 225      59.175  83.122  90.558  1.00  0.00           N
ATOM   1751  CA  GLY A 225      60.247  83.301  91.534  1.00  0.00           C
ATOM   1752  C   GLY A 225      60.006  82.594  92.838  1.00  0.00           C
ATOM   1753  O   GLY A 225      60.938  82.173  93.524  1.00  0.00           O
ATOM   1754  N   GLU A 226      58.733  82.415  93.224  1.00  0.00           N
ATOM   1755  CA  GLU A 226      58.349  81.673  94.405  1.00  0.00           C
ATOM   1756  CB  GLU A 226      56.864  81.967  94.724  1.00  0.00           C
ATOM   1757  CG  GLU A 226      56.645  82.981  95.863  1.00  0.00           C
ATOM   1758  CD  GLU A 226      56.308  84.360  95.337  1.00  0.00           C
ATOM   1759  OE1 GLU A 226      55.164  84.786  95.613  1.00  0.00           O
ATOM   1760  OE2 GLU A 226      57.179  84.971  94.662  1.00  0.00           O
ATOM   1761  C   GLU A 226      58.561  80.178  94.232  1.00  0.00           C
ATOM   1762  O   GLU A 226      58.840  79.419  95.162  1.00  0.00           O
ATOM   1763  N   THR A 227      58.410  79.720  92.985  1.00  0.00           N
ATOM   1764  CA  THR A 227      58.468  78.328  92.612  1.00  0.00           C
ATOM   1765  CB  THR A 227      57.756  78.085  91.301  1.00  0.00           C
ATOM   1766  CG2 THR A 227      57.590  76.584  91.074  1.00  0.00           C
ATOM   1767  OG1 THR A 227      56.455  78.651  91.340  1.00  0.00           O
ATOM   1768  C   THR A 227      59.893  77.881  92.480  1.00  0.00           C
ATOM   1769  O   THR A 227      60.280  76.842  93.007  1.00  0.00           O
ATOM   1770  N   CYX A 228      60.736  78.722  91.859  1.00  0.00           N
ATOM   1771  CA  CYX A 228      62.179  78.622  91.847  1.00  0.00           C
ATOM   1772  CB  CYX A 228      62.731  79.874  91.115  1.00  0.00           C
ATOM   1773  SG  CYX A 228      64.530  80.183  91.238  1.00  0.00           S
ATOM   1774  C   CYX A 228      62.758  78.523  93.237  1.00  0.00           C
ATOM   1775  O   CYX A 228      63.647  77.707  93.474  1.00  0.00           O
ATOM   1776  N   SER A 229      62.229  79.303  94.203  1.00  0.00           N
ATOM   1777  CA  SER A 229      62.551  79.174  95.620  1.00  0.00           C
ATOM   1778  CB  SER A 229      61.909  80.283  96.485  1.00  0.00           C
ATOM   1779  OG  SER A 229      62.507  81.548  96.183  1.00  0.00           O
ATOM   1780  C   SER A 229      62.204  77.811  96.198  1.00  0.00           C
ATOM   1781  O   SER A 229      62.901  77.322  97.080  1.00  0.00           O
ATOM   1782  N   HID A 230      61.141  77.139  95.716  1.00  0.00           N
ATOM   1783  CA  HID A 230      60.855  75.749  96.047  1.00  0.00           C
ATOM   1784  CB  HID A 230      59.335  75.501  95.769  1.00  0.00           C
ATOM   1785  CG  HID A 230      59.049  74.322  94.915  1.00  0.00           C
ATOM   1786  ND1 HID A 230      59.193  74.284  93.544  1.00  0.00           N
ATOM   1787  CE1 HID A 230      59.054  72.993  93.175  1.00  0.00           C
ATOM   1788  NE2 HID A 230      58.803  72.222  94.208  1.00  0.00           N
ATOM   1789  CD2 HID A 230      58.767  73.058  95.304  1.00  0.00           C
ATOM   1790  C   HID A 230      61.808  74.733  95.399  1.00  0.00           C
ATOM   1791  O   HID A 230      62.139  73.695  95.967  1.00  0.00           O
ATOM   1792  N   THR A 231      62.354  75.054  94.215  1.00  0.00           N
ATOM   1793  CA  THR A 231      63.036  74.133  93.309  1.00  0.00           C
ATOM   1794  CB  THR A 231      62.886  74.695  91.893  1.00  0.00           C
ATOM   1795  CG2 THR A 231      63.766  74.055  90.830  1.00  0.00           C
ATOM   1796  OG1 THR A 231      61.547  74.506  91.460  1.00  0.00           O
ATOM   1797  C   THR A 231      64.475  73.850  93.702  1.00  0.00           C
ATOM   1798  O   THR A 231      65.147  72.971  93.166  1.00  0.00           O
ATOM   1799  N   ARG A 232      64.991  74.567  94.725  1.00  0.00           N
ATOM   1800  CA  ARG A 232      66.353  74.450  95.179  1.00  0.00           C
ATOM   1801  CB  ARG A 232      66.988  75.859  95.399  1.00  0.00           C
ATOM   1802  CG  ARG A 232      66.969  76.773  94.138  1.00  0.00           C
ATOM   1803  CD  ARG A 232      67.551  78.182  94.401  1.00  0.00           C
ATOM   1804  NE  ARG A 232      67.640  79.036  93.166  1.00  0.00           N
ATOM   1805  CZ  ARG A 232      68.160  80.265  93.164  1.00  0.00           C
ATOM   1806  NH1 ARG A 232      68.582  80.860  94.266  1.00  0.00           N
ATOM   1807  NH2 ARG A 232      68.234  80.958  92.042  1.00  0.00           N
ATOM   1808  C   ARG A 232      66.482  73.595  96.421  1.00  0.00           C
ATOM   1809  O   ARG A 232      67.596  73.233  96.800  1.00  0.00           O
ATOM   1810  N   ALA A 233      65.365  73.141  97.038  1.00  0.00           N
ATOM   1811  CA  ALA A 233      65.394  72.578  98.378  1.00  0.00           C
ATOM   1812  CB  ALA A 233      63.962  72.295  98.859  1.00  0.00           C
ATOM   1813  C   ALA A 233      66.212  71.305  98.530  1.00  0.00           C
ATOM   1814  O   ALA A 233      66.733  71.020  99.603  1.00  0.00           O
ATOM   1815  N   VAL A 234      66.389  70.502  97.460  1.00  0.00           N
ATOM   1816  CA  VAL A 234      67.241  69.330  97.553  1.00  0.00           C
ATOM   1817  CB  VAL A 234      66.605  68.121  96.842  1.00  0.00           C
ATOM   1818  CG1 VAL A 234      67.629  66.980  96.655  1.00  0.00           C
ATOM   1819  CG2 VAL A 234      65.360  67.665  97.642  1.00  0.00           C
ATOM   1820  C   VAL A 234      68.654  69.669  97.103  1.00  0.00           C
ATOM   1821  O   VAL A 234      69.631  69.270  97.745  1.00  0.00           O
ATOM   1822  N   LYS A 235      68.789  70.509  96.051  1.00  0.00           N
ATOM   1823  CA  LYS A 235      70.051  70.919  95.476  1.00  0.00           C
ATOM   1824  CB  LYS A 235      69.811  71.924  94.326  1.00  0.00           C
ATOM   1825  CG  LYS A 235      69.037  71.328  93.156  1.00  0.00           C
ATOM   1826  CD  LYS A 235      69.874  70.449  92.230  1.00  0.00           C
ATOM   1827  CE  LYS A 235      69.060  69.965  91.037  1.00  0.00           C
ATOM   1828  NZ  LYS A 235      69.880  69.129  90.160  1.00  0.00           N
ATOM   1829  C   LYS A 235      70.969  71.545  96.501  1.00  0.00           C
ATOM   1830  O   LYS A 235      72.119  71.134  96.636  1.00  0.00           O
ATOM   1831  N   TYR A 236      70.435  72.464  97.342  1.00  0.00           N
ATOM   1832  CA  TYR A 236      71.198  73.081  98.408  1.00  0.00           C
ATOM   1833  CB  TYR A 236      70.293  73.986  99.319  1.00  0.00           C
ATOM   1834  CG  TYR A 236      69.760  75.277  98.737  1.00  0.00           C
ATOM   1835  CD1 TYR A 236      70.427  75.889  97.674  1.00  0.00           C
ATOM   1836  CE1 TYR A 236      70.029  77.136  97.195  1.00  0.00           C
ATOM   1837  CZ  TYR A 236      68.924  77.783  97.739  1.00  0.00           C
ATOM   1838  OH  TYR A 236      68.609  79.065  97.232  1.00  0.00           O
ATOM   1839  CE2 TYR A 236      68.202  77.170  98.771  1.00  0.00           C
ATOM   1840  CD2 TYR A 236      68.635  75.936  99.292  1.00  0.00           C
ATOM   1841  C   TYR A 236      71.835  72.030  99.323  1.00  0.00           C
ATOM   1842  O   TYR A 236      73.045  72.005  99.533  1.00  0.00           O
ATOM   1843  N   PHE A 237      71.047  71.062  99.834  1.00  0.00           N
ATOM   1844  CA  PHE A 237      71.533  70.043 100.745  1.00  0.00           C
ATOM   1845  CB  PHE A 237      70.320  69.372 101.448  1.00  0.00           C
ATOM   1846  CG  PHE A 237      70.679  68.298 102.452  1.00  0.00           C
ATOM   1847  CD1 PHE A 237      70.605  66.948 102.078  1.00  0.00           C
ATOM   1848  CE1 PHE A 237      70.893  65.936 102.998  1.00  0.00           C
ATOM   1849  CZ  PHE A 237      71.416  66.258 104.254  1.00  0.00           C
ATOM   1850  CE2 PHE A 237      71.450  67.596 104.663  1.00  0.00           C
ATOM   1851  CD2 PHE A 237      71.013  68.603 103.787  1.00  0.00           C
ATOM   1852  C   PHE A 237      72.462  69.037 100.092  1.00  0.00           C
ATOM   1853  O   PHE A 237      73.427  68.573 100.691  1.00  0.00           O
ATOM   1854  N   THR A 238      72.211  68.713  98.815  1.00  0.00           N
ATOM   1855  CA  THR A 238      73.105  67.900  98.000  1.00  0.00           C
ATOM   1856  CB  THR A 238      72.463  67.556  96.663  1.00  0.00           C
ATOM   1857  CG2 THR A 238      73.286  66.520  95.892  1.00  0.00           C
ATOM   1858  OG1 THR A 238      71.169  67.000  96.871  1.00  0.00           O
ATOM   1859  C   THR A 238      74.486  68.486  97.792  1.00  0.00           C
ATOM   1860  O   THR A 238      75.483  67.786  97.978  1.00  0.00           O
ATOM   1861  N   GLU A 239      74.590  69.796  97.490  1.00  0.00           N
ATOM   1862  CA  GLU A 239      75.846  70.514  97.388  1.00  0.00           C
ATOM   1863  CB  GLU A 239      75.636  71.883  96.694  1.00  0.00           C
ATOM   1864  CG  GLU A 239      75.099  71.808  95.229  1.00  0.00           C
ATOM   1865  CD  GLU A 239      75.548  70.589  94.423  1.00  0.00           C
ATOM   1866  OE1 GLU A 239      76.777  70.398  94.222  1.00  0.00           O
ATOM   1867  OE2 GLU A 239      74.678  69.807  93.953  1.00  0.00           O
ATOM   1868  C   GLU A 239      76.521  70.687  98.732  1.00  0.00           C
ATOM   1869  O   GLU A 239      77.743  70.631  98.840  1.00  0.00           O
ATOM   1870  N   CYS A 240      75.724  70.818  99.814  1.00  0.00           N
ATOM   1871  CA  CYS A 240      76.201  70.804 101.188  1.00  0.00           C
ATOM   1872  CB  CYS A 240      75.105  71.228 102.204  1.00  0.00           C
ATOM   1873  SG  CYS A 240      74.585  72.960 101.976  1.00  0.00           S
ATOM   1874  C   CYS A 240      76.770  69.471 101.633  1.00  0.00           C
ATOM   1875  O   CYS A 240      77.472  69.403 102.636  1.00  0.00           O
ATOM   1876  N   ILE A 241      76.536  68.355 100.915  1.00  0.00           N
ATOM   1877  CA  ILE A 241      77.417  67.224 101.089  1.00  0.00           C
ATOM   1878  CB  ILE A 241      76.725  65.936 100.621  1.00  0.00           C
ATOM   1879  CG2 ILE A 241      77.659  64.728 100.764  1.00  0.00           C
ATOM   1880  CG1 ILE A 241      75.395  65.640 101.350  1.00  0.00           C
ATOM   1881  CD1 ILE A 241      74.515  64.651 100.572  1.00  0.00           C
ATOM   1882  C   ILE A 241      78.730  67.485 100.334  1.00  0.00           C
ATOM   1883  O   ILE A 241      79.829  67.376 100.877  1.00  0.00           O
ATOM   1884  N   ARG A 242      78.642  67.884  99.044  1.00  0.00           N
ATOM   1885  CA  ARG A 242      79.748  67.959  98.098  1.00  0.00           C
ATOM   1886  CB  ARG A 242      79.202  68.341  96.710  1.00  0.00           C
ATOM   1887  CG  ARG A 242      79.998  67.621  95.610  1.00  0.00           C
ATOM   1888  CD  ARG A 242      79.606  67.937  94.164  1.00  0.00           C
ATOM   1889  NE  ARG A 242      78.123  68.034  94.073  1.00  0.00           N
ATOM   1890  CZ  ARG A 242      77.272  67.072  93.761  1.00  0.00           C
ATOM   1891  NH1 ARG A 242      77.602  65.816  93.544  1.00  0.00           N
ATOM   1892  NH2 ARG A 242      75.999  67.378  93.652  1.00  0.00           N
ATOM   1893  C   ARG A 242      80.866  68.916  98.459  1.00  0.00           C
ATOM   1894  O   ARG A 242      82.046  68.649  98.213  1.00  0.00           O
ATOM   1895  N   HID A 243      80.505  70.061  99.065  1.00  0.00           N
ATOM   1896  CA  HID A 243      81.446  71.041  99.549  1.00  0.00           C
ATOM   1897  CB  HID A 243      81.304  72.339  98.709  1.00  0.00           C
ATOM   1898  CG  HID A 243      81.393  72.086  97.217  1.00  0.00           C
ATOM   1899  ND1 HID A 243      82.551  71.696  96.584  1.00  0.00           N
ATOM   1900  CE1 HID A 243      82.237  71.429  95.290  1.00  0.00           C
ATOM   1901  NE2 HID A 243      80.962  71.658  95.037  1.00  0.00           N
ATOM   1902  CD2 HID A 243      80.433  72.086  96.248  1.00  0.00           C
ATOM   1903  C   HID A 243      81.290  71.297 101.049  1.00  0.00           C
ATOM   1904  O   HID A 243      80.225  71.652 101.553  1.00  0.00           O
ATOM   1905  N   GLU A 244      82.393  71.098 101.808  1.00  0.00           N
ATOM   1906  CA  GLU A 244      82.402  71.119 103.263  1.00  0.00           C
ATOM   1907  CB  GLU A 244      83.728  70.595 103.838  1.00  0.00           C
ATOM   1908  CG  GLU A 244      83.871  70.454 105.360  1.00  0.00           C
ATOM   1909  CD  GLU A 244      82.836  69.493 105.914  1.00  0.00           C
ATOM   1910  OE1 GLU A 244      82.886  68.289 105.544  1.00  0.00           O
ATOM   1911  OE2 GLU A 244      81.985  69.972 106.707  1.00  0.00           O
ATOM   1912  C   GLU A 244      82.130  72.499 103.805  1.00  0.00           C
ATOM   1913  O   GLU A 244      82.722  73.473 103.354  1.00  0.00           O
ATOM   1914  N   CYX A 245      81.191  72.631 104.762  1.00  0.00           N
ATOM   1915  CA  CYX A 245      80.751  73.906 105.312  1.00  0.00           C
ATOM   1916  CB  CYX A 245      81.827  74.511 106.278  1.00  0.00           C
ATOM   1917  SG  CYX A 245      81.891  73.868 107.983  1.00  0.00           S
ATOM   1918  C   CYX A 245      80.304  74.922 104.255  1.00  0.00           C
ATOM   1919  O   CYX A 245      80.421  76.124 104.445  1.00  0.00           O
ATOM   1920  N   CYX A 246      79.701  74.468 103.128  1.00  0.00           N
ATOM   1921  CA  CYX A 246      79.232  75.295 102.015  1.00  0.00           C
ATOM   1922  CB  CYX A 246      78.496  74.311 101.053  1.00  0.00           C
ATOM   1923  SG  CYX A 246      77.438  75.006  99.750  1.00  0.00           S
ATOM   1924  C   CYX A 246      78.368  76.493 102.430  1.00  0.00           C
ATOM   1925  O   CYX A 246      78.513  77.597 101.900  1.00  0.00           O
ATOM   1926  N   LEU A 247      77.493  76.307 103.440  1.00  0.00           N
ATOM   1927  CA  LEU A 247      76.697  77.335 104.049  1.00  0.00           C
ATOM   1928  CB  LEU A 247      75.239  77.191 103.540  1.00  0.00           C
ATOM   1929  CG  LEU A 247      75.025  77.442 102.026  1.00  0.00           C
ATOM   1930  CD1 LEU A 247      73.581  77.175 101.603  1.00  0.00           C
ATOM   1931  CD2 LEU A 247      75.325  78.887 101.635  1.00  0.00           C
ATOM   1932  C   LEU A 247      76.765  77.266 105.580  1.00  0.00           C
ATOM   1933  O   LEU A 247      77.076  76.244 106.198  1.00  0.00           O
ATOM   1934  N   ILE A 248      76.482  78.411 106.226  1.00  0.00           N
ATOM   1935  CA  ILE A 248      76.617  78.628 107.647  1.00  0.00           C
ATOM   1936  CB  ILE A 248      77.880  79.443 107.981  1.00  0.00           C
ATOM   1937  CG2 ILE A 248      77.779  80.054 109.393  1.00  0.00           C
ATOM   1938  CG1 ILE A 248      79.132  78.537 107.892  1.00  0.00           C
ATOM   1939  CD1 ILE A 248      80.473  79.278 107.918  1.00  0.00           C
ATOM   1940  C   ILE A 248      75.358  79.292 108.179  1.00  0.00           C
ATOM   1941  O   ILE A 248      74.857  80.263 107.613  1.00  0.00           O
ATOM   1942  N   GLY A 249      74.793  78.772 109.294  1.00  0.00           N
ATOM   1943  CA  GLY A 249      73.798  79.475 110.091  1.00  0.00           C
ATOM   1944  C   GLY A 249      74.332  80.687 110.843  1.00  0.00           C
ATOM   1945  O   GLY A 249      75.065  80.543 111.818  1.00  0.00           O
ATOM   1946  N   VAL A 250      73.932  81.900 110.413  1.00  0.00           N
ATOM   1947  CA  VAL A 250      74.183  83.206 111.020  1.00  0.00           C
ATOM   1948  CB  VAL A 250      74.392  84.234 109.883  1.00  0.00           C
ATOM   1949  CG1 VAL A 250      74.168  85.708 110.268  1.00  0.00           C
ATOM   1950  CG2 VAL A 250      75.793  84.059 109.279  1.00  0.00           C
ATOM   1951  C   VAL A 250      73.088  83.634 112.019  1.00  0.00           C
ATOM   1952  O   VAL A 250      71.893  83.569 111.706  1.00  0.00           O
ATOM   1953  N   PRO A 251      73.423  84.068 113.259  1.00  0.00           N
ATOM   1954  CD  PRO A 251      74.696  83.764 113.916  1.00  0.00           C
ATOM   1955  CG  PRO A 251      74.494  84.018 115.417  1.00  0.00           C
ATOM   1956  CB  PRO A 251      73.295  84.966 115.471  1.00  0.00           C
ATOM   1957  CA  PRO A 251      72.464  84.586 114.231  1.00  0.00           C
ATOM   1958  C   PRO A 251      71.545  85.676 113.773  1.00  0.00           C
ATOM   1959  O   PRO A 251      71.957  86.682 113.201  1.00  0.00           O
ATOM   1960  N   GLN A 252      70.256  85.461 114.068  1.00  0.00           N
ATOM   1961  CA  GLN A 252      69.131  86.288 113.786  1.00  0.00           C
ATOM   1962  CB  GLN A 252      67.902  85.417 114.135  1.00  0.00           C
ATOM   1963  CG  GLN A 252      67.756  84.074 113.379  1.00  0.00           C
ATOM   1964  CD  GLN A 252      66.337  83.471 113.489  1.00  0.00           C
ATOM   1965  OE1 GLN A 252      65.755  83.071 112.484  1.00  0.00           O
ATOM   1966  NE2 GLN A 252      65.726  83.452 114.697  1.00  0.00           N
ATOM   1967  C   GLN A 252      69.168  87.616 114.537  1.00  0.00           C
ATOM   1968  O   GLN A 252      69.523  87.689 115.707  1.00  0.00           O
ATOM   1969  N   SER A 253      68.813  88.717 113.853  1.00  0.00           N
ATOM   1970  CA  SER A 253      69.048  90.052 114.370  1.00  0.00           C
ATOM   1971  CB  SER A 253      70.557  90.436 114.280  1.00  0.00           C
ATOM   1972  OG  SER A 253      70.812  91.758 114.753  1.00  0.00           O
ATOM   1973  C   SER A 253      68.236  91.081 113.597  1.00  0.00           C
ATOM   1974  O   SER A 253      67.927  90.882 112.423  1.00  0.00           O
ATOM   1975  N   LYS A 254      67.940  92.262 114.203  1.00  0.00           N
ATOM   1976  CA  LYS A 254      67.640  93.482 113.454  1.00  0.00           C
ATOM   1977  CB  LYS A 254      67.664  94.744 114.363  1.00  0.00           C
ATOM   1978  CG  LYS A 254      66.531  94.810 115.395  1.00  0.00           C
ATOM   1979  CD  LYS A 254      66.312  96.211 115.980  1.00  0.00           C
ATOM   1980  CE  LYS A 254      64.960  96.305 116.697  1.00  0.00           C
ATOM   1981  NZ  LYS A 254      65.013  95.703 118.050  1.00  0.00           N
ATOM   1982  C   LYS A 254      68.602  93.789 112.298  1.00  0.00           C
ATOM   1983  O   LYS A 254      68.200  94.369 111.293  1.00  0.00           O
ATOM   1984  N   ASN A 255      69.898  93.403 112.442  1.00  0.00           N
ATOM   1985  CA  ASN A 255      70.897  93.623 111.411  1.00  0.00           C
ATOM   1986  CB  ASN A 255      71.314  95.116 111.512  1.00  0.00           C
ATOM   1987  CG  ASN A 255      71.980  95.633 110.251  1.00  0.00           C
ATOM   1988  OD1 ASN A 255      72.091  94.942 109.249  1.00  0.00           O
ATOM   1989  ND2 ASN A 255      72.405  96.921 110.308  1.00  0.00           N
ATOM   1990  C   ASN A 255      72.057  92.620 111.565  1.00  0.00           C
ATOM   1991  O   ASN A 255      72.976  92.860 112.350  1.00  0.00           O
ATOM   1992  N   PRO A 256      71.946  91.408 110.974  1.00  0.00           N
ATOM   1993  CD  PRO A 256      70.805  90.980 110.154  1.00  0.00           C
ATOM   1994  CG  PRO A 256      70.842  89.449 110.111  1.00  0.00           C
ATOM   1995  CB  PRO A 256      72.303  89.103 110.412  1.00  0.00           C
ATOM   1996  CA  PRO A 256      72.887  90.312 111.168  1.00  0.00           C
ATOM   1997  C   PRO A 256      74.306  90.565 110.771  1.00  0.00           C
ATOM   1998  O   PRO A 256      74.601  91.424 109.951  1.00  0.00           O
ATOM   1999  N   GLN A 257      75.228  89.806 111.380  1.00  0.00           N
ATOM   2000  CA  GLN A 257      76.636  89.918 111.074  1.00  0.00           C
ATOM   2001  CB  GLN A 257      77.422  89.285 112.254  1.00  0.00           C
ATOM   2002  CG  GLN A 257      77.528  87.746 112.175  1.00  0.00           C
ATOM   2003  CD  GLN A 257      78.088  87.119 113.451  1.00  0.00           C
ATOM   2004  OE1 GLN A 257      79.305  87.012 113.554  1.00  0.00           O
ATOM   2005  NE2 GLN A 257      77.196  86.746 114.407  1.00  0.00           N
ATOM   2006  C   GLN A 257      76.972  89.233 109.734  1.00  0.00           C
ATOM   2007  O   GLN A 257      76.216  88.360 109.298  1.00  0.00           O
ATOM   2008  N   PRO A 258      78.065  89.577 109.028  1.00  0.00           N
ATOM   2009  CD  PRO A 258      79.098  90.535 109.464  1.00  0.00           C
ATOM   2010  CG  PRO A 258      80.317  90.265 108.567  1.00  0.00           C
ATOM   2011  CB  PRO A 258      79.690  89.630 107.336  1.00  0.00           C
ATOM   2012  CA  PRO A 258      78.541  88.777 107.901  1.00  0.00           C
ATOM   2013  C   PRO A 258      79.025  87.386 108.282  1.00  0.00           C
ATOM   2014  O   PRO A 258      79.520  87.188 109.389  1.00  0.00           O
ATOM   2015  N   VAL A 259      78.980  86.406 107.346  1.00  0.00           N
ATOM   2016  CA  VAL A 259      79.422  85.019 107.539  1.00  0.00           C
ATOM   2017  CB  VAL A 259      79.268  84.182 106.261  1.00  0.00           C
ATOM   2018  CG1 VAL A 259      79.628  82.706 106.480  1.00  0.00           C
ATOM   2019  CG2 VAL A 259      77.814  84.188 105.780  1.00  0.00           C
ATOM   2020  C   VAL A 259      80.861  84.947 108.013  1.00  0.00           C
ATOM   2021  O   VAL A 259      81.242  84.106 108.824  1.00  0.00           O
ATOM   2022  N   SER A 260      81.705  85.891 107.562  1.00  0.00           N
ATOM   2023  CA  SER A 260      83.077  86.027 108.007  1.00  0.00           C
ATOM   2024  CB  SER A 260      83.748  87.301 107.433  1.00  0.00           C
ATOM   2025  OG  SER A 260      83.035  88.496 107.734  1.00  0.00           O
ATOM   2026  C   SER A 260      83.292  86.086 109.506  1.00  0.00           C
ATOM   2027  O   SER A 260      84.291  85.549 109.993  1.00  0.00           O
ATOM   2028  N   LYS A 261      82.372  86.710 110.263  1.00  0.00           N
ATOM   2029  CA  LYS A 261      82.624  86.974 111.656  1.00  0.00           C
ATOM   2030  CB  LYS A 261      81.899  88.295 112.002  1.00  0.00           C
ATOM   2031  CG  LYS A 261      82.259  88.935 113.335  1.00  0.00           C
ATOM   2032  CD  LYS A 261      83.572  89.705 113.315  1.00  0.00           C
ATOM   2033  CE  LYS A 261      83.780  90.305 114.689  1.00  0.00           C
ATOM   2034  NZ  LYS A 261      84.867  91.286 114.648  1.00  0.00           N
ATOM   2035  C   LYS A 261      82.211  85.838 112.569  1.00  0.00           C
ATOM   2036  O   LYS A 261      82.710  85.775 113.690  1.00  0.00           O
ATOM   2037  N   CYX A 262      81.404  84.861 112.076  1.00  0.00           N
ATOM   2038  CA  CYX A 262      80.954  83.717 112.856  1.00  0.00           C
ATOM   2039  CB  CYX A 262      80.148  82.730 111.946  1.00  0.00           C
ATOM   2040  SG  CYX A 262      78.326  82.830 111.939  1.00  0.00           S
ATOM   2041  C   CYX A 262      82.107  82.902 113.488  1.00  0.00           C
ATOM   2042  O   CYX A 262      83.141  82.659 112.843  1.00  0.00           O
ATOM   2043  N   THR A 263      81.884  82.401 114.731  1.00  0.00           N
ATOM   2044  CA  THR A 263      82.794  81.528 115.495  1.00  0.00           C
ATOM   2045  CB  THR A 263      83.486  82.204 116.708  1.00  0.00           C
ATOM   2046  CG2 THR A 263      84.281  83.457 116.284  1.00  0.00           C
ATOM   2047  OG1 THR A 263      82.584  82.510 117.783  1.00  0.00           O
ATOM   2048  C   THR A 263      82.122  80.212 115.921  1.00  0.00           C
ATOM   2049  O   THR A 263      80.921  80.011 115.762  1.00  0.00           O
ATOM   2050  N   ARG A 264      82.894  79.211 116.426  1.00  0.00           N
ATOM   2051  CA  ARG A 264      82.392  77.928 116.908  1.00  0.00           C
ATOM   2052  CB  ARG A 264      83.607  77.009 117.177  1.00  0.00           C
ATOM   2053  CG  ARG A 264      83.357  75.719 117.971  1.00  0.00           C
ATOM   2054  CD  ARG A 264      82.267  74.769 117.471  1.00  0.00           C
ATOM   2055  NE  ARG A 264      82.788  73.984 116.315  1.00  0.00           N
ATOM   2056  CZ  ARG A 264      82.381  72.767 115.951  1.00  0.00           C
ATOM   2057  NH1 ARG A 264      81.848  71.898 116.801  1.00  0.00           N
ATOM   2058  NH2 ARG A 264      82.586  72.364 114.714  1.00  0.00           N
ATOM   2059  C   ARG A 264      81.422  78.014 118.070  1.00  0.00           C
ATOM   2060  O   ARG A 264      80.462  77.251 118.160  1.00  0.00           O
ATOM   2061  N   ASN A 265      81.571  79.004 118.965  1.00  0.00           N
ATOM   2062  CA  ASN A 265      80.681  79.138 120.106  1.00  0.00           C
ATOM   2063  CB  ASN A 265      81.477  79.714 121.339  1.00  0.00           C
ATOM   2064  CG  ASN A 265      82.422  78.701 122.009  1.00  0.00           C
ATOM   2065  OD1 ASN A 265      82.297  77.494 121.830  1.00  0.00           O
ATOM   2066  ND2 ASN A 265      83.418  79.174 122.804  1.00  0.00           N
ATOM   2067  C   ASN A 265      79.416  79.950 119.759  1.00  0.00           C
ATOM   2068  O   ASN A 265      78.755  80.527 120.626  1.00  0.00           O
ATOM   2069  N   GLU A 266      79.041  79.987 118.464  1.00  0.00           N
ATOM   2070  CA  GLU A 266      78.122  80.969 117.960  1.00  0.00           C
ATOM   2071  CB  GLU A 266      79.007  82.121 117.441  1.00  0.00           C
ATOM   2072  CG  GLU A 266      78.205  83.366 117.044  1.00  0.00           C
ATOM   2073  CD  GLU A 266      79.072  84.532 116.608  1.00  0.00           C
ATOM   2074  OE1 GLU A 266      78.520  85.670 116.612  1.00  0.00           O
ATOM   2075  OE2 GLU A 266      80.254  84.268 116.252  1.00  0.00           O
ATOM   2076  C   GLU A 266      77.237  80.514 116.796  1.00  0.00           C
ATOM   2077  O   GLU A 266      76.091  80.962 116.707  1.00  0.00           O
ATOM   2078  N   CYX A 267      77.698  79.582 115.920  1.00  0.00           N
ATOM   2079  CA  CYX A 267      77.111  79.372 114.592  1.00  0.00           C
ATOM   2080  CB  CYX A 267      77.791  80.211 113.467  1.00  0.00           C
ATOM   2081  SG  CYX A 267      77.751  82.014 113.711  1.00  0.00           S
ATOM   2082  C   CYX A 267      77.266  77.911 114.156  1.00  0.00           C
ATOM   2083  O   CYX A 267      77.896  77.116 114.851  1.00  0.00           O
ATOM   2084  N   VAL A 268      76.709  77.498 112.991  1.00  0.00           N
ATOM   2085  CA  VAL A 268      76.695  76.091 112.628  1.00  0.00           C
ATOM   2086  CB  VAL A 268      75.365  75.445 113.061  1.00  0.00           C
ATOM   2087  CG1 VAL A 268      75.300  73.988 112.590  1.00  0.00           C
ATOM   2088  CG2 VAL A 268      75.115  75.511 114.580  1.00  0.00           C
ATOM   2089  C   VAL A 268      76.857  75.914 111.110  1.00  0.00           C
ATOM   2090  O   VAL A 268      76.203  76.606 110.336  1.00  0.00           O
ATOM   2091  N   CYX A 269      77.698  74.974 110.616  1.00  0.00           N
ATOM   2092  CA  CYX A 269      77.674  74.574 109.211  1.00  0.00           C
ATOM   2093  CB  CYX A 269      79.015  73.912 108.808  1.00  0.00           C
ATOM   2094  SG  CYX A 269      80.480  74.985 108.925  1.00  0.00           S
ATOM   2095  C   CYX A 269      76.525  73.638 108.804  1.00  0.00           C
ATOM   2096  O   CYX A 269      76.328  72.558 109.357  1.00  0.00           O
ATOM   2097  N   VAL A 270      75.758  74.046 107.769  1.00  0.00           N
ATOM   2098  CA  VAL A 270      74.624  73.330 107.192  1.00  0.00           C
ATOM   2099  CB  VAL A 270      73.953  74.226 106.128  1.00  0.00           C
ATOM   2100  CG1 VAL A 270      72.649  73.588 105.638  1.00  0.00           C
ATOM   2101  CG2 VAL A 270      73.669  75.649 106.652  1.00  0.00           C
ATOM   2102  C   VAL A 270      75.029  71.984 106.576  1.00  0.00           C
ATOM   2103  O   VAL A 270      75.600  71.947 105.489  1.00  0.00           O
ATOM   2104  N   GLY A 271      74.743  70.831 107.235  1.00  0.00           N
ATOM   2105  CA  GLY A 271      75.173  69.533 106.728  1.00  0.00           C
ATOM   2106  C   GLY A 271      74.970  68.426 107.726  1.00  0.00           C
ATOM   2107  O   GLY A 271      74.348  68.594 108.774  1.00  0.00           O
ATOM   2108  N   LEU A 272      75.554  67.250 107.437  1.00  0.00           N
ATOM   2109  CA  LEU A 272      75.429  66.051 108.243  1.00  0.00           C
ATOM   2110  CB  LEU A 272      75.932  64.844 107.407  1.00  0.00           C
ATOM   2111  CG  LEU A 272      75.060  64.591 106.162  1.00  0.00           C
ATOM   2112  CD1 LEU A 272      75.824  63.775 105.127  1.00  0.00           C
ATOM   2113  CD2 LEU A 272      73.800  63.818 106.538  1.00  0.00           C
ATOM   2114  C   LEU A 272      76.124  66.140 109.600  1.00  0.00           C
ATOM   2115  O   LEU A 272      75.813  65.367 110.503  1.00  0.00           O
ATOM   2116  N   ASN A 273      77.041  67.115 109.798  1.00  0.00           N
ATOM   2117  CA  ASN A 273      77.790  67.251 111.028  1.00  0.00           C
ATOM   2118  CB  ASN A 273      79.290  67.387 110.619  1.00  0.00           C
ATOM   2119  CG  ASN A 273      80.216  67.753 111.773  1.00  0.00           C
ATOM   2120  OD1 ASN A 273      80.323  67.028 112.760  1.00  0.00           O
ATOM   2121  ND2 ASN A 273      80.815  68.959 111.700  1.00  0.00           N
ATOM   2122  C   ASN A 273      77.277  68.343 111.967  1.00  0.00           C
ATOM   2123  O   ASN A 273      77.836  68.556 113.045  1.00  0.00           O
ATOM   2124  N   ALA A 274      76.133  68.987 111.643  1.00  0.00           N
ATOM   2125  CA  ALA A 274      75.554  70.065 112.420  1.00  0.00           C
ATOM   2126  CB  ALA A 274      74.189  70.422 111.818  1.00  0.00           C
ATOM   2127  C   ALA A 274      75.333  69.755 113.896  1.00  0.00           C
ATOM   2128  O   ALA A 274      75.359  70.631 114.754  1.00  0.00           O
ATOM   2129  N   LYS A 275      75.151  68.473 114.246  1.00  0.00           N
ATOM   2130  CA  LYS A 275      74.647  68.042 115.524  1.00  0.00           C
ATOM   2131  CB  LYS A 275      74.175  66.591 115.328  1.00  0.00           C
ATOM   2132  CG  LYS A 275      75.323  65.678 114.874  1.00  0.00           C
ATOM   2133  CD  LYS A 275      74.930  64.205 114.944  1.00  0.00           C
ATOM   2134  CE  LYS A 275      73.832  63.815 113.948  1.00  0.00           C
ATOM   2135  NZ  LYS A 275      74.374  63.605 112.590  1.00  0.00           N
ATOM   2136  C   LYS A 275      75.703  68.073 116.626  1.00  0.00           C
ATOM   2137  O   LYS A 275      75.424  67.729 117.774  1.00  0.00           O
ATOM   2138  N   THR A 276      76.950  68.469 116.263  1.00  0.00           N
ATOM   2139  CA  THR A 276      78.074  68.577 117.176  1.00  0.00           C
ATOM   2140  CB  THR A 276      79.389  68.130 116.504  1.00  0.00           C
ATOM   2141  CG2 THR A 276      79.319  66.669 116.029  1.00  0.00           C
ATOM   2142  OG1 THR A 276      79.814  68.962 115.420  1.00  0.00           O
ATOM   2143  C   THR A 276      78.281  69.995 117.698  1.00  0.00           C
ATOM   2144  O   THR A 276      79.018  70.227 118.659  1.00  0.00           O
ATOM   2145  N   TYR A 277      77.664  71.014 117.076  1.00  0.00           N
ATOM   2146  CA  TYR A 277      77.954  72.391 117.424  1.00  0.00           C
ATOM   2147  CB  TYR A 277      77.595  73.334 116.240  1.00  0.00           C
ATOM   2148  CG  TYR A 277      78.482  73.165 115.016  1.00  0.00           C
ATOM   2149  CD1 TYR A 277      79.398  74.162 114.625  1.00  0.00           C
ATOM   2150  CE1 TYR A 277      80.135  74.019 113.440  1.00  0.00           C
ATOM   2151  CZ  TYR A 277      80.041  72.855 112.682  1.00  0.00           C
ATOM   2152  OH  TYR A 277      80.855  72.711 111.551  1.00  0.00           O
ATOM   2153  CE2 TYR A 277      79.145  71.852 113.049  1.00  0.00           C
ATOM   2154  CD2 TYR A 277      78.321  72.056 114.163  1.00  0.00           C
ATOM   2155  C   TYR A 277      77.352  72.868 118.754  1.00  0.00           C
ATOM   2156  O   TYR A 277      76.340  72.328 119.193  1.00  0.00           O
ATOM   2157  N   PRO A 278      77.932  73.869 119.445  1.00  0.00           N
ATOM   2158  CD  PRO A 278      79.304  74.322 119.214  1.00  0.00           C
ATOM   2159  CG  PRO A 278      79.799  74.886 120.546  1.00  0.00           C
ATOM   2160  CB  PRO A 278      78.513  75.289 121.270  1.00  0.00           C
ATOM   2161  CA  PRO A 278      77.431  74.319 120.744  1.00  0.00           C
ATOM   2162  C   PRO A 278      76.105  75.020 120.694  1.00  0.00           C
ATOM   2163  O   PRO A 278      75.305  74.803 121.600  1.00  0.00           O
ATOM   2164  N   LYS A 279      75.836  75.900 119.723  1.00  0.00           N
ATOM   2165  CA  LYS A 279      74.596  76.643 119.747  1.00  0.00           C
ATOM   2166  CB  LYS A 279      74.785  78.045 119.108  1.00  0.00           C
ATOM   2167  CG  LYS A 279      73.516  78.922 119.066  1.00  0.00           C
ATOM   2168  CD  LYS A 279      73.031  79.482 120.411  1.00  0.00           C
ATOM   2169  CE  LYS A 279      72.038  80.631 120.231  1.00  0.00           C
ATOM   2170  NZ  LYS A 279      70.762  80.164 119.702  1.00  0.00           N
ATOM   2171  C   LYS A 279      73.450  75.938 119.028  1.00  0.00           C
ATOM   2172  O   LYS A 279      73.406  75.873 117.802  1.00  0.00           O
ATOM   2173  N   THR A 280      72.444  75.462 119.778  1.00  0.00           N
ATOM   2174  CA  THR A 280      71.132  75.100 119.241  1.00  0.00           C
ATOM   2175  CB  THR A 280      70.410  74.149 120.199  1.00  0.00           C
ATOM   2176  CG2 THR A 280      71.094  72.763 120.249  1.00  0.00           C
ATOM   2177  OG1 THR A 280      70.393  74.692 121.518  1.00  0.00           O
ATOM   2178  C   THR A 280      70.205  76.290 118.914  1.00  0.00           C
ATOM   2179  O   THR A 280      70.448  77.451 119.276  1.00  0.00           O
ATOM   2180  N   GLY A 281      69.058  76.036 118.227  1.00  0.00           N
ATOM   2181  CA  GLY A 281      68.090  77.055 117.821  1.00  0.00           C
ATOM   2182  C   GLY A 281      68.228  77.527 116.389  1.00  0.00           C
ATOM   2183  O   GLY A 281      69.026  77.018 115.611  1.00  0.00           O
ATOM   2184  N   SER A 282      67.357  78.477 115.990  1.00  0.00           N
ATOM   2185  CA  SER A 282      67.160  78.981 114.630  1.00  0.00           C
ATOM   2186  CB  SER A 282      65.871  79.846 114.520  1.00  0.00           C
ATOM   2187  OG  SER A 282      64.815  79.342 115.345  1.00  0.00           O
ATOM   2188  C   SER A 282      68.300  79.858 114.127  1.00  0.00           C
ATOM   2189  O   SER A 282      69.000  80.487 114.921  1.00  0.00           O
ATOM   2190  N   PHE A 283      68.461  79.952 112.787  1.00  0.00           N
ATOM   2191  CA  PHE A 283      69.452  80.776 112.136  1.00  0.00           C
ATOM   2192  CB  PHE A 283      70.759  79.965 111.867  1.00  0.00           C
ATOM   2193  CG  PHE A 283      71.487  79.502 113.098  1.00  0.00           C
ATOM   2194  CD1 PHE A 283      72.279  80.408 113.816  1.00  0.00           C
ATOM   2195  CE1 PHE A 283      72.997  79.984 114.938  1.00  0.00           C
ATOM   2196  CZ  PHE A 283      73.008  78.630 115.295  1.00  0.00           C
ATOM   2197  CE2 PHE A 283      72.288  77.697 114.539  1.00  0.00           C
ATOM   2198  CD2 PHE A 283      71.518  78.141 113.458  1.00  0.00           C
ATOM   2199  C   PHE A 283      68.924  81.312 110.789  1.00  0.00           C
ATOM   2200  O   PHE A 283      68.216  80.615 110.055  1.00  0.00           O
ATOM   2201  N   TYR A 284      69.249  82.586 110.448  1.00  0.00           N
ATOM   2202  CA  TYR A 284      69.373  83.132 109.101  1.00  0.00           C
ATOM   2203  CB  TYR A 284      69.580  84.691 109.136  1.00  0.00           C
ATOM   2204  CG  TYR A 284      69.929  85.371 107.818  1.00  0.00           C
ATOM   2205  CD1 TYR A 284      69.090  85.256 106.697  1.00  0.00           C
ATOM   2206  CE1 TYR A 284      69.387  85.936 105.503  1.00  0.00           C
ATOM   2207  CZ  TYR A 284      70.556  86.698 105.405  1.00  0.00           C
ATOM   2208  OH  TYR A 284      70.912  87.371 104.215  1.00  0.00           O
ATOM   2209  CE2 TYR A 284      71.387  86.833 106.514  1.00  0.00           C
ATOM   2210  CD2 TYR A 284      71.069  86.191 107.716  1.00  0.00           C
ATOM   2211  C   TYR A 284      70.536  82.500 108.354  1.00  0.00           C
ATOM   2212  O   TYR A 284      71.646  82.451 108.875  1.00  0.00           O
ATOM   2213  N   VAL A 285      70.332  82.041 107.105  1.00  0.00           N
ATOM   2214  CA  VAL A 285      71.430  81.703 106.216  1.00  0.00           C
ATOM   2215  CB  VAL A 285      71.320  80.273 105.665  1.00  0.00           C
ATOM   2216  CG1 VAL A 285      72.561  79.859 104.852  1.00  0.00           C
ATOM   2217  CG2 VAL A 285      71.213  79.285 106.837  1.00  0.00           C
ATOM   2218  C   VAL A 285      71.447  82.726 105.078  1.00  0.00           C
ATOM   2219  O   VAL A 285      70.532  82.764 104.243  1.00  0.00           O
ATOM   2220  N   PRO A 286      72.448  83.600 104.976  1.00  0.00           N
ATOM   2221  CD  PRO A 286      73.399  83.910 106.044  1.00  0.00           C
ATOM   2222  CG  PRO A 286      74.197  85.125 105.568  1.00  0.00           C
ATOM   2223  CB  PRO A 286      73.774  85.361 104.105  1.00  0.00           C
ATOM   2224  CA  PRO A 286      72.808  84.221 103.713  1.00  0.00           C
ATOM   2225  C   PRO A 286      73.445  83.224 102.751  1.00  0.00           C
ATOM   2226  O   PRO A 286      74.391  82.534 103.130  1.00  0.00           O
ATOM   2227  N   VAL A 287      72.966  83.160 101.490  1.00  0.00           N
ATOM   2228  CA  VAL A 287      73.348  82.194 100.459  1.00  0.00           C
ATOM   2229  CB  VAL A 287      72.184  81.193 100.218  1.00  0.00           C
ATOM   2230  CG1 VAL A 287      70.892  81.860  99.715  1.00  0.00           C
ATOM   2231  CG2 VAL A 287      72.477  80.069  99.227  1.00  0.00           C
ATOM   2232  C   VAL A 287      73.804  82.923  99.186  1.00  0.00           C
ATOM   2233  O   VAL A 287      73.449  84.073  98.944  1.00  0.00           O
ATOM   2234  N   GLU A 288      74.651  82.293  98.348  1.00  0.00           N
ATOM   2235  CA  GLU A 288      75.093  82.850  97.078  1.00  0.00           C
ATOM   2236  CB  GLU A 288      76.487  82.265  96.750  1.00  0.00           C
ATOM   2237  CG  GLU A 288      77.208  82.802  95.496  1.00  0.00           C
ATOM   2238  CD  GLU A 288      77.283  84.319  95.479  1.00  0.00           C
ATOM   2239  OE1 GLU A 288      78.033  84.900  96.301  1.00  0.00           O
ATOM   2240  OE2 GLU A 288      76.501  84.926  94.684  1.00  0.00           O
ATOM   2241  C   GLU A 288      74.067  82.653  95.973  1.00  0.00           C
ATOM   2242  O   GLU A 288      73.227  81.761  96.027  1.00  0.00           O
ATOM   2243  N   SER A 289      74.023  83.548  94.968  1.00  0.00           N
ATOM   2244  CA  SER A 289      72.977  83.581  93.954  1.00  0.00           C
ATOM   2245  CB  SER A 289      73.014  84.950  93.202  1.00  0.00           C
ATOM   2246  OG  SER A 289      74.311  85.235  92.642  1.00  0.00           O
ATOM   2247  C   SER A 289      73.063  82.468  92.926  1.00  0.00           C
ATOM   2248  O   SER A 289      72.058  82.004  92.384  1.00  0.00           O
ATOM   2249  N   LYS A 290      74.299  82.022  92.649  1.00  0.00           N
ATOM   2250  CA  LYS A 290      74.701  81.124  91.583  1.00  0.00           C
ATOM   2251  CB  LYS A 290      76.035  81.586  90.933  1.00  0.00           C
ATOM   2252  CG  LYS A 290      75.961  82.953  90.253  1.00  0.00           C
ATOM   2253  CD  LYS A 290      77.301  83.693  90.284  1.00  0.00           C
ATOM   2254  CE  LYS A 290      77.343  84.805  89.243  1.00  0.00           C
ATOM   2255  NZ  LYS A 290      76.723  86.042  89.765  1.00  0.00           N
ATOM   2256  C   LYS A 290      75.007  79.751  92.144  1.00  0.00           C
ATOM   2257  O   LYS A 290      75.580  79.641  93.221  1.00  0.00           O
ATOM   2258  N   ALA A 291      74.669  78.630  91.473  1.00  0.00           N
ATOM   2259  CA  ALA A 291      75.133  77.313  91.913  1.00  0.00           C
ATOM   2260  CB  ALA A 291      74.500  76.191  91.060  1.00  0.00           C
ATOM   2261  C   ALA A 291      76.659  77.143  92.086  1.00  0.00           C
ATOM   2262  O   ALA A 291      77.439  77.805  91.406  1.00  0.00           O
ATOM   2263  N   PRO A 292      77.160  76.309  93.033  1.00  0.00           N
ATOM   2264  CD  PRO A 292      78.610  76.257  93.263  1.00  0.00           C
ATOM   2265  CG  PRO A 292      78.829  75.269  94.418  1.00  0.00           C
ATOM   2266  CB  PRO A 292      77.500  74.524  94.534  1.00  0.00           C
ATOM   2267  CA  PRO A 292      76.429  75.519  94.041  1.00  0.00           C
ATOM   2268  C   PRO A 292      75.880  76.277  95.236  1.00  0.00           C
ATOM   2269  O   PRO A 292      75.575  75.646  96.249  1.00  0.00           O
ATOM   2270  N   TYR A 293      75.721  77.595  95.134  1.00  0.00           N
ATOM   2271  CA  TYR A 293      75.081  78.475  96.090  1.00  0.00           C
ATOM   2272  CB  TYR A 293      73.554  78.202  96.224  1.00  0.00           C
ATOM   2273  CG  TYR A 293      72.806  77.934  94.959  1.00  0.00           C
ATOM   2274  CD1 TYR A 293      72.301  78.993  94.207  1.00  0.00           C
ATOM   2275  CE1 TYR A 293      71.537  78.751  93.062  1.00  0.00           C
ATOM   2276  CZ  TYR A 293      71.284  77.442  92.655  1.00  0.00           C
ATOM   2277  OH  TYR A 293      70.611  77.220  91.443  1.00  0.00           O
ATOM   2278  CE2 TYR A 293      71.720  76.367  93.435  1.00  0.00           C
ATOM   2279  CD2 TYR A 293      72.462  76.618  94.595  1.00  0.00           C
ATOM   2280  C   TYR A 293      75.833  78.648  97.414  1.00  0.00           C
ATOM   2281  O   TYR A 293      75.461  79.466  98.247  1.00  0.00           O
ATOM   2282  N   CYX A 294      76.996  77.995  97.580  1.00  0.00           N
ATOM   2283  CA  CYX A 294      77.912  78.153  98.687  1.00  0.00           C
ATOM   2284  CB  CYX A 294      79.103  77.188  98.447  1.00  0.00           C
ATOM   2285  SG  CYX A 294      78.693  75.426  98.225  1.00  0.00           S
ATOM   2286  C   CYX A 294      78.484  79.564  98.890  1.00  0.00           C
ATOM   2287  O   CYX A 294      78.871  80.239  97.938  1.00  0.00           O
ATOM   2288  N   ASN A 295      78.577  80.019 100.161  1.00  0.00           N
ATOM   2289  CA  ASN A 295      78.842  81.394 100.544  1.00  0.00           C
ATOM   2290  CB  ASN A 295      77.462  81.968 100.999  1.00  0.00           C
ATOM   2291  CG  ASN A 295      77.358  83.490 101.038  1.00  0.00           C
ATOM   2292  OD1 ASN A 295      78.038  84.215 100.324  1.00  0.00           O
ATOM   2293  ND2 ASN A 295      76.504  84.003 101.957  1.00  0.00           N
ATOM   2294  C   ASN A 295      79.869  81.451 101.683  1.00  0.00           C
ATOM   2295  O   ASN A 295      80.032  82.467 102.359  1.00  0.00           O
ATOM   2296  N   ASN A 296      80.632  80.364 101.944  1.00  0.00           N
ATOM   2297  CA  ASN A 296      81.427  80.323 103.165  1.00  0.00           C
ATOM   2298  CB  ASN A 296      81.474  78.898 103.792  1.00  0.00           C
ATOM   2299  CG  ASN A 296      82.258  77.916 102.914  1.00  0.00           C
ATOM   2300  OD1 ASN A 296      81.901  77.668 101.764  1.00  0.00           O
ATOM   2301  ND2 ASN A 296      83.407  77.422 103.420  1.00  0.00           N
ATOM   2302  C   ASN A 296      82.810  80.876 102.998  1.00  0.00           C
ATOM   2303  O   ASN A 296      83.473  81.117 103.994  1.00  0.00           O
ATOM   2304  N   LYS A 297      83.253  81.150 101.750  1.00  0.00           N
ATOM   2305  CA  LYS A 297      84.483  81.840 101.415  1.00  0.00           C
ATOM   2306  CB  LYS A 297      84.293  83.385 101.500  1.00  0.00           C
ATOM   2307  CG  LYS A 297      83.074  83.959 100.742  1.00  0.00           C
ATOM   2308  CD  LYS A 297      83.139  85.487 100.509  1.00  0.00           C
ATOM   2309  CE  LYS A 297      81.928  86.008  99.723  1.00  0.00           C
ATOM   2310  NZ  LYS A 297      82.006  87.469  99.511  1.00  0.00           N
ATOM   2311  C   LYS A 297      85.705  81.315 102.149  1.00  0.00           C
ATOM   2312  O   LYS A 297      86.422  82.049 102.814  1.00  0.00           O
ATOM   2313  N   GLY A 298      85.908  79.973 102.033  1.00  0.00           N
ATOM   2314  CA  GLY A 298      86.868  79.170 102.797  1.00  0.00           C
ATOM   2315  C   GLY A 298      86.529  78.772 104.234  1.00  0.00           C
ATOM   2316  O   GLY A 298      87.139  77.846 104.769  1.00  0.00           O
ATOM   2317  N   LYS A 299      85.575  79.439 104.902  1.00  0.00           N
ATOM   2318  CA  LYS A 299      85.352  79.358 106.337  1.00  0.00           C
ATOM   2319  CB  LYS A 299      84.315  80.428 106.738  1.00  0.00           C
ATOM   2320  CG  LYS A 299      84.373  80.748 108.220  1.00  0.00           C
ATOM   2321  CD  LYS A 299      83.525  81.957 108.579  1.00  0.00           C
ATOM   2322  CE  LYS A 299      83.701  82.248 110.061  1.00  0.00           C
ATOM   2323  NZ  LYS A 299      85.083  82.692 110.393  1.00  0.00           N
ATOM   2324  C   LYS A 299      84.844  78.004 106.828  1.00  0.00           C
ATOM   2325  O   LYS A 299      83.874  77.485 106.283  1.00  0.00           O
ATOM   2326  N   ILE A 300      85.469  77.419 107.879  1.00  0.00           N
ATOM   2327  CA  ILE A 300      85.119  76.127 108.443  1.00  0.00           C
ATOM   2328  CB  ILE A 300      86.084  75.029 107.958  1.00  0.00           C
ATOM   2329  CG2 ILE A 300      86.137  73.867 108.950  1.00  0.00           C
ATOM   2330  CG1 ILE A 300      85.718  74.448 106.572  1.00  0.00           C
ATOM   2331  CD1 ILE A 300      86.888  73.732 105.884  1.00  0.00           C
ATOM   2332  C   ILE A 300      85.073  76.278 109.961  1.00  0.00           C
ATOM   2333  O   ILE A 300      86.012  76.772 110.595  1.00  0.00           O
ATOM   2334  N   ILE A 301      83.915  75.934 110.559  1.00  0.00           N
ATOM   2335  CA  ILE A 301      83.613  76.190 111.952  1.00  0.00           C
ATOM   2336  CB  ILE A 301      82.300  76.995 112.103  1.00  0.00           C
ATOM   2337  CG2 ILE A 301      81.917  77.237 113.585  1.00  0.00           C
ATOM   2338  CG1 ILE A 301      82.477  78.317 111.313  1.00  0.00           C
ATOM   2339  CD1 ILE A 301      81.445  79.414 111.570  1.00  0.00           C
ATOM   2340  C   ILE A 301      83.626  74.861 112.715  1.00  0.00           C
ATOM   2341  O   ILE A 301      83.845  73.776 112.121  1.00  0.00           O
ATOM   2342  OXT ILE A 301      83.430  74.903 113.946  1.00  0.00           O
ATOM   2343  C12 OL  B 302      76.638  54.599  78.347  1.00  0.00           C
ATOM   2344  C13 OL  B 302      77.213  54.605  76.931  1.00  0.00           C
ATOM   2345  C14 OL  B 302      78.278  53.578  76.591  1.00  0.00           C
ATOM   2346  C15 OL  B 302      78.122  53.031  75.156  1.00  0.00           C
ATOM   2347  C16 OL  B 302      76.776  52.318  74.845  1.00  0.00           C
ATOM   2348  C17 OL  B 302      76.800  51.488  73.549  1.00  0.00           C
ATOM   2349  C18 OL  B 302      76.659  52.363  72.279  1.00  0.00           C
ATOM   2350  C19 OL  B 302      75.413  53.211  72.131  1.00  0.00           C
ATOM   2351 C110 OL  B 302      75.391  54.534  71.901  1.00  0.00           C
ATOM   2352 C111 OL  B 302      76.552  55.476  71.735  1.00  0.00           C
ATOM   2353 C112 OL  B 302      76.615  55.933  70.258  1.00  0.00           C
ATOM   2354 C113 OL  B 302      77.258  54.940  69.294  1.00  0.00           C
ATOM   2355 C114 OL  B 302      76.816  55.119  67.876  1.00  0.00           C
ATOM   2356 C115 OL  B 302      77.283  53.936  67.124  1.00  0.00           C
ATOM   2357 C116 OL  B 302      76.692  53.704  65.894  1.00  0.00           C
ATOM   2358 C117 OL  B 302      77.309  54.789  65.371  1.00  0.00           C
ATOM   2359 C118 OL  B 302      78.921  54.887  63.950  1.00  0.00           C
ATOM   2360  C11 PGR B 303      75.558  55.702  78.446  1.00  0.00           C
ATOM   2361  O12 PGR B 303      75.135  56.357  77.508  1.00  0.00           O
ATOM   2362  O11 PGR B 303      75.142  55.810  79.697  1.00  0.00           O
ATOM   2363  C1  PGR B 303      73.781  56.266  79.869  1.00  0.00           C
ATOM   2364  C2  PGR B 303      72.984  55.461  80.861  1.00  0.00           C
ATOM   2365  C3  PGR B 303      73.597  55.316  82.236  1.00  0.00           C
ATOM   2366  O31 PGR B 303      72.875  54.453  83.048  1.00  0.00           O
ATOM   2367  P31 PGR B 303      73.616  53.426  83.928  1.00  0.00           P
ATOM   2368  O32 PGR B 303      74.754  52.868  82.996  1.00  0.00           O
ATOM   2369  C31 PGR B 303      74.600  52.180  81.769  1.00  0.00           C
ATOM   2370  C32 PGR B 303      75.471  50.855  81.703  1.00  0.00           C
ATOM   2371  O35 PGR B 303      75.452  49.846  82.660  1.00  0.00           O
ATOM   2372  C33 PGR B 303      75.415  50.065  80.433  1.00  0.00           C
ATOM   2373  O33 PGR B 303      74.170  54.010  85.156  1.00  0.00           O
ATOM   2374  O34 PGR B 303      72.605  52.371  83.987  1.00  0.00           O
ATOM   2375  O21 PGR B 303      72.981  54.139  80.321  1.00  0.00           O
ATOM   2376  C21 PGR B 303      71.850  53.816  79.893  1.00  0.00           C
ATOM   2377  O22 PGR B 303      70.942  54.567  80.007  1.00  0.00           O
ATOM   2378  O36 PGR B 303      76.452  49.080  80.392  1.00  0.00           O
ATOM   2379  C12 OL  B 304      71.768  52.463  79.123  1.00  0.00           C
ATOM   2380  C13 OL  B 304      71.784  52.534  77.585  1.00  0.00           C
ATOM   2381  C14 OL  B 304      73.115  52.901  77.033  1.00  0.00           C
ATOM   2382  C15 OL  B 304      74.078  51.770  77.197  1.00  0.00           C
ATOM   2383  C16 OL  B 304      73.804  50.732  76.119  1.00  0.00           C
ATOM   2384  C17 OL  B 304      72.902  49.534  76.481  1.00  0.00           C
ATOM   2385  C18 OL  B 304      72.323  48.830  75.215  1.00  0.00           C
ATOM   2386  C19 OL  B 304      71.303  49.678  74.497  1.00  0.00           C
ATOM   2387 C110 OL  B 304      71.398  50.418  73.371  1.00  0.00           C
ATOM   2388 C111 OL  B 304      72.566  50.664  72.433  1.00  0.00           C
ATOM   2389 C112 OL  B 304      72.205  50.585  70.936  1.00  0.00           C
ATOM   2390 C113 OL  B 304      71.123  51.566  70.478  1.00  0.00           C
ATOM   2391 C114 OL  B 304      70.984  51.411  68.991  1.00  0.00           C
ATOM   2392 C115 OL  B 304      70.084  52.314  68.406  1.00  0.00           C
ATOM   2393 C116 OL  B 304      69.558  52.038  66.964  1.00  0.00           C
ATOM   2394 C117 OL  B 304      68.578  52.968  66.176  1.00  0.00           C
ATOM   2395 C118 OL  B 304      68.717  54.813  66.245  1.00  0.00           C
ATOM   2396  C12 OL  C 305      39.611  65.275  73.563  1.00  0.00           C
ATOM   2397  C13 OL  C 305      38.213  65.193  72.977  1.00  0.00           C
ATOM   2398  C14 OL  C 305      38.289  64.536  71.756  1.00  0.00           C
ATOM   2399  C15 OL  C 305      38.970  63.214  71.824  1.00  0.00           C
ATOM   2400  C16 OL  C 305      38.321  62.522  70.842  1.00  0.00           C
ATOM   2401  C17 OL  C 305      39.161  61.385  69.985  1.00  0.00           C
ATOM   2402  C18 OL  C 305      39.049  60.921  68.425  1.00  0.00           C
ATOM   2403  C19 OL  C 305      38.586  61.415  67.092  1.00  0.00           C
ATOM   2404 C110 OL  C 305      39.012  61.336  65.967  1.00  0.00           C
ATOM   2405 C111 OL  C 305      40.192  60.549  65.436  1.00  0.00           C
ATOM   2406 C112 OL  C 305      41.484  60.751  65.640  1.00  0.00           C
ATOM   2407 C113 OL  C 305      41.508  61.852  64.907  1.00  0.00           C
ATOM   2408 C114 OL  C 305      43.267  62.081  64.240  1.00  0.00           C
ATOM   2409 C115 OL  C 305      44.031  62.686  65.215  1.00  0.00           C
ATOM   2410 C116 OL  C 305      43.581  64.074  65.554  1.00  0.00           C
ATOM   2411 C117 OL  C 305      44.460  65.180  65.022  1.00  0.00           C
ATOM   2412 C118 OL  C 305      44.056  66.536  65.539  1.00  0.00           C
ATOM   2413  C11 PGR C 306      39.813  65.961  74.907  1.00  0.00           C
ATOM   2414  O12 PGR C 306      38.988  66.643  75.464  1.00  0.00           O
ATOM   2415  O11 PGR C 306      41.063  65.781  75.313  1.00  0.00           O
ATOM   2416  C1  PGR C 306      41.567  66.678  76.345  1.00  0.00           C
ATOM   2417  C2  PGR C 306      41.989  65.859  77.573  1.00  0.00           C
ATOM   2418  C3  PGR C 306      42.443  66.768  78.740  1.00  0.00           C
ATOM   2419  O31 PGR C 306      43.116  66.026  79.746  1.00  0.00           O
ATOM   2420  P31 PGR C 306      43.382  66.811  81.090  1.00  0.00           P
ATOM   2421  O32 PGR C 306      42.536  65.857  81.956  1.00  0.00           O
ATOM   2422  C31 PGR C 306      41.967  64.547  82.081  1.00  0.00           C
ATOM   2423  C32 PGR C 306      41.817  63.708  83.453  1.00  0.00           C
ATOM   2424  O35 PGR C 306      42.984  63.059  83.776  1.00  0.00           O
ATOM   2425  C33 PGR C 306      40.927  64.240  84.635  1.00  0.00           C
ATOM   2426  O33 PGR C 306      44.808  66.777  81.475  1.00  0.00           O
ATOM   2427  O34 PGR C 306      42.684  68.117  81.100  1.00  0.00           O
ATOM   2428  O21 PGR C 306      43.047  64.995  77.082  1.00  0.00           O
ATOM   2429  C21 PGR C 306      43.048  63.783  77.598  1.00  0.00           C
ATOM   2430  O22 PGR C 306      42.319  63.428  78.506  1.00  0.00           O
ATOM   2431  O36 PGR C 306      41.217  63.832  85.991  1.00  0.00           O
ATOM   2432  C12 OL  C 307      44.178  62.900  76.960  1.00  0.00           C
ATOM   2433  C13 OL  C 307      45.383  63.685  76.333  1.00  0.00           C
ATOM   2434  C14 OL  C 307      46.473  62.826  75.668  1.00  0.00           C
ATOM   2435  C15 OL  C 307      47.585  63.636  74.977  1.00  0.00           C
ATOM   2436  C16 OL  C 307      47.112  64.578  73.864  1.00  0.00           C
ATOM   2437  C17 OL  C 307      46.345  63.859  72.757  1.00  0.00           C
ATOM   2438  C18 OL  C 307      45.953  64.775  71.568  1.00  0.00           C
ATOM   2439  C19 OL  C 307      45.163  66.040  71.904  1.00  0.00           C
ATOM   2440 C110 OL  C 307      43.818  66.125  71.851  1.00  0.00           C
ATOM   2441 C111 OL  C 307      42.908  65.011  71.474  1.00  0.00           C
ATOM   2442 C112 OL  C 307      42.962  64.626  70.056  1.00  0.00           C
ATOM   2443 C113 OL  C 307      42.190  65.625  69.225  1.00  0.00           C
ATOM   2444 C114 OL  C 307      40.798  66.141  69.685  1.00  0.00           C
ATOM   2445 C115 OL  C 307      39.677  66.832  68.874  1.00  0.00           C
ATOM   2446 C116 OL  C 307      39.569  66.857  67.430  1.00  0.00           C
ATOM   2447 C117 OL  C 307      38.405  65.687  66.421  1.00  0.00           C
ATOM   2448 C118 OL  C 307      38.611  64.866  64.452  1.00  0.00           C
ATOM   2449 C114 MY  D 308      53.296  79.347  68.195  1.00  0.00           C
ATOM   2450 C113 MY  D 308      53.395  80.492  69.039  1.00  0.00           C
ATOM   2451 C112 MY  D 308      52.857  79.720  70.125  1.00  0.00           C
ATOM   2452 C111 MY  D 308      52.604  80.624  71.244  1.00  0.00           C
ATOM   2453 C110 MY  D 308      51.628  81.688  70.914  1.00  0.00           C
ATOM   2454  C19 MY  D 308      52.011  83.010  71.560  1.00  0.00           C
ATOM   2455  C18 MY  D 308      53.062  83.856  70.834  1.00  0.00           C
ATOM   2456  C17 MY  D 308      53.294  85.268  71.375  1.00  0.00           C
ATOM   2457  C16 MY  D 308      53.285  85.501  72.881  1.00  0.00           C
ATOM   2458  C15 MY  D 308      53.378  86.984  73.290  1.00  0.00           C
ATOM   2459  C14 MY  D 308      52.192  87.870  73.346  1.00  0.00           C
ATOM   2460  C13 MY  D 308      51.410  87.327  74.510  1.00  0.00           C
ATOM   2461  C12 MY  D 308      51.533  87.469  75.898  1.00  0.00           C
ATOM   2462  C11 PC  D 309      50.419  86.717  76.577  1.00  0.00           C
ATOM   2463  O12 PC  D 309      49.410  86.130  76.193  1.00  0.00           O
ATOM   2464  O11 PC  D 309      50.867  86.757  77.753  1.00  0.00           O
ATOM   2465  C1  PC  D 309      50.276  85.764  78.466  1.00  0.00           C
ATOM   2466  C2  PC  D 309      51.142  85.001  79.632  1.00  0.00           C
ATOM   2467  C3  PC  D 309      51.993  85.845  80.682  1.00  0.00           C
ATOM   2468  O31 PC  D 309      52.840  85.074  81.422  1.00  0.00           O
ATOM   2469  P31 PC  D 309      54.208  85.675  81.010  1.00  0.00           P
ATOM   2470  O32 PC  D 309      55.073  84.701  81.856  1.00  0.00           O
ATOM   2471  C31 PC  D 309      54.796  83.312  81.661  1.00  0.00           C
ATOM   2472  C32 PC  D 309      55.303  82.787  80.337  1.00  0.00           C
ATOM   2473  N31 PC  D 309      56.804  82.789  80.075  1.00  0.00           N
ATOM   2474  C33 PC  D 309      57.322  84.176  79.741  1.00  0.00           C
ATOM   2475  C34 PC  D 309      57.047  81.972  78.893  1.00  0.00           C
ATOM   2476  C35 PC  D 309      57.567  82.178  81.212  1.00  0.00           C
ATOM   2477  O33 PC  D 309      54.329  85.420  79.552  1.00  0.00           O
ATOM   2478  O34 PC  D 309      54.251  87.065  81.498  1.00  0.00           O
ATOM   2479  O21 PC  D 309      51.734  84.066  78.877  1.00  0.00           O
ATOM   2480  C21 PC  D 309      50.925  83.228  78.256  1.00  0.00           C
ATOM   2481  O22 PC  D 309      49.852  82.805  78.646  1.00  0.00           O
ATOM   2482 C114 MY  D 310      56.127  82.901  66.819  1.00  0.00           C
ATOM   2483 C113 MY  D 310      56.855  84.000  67.373  1.00  0.00           C
ATOM   2484 C112 MY  D 310      57.829  83.680  68.454  1.00  0.00           C
ATOM   2485 C111 MY  D 310      56.950  83.454  69.699  1.00  0.00           C
ATOM   2486 C110 MY  D 310      57.517  83.964  70.999  1.00  0.00           C
ATOM   2487  C19 MY  D 310      57.020  83.487  72.421  1.00  0.00           C
ATOM   2488  C18 MY  D 310      56.258  82.133  72.580  1.00  0.00           C
ATOM   2489  C17 MY  D 310      55.860  81.909  74.018  1.00  0.00           C
ATOM   2490  C16 MY  D 310      55.107  80.624  74.375  1.00  0.00           C
ATOM   2491  C15 MY  D 310      54.473  80.680  75.776  1.00  0.00           C
ATOM   2492  C14 MY  D 310      53.442  81.788  75.850  1.00  0.00           C
ATOM   2493  C13 MY  D 310      52.690  81.927  77.165  1.00  0.00           C
ATOM   2494  C12 MY  D 310      51.681  83.057  76.990  1.00  0.00           C
ATOM   2495 C114 MY  E 311      82.533  45.287  65.258  1.00  0.00           C
ATOM   2496 C113 MY  E 311      82.306  44.066  65.942  1.00  0.00           C
ATOM   2497 C112 MY  E 311      81.263  43.611  66.990  1.00  0.00           C
ATOM   2498 C111 MY  E 311      79.918  43.016  66.524  1.00  0.00           C
ATOM   2499 C110 MY  E 311      78.679  43.932  66.454  1.00  0.00           C
ATOM   2500  C19 MY  E 311      77.348  43.317  66.466  1.00  0.00           C
ATOM   2501  C18 MY  E 311      76.906  42.463  67.524  1.00  0.00           C
ATOM   2502  C17 MY  E 311      77.266  43.010  68.873  1.00  0.00           C
ATOM   2503  C16 MY  E 311      76.782  41.948  69.840  1.00  0.00           C
ATOM   2504  C15 MY  E 311      77.156  42.233  71.291  1.00  0.00           C
ATOM   2505  C14 MY  E 311      77.395  41.019  72.178  1.00  0.00           C
ATOM   2506  C13 MY  E 311      78.480  41.172  73.232  1.00  0.00           C
ATOM   2507  C12 MY  E 311      78.330  42.495  73.944  1.00  0.00           C
ATOM   2508  C11 PC  E 312      79.387  42.611  74.972  1.00  0.00           C
ATOM   2509  O12 PC  E 312      80.276  41.823  75.260  1.00  0.00           O
ATOM   2510  O11 PC  E 312      79.062  43.703  75.613  1.00  0.00           O
ATOM   2511  C1  PC  E 312      79.474  43.629  76.967  1.00  0.00           C
ATOM   2512  C2  PC  E 312      78.568  44.279  78.022  1.00  0.00           C
ATOM   2513  C3  PC  E 312      77.638  43.100  78.006  1.00  0.00           C
ATOM   2514  O31 PC  E 312      76.314  43.531  78.222  1.00  0.00           O
ATOM   2515  P31 PC  E 312      75.263  42.439  78.660  1.00  0.00           P
ATOM   2516  O32 PC  E 312      75.113  42.710  80.213  1.00  0.00           O
ATOM   2517  C31 PC  E 312      76.197  43.197  80.975  1.00  0.00           C
ATOM   2518  C32 PC  E 312      75.686  43.552  82.386  1.00  0.00           C
ATOM   2519  N31 PC  E 312      74.757  44.743  82.544  1.00  0.00           N
ATOM   2520  C33 PC  E 312      74.588  44.903  83.990  1.00  0.00           C
ATOM   2521  C34 PC  E 312      73.437  44.465  81.940  1.00  0.00           C
ATOM   2522  C35 PC  E 312      75.292  45.986  81.941  1.00  0.00           C
ATOM   2523  O33 PC  E 312      73.989  42.745  78.000  1.00  0.00           O
ATOM   2524  O34 PC  E 312      75.891  41.116  78.419  1.00  0.00           O
ATOM   2525  O21 PC  E 312      77.906  45.537  77.699  1.00  0.00           O
ATOM   2526  C21 PC  E 312      78.471  46.730  77.765  1.00  0.00           C
ATOM   2527  O22 PC  E 312      79.523  47.004  78.272  1.00  0.00           O
ATOM   2528 C114 MY  E 313      73.277  45.719  65.851  1.00  0.00           C
ATOM   2529 C113 MY  E 313      74.513  46.638  66.069  1.00  0.00           C
ATOM   2530 C112 MY  E 313      74.514  47.282  67.472  1.00  0.00           C
ATOM   2531 C111 MY  E 313      75.799  47.989  67.943  1.00  0.00           C
ATOM   2532 C110 MY  E 313      77.050  47.175  67.571  1.00  0.00           C
ATOM   2533  C19 MY  E 313      78.298  47.397  68.433  1.00  0.00           C
ATOM   2534  C18 MY  E 313      78.192  46.767  69.819  1.00  0.00           C
ATOM   2535  C17 MY  E 313      79.183  47.414  70.774  1.00  0.00           C
ATOM   2536  C16 MY  E 313      79.110  46.829  72.171  1.00  0.00           C
ATOM   2537  C15 MY  E 313      78.873  47.807  73.306  1.00  0.00           C
ATOM   2538  C14 MY  E 313      78.430  47.196  74.629  1.00  0.00           C
ATOM   2539  C13 MY  E 313      78.343  48.231  75.740  1.00  0.00           C
ATOM   2540  C12 MY  E 313      77.707  47.807  77.091  1.00  0.00           C
ATOM   2541  C12 OL  F 314      51.959  67.731  78.565  1.00  0.00           C
ATOM   2542  C13 OL  F 314      50.452  67.529  78.270  1.00  0.00           C
ATOM   2543  C14 OL  F 314      50.099  67.625  76.778  1.00  0.00           C
ATOM   2544  C15 OL  F 314      51.063  66.867  75.845  1.00  0.00           C
ATOM   2545  C16 OL  F 314      50.962  67.159  74.319  1.00  0.00           C
ATOM   2546  C17 OL  F 314      51.586  68.508  73.869  1.00  0.00           C
ATOM   2547  C18 OL  F 314      51.030  69.178  72.589  1.00  0.00           C
ATOM   2548  C19 OL  F 314      51.639  70.561  72.379  1.00  0.00           C
ATOM   2549 C110 OL  F 314      51.923  71.146  71.200  1.00  0.00           C
ATOM   2550 C111 OL  F 314      51.685  70.541  69.845  1.00  0.00           C
ATOM   2551 C112 OL  F 314      50.880  71.504  68.968  1.00  0.00           C
ATOM   2552 C113 OL  F 314      50.895  71.100  67.484  1.00  0.00           C
ATOM   2553 C114 OL  F 314      50.194  69.771  67.149  1.00  0.00           C
ATOM   2554 C115 OL  F 314      50.365  69.378  65.688  1.00  0.00           C
ATOM   2555 C116 OL  F 314      49.897  67.982  65.301  1.00  0.00           C
ATOM   2556 C117 OL  F 314      50.310  67.590  63.877  1.00  0.00           C
ATOM   2557 C118 OL  F 314      49.897  68.553  62.766  1.00  0.00           C
ATOM   2558  C11 PGR F 315      52.467  69.042  77.949  1.00  0.00           C
ATOM   2559  O12 PGR F 315      53.160  69.141  76.948  1.00  0.00           O
ATOM   2560  O11 PGR F 315      51.880  70.033  78.587  1.00  0.00           O
ATOM   2561  C1  PGR F 315      51.998  71.360  78.051  1.00  0.00           C
ATOM   2562  C2  PGR F 315      50.733  72.200  78.391  1.00  0.00           C
ATOM   2563  C3  PGR F 315      50.570  72.383  79.932  1.00  0.00           C
ATOM   2564  O31 PGR F 315      50.307  71.180  80.654  1.00  0.00           O
ATOM   2565  P31 PGR F 315      48.812  70.672  80.848  1.00  0.00           P
ATOM   2566  O32 PGR F 315      48.451  71.270  82.278  1.00  0.00           O
ATOM   2567  C31 PGR F 315      49.316  71.385  83.393  1.00  0.00           C
ATOM   2568  C32 PGR F 315      49.839  70.035  83.922  1.00  0.00           C
ATOM   2569  O35 PGR F 315      50.561  69.279  82.975  1.00  0.00           O
ATOM   2570  C33 PGR F 315      50.708  70.096  85.203  1.00  0.00           C
ATOM   2571  O33 PGR F 315      47.940  71.386  79.899  1.00  0.00           O
ATOM   2572  O34 PGR F 315      48.799  69.186  80.819  1.00  0.00           O
ATOM   2573  O21 PGR F 315      49.587  71.554  77.819  1.00  0.00           O
ATOM   2574  C21 PGR F 315      49.451  71.637  76.517  1.00  0.00           C
ATOM   2575  O22 PGR F 315      50.157  72.313  75.784  1.00  0.00           O
ATOM   2576  O36 PGR F 315      50.131  70.611  86.395  1.00  0.00           O
ATOM   2577  C12 OL  F 316      48.308  70.710  76.031  1.00  0.00           C
ATOM   2578  C13 OL  F 316      47.109  71.417  75.309  1.00  0.00           C
ATOM   2579  C14 OL  F 316      47.263  71.517  73.775  1.00  0.00           C
ATOM   2580  C15 OL  F 316      45.923  71.757  73.007  1.00  0.00           C
ATOM   2581  C16 OL  F 316      46.009  71.703  71.453  1.00  0.00           C
ATOM   2582  C17 OL  F 316      47.317  72.224  70.832  1.00  0.00           C
ATOM   2583  C18 OL  F 316      47.575  73.747  70.862  1.00  0.00           C
ATOM   2584  C19 OL  F 316      48.818  74.167  70.111  1.00  0.00           C
ATOM   2585 C110 OL  F 316      48.963  74.996  69.049  1.00  0.00           C
ATOM   2586 C111 OL  F 316      47.918  75.742  68.306  1.00  0.00           C
ATOM   2587 C112 OL  F 316      47.830  75.114  66.951  1.00  0.00           C
ATOM   2588 C113 OL  F 316      47.287  73.529  66.854  1.00  0.00           C
ATOM   2589 C114 OL  F 316      46.953  72.596  65.448  1.00  0.00           C
ATOM   2590 C115 OL  F 316      47.967  72.820  64.002  1.00  0.00           C
ATOM   2591 C116 OL  F 316      49.262  72.549  64.072  1.00  0.00           C
ATOM   2592 C117 OL  F 316      49.826  73.009  62.800  1.00  0.00           C
ATOM   2593 C118 OL  F 316      51.076  72.394  62.912  1.00  0.00           C
ATOM   2594 C114 MY  G 317      70.813  43.289  66.270  1.00  0.00           C
ATOM   2595 C113 MY  G 317      70.207  42.498  67.371  1.00  0.00           C
ATOM   2596 C112 MY  G 317      71.067  42.117  68.300  1.00  0.00           C
ATOM   2597 C111 MY  G 317      70.535  41.703  69.533  1.00  0.00           C
ATOM   2598 C110 MY  G 317      69.411  41.989  70.071  1.00  0.00           C
ATOM   2599  C19 MY  G 317      69.771  43.868  70.420  1.00  0.00           C
ATOM   2600  C18 MY  G 317      69.697  45.288  69.641  1.00  0.00           C
ATOM   2601  C17 MY  G 317      69.743  46.739  70.310  1.00  0.00           C
ATOM   2602  C16 MY  G 317      68.601  47.188  71.219  1.00  0.00           C
ATOM   2603  C15 MY  G 317      67.215  47.629  70.729  1.00  0.00           C
ATOM   2604  C14 MY  G 317      66.260  47.880  71.902  1.00  0.00           C
ATOM   2605  C13 MY  G 317      64.919  48.511  71.510  1.00  0.00           C
ATOM   2606  C12 MY  G 317      64.110  48.980  72.676  1.00  0.00           C
ATOM   2607  C11 PC  G 318      64.244  47.869  73.596  1.00  0.00           C
ATOM   2608  O12 PC  G 318      63.860  46.753  73.303  1.00  0.00           O
ATOM   2609  O11 PC  G 318      64.659  48.437  74.643  1.00  0.00           O
ATOM   2610  C1  PC  G 318      64.374  48.016  75.851  1.00  0.00           C
ATOM   2611  C2  PC  G 318      65.250  46.588  76.586  1.00  0.00           C
ATOM   2612  C3  PC  G 318      66.518  47.020  77.162  1.00  0.00           C
ATOM   2613  O31 PC  G 318      67.223  45.829  77.417  1.00  0.00           O
ATOM   2614  P31 PC  G 318      67.032  45.181  78.861  1.00  0.00           P
ATOM   2615  O32 PC  G 318      66.668  46.425  79.834  1.00  0.00           O
ATOM   2616  C31 PC  G 318      67.651  47.407  80.216  1.00  0.00           C
ATOM   2617  C32 PC  G 318      67.707  47.552  81.746  1.00  0.00           C
ATOM   2618  N31 PC  G 318      67.953  46.314  82.570  1.00  0.00           N
ATOM   2619  C33 PC  G 318      68.270  46.707  83.963  1.00  0.00           C
ATOM   2620  C34 PC  G 318      69.148  45.592  82.045  1.00  0.00           C
ATOM   2621  C35 PC  G 318      66.761  45.412  82.522  1.00  0.00           C
ATOM   2622  O33 PC  G 318      65.870  44.264  78.911  1.00  0.00           O
ATOM   2623  O34 PC  G 318      68.334  44.631  79.266  1.00  0.00           O
ATOM   2624  O21 PC  G 318      65.342  45.411  75.617  1.00  0.00           O
ATOM   2625  C21 PC  G 318      64.553  44.202  75.538  1.00  0.00           C
ATOM   2626  O22 PC  G 318      63.649  43.748  76.205  1.00  0.00           O
ATOM   2627 C114 MY  G 319      68.233  48.677  61.639  1.00  0.00           C
ATOM   2628 C113 MY  G 319      67.194  47.189  62.165  1.00  0.00           C
ATOM   2629 C112 MY  G 319      66.789  46.515  64.025  1.00  0.00           C
ATOM   2630 C111 MY  G 319      66.389  45.607  64.949  1.00  0.00           C
ATOM   2631 C110 MY  G 319      65.891  45.897  66.375  1.00  0.00           C
ATOM   2632  C19 MY  G 319      64.900  45.005  67.023  1.00  0.00           C
ATOM   2633  C18 MY  G 319      64.710  45.173  68.332  1.00  0.00           C
ATOM   2634  C17 MY  G 319      63.710  44.195  68.765  1.00  0.00           C
ATOM   2635  C16 MY  G 319      63.653  43.998  70.185  1.00  0.00           C
ATOM   2636  C15 MY  G 319      64.860  43.663  70.630  1.00  0.00           C
ATOM   2637  C14 MY  G 319      64.986  43.192  72.108  1.00  0.00           C
ATOM   2638  C13 MY  G 319      64.702  44.148  73.139  1.00  0.00           C
ATOM   2639  C12 MY  G 319      64.664  43.417  74.401  1.00  0.00           C
ATOM   2640 C114 MY  H 320      65.982  86.320  66.140  1.00  0.00           C
ATOM   2641 C113 MY  H 320      66.189  87.375  67.035  1.00  0.00           C
ATOM   2642 C112 MY  H 320      67.022  86.939  68.135  1.00  0.00           C
ATOM   2643 C111 MY  H 320      67.315  88.248  68.819  1.00  0.00           C
ATOM   2644 C110 MY  H 320      67.738  88.029  70.245  1.00  0.00           C
ATOM   2645  C19 MY  H 320      67.050  87.429  71.387  1.00  0.00           C
ATOM   2646  C18 MY  H 320      66.243  88.489  72.055  1.00  0.00           C
ATOM   2647  C17 MY  H 320      65.489  87.895  73.240  1.00  0.00           C
ATOM   2648  C16 MY  H 320      64.581  88.873  73.948  1.00  0.00           C
ATOM   2649  C15 MY  H 320      65.365  89.823  74.797  1.00  0.00           C
ATOM   2650  C14 MY  H 320      64.356  90.562  75.618  1.00  0.00           C
ATOM   2651  C13 MY  H 320      63.755  91.658  74.695  1.00  0.00           C
ATOM   2652  C12 MY  H 320      62.721  92.603  75.324  1.00  0.00           C
ATOM   2653  C11 PC  H 321      61.398  92.407  75.561  1.00  0.00           C
ATOM   2654  O12 PC  H 321      60.760  92.073  74.623  1.00  0.00           O
ATOM   2655  O11 PC  H 321      61.065  92.591  76.779  1.00  0.00           O
ATOM   2656  C1  PC  H 321      59.762  92.348  77.107  1.00  0.00           C
ATOM   2657  C2  PC  H 321      59.349  91.291  78.135  1.00  0.00           C
ATOM   2658  C3  PC  H 321      60.131  91.349  79.397  1.00  0.00           C
ATOM   2659  O31 PC  H 321      59.765  90.795  80.604  1.00  0.00           O
ATOM   2660  P31 PC  H 321      60.885  90.858  81.750  1.00  0.00           P
ATOM   2661  O32 PC  H 321      62.146  90.119  81.102  1.00  0.00           O
ATOM   2662  C31 PC  H 321      61.918  88.800  80.638  1.00  0.00           C
ATOM   2663  C32 PC  H 321      63.265  88.058  80.618  1.00  0.00           C
ATOM   2664  N31 PC  H 321      64.370  88.465  79.655  1.00  0.00           N
ATOM   2665  C33 PC  H 321      63.931  88.393  78.234  1.00  0.00           C
ATOM   2666  C34 PC  H 321      65.425  87.443  79.839  1.00  0.00           C
ATOM   2667  C35 PC  H 321      64.929  89.822  79.978  1.00  0.00           C
ATOM   2668  O33 PC  H 321      61.310  92.222  82.148  1.00  0.00           O
ATOM   2669  O34 PC  H 321      60.386  89.990  82.818  1.00  0.00           O
ATOM   2670  O21 PC  H 321      59.651  90.059  77.581  1.00  0.00           O
ATOM   2671  C21 PC  H 321      58.619  89.546  77.020  1.00  0.00           C
ATOM   2672  O22 PC  H 321      57.460  89.813  77.189  1.00  0.00           O
ATOM   2673 C114 MY  H 322      60.129  89.169  65.439  1.00  0.00           C
ATOM   2674 C113 MY  H 322      60.327  90.264  66.487  1.00  0.00           C
ATOM   2675 C112 MY  H 322      61.737  90.864  66.713  1.00  0.00           C
ATOM   2676 C111 MY  H 322      62.800  90.061  67.380  1.00  0.00           C
ATOM   2677 C110 MY  H 322      62.397  89.531  68.752  1.00  0.00           C
ATOM   2678  C19 MY  H 322      62.018  90.600  69.812  1.00  0.00           C
ATOM   2679  C18 MY  H 322      61.362  90.029  71.095  1.00  0.00           C
ATOM   2680  C17 MY  H 322      59.930  89.538  70.863  1.00  0.00           C
ATOM   2681  C16 MY  H 322      59.118  89.367  72.166  1.00  0.00           C
ATOM   2682  C15 MY  H 322      59.499  88.090  72.948  1.00  0.00           C
ATOM   2683  C14 MY  H 322      58.368  87.488  73.822  1.00  0.00           C
ATOM   2684  C13 MY  H 322      57.945  88.239  75.081  1.00  0.00           C
ATOM   2685  C12 MY  H 322      59.119  88.595  75.985  1.00  0.00           C
ATOM   2686 C114 MY  I 323      67.105  61.322  62.730  1.00  0.00           C
ATOM   2687 C113 MY  I 323      67.047  60.425  64.036  1.00  0.00           C
ATOM   2688 C112 MY  I 323      67.369  61.164  65.322  1.00  0.00           C
ATOM   2689 C111 MY  I 323      67.288  60.627  66.737  1.00  0.00           C
ATOM   2690 C110 MY  I 323      67.058  61.119  68.070  1.00  0.00           C
ATOM   2691  C19 MY  I 323      66.954  60.128  69.392  1.00  0.00           C
ATOM   2692  C18 MY  I 323      66.270  58.490  69.566  1.00  0.00           C
ATOM   2693  C17 MY  I 323      65.937  57.487  70.534  1.00  0.00           C
ATOM   2694  C16 MY  I 323      64.811  56.538  70.346  1.00  0.00           C
ATOM   2695  C15 MY  I 323      64.729  55.926  71.653  1.00  0.00           C
ATOM   2696  C14 MY  I 323      66.038  55.203  71.935  1.00  0.00           C
ATOM   2697  C13 MY  I 323      66.152  54.700  73.366  1.00  0.00           C
ATOM   2698  C12 MY  I 323      67.319  53.784  73.849  1.00  0.00           C
ATOM   2699  C11 PC  I 324      67.037  53.424  75.296  1.00  0.00           C
ATOM   2700  O12 PC  I 324      65.974  53.729  75.776  1.00  0.00           O
ATOM   2701  O11 PC  I 324      68.072  53.037  75.948  1.00  0.00           O
ATOM   2702  C1  PC  I 324      67.840  52.886  77.372  1.00  0.00           C
ATOM   2703  C2  PC  I 324      69.075  53.335  78.116  1.00  0.00           C
ATOM   2704  C3  PC  I 324      68.968  52.825  79.594  1.00  0.00           C
ATOM   2705  O31 PC  I 324      68.060  53.441  80.424  1.00  0.00           O
ATOM   2706  P31 PC  I 324      68.485  54.703  81.372  1.00  0.00           P
ATOM   2707  O32 PC  I 324      67.126  55.386  81.513  1.00  0.00           O
ATOM   2708  C31 PC  I 324      66.003  54.631  81.798  1.00  0.00           C
ATOM   2709  C32 PC  I 324      65.173  54.349  80.516  1.00  0.00           C
ATOM   2710  N31 PC  I 324      64.423  55.496  79.805  1.00  0.00           N
ATOM   2711  C33 PC  I 324      63.927  54.956  78.530  1.00  0.00           C
ATOM   2712  C34 PC  I 324      65.353  56.637  79.556  1.00  0.00           C
ATOM   2713  C35 PC  I 324      63.255  55.926  80.633  1.00  0.00           C
ATOM   2714  O33 PC  I 324      69.028  54.203  82.665  1.00  0.00           O
ATOM   2715  O34 PC  I 324      69.116  55.846  80.683  1.00  0.00           O
ATOM   2716  O21 PC  I 324      69.314  54.751  77.848  1.00  0.00           O
ATOM   2717  C21 PC  I 324      70.486  55.468  77.765  1.00  0.00           C
ATOM   2718  O22 PC  I 324      71.652  55.196  77.726  1.00  0.00           O
ATOM   2719 C114 MY  I 325      66.291  53.848  65.202  1.00  0.00           C
ATOM   2720 C113 MY  I 325      66.509  54.536  66.643  1.00  0.00           C
ATOM   2721 C112 MY  I 325      67.566  53.950  68.145  1.00  0.00           C
ATOM   2722 C111 MY  I 325      68.034  54.828  68.878  1.00  0.00           C
ATOM   2723 C110 MY  I 325      69.474  54.998  69.223  1.00  0.00           C
ATOM   2724  C19 MY  I 325      69.541  54.812  70.685  1.00  0.00           C
ATOM   2725  C18 MY  I 325      70.910  55.273  71.320  1.00  0.00           C
ATOM   2726  C17 MY  I 325      71.017  55.742  72.870  1.00  0.00           C
ATOM   2727  C16 MY  I 325      71.166  57.238  73.373  1.00  0.00           C
ATOM   2728  C15 MY  I 325      71.014  57.616  74.772  1.00  0.00           C
ATOM   2729  C14 MY  I 325      71.814  57.183  75.889  1.00  0.00           C
ATOM   2730  C13 MY  I 325      71.449  57.612  77.283  1.00  0.00           C
ATOM   2731  C12 MY  I 325      70.265  56.846  77.786  1.00  0.00           C
ATOM   2732 C114 MY  J 326      42.176  71.977  66.024  1.00  0.00           C
ATOM   2733 C113 MY  J 326      42.061  73.122  66.990  1.00  0.00           C
ATOM   2734 C112 MY  J 326      40.845  74.033  66.747  1.00  0.00           C
ATOM   2735 C111 MY  J 326      40.892  75.093  67.737  1.00  0.00           C
ATOM   2736 C110 MY  J 326      39.557  75.803  67.926  1.00  0.00           C
ATOM   2737  C19 MY  J 326      39.320  77.195  68.556  1.00  0.00           C
ATOM   2738  C18 MY  J 326      39.220  77.089  70.032  1.00  0.00           C
ATOM   2739  C17 MY  J 326      40.075  77.716  70.866  1.00  0.00           C
ATOM   2740  C16 MY  J 326      41.378  77.683  71.390  1.00  0.00           C
ATOM   2741  C15 MY  J 326      41.583  76.574  72.218  1.00  0.00           C
ATOM   2742  C14 MY  J 326      41.820  77.127  73.557  1.00  0.00           C
ATOM   2743  C13 MY  J 326      41.982  76.035  74.555  1.00  0.00           C
ATOM   2744  C12 MY  J 326      42.267  76.502  75.823  1.00  0.00           C
ATOM   2745  C11 PC  J 327      41.235  76.471  76.607  1.00  0.00           C
ATOM   2746  O12 PC  J 327      41.589  77.171  77.369  1.00  0.00           O
ATOM   2747  O11 PC  J 327      40.155  75.921  76.597  1.00  0.00           O
ATOM   2748  C1  PC  J 327      39.223  76.317  77.648  1.00  0.00           C
ATOM   2749  C2  PC  J 327      38.406  75.284  78.078  1.00  0.00           C
ATOM   2750  C3  PC  J 327      38.989  74.623  79.347  1.00  0.00           C
ATOM   2751  O31 PC  J 327      40.186  74.005  78.900  1.00  0.00           O
ATOM   2752  P31 PC  J 327      40.668  72.560  79.320  1.00  0.00           P
ATOM   2753  O32 PC  J 327      42.044  72.885  80.013  1.00  0.00           O
ATOM   2754  C31 PC  J 327      42.686  74.105  79.766  1.00  0.00           C
ATOM   2755  C32 PC  J 327      42.135  75.228  80.670  1.00  0.00           C
ATOM   2756  N31 PC  J 327      42.270  75.151  82.166  1.00  0.00           N
ATOM   2757  C33 PC  J 327      41.041  74.538  82.779  1.00  0.00           C
ATOM   2758  C34 PC  J 327      42.496  76.559  82.631  1.00  0.00           C
ATOM   2759  C35 PC  J 327      43.478  74.358  82.551  1.00  0.00           C
ATOM   2760  O33 PC  J 327      39.723  72.104  80.354  1.00  0.00           O
ATOM   2761  O34 PC  J 327      40.937  71.776  78.090  1.00  0.00           O
ATOM   2762  O21 PC  J 327      38.361  74.464  76.956  1.00  0.00           O
ATOM   2763  C21 PC  J 327      37.836  74.903  75.821  1.00  0.00           C
ATOM   2764  O22 PC  J 327      37.037  75.798  75.665  1.00  0.00           O
ATOM   2765 C114 MY  J 328      36.068  74.339  62.123  1.00  0.00           C
ATOM   2766 C113 MY  J 328      35.492  73.779  62.987  1.00  0.00           C
ATOM   2767 C112 MY  J 328      35.418  73.768  64.120  1.00  0.00           C
ATOM   2768 C111 MY  J 328      34.054  73.001  64.833  1.00  0.00           C
ATOM   2769 C110 MY  J 328      33.989  72.980  66.007  1.00  0.00           C
ATOM   2770  C19 MY  J 328      36.341  71.963  65.992  1.00  0.00           C
ATOM   2771  C18 MY  J 328      36.972  71.400  68.404  1.00  0.00           C
ATOM   2772  C17 MY  J 328      36.171  73.966  69.899  1.00  0.00           C
ATOM   2773  C16 MY  J 328      36.788  73.535  70.988  1.00  0.00           C
ATOM   2774  C15 MY  J 328      37.035  74.566  71.770  1.00  0.00           C
ATOM   2775  C14 MY  J 328      37.978  74.671  72.703  1.00  0.00           C
ATOM   2776  C13 MY  J 328      37.404  73.807  73.617  1.00  0.00           C
ATOM   2777  C12 MY  J 328      38.316  73.978  74.773  1.00  0.00           C
ATOM   2778 C114 MY  K 329      45.278  79.969  64.710  1.00  0.00           C
ATOM   2779 C113 MY  K 329      46.506  79.746  64.488  1.00  0.00           C
ATOM   2780 C112 MY  K 329      47.542  78.737  65.022  1.00  0.00           C
ATOM   2781 C111 MY  K 329      47.615  78.425  66.466  1.00  0.00           C
ATOM   2782 C110 MY  K 329      47.789  79.605  67.537  1.00  0.00           C
ATOM   2783  C19 MY  K 329      48.920  79.537  68.260  1.00  0.00           C
ATOM   2784  C18 MY  K 329      48.908  80.705  69.071  1.00  0.00           C
ATOM   2785  C17 MY  K 329      47.861  81.426  70.003  1.00  0.00           C
ATOM   2786  C16 MY  K 329      48.356  81.408  71.386  1.00  0.00           C
ATOM   2787  C15 MY  K 329      47.444  82.097  72.352  1.00  0.00           C
ATOM   2788  C14 MY  K 329      46.360  81.101  72.706  1.00  0.00           C
ATOM   2789  C13 MY  K 329      45.403  81.596  73.742  1.00  0.00           C
ATOM   2790  C12 MY  K 329      46.021  81.528  75.120  1.00  0.00           C
ATOM   2791  C11 PC  K 330      45.016  81.509  76.193  1.00  0.00           C
ATOM   2792  O12 PC  K 330      43.814  81.723  76.060  1.00  0.00           O
ATOM   2793  O11 PC  K 330      45.800  81.843  77.263  1.00  0.00           O
ATOM   2794  C1  PC  K 330      45.170  81.878  78.460  1.00  0.00           C
ATOM   2795  C2  PC  K 330      45.187  80.725  79.333  1.00  0.00           C
ATOM   2796  C3  PC  K 330      46.489  80.338  79.590  1.00  0.00           C
ATOM   2797  O31 PC  K 330      46.768  79.570  78.434  1.00  0.00           O
ATOM   2798  P31 PC  K 330      48.100  78.821  78.409  1.00  0.00           P
ATOM   2799  O32 PC  K 330      48.164  78.225  79.893  1.00  0.00           O
ATOM   2800  C31 PC  K 330      49.475  78.157  80.461  1.00  0.00           C
ATOM   2801  C32 PC  K 330      49.768  79.366  81.373  1.00  0.00           C
ATOM   2802  N31 PC  K 330      49.310  79.323  82.827  1.00  0.00           N
ATOM   2803  C33 PC  K 330      49.983  80.408  83.589  1.00  0.00           C
ATOM   2804  C34 PC  K 330      49.681  78.018  83.472  1.00  0.00           C
ATOM   2805  C35 PC  K 330      47.827  79.476  82.994  1.00  0.00           C
ATOM   2806  O33 PC  K 330      48.095  77.745  77.399  1.00  0.00           O
ATOM   2807  O34 PC  K 330      49.076  79.921  78.310  1.00  0.00           O
ATOM   2808  O21 PC  K 330      44.474  79.713  78.645  1.00  0.00           O
ATOM   2809  C21 PC  K 330      43.964  78.806  79.460  1.00  0.00           C
ATOM   2810  O22 PC  K 330      43.881  78.814  80.661  1.00  0.00           O
ATOM   2811 C114 MY  K 331      42.923  77.171  66.723  1.00  0.00           C
ATOM   2812 C113 MY  K 331      42.314  77.481  67.913  1.00  0.00           C
ATOM   2813 C112 MY  K 331      43.000  76.888  69.041  1.00  0.00           C
ATOM   2814 C111 MY  K 331      43.572  77.837  69.965  1.00  0.00           C
ATOM   2815 C110 MY  K 331      44.495  77.867  71.233  1.00  0.00           C
ATOM   2816  C19 MY  K 331      45.344  76.663  71.370  1.00  0.00           C
ATOM   2817  C18 MY  K 331      46.233  76.676  72.576  1.00  0.00           C
ATOM   2818  C17 MY  K 331      45.483  76.506  73.845  1.00  0.00           C
ATOM   2819  C16 MY  K 331      45.227  77.891  74.380  1.00  0.00           C
ATOM   2820  C15 MY  K 331      44.523  77.914  75.656  1.00  0.00           C
ATOM   2821  C14 MY  K 331      44.763  77.106  77.018  1.00  0.00           C
ATOM   2822  C13 MY  K 331      43.813  76.841  78.257  1.00  0.00           C
ATOM   2823  C12 MY  K 331      43.139  78.131  78.727  1.00  0.00           C
ATOM   2824 C114 MY  L 332      35.934  74.124  66.880  1.00  0.00           C
ATOM   2825 C113 MY  L 332      35.139  72.471  67.828  1.00  0.00           C
ATOM   2826 C112 MY  L 332      35.023  72.461  68.906  1.00  0.00           C
ATOM   2827 C111 MY  L 332      35.089  71.535  70.232  1.00  0.00           C
ATOM   2828 C110 MY  L 332      34.070  70.603  70.152  1.00  0.00           C
ATOM   2829  C19 MY  L 332      34.473  69.534  71.118  1.00  0.00           C
ATOM   2830  C18 MY  L 332      35.790  68.750  70.820  1.00  0.00           C
ATOM   2831  C17 MY  L 332      35.817  67.342  71.396  1.00  0.00           C
ATOM   2832  C16 MY  L 332      35.615  67.190  72.920  1.00  0.00           C
ATOM   2833  C15 MY  L 332      36.720  67.762  73.848  1.00  0.00           C
ATOM   2834  C14 MY  L 332      36.869  69.246  73.923  1.00  0.00           C
ATOM   2835  C13 MY  L 332      37.719  69.563  75.158  1.00  0.00           C
ATOM   2836  C12 MY  L 332      38.273  70.911  75.058  1.00  0.00           C
ATOM   2837  C11 PC  L 333      36.910  71.612  75.371  1.00  0.00           C
ATOM   2838  O12 PC  L 333      36.054  71.929  74.565  1.00  0.00           O
ATOM   2839  O11 PC  L 333      37.009  72.130  76.593  1.00  0.00           O
ATOM   2840  C1  PC  L 333      35.963  73.048  76.939  1.00  0.00           C
ATOM   2841  C2  PC  L 333      34.776  72.243  77.404  1.00  0.00           C
ATOM   2842  C3  PC  L 333      35.193  71.303  78.593  1.00  0.00           C
ATOM   2843  O31 PC  L 333      35.951  70.194  78.122  1.00  0.00           O
ATOM   2844  P31 PC  L 333      36.417  68.915  78.942  1.00  0.00           P
ATOM   2845  O32 PC  L 333      35.512  68.940  80.283  1.00  0.00           O
ATOM   2846  C31 PC  L 333      35.501  67.750  81.094  1.00  0.00           C
ATOM   2847  C32 PC  L 333      34.555  67.840  82.367  1.00  0.00           C
ATOM   2848  N31 PC  L 333      33.142  68.420  82.237  1.00  0.00           N
ATOM   2849  C33 PC  L 333      32.361  68.283  83.499  1.00  0.00           C
ATOM   2850  C34 PC  L 333      32.305  67.783  81.177  1.00  0.00           C
ATOM   2851  C35 PC  L 333      33.240  69.885  81.939  1.00  0.00           C
ATOM   2852  O33 PC  L 333      36.112  67.676  78.184  1.00  0.00           O
ATOM   2853  O34 PC  L 333      37.820  69.076  79.343  1.00  0.00           O
ATOM   2854  O21 PC  L 333      34.295  71.582  76.241  1.00  0.00           O
ATOM   2855  C21 PC  L 333      33.219  70.889  76.281  1.00  0.00           C
ATOM   2856  O22 PC  L 333      32.518  70.709  77.263  1.00  0.00           O
ATOM   2857 C114 MY  L 334      31.972  68.058  66.285  1.00  0.00           C
ATOM   2858 C113 MY  L 334      30.653  68.732  66.079  1.00  0.00           C
ATOM   2859 C112 MY  L 334      30.664  70.229  66.056  1.00  0.00           C
ATOM   2860 C111 MY  L 334      31.177  71.030  67.141  1.00  0.00           C
ATOM   2861 C110 MY  L 334      31.183  72.451  66.871  1.00  0.00           C
ATOM   2862  C19 MY  L 334      31.701  73.232  68.174  1.00  0.00           C
ATOM   2863  C18 MY  L 334      31.041  72.971  69.515  1.00  0.00           C
ATOM   2864  C17 MY  L 334      31.374  73.928  70.691  1.00  0.00           C
ATOM   2865  C16 MY  L 334      30.740  73.452  72.004  1.00  0.00           C
ATOM   2866  C15 MY  L 334      31.562  72.374  72.720  1.00  0.00           C
ATOM   2867  C14 MY  L 334      30.897  71.871  74.016  1.00  0.00           C
ATOM   2868  C13 MY  L 334      31.429  70.493  74.421  1.00  0.00           C
ATOM   2869  C12 MY  L 334      32.926  70.402  74.838  1.00  0.00           C
ATOM   2870 C114 MY  M 335      64.349  62.371  63.137  1.00  0.00           C
ATOM   2871 C113 MY  M 335      63.031  62.938  63.277  1.00  0.00           C
ATOM   2872 C112 MY  M 335      62.908  64.165  64.120  1.00  0.00           C
ATOM   2873 C111 MY  M 335      63.465  64.167  65.487  1.00  0.00           C
ATOM   2874 C110 MY  M 335      63.080  65.404  66.283  1.00  0.00           C
ATOM   2875  C19 MY  M 335      63.284  65.214  67.806  1.00  0.00           C
ATOM   2876  C18 MY  M 335      64.735  65.184  68.323  1.00  0.00           C
ATOM   2877  C17 MY  M 335      64.893  65.219  69.872  1.00  0.00           C
ATOM   2878  C16 MY  M 335      66.057  66.100  70.396  1.00  0.00           C
ATOM   2879  C15 MY  M 335      65.948  66.642  71.854  1.00  0.00           C
ATOM   2880  C14 MY  M 335      65.679  65.512  72.837  1.00  0.00           C
ATOM   2881  C13 MY  M 335      66.017  65.787  74.309  1.00  0.00           C
ATOM   2882  C12 MY  M 335      65.500  67.127  74.873  1.00  0.00           C
ATOM   2883  C11 PC  M 336      64.051  67.109  74.774  1.00  0.00           C
ATOM   2884  O12 PC  M 336      63.277  67.528  73.915  1.00  0.00           O
ATOM   2885  O11 PC  M 336      63.837  66.296  75.679  1.00  0.00           O
ATOM   2886  C1  PC  M 336      62.624  65.772  75.434  1.00  0.00           C
ATOM   2887  C2  PC  M 336      62.498  64.444  76.592  1.00  0.00           C
ATOM   2888  C3  PC  M 336      62.357  64.614  78.325  1.00  0.00           C
ATOM   2889  O31 PC  M 336      63.515  65.301  78.643  1.00  0.00           O
ATOM   2890  P31 PC  M 336      64.184  65.343  79.962  1.00  0.00           P
ATOM   2891  O32 PC  M 336      64.114  63.822  80.361  1.00  0.00           O
ATOM   2892  C31 PC  M 336      64.924  62.867  79.665  1.00  0.00           C
ATOM   2893  C32 PC  M 336      66.421  62.863  80.112  1.00  0.00           C
ATOM   2894  N31 PC  M 336      66.763  62.827  81.610  1.00  0.00           N
ATOM   2895  C33 PC  M 336      66.334  61.542  82.228  1.00  0.00           C
ATOM   2896  C34 PC  M 336      66.127  63.944  82.374  1.00  0.00           C
ATOM   2897  C35 PC  M 336      68.245  62.860  81.814  1.00  0.00           C
ATOM   2898  O33 PC  M 336      65.580  65.736  79.722  1.00  0.00           O
ATOM   2899  O34 PC  M 336      63.373  66.109  80.941  1.00  0.00           O
ATOM   2900  O21 PC  M 336      63.474  63.573  76.210  1.00  0.00           O
ATOM   2901  C21 PC  M 336      63.089  62.900  75.112  1.00  0.00           C
ATOM   2902  O22 PC  M 336      62.002  62.759  74.600  1.00  0.00           O
ATOM   2903 C114 MY  M 337      59.528  60.801  67.104  1.00  0.00           C
ATOM   2904 C113 MY  M 337      60.133  60.385  66.045  1.00  0.00           C
ATOM   2905 C112 MY  M 337      60.574  58.899  66.242  1.00  0.00           C
ATOM   2906 C111 MY  M 337      62.120  58.140  65.482  1.00  0.00           C
ATOM   2907 C110 MY  M 337      63.863  58.732  66.272  1.00  0.00           C
ATOM   2908  C19 MY  M 337      64.170  58.259  67.417  1.00  0.00           C
ATOM   2909  C18 MY  M 337      64.306  59.435  68.247  1.00  0.00           C
ATOM   2910  C17 MY  M 337      63.819  59.380  69.776  1.00  0.00           C
ATOM   2911  C16 MY  M 337      64.563  60.177  70.877  1.00  0.00           C
ATOM   2912  C15 MY  M 337      64.592  59.551  72.245  1.00  0.00           C
ATOM   2913  C14 MY  M 337      65.080  60.527  73.217  1.00  0.00           C
ATOM   2914  C13 MY  M 337      63.881  61.268  73.648  1.00  0.00           C
ATOM   2915  C12 MY  M 337      64.277  62.436  74.494  1.00  0.00           C
ATOM   2916 C114 MY  N 338      51.706  54.039  67.831  1.00  0.00           C
ATOM   2917 C113 MY  N 338      51.142  55.082  68.795  1.00  0.00           C
ATOM   2918 C112 MY  N 338      50.669  56.477  68.310  1.00  0.00           C
ATOM   2919 C111 MY  N 338      49.414  57.316  68.877  1.00  0.00           C
ATOM   2920 C110 MY  N 338      49.747  57.969  70.113  1.00  0.00           C
ATOM   2921  C19 MY  N 338      50.507  59.181  69.764  1.00  0.00           C
ATOM   2922  C18 MY  N 338      51.056  59.725  71.063  1.00  0.00           C
ATOM   2923  C17 MY  N 338      52.064  60.877  70.911  1.00  0.00           C
ATOM   2924  C16 MY  N 338      52.397  61.562  72.202  1.00  0.00           C
ATOM   2925  C15 MY  N 338      51.410  62.073  73.083  1.00  0.00           C
ATOM   2926  C14 MY  N 338      52.152  62.941  74.048  1.00  0.00           C
ATOM   2927  C13 MY  N 338      51.321  63.701  74.947  1.00  0.00           C
ATOM   2928  C12 MY  N 338      51.161  63.175  76.398  1.00  0.00           C
ATOM   2929  C11 PC  N 339      50.545  61.792  76.339  1.00  0.00           C
ATOM   2930  O12 PC  N 339      49.588  61.481  75.652  1.00  0.00           O
ATOM   2931  O11 PC  N 339      51.229  60.994  77.085  1.00  0.00           O
ATOM   2932  C1  PC  N 339      50.878  59.609  77.129  1.00  0.00           C
ATOM   2933  C2  PC  N 339      52.034  58.898  77.834  1.00  0.00           C
ATOM   2934  C3  PC  N 339      52.153  59.356  79.313  1.00  0.00           C
ATOM   2935  O31 PC  N 339      53.050  60.452  79.501  1.00  0.00           O
ATOM   2936  P31 PC  N 339      52.759  61.753  80.309  1.00  0.00           P
ATOM   2937  O32 PC  N 339      51.261  62.048  79.852  1.00  0.00           O
ATOM   2938  C31 PC  N 339      50.589  63.232  80.240  1.00  0.00           C
ATOM   2939  C32 PC  N 339      49.050  63.037  80.232  1.00  0.00           C
ATOM   2940  N31 PC  N 339      48.402  62.031  81.142  1.00  0.00           N
ATOM   2941  C33 PC  N 339      48.911  60.655  80.796  1.00  0.00           C
ATOM   2942  C34 PC  N 339      46.907  62.130  80.993  1.00  0.00           C
ATOM   2943  C35 PC  N 339      48.829  62.341  82.524  1.00  0.00           C
ATOM   2944  O33 PC  N 339      52.783  61.476  81.763  1.00  0.00           O
ATOM   2945  O34 PC  N 339      53.642  62.834  79.819  1.00  0.00           O
ATOM   2946  O21 PC  N 339      53.236  59.188  77.255  1.00  0.00           O
ATOM   2947  C21 PC  N 339      53.542  58.538  76.163  1.00  0.00           C
ATOM   2948  O22 PC  N 339      52.873  57.741  75.535  1.00  0.00           O
ATOM   2949 C114 MY  N 340      52.175  63.088  64.199  1.00  0.00           C
ATOM   2950 C113 MY  N 340      52.491  61.690  64.410  1.00  0.00           C
ATOM   2951 C112 MY  N 340      53.530  62.015  64.971  1.00  0.00           C
ATOM   2952 C111 MY  N 340      53.661  60.521  65.521  1.00  0.00           C
ATOM   2953 C110 MY  N 340      57.193  60.367  66.498  1.00  0.00           C
ATOM   2954  C19 MY  N 340      56.783  61.541  67.825  1.00  0.00           C
ATOM   2955  C18 MY  N 340      56.378  60.806  69.053  1.00  0.00           C
ATOM   2956  C17 MY  N 340      56.164  61.303  70.219  1.00  0.00           C
ATOM   2957  C16 MY  N 340      56.350  60.173  71.127  1.00  0.00           C
ATOM   2958  C15 MY  N 340      56.646  60.581  72.405  1.00  0.00           C
ATOM   2959  C14 MY  N 340      56.892  59.628  73.598  1.00  0.00           C
ATOM   2960  C13 MY  N 340      55.918  58.809  74.427  1.00  0.00           C
ATOM   2961  C12 MY  N 340      54.796  59.193  75.756  1.00  0.00           C
ATOM   2962  C12 OL  O 341      63.920  82.894  75.280  1.00  0.00           C
ATOM   2963  C13 OL  O 341      64.145  81.371  75.291  1.00  0.00           C
ATOM   2964  C14 OL  O 341      65.465  80.958  74.634  1.00  0.00           C
ATOM   2965  C15 OL  O 341      65.476  79.482  74.190  1.00  0.00           C
ATOM   2966  C16 OL  O 341      66.742  79.086  73.396  1.00  0.00           C
ATOM   2967  C17 OL  O 341      66.914  79.759  72.019  1.00  0.00           C
ATOM   2968  C18 OL  O 341      65.779  79.523  71.016  1.00  0.00           C
ATOM   2969  C19 OL  O 341      65.965  80.352  69.782  1.00  0.00           C
ATOM   2970 C110 OL  O 341      65.549  80.053  68.551  1.00  0.00           C
ATOM   2971 C111 OL  O 341      64.818  78.851  68.133  1.00  0.00           C
ATOM   2972 C112 OL  O 341      63.292  78.863  68.394  1.00  0.00           C
ATOM   2973 C113 OL  O 341      62.669  79.974  67.557  1.00  0.00           C
ATOM   2974 C114 OL  O 341      61.155  79.882  67.504  1.00  0.00           C
ATOM   2975 C115 OL  O 341      60.448  80.883  66.672  1.00  0.00           C
ATOM   2976 C116 OL  O 341      60.803  81.011  65.025  1.00  0.00           C
ATOM   2977 C117 OL  O 341      60.099  82.382  63.796  1.00  0.00           C
ATOM   2978 C118 OL  O 341      60.372  83.047  62.604  1.00  0.00           C
ATOM   2979  C11 PGR O 342      62.537  83.223  75.754  1.00  0.00           C
ATOM   2980  O12 PGR O 342      61.593  83.398  75.007  1.00  0.00           O
ATOM   2981  O11 PGR O 342      62.514  83.356  77.054  1.00  0.00           O
ATOM   2982  C1  PGR O 342      61.199  83.706  77.524  1.00  0.00           C
ATOM   2983  C2  PGR O 342      60.874  82.917  78.801  1.00  0.00           C
ATOM   2984  C3  PGR O 342      62.040  83.124  79.800  1.00  0.00           C
ATOM   2985  O31 PGR O 342      61.910  82.329  80.971  1.00  0.00           O
ATOM   2986  P31 PGR O 342      62.992  82.577  82.128  1.00  0.00           P
ATOM   2987  O32 PGR O 342      62.716  81.352  83.097  1.00  0.00           O
ATOM   2988  C31 PGR O 342      62.780  80.042  82.501  1.00  0.00           C
ATOM   2989  C32 PGR O 342      64.164  79.345  82.673  1.00  0.00           C
ATOM   2990  O35 PGR O 342      65.056  79.785  81.666  1.00  0.00           O
ATOM   2991  C33 PGR O 342      64.855  79.516  84.043  1.00  0.00           C
ATOM   2992  O33 PGR O 342      64.366  82.493  81.590  1.00  0.00           O
ATOM   2993  O34 PGR O 342      62.636  83.867  82.776  1.00  0.00           O
ATOM   2994  O21 PGR O 342      60.735  81.504  78.586  1.00  0.00           O
ATOM   2995  C21 PGR O 342      59.812  80.943  77.836  1.00  0.00           C
ATOM   2996  O22 PGR O 342      58.961  81.537  77.198  1.00  0.00           O
ATOM   2997  O36 PGR O 342      63.992  79.051  85.093  1.00  0.00           O
ATOM   2998  C12 OL  O 343      59.957  79.433  78.022  1.00  0.00           C
ATOM   2999  C13 OL  O 343      58.847  78.656  77.446  1.00  0.00           C
ATOM   3000  C14 OL  O 343      58.597  78.855  76.083  1.00  0.00           C
ATOM   3001  C15 OL  O 343      59.664  78.390  75.450  1.00  0.00           C
ATOM   3002  C16 OL  O 343      59.257  78.788  74.277  1.00  0.00           C
ATOM   3003  C17 OL  O 343      59.690  80.445  73.617  1.00  0.00           C
ATOM   3004  C18 OL  O 343      59.383  80.925  71.692  1.00  0.00           C
ATOM   3005  C19 OL  O 343      59.362  81.981  71.509  1.00  0.00           C
ATOM   3006 C110 OL  O 343      60.190  82.607  70.952  1.00  0.00           C
ATOM   3007 C111 OL  O 343      61.369  82.044  70.447  1.00  0.00           C
ATOM   3008 C112 OL  O 343      62.363  82.754  71.304  1.00  0.00           C
ATOM   3009 C113 OL  O 343      62.559  84.231  70.991  1.00  0.00           C
ATOM   3010 C114 OL  O 343      62.864  84.519  69.535  1.00  0.00           C
ATOM   3011 C115 OL  O 343      64.172  83.966  69.033  1.00  0.00           C
ATOM   3012 C116 OL  O 343      64.461  84.477  67.743  1.00  0.00           C
ATOM   3013 C117 OL  O 343      63.790  84.312  66.446  1.00  0.00           C
ATOM   3014 C118 OL  O 343      63.654  85.371  65.226  1.00  0.00           C
ATOM   3015 C114 MY  P 344      38.000  59.122  65.181  1.00  0.00           C
ATOM   3016 C113 MY  P 344      39.002  58.149  66.075  1.00  0.00           C
ATOM   3017 C112 MY  P 344      40.103  58.440  67.362  1.00  0.00           C
ATOM   3018 C111 MY  P 344      39.419  58.423  68.599  1.00  0.00           C
ATOM   3019 C110 MY  P 344      40.309  58.960  69.776  1.00  0.00           C
ATOM   3020  C19 MY  P 344      39.680  59.215  71.192  1.00  0.00           C
ATOM   3021  C18 MY  P 344      38.476  58.470  71.479  1.00  0.00           C
ATOM   3022  C17 MY  P 344      38.163  58.622  72.971  1.00  0.00           C
ATOM   3023  C16 MY  P 344      39.038  57.827  73.938  1.00  0.00           C
ATOM   3024  C15 MY  P 344      38.375  57.583  75.307  1.00  0.00           C
ATOM   3025  C14 MY  P 344      38.288  58.774  76.249  1.00  0.00           C
ATOM   3026  C13 MY  P 344      39.690  59.205  76.657  1.00  0.00           C
ATOM   3027  C12 MY  P 344      39.738  60.051  77.935  1.00  0.00           C
ATOM   3028  C11 PC  P 345      39.819  61.506  77.602  1.00  0.00           C
ATOM   3029  O12 PC  P 345      40.888  61.948  77.273  1.00  0.00           O
ATOM   3030  O11 PC  P 345      38.668  62.116  77.514  1.00  0.00           O
ATOM   3031  C1  PC  P 345      38.761  63.485  77.079  1.00  0.00           C
ATOM   3032  C2  PC  P 345      37.306  64.051  76.910  1.00  0.00           C
ATOM   3033  C3  PC  P 345      36.614  63.949  78.287  1.00  0.00           C
ATOM   3034  O31 PC  P 345      36.198  62.630  78.705  1.00  0.00           O
ATOM   3035  P31 PC  P 345      36.426  62.197  80.236  1.00  0.00           P
ATOM   3036  O32 PC  P 345      36.639  60.632  80.073  1.00  0.00           O
ATOM   3037  C31 PC  P 345      35.581  59.867  79.507  1.00  0.00           C
ATOM   3038  C32 PC  P 345      35.621  58.389  79.961  1.00  0.00           C
ATOM   3039  N31 PC  P 345      35.955  57.974  81.379  1.00  0.00           N
ATOM   3040  C33 PC  P 345      35.931  56.487  81.351  1.00  0.00           C
ATOM   3041  C34 PC  P 345      34.883  58.503  82.284  1.00  0.00           C
ATOM   3042  C35 PC  P 345      37.343  58.386  81.773  1.00  0.00           C
ATOM   3043  O33 PC  P 345      37.668  62.763  80.808  1.00  0.00           O
ATOM   3044  O34 PC  P 345      35.208  62.431  81.042  1.00  0.00           O
ATOM   3045  O21 PC  P 345      36.433  63.333  75.996  1.00  0.00           O
ATOM   3046  C21 PC  P 345      36.936  63.082  74.854  1.00  0.00           C
ATOM   3047  O22 PC  P 345      38.101  63.231  74.555  1.00  0.00           O
ATOM   3048 C114 MY  P 346      37.826  67.425  64.223  1.00  0.00           C
ATOM   3049 C113 MY  P 346      39.634  67.248  64.089  1.00  0.00           C
ATOM   3050 C112 MY  P 346      40.413  66.615  65.144  1.00  0.00           C
ATOM   3051 C111 MY  P 346      40.595  64.850  65.832  1.00  0.00           C
ATOM   3052 C110 MY  P 346      40.845  64.495  67.047  1.00  0.00           C
ATOM   3053  C19 MY  P 346      40.512  63.295  67.525  1.00  0.00           C
ATOM   3054  C18 MY  P 346      40.723  63.134  68.816  1.00  0.00           C
ATOM   3055  C17 MY  P 346      39.146  63.618  68.954  1.00  0.00           C
ATOM   3056  C16 MY  P 346      36.921  62.290  68.992  1.00  0.00           C
ATOM   3057  C15 MY  P 346      35.800  63.068  69.982  1.00  0.00           C
ATOM   3058  C14 MY  P 346      35.762  63.297  71.602  1.00  0.00           C
ATOM   3059  C13 MY  P 346      36.247  62.212  72.579  1.00  0.00           C
ATOM   3060  C12 MY  P 346      35.916  62.358  73.982  1.00  0.00           C
ATOM   3061  C12 OL  Q 347      84.001  44.762  79.590  1.00  0.00           C
ATOM   3062  C13 OL  Q 347      83.400  45.432  78.351  1.00  0.00           C
ATOM   3063  C14 OL  Q 347      82.089  44.843  77.949  1.00  0.00           C
ATOM   3064  C15 OL  Q 347      81.391  45.744  76.858  1.00  0.00           C
ATOM   3065  C16 OL  Q 347      81.307  45.234  75.387  1.00  0.00           C
ATOM   3066  C17 OL  Q 347      82.416  45.707  74.603  1.00  0.00           C
ATOM   3067  C18 OL  Q 347      82.108  46.413  73.321  1.00  0.00           C
ATOM   3068  C19 OL  Q 347      81.891  45.478  72.100  1.00  0.00           C
ATOM   3069 C110 OL  Q 347      82.504  45.494  70.918  1.00  0.00           C
ATOM   3070 C111 OL  Q 347      83.610  46.462  70.568  1.00  0.00           C
ATOM   3071 C112 OL  Q 347      84.849  45.649  70.166  1.00  0.00           C
ATOM   3072 C113 OL  Q 347      85.066  45.441  68.649  1.00  0.00           C
ATOM   3073 C114 OL  Q 347      84.917  46.323  67.592  1.00  0.00           C
ATOM   3074 C115 OL  Q 347      85.358  46.178  66.187  1.00  0.00           C
ATOM   3075 C116 OL  Q 347      85.680  47.311  65.349  1.00  0.00           C
ATOM   3076 C117 OL  Q 347      85.488  47.051  63.863  1.00  0.00           C
ATOM   3077 C118 OL  Q 347      86.716  46.631  63.092  1.00  0.00           C
ATOM   3078  C11 PGR Q 348      85.468  45.109  79.884  1.00  0.00           C
ATOM   3079  O12 PGR Q 348      86.322  45.377  79.075  1.00  0.00           O
ATOM   3080  O11 PGR Q 348      85.598  44.910  81.176  1.00  0.00           O
ATOM   3081  C1  PGR Q 348      86.718  45.476  81.817  1.00  0.00           C
ATOM   3082  C2  PGR Q 348      86.333  46.887  82.320  1.00  0.00           C
ATOM   3083  C3  PGR Q 348      85.054  46.890  83.164  1.00  0.00           C
ATOM   3084  O31 PGR Q 348      84.862  48.181  83.722  1.00  0.00           O
ATOM   3085  P31 PGR Q 348      83.467  48.463  84.453  1.00  0.00           P
ATOM   3086  O32 PGR Q 348      82.413  48.656  83.305  1.00  0.00           O
ATOM   3087  C31 PGR Q 348      82.660  49.269  82.050  1.00  0.00           C
ATOM   3088  C32 PGR Q 348      81.319  49.426  81.318  1.00  0.00           C
ATOM   3089  O35 PGR Q 348      81.507  49.903  79.983  1.00  0.00           O
ATOM   3090  C33 PGR Q 348      80.615  48.062  81.292  1.00  0.00           C
ATOM   3091  O33 PGR Q 348      83.100  47.269  85.255  1.00  0.00           O
ATOM   3092  O34 PGR Q 348      83.618  49.748  85.143  1.00  0.00           O
ATOM   3093  O21 PGR Q 348      86.047  47.780  81.252  1.00  0.00           O
ATOM   3094  C21 PGR Q 348      87.031  48.455  80.724  1.00  0.00           C
ATOM   3095  O22 PGR Q 348      88.204  48.376  80.930  1.00  0.00           O
ATOM   3096  O36 PGR Q 348      79.634  48.111  80.319  1.00  0.00           O
ATOM   3097  C12 OL  Q 349      86.558  49.425  79.819  1.00  0.00           C
ATOM   3098  C13 OL  Q 349      86.143  48.578  78.624  1.00  0.00           C
ATOM   3099  C14 OL  Q 349      84.760  49.080  77.961  1.00  0.00           C
ATOM   3100  C15 OL  Q 349      84.393  48.781  76.358  1.00  0.00           C
ATOM   3101  C16 OL  Q 349      83.957  50.032  75.294  1.00  0.00           C
ATOM   3102  C17 OL  Q 349      84.076  49.701  73.835  1.00  0.00           C
ATOM   3103  C18 OL  Q 349      83.922  50.949  72.923  1.00  0.00           C
ATOM   3104  C19 OL  Q 349      84.912  51.875  72.295  1.00  0.00           C
ATOM   3105 C110 OL  Q 349      85.274  51.876  71.006  1.00  0.00           C
ATOM   3106 C111 OL  Q 349      84.732  50.835  69.979  1.00  0.00           C
ATOM   3107 C112 OL  Q 349      84.061  51.339  68.896  1.00  0.00           C
ATOM   3108 C113 OL  Q 349      84.954  52.111  68.040  1.00  0.00           C
ATOM   3109 C114 OL  Q 349      83.995  52.549  67.013  1.00  0.00           C
ATOM   3110 C115 OL  Q 349      83.615  52.089  65.679  1.00  0.00           C
ATOM   3111 C116 OL  Q 349      82.517  51.466  66.002  1.00  0.00           C
ATOM   3112 C117 OL  Q 349      81.416  50.640  65.240  1.00  0.00           C
ATOM   3113 C118 OL  Q 349      82.042  49.401  65.516  1.00  0.00           C
ATOM   3114 C114 MY  R 350      58.047  80.449  60.605  1.00  0.00           C
ATOM   3115 C113 MY  R 350      57.837  80.938  61.717  1.00  0.00           C
ATOM   3116 C112 MY  R 350      56.991  79.261  62.192  1.00  0.00           C
ATOM   3117 C111 MY  R 350      56.699  78.863  65.035  1.00  0.00           C
ATOM   3118 C110 MY  R 350      56.190  79.848  65.599  1.00  0.00           C
ATOM   3119  C19 MY  R 350      56.063  79.424  66.915  1.00  0.00           C
ATOM   3120  C18 MY  R 350      57.098  79.872  67.762  1.00  0.00           C
ATOM   3121  C17 MY  R 350      56.643  79.651  69.133  1.00  0.00           C
ATOM   3122  C16 MY  R 350      57.868  79.419  69.731  1.00  0.00           C
ATOM   3123  C15 MY  R 350      57.448  78.790  71.100  1.00  0.00           C
ATOM   3124  C14 MY  R 350      58.109  79.123  72.232  1.00  0.00           C
ATOM   3125  C13 MY  R 350      60.359  78.824  72.101  1.00  0.00           C
ATOM   3126  C12 MY  R 350      60.765  77.815  71.963  1.00  0.00           C
ATOM   3127  C11 PC  R 351      60.699  76.998  73.476  1.00  0.00           C
ATOM   3128  O12 PC  R 351      61.449  77.202  74.348  1.00  0.00           O
ATOM   3129  O11 PC  R 351      59.551  76.102  73.556  1.00  0.00           O
ATOM   3130  C1  PC  R 351      59.330  75.055  74.482  1.00  0.00           C
ATOM   3131  C2  PC  R 351      58.297  75.515  75.547  1.00  0.00           C
ATOM   3132  C3  PC  R 351      58.268  74.667  76.824  1.00  0.00           C
ATOM   3133  O31 PC  R 351      57.056  74.843  77.541  1.00  0.00           O
ATOM   3134  P31 PC  R 351      56.754  75.950  78.610  1.00  0.00           P
ATOM   3135  O32 PC  R 351      57.967  75.970  79.665  1.00  0.00           O
ATOM   3136  C31 PC  R 351      58.116  74.793  80.454  1.00  0.00           C
ATOM   3137  C32 PC  R 351      58.482  75.080  81.928  1.00  0.00           C
ATOM   3138  N31 PC  R 351      57.449  75.841  82.750  1.00  0.00           N
ATOM   3139  C33 PC  R 351      56.105  75.174  82.702  1.00  0.00           C
ATOM   3140  C34 PC  R 351      57.385  77.231  82.163  1.00  0.00           C
ATOM   3141  C35 PC  R 351      57.800  75.824  84.207  1.00  0.00           C
ATOM   3142  O33 PC  R 351      56.726  77.217  77.915  1.00  0.00           O
ATOM   3143  O34 PC  R 351      55.503  75.679  79.332  1.00  0.00           O
ATOM   3144  O21 PC  R 351      57.005  75.617  74.934  1.00  0.00           O
ATOM   3145  C21 PC  R 351      56.359  76.742  74.637  1.00  0.00           C
ATOM   3146  O22 PC  R 351      56.620  77.888  74.588  1.00  0.00           O
ATOM   3147 C114 MY  R 352      53.478  73.303  61.565  1.00  0.00           C
ATOM   3148 C113 MY  R 352      53.100  74.306  62.673  1.00  0.00           C
ATOM   3149 C112 MY  R 352      53.361  73.854  64.139  1.00  0.00           C
ATOM   3150 C111 MY  R 352      54.611  74.256  64.836  1.00  0.00           C
ATOM   3151 C110 MY  R 352      54.629  73.898  66.330  1.00  0.00           C
ATOM   3152  C19 MY  R 352      53.384  74.360  67.127  1.00  0.00           C
ATOM   3153  C18 MY  R 352      53.256  75.886  67.264  1.00  0.00           C
ATOM   3154  C17 MY  R 352      52.291  76.387  68.386  1.00  0.00           C
ATOM   3155  C16 MY  R 352      52.482  75.876  69.848  1.00  0.00           C
ATOM   3156  C15 MY  R 352      53.796  76.308  70.534  1.00  0.00           C
ATOM   3157  C14 MY  R 352      54.012  75.675  71.920  1.00  0.00           C
ATOM   3158  C13 MY  R 352      55.333  75.912  72.636  1.00  0.00           C
ATOM   3159  C12 MY  R 352      55.088  76.593  73.975  1.00  0.00           C
ATOM   3160 C114 MY  S 353      47.876  83.034  66.888  1.00  0.00           C
ATOM   3161 C113 MY  S 353      49.382  83.304  67.334  1.00  0.00           C
ATOM   3162 C112 MY  S 353      49.456  83.260  68.714  1.00  0.00           C
ATOM   3163 C111 MY  S 353      50.141  83.969  69.640  1.00  0.00           C
ATOM   3164 C110 MY  S 353      49.489  85.227  69.751  1.00  0.00           C
ATOM   3165  C19 MY  S 353      50.021  86.082  70.825  1.00  0.00           C
ATOM   3166  C18 MY  S 353      49.649  85.500  72.167  1.00  0.00           C
ATOM   3167  C17 MY  S 353      49.355  86.492  73.185  1.00  0.00           C
ATOM   3168  C16 MY  S 353      48.497  87.714  73.342  1.00  0.00           C
ATOM   3169  C15 MY  S 353      48.752  88.822  74.422  1.00  0.00           C
ATOM   3170  C14 MY  S 353      47.562  89.504  74.894  1.00  0.00           C
ATOM   3171  C13 MY  S 353      46.546  88.540  75.377  1.00  0.00           C
ATOM   3172  C12 MY  S 353      45.362  89.253  76.006  1.00  0.00           C
ATOM   3173  C11 PC  S 354      44.334  88.387  76.625  1.00  0.00           C
ATOM   3174  O12 PC  S 354      43.911  87.361  76.134  1.00  0.00           O
ATOM   3175  O11 PC  S 354      43.839  88.993  77.683  1.00  0.00           O
ATOM   3176  C1  PC  S 354      42.811  88.294  78.400  1.00  0.00           C
ATOM   3177  C2  PC  S 354      43.365  87.291  79.414  1.00  0.00           C
ATOM   3178  C3  PC  S 354      44.220  87.951  80.528  1.00  0.00           C
ATOM   3179  O31 PC  S 354      45.048  88.928  79.985  1.00  0.00           O
ATOM   3180  P31 PC  S 354      45.975  89.704  80.980  1.00  0.00           P
ATOM   3181  O32 PC  S 354      47.213  88.731  81.052  1.00  0.00           O
ATOM   3182  C31 PC  S 354      48.026  88.554  79.924  1.00  0.00           C
ATOM   3183  C32 PC  S 354      47.930  87.080  79.594  1.00  0.00           C
ATOM   3184  N31 PC  S 354      48.451  86.072  80.610  1.00  0.00           N
ATOM   3185  C33 PC  S 354      49.628  86.623  81.200  1.00  0.00           C
ATOM   3186  C34 PC  S 354      48.444  84.615  80.134  1.00  0.00           C
ATOM   3187  C35 PC  S 354      47.711  86.035  81.783  1.00  0.00           C
ATOM   3188  O33 PC  S 354      46.387  90.873  80.243  1.00  0.00           O
ATOM   3189  O34 PC  S 354      45.379  89.750  82.330  1.00  0.00           O
ATOM   3190  O21 PC  S 354      44.120  86.341  78.651  1.00  0.00           O
ATOM   3191  C21 PC  S 354      44.450  85.499  79.446  1.00  0.00           C
ATOM   3192  O22 PC  S 354      44.017  85.348  80.596  1.00  0.00           O
ATOM   3193 C114 MY  S 355      47.102  88.349  66.568  1.00  0.00           C
ATOM   3194 C113 MY  S 355      46.276  87.099  66.363  1.00  0.00           C
ATOM   3195 C112 MY  S 355      45.270  86.784  67.428  1.00  0.00           C
ATOM   3196 C111 MY  S 355      44.836  85.362  67.404  1.00  0.00           C
ATOM   3197 C110 MY  S 355      43.908  85.321  68.565  1.00  0.00           C
ATOM   3198  C19 MY  S 355      44.851  85.242  69.968  1.00  0.00           C
ATOM   3199  C18 MY  S 355      44.316  85.244  71.462  1.00  0.00           C
ATOM   3200  C17 MY  S 355      45.059  85.234  72.840  1.00  0.00           C
ATOM   3201  C16 MY  S 355      44.207  84.486  74.018  1.00  0.00           C
ATOM   3202  C15 MY  S 355      45.210  84.685  74.973  1.00  0.00           C
ATOM   3203  C14 MY  S 355      44.791  84.507  76.343  1.00  0.00           C
ATOM   3204  C13 MY  S 355      45.915  84.655  77.324  1.00  0.00           C
ATOM   3205  C12 MY  S 355      45.494  84.667  78.774  1.00  0.00           C
ATOM   3206 C114 MY  T 356      53.090  92.810  63.743  1.00  0.00           C
ATOM   3207 C113 MY  T 356      53.892  93.994  63.388  1.00  0.00           C
ATOM   3208 C112 MY  T 356      52.946  95.070  63.767  1.00  0.00           C
ATOM   3209 C111 MY  T 356      53.625  96.308  63.669  1.00  0.00           C
ATOM   3210 C110 MY  T 356      55.167  96.903  63.820  1.00  0.00           C
ATOM   3211  C19 MY  T 356      54.873  96.968  65.098  1.00  0.00           C
ATOM   3212  C18 MY  T 356      55.397  96.319  66.195  1.00  0.00           C
ATOM   3213  C17 MY  T 356      55.731  97.110  67.452  1.00  0.00           C
ATOM   3214  C16 MY  T 356      54.922  97.088  68.518  1.00  0.00           C
ATOM   3215  C15 MY  T 356      54.709  97.918  69.655  1.00  0.00           C
ATOM   3216  C14 MY  T 356      54.560  96.863  70.751  1.00  0.00           C
ATOM   3217  C13 MY  T 356      53.762  97.103  72.031  1.00  0.00           C
ATOM   3218  C12 MY  T 356      54.134  96.251  73.157  1.00  0.00           C
ATOM   3219  C11 PC  T 357      53.273  96.493  74.313  1.00  0.00           C
ATOM   3220  O12 PC  T 357      52.061  96.611  74.318  1.00  0.00           O
ATOM   3221  O11 PC  T 357      54.127  96.381  75.349  1.00  0.00           O
ATOM   3222  C1  PC  T 357      53.544  96.335  76.609  1.00  0.00           C
ATOM   3223  C2  PC  T 357      53.346  94.974  77.338  1.00  0.00           C
ATOM   3224  C3  PC  T 357      54.682  94.402  77.822  1.00  0.00           C
ATOM   3225  O31 PC  T 357      54.524  93.131  78.449  1.00  0.00           O
ATOM   3226  P31 PC  T 357      55.778  92.427  79.019  1.00  0.00           P
ATOM   3227  O32 PC  T 357      55.563  92.524  80.556  1.00  0.00           O
ATOM   3228  C31 PC  T 357      55.516  93.693  81.299  1.00  0.00           C
ATOM   3229  C32 PC  T 357      54.081  94.172  81.243  1.00  0.00           C
ATOM   3230  N31 PC  T 357      53.004  93.521  82.109  1.00  0.00           N
ATOM   3231  C33 PC  T 357      51.664  94.073  81.787  1.00  0.00           C
ATOM   3232  C34 PC  T 357      53.300  93.892  83.539  1.00  0.00           C
ATOM   3233  C35 PC  T 357      52.852  92.060  81.836  1.00  0.00           C
ATOM   3234  O33 PC  T 357      55.868  91.027  78.699  1.00  0.00           O
ATOM   3235  O34 PC  T 357      56.859  93.257  78.564  1.00  0.00           O
ATOM   3236  O21 PC  T 357      52.678  94.142  76.420  1.00  0.00           O
ATOM   3237  C21 PC  T 357      52.155  93.038  76.882  1.00  0.00           C
ATOM   3238  O22 PC  T 357      52.084  92.648  78.030  1.00  0.00           O
ATOM   3239 C114 MY  T 358      48.278  95.576  66.660  1.00  0.00           C
ATOM   3240 C113 MY  T 358      49.152  94.260  65.949  1.00  0.00           C
ATOM   3241 C112 MY  T 358      49.718  93.534  67.087  1.00  0.00           C
ATOM   3242 C111 MY  T 358      51.082  92.866  67.031  1.00  0.00           C
ATOM   3243 C110 MY  T 358      51.089  91.929  68.223  1.00  0.00           C
ATOM   3244  C19 MY  T 358      50.969  92.548  69.637  1.00  0.00           C
ATOM   3245  C18 MY  T 358      51.297  91.613  70.823  1.00  0.00           C
ATOM   3246  C17 MY  T 358      51.625  92.450  72.062  1.00  0.00           C
ATOM   3247  C16 MY  T 358      50.536  93.361  72.622  1.00  0.00           C
ATOM   3248  C15 MY  T 358      49.359  92.663  73.254  1.00  0.00           C
ATOM   3249  C14 MY  T 358      49.483  91.912  74.547  1.00  0.00           C
ATOM   3250  C13 MY  T 358      49.985  92.613  75.775  1.00  0.00           C
ATOM   3251  C12 MY  T 358      51.499  92.393  75.704  1.00  0.00           C
ATOM   3252  C12 OL  U 359      41.713  53.182  76.398  1.00  0.00           C
ATOM   3253  C13 OL  U 359      41.660  53.381  74.868  1.00  0.00           C
ATOM   3254  C14 OL  U 359      41.922  52.080  74.092  1.00  0.00           C
ATOM   3255  C15 OL  U 359      41.600  52.156  72.594  1.00  0.00           C
ATOM   3256  C16 OL  U 359      42.407  53.208  71.862  1.00  0.00           C
ATOM   3257  C17 OL  U 359      42.565  52.884  70.378  1.00  0.00           C
ATOM   3258  C18 OL  U 359      41.270  52.914  69.554  1.00  0.00           C
ATOM   3259  C19 OL  U 359      41.603  52.697  68.096  1.00  0.00           C
ATOM   3260 C110 OL  U 359      41.473  53.583  67.093  1.00  0.00           C
ATOM   3261 C111 OL  U 359      40.969  54.993  67.225  1.00  0.00           C
ATOM   3262 C112 OL  U 359      41.671  55.935  66.250  1.00  0.00           C
ATOM   3263 C113 OL  U 359      41.020  55.968  64.921  1.00  0.00           C
ATOM   3264 C114 OL  U 359      41.947  56.675  64.052  1.00  0.00           C
ATOM   3265 C115 OL  U 359      41.216  56.594  62.963  1.00  0.00           C
ATOM   3266 C116 OL  U 359      41.934  57.623  62.156  1.00  0.00           C
ATOM   3267 C117 OL  U 359      43.440  57.329  61.619  1.00  0.00           C
ATOM   3268 C118 OL  U 359      44.066  56.354  60.555  1.00  0.00           C
ATOM   3269  C11 PGR U 360      43.071  52.748  76.918  1.00  0.00           C
ATOM   3270  O12 PGR U 360      43.424  51.608  77.154  1.00  0.00           O
ATOM   3271  O11 PGR U 360      43.643  53.797  77.331  1.00  0.00           O
ATOM   3272  C1  PGR U 360      44.819  53.547  78.040  1.00  0.00           C
ATOM   3273  C2  PGR U 360      44.916  54.320  79.428  1.00  0.00           C
ATOM   3274  C3  PGR U 360      44.094  53.574  80.477  1.00  0.00           C
ATOM   3275  O31 PGR U 360      43.732  54.375  81.575  1.00  0.00           O
ATOM   3276  P31 PGR U 360      44.682  54.738  82.775  1.00  0.00           P
ATOM   3277  O32 PGR U 360      43.776  55.781  83.587  1.00  0.00           O
ATOM   3278  C31 PGR U 360      42.771  56.625  83.001  1.00  0.00           C
ATOM   3279  C32 PGR U 360      43.308  58.054  82.767  1.00  0.00           C
ATOM   3280  O35 PGR U 360      44.548  58.023  82.089  1.00  0.00           O
ATOM   3281  C33 PGR U 360      42.367  58.980  81.967  1.00  0.00           C
ATOM   3282  O33 PGR U 360      44.875  53.537  83.628  1.00  0.00           O
ATOM   3283  O34 PGR U 360      45.885  55.400  82.252  1.00  0.00           O
ATOM   3284  O21 PGR U 360      44.420  55.645  79.321  1.00  0.00           O
ATOM   3285  C21 PGR U 360      44.919  56.430  78.432  1.00  0.00           C
ATOM   3286  O22 PGR U 360      45.850  56.233  77.673  1.00  0.00           O
ATOM   3287  O36 PGR U 360      41.241  59.343  82.773  1.00  0.00           O
ATOM   3288  C12 OL  U 361      44.105  57.728  78.425  1.00  0.00           C
ATOM   3289  C13 OL  U 361      42.929  57.613  77.434  1.00  0.00           C
ATOM   3290  C14 OL  U 361      43.159  57.974  75.971  1.00  0.00           C
ATOM   3291  C15 OL  U 361      44.242  57.185  75.261  1.00  0.00           C
ATOM   3292  C16 OL  U 361      44.323  57.546  73.786  1.00  0.00           C
ATOM   3293  C17 OL  U 361      44.236  56.365  72.849  1.00  0.00           C
ATOM   3294  C18 OL  U 361      44.312  56.852  71.404  1.00  0.00           C
ATOM   3295  C19 OL  U 361      45.570  57.515  70.970  1.00  0.00           C
ATOM   3296 C110 OL  U 361      46.655  57.018  70.602  1.00  0.00           C
ATOM   3297 C111 OL  U 361      46.790  55.672  70.549  1.00  0.00           C
ATOM   3298 C112 OL  U 361      45.539  54.672  70.730  1.00  0.00           C
ATOM   3299 C113 OL  U 361      45.587  53.382  70.498  1.00  0.00           C
ATOM   3300 C114 OL  U 361      46.208  52.288  69.272  1.00  0.00           C
ATOM   3301 C115 OL  U 361      45.274  52.376  68.080  1.00  0.00           C
ATOM   3302 C116 OL  U 361      45.056  52.269  66.216  1.00  0.00           C
ATOM   3303 C117 OL  U 361      45.398  53.497  65.354  1.00  0.00           C
ATOM   3304 C118 OL  U 361      46.190  52.585  64.143  1.00  0.00           C
ATOM   3305 C114 MY  V 362      72.473  60.943  66.053  1.00  0.00           C
ATOM   3306 C113 MY  V 362      72.808  61.723  67.321  1.00  0.00           C
ATOM   3307 C112 MY  V 362      73.042  60.884  68.599  1.00  0.00           C
ATOM   3308 C111 MY  V 362      71.780  60.368  69.305  1.00  0.00           C
ATOM   3309 C110 MY  V 362      72.063  59.708  70.668  1.00  0.00           C
ATOM   3310  C19 MY  V 362      72.916  58.429  70.531  1.00  0.00           C
ATOM   3311  C18 MY  V 362      73.462  57.743  71.777  1.00  0.00           C
ATOM   3312  C17 MY  V 362      73.961  58.665  72.912  1.00  0.00           C
ATOM   3313  C16 MY  V 362      73.967  58.212  74.344  1.00  0.00           C
ATOM   3314  C15 MY  V 362      74.265  59.212  75.499  1.00  0.00           C
ATOM   3315  C14 MY  V 362      73.788  60.610  75.231  1.00  0.00           C
ATOM   3316  C13 MY  V 362      74.428  61.589  76.168  1.00  0.00           C
ATOM   3317  C12 MY  V 362      74.060  62.936  75.680  1.00  0.00           C
ATOM   3318  C11 PC  V 363      72.483  63.107  75.521  1.00  0.00           C
ATOM   3319  O12 PC  V 363      71.885  63.910  74.833  1.00  0.00           O
ATOM   3320  O11 PC  V 363      71.756  62.544  76.433  1.00  0.00           O
ATOM   3321  C1  PC  V 363      70.427  63.227  76.479  1.00  0.00           C
ATOM   3322  C2  PC  V 363      69.558  62.275  77.299  1.00  0.00           C
ATOM   3323  C3  PC  V 363      70.151  62.134  78.720  1.00  0.00           C
ATOM   3324  O31 PC  V 363      71.354  61.353  78.679  1.00  0.00           O
ATOM   3325  P31 PC  V 363      72.527  61.816  79.632  1.00  0.00           P
ATOM   3326  O32 PC  V 363      73.637  60.655  79.477  1.00  0.00           O
ATOM   3327  C31 PC  V 363      73.266  59.302  79.659  1.00  0.00           C
ATOM   3328  C32 PC  V 363      73.210  58.941  81.192  1.00  0.00           C
ATOM   3329  N31 PC  V 363      74.545  58.821  81.972  1.00  0.00           N
ATOM   3330  C33 PC  V 363      74.326  58.312  83.347  1.00  0.00           C
ATOM   3331  C34 PC  V 363      75.139  60.171  82.033  1.00  0.00           C
ATOM   3332  C35 PC  V 363      75.547  57.910  81.365  1.00  0.00           C
ATOM   3333  O33 PC  V 363      73.001  63.097  79.089  1.00  0.00           O
ATOM   3334  O34 PC  V 363      71.962  61.797  81.002  1.00  0.00           O
ATOM   3335  O21 PC  V 363      69.556  61.050  76.587  1.00  0.00           O
ATOM   3336  C21 PC  V 363      68.813  60.133  77.081  1.00  0.00           C
ATOM   3337  O22 PC  V 363      67.970  60.186  77.950  1.00  0.00           O
ATOM   3338 C114 MY  V 364      68.290  59.063  62.249  1.00  0.00           C
ATOM   3339 C113 MY  V 364      69.291  59.628  63.544  1.00  0.00           C
ATOM   3340 C112 MY  V 364      69.031  58.906  65.081  1.00  0.00           C
ATOM   3341 C111 MY  V 364      67.367  58.396  65.820  1.00  0.00           C
ATOM   3342 C110 MY  V 364      67.637  58.287  67.296  1.00  0.00           C
ATOM   3343  C19 MY  V 364      68.109  57.512  68.070  1.00  0.00           C
ATOM   3344  C18 MY  V 364      68.675  58.006  69.445  1.00  0.00           C
ATOM   3345  C17 MY  V 364      69.061  57.225  70.134  1.00  0.00           C
ATOM   3346  C16 MY  V 364      69.185  57.315  71.561  1.00  0.00           C
ATOM   3347  C15 MY  V 364      68.274  57.996  72.481  1.00  0.00           C
ATOM   3348  C14 MY  V 364      68.476  57.863  73.903  1.00  0.00           C
ATOM   3349  C13 MY  V 364      68.223  58.904  74.953  1.00  0.00           C
ATOM   3350  C12 MY  V 364      69.004  58.961  76.260  1.00  0.00           C
ATOM   3351 C114 MY  W 365      61.321  92.658  64.541  1.00  0.00           C
ATOM   3352 C113 MY  W 365      61.337  93.565  65.772  1.00  0.00           C
ATOM   3353 C112 MY  W 365      60.002  94.035  66.170  1.00  0.00           C
ATOM   3354 C111 MY  W 365      60.006  95.332  66.982  1.00  0.00           C
ATOM   3355 C110 MY  W 365      60.714  95.218  68.333  1.00  0.00           C
ATOM   3356  C19 MY  W 365      59.977  94.378  69.399  1.00  0.00           C
ATOM   3357  C18 MY  W 365      60.727  94.512  70.728  1.00  0.00           C
ATOM   3358  C17 MY  W 365      60.750  95.935  71.335  1.00  0.00           C
ATOM   3359  C16 MY  W 365      61.101  95.936  72.827  1.00  0.00           C
ATOM   3360  C15 MY  W 365      61.169  97.296  73.550  1.00  0.00           C
ATOM   3361  C14 MY  W 365      61.808  97.193  74.944  1.00  0.00           C
ATOM   3362  C13 MY  W 365      61.266  96.141  75.906  1.00  0.00           C
ATOM   3363  C12 MY  W 365      59.786  96.383  76.224  1.00  0.00           C
ATOM   3364  C11 PC  W 366      59.147  95.276  76.891  1.00  0.00           C
ATOM   3365  O12 PC  W 366      58.903  94.458  76.053  1.00  0.00           O
ATOM   3366  O11 PC  W 366      59.052  95.343  78.222  1.00  0.00           O
ATOM   3367  C1  PC  W 366      59.058  94.370  79.306  1.00  0.00           C
ATOM   3368  C2  PC  W 366      60.293  94.364  80.217  1.00  0.00           C
ATOM   3369  C3  PC  W 366      59.958  95.271  81.281  1.00  0.00           C
ATOM   3370  O31 PC  W 366      59.822  96.537  80.711  1.00  0.00           O
ATOM   3371  P31 PC  W 366      59.265  97.604  81.702  1.00  0.00           P
ATOM   3372  O32 PC  W 366      60.126  98.846  81.274  1.00  0.00           O
ATOM   3373  C31 PC  W 366      60.372  99.117  79.890  1.00  0.00           C
ATOM   3374  C32 PC  W 366      61.599  98.357  79.320  1.00  0.00           C
ATOM   3375  N31 PC  W 366      62.992  98.655  79.851  1.00  0.00           N
ATOM   3376  C33 PC  W 366      63.039  98.578  81.337  1.00  0.00           C
ATOM   3377  C34 PC  W 366      63.391 100.022  79.440  1.00  0.00           C
ATOM   3378  C35 PC  W 366      63.952  97.686  79.278  1.00  0.00           C
ATOM   3379  O33 PC  W 366      57.852  97.787  81.311  1.00  0.00           O
ATOM   3380  O34 PC  W 366      59.600  97.262  83.098  1.00  0.00           O
ATOM   3381  O21 PC  W 366      61.517  94.662  79.493  1.00  0.00           O
ATOM   3382  C21 PC  W 366      62.341  93.741  79.020  1.00  0.00           C
ATOM   3383  O22 PC  W 366      62.261  92.598  78.787  1.00  0.00           O
ATOM   3384 C114 MY  W 367      65.561  96.487  64.826  1.00  0.00           C
ATOM   3385 C113 MY  W 367      65.720  95.939  65.949  1.00  0.00           C
ATOM   3386 C112 MY  W 367      64.893  95.922  67.132  1.00  0.00           C
ATOM   3387 C111 MY  W 367      65.115  94.944  68.235  1.00  0.00           C
ATOM   3388 C110 MY  W 367      64.528  95.435  69.572  1.00  0.00           C
ATOM   3389  C19 MY  W 367      65.021  94.896  70.969  1.00  0.00           C
ATOM   3390  C18 MY  W 367      64.895  95.943  72.172  1.00  0.00           C
ATOM   3391  C17 MY  W 367      65.233  95.456  73.583  1.00  0.00           C
ATOM   3392  C16 MY  W 367      64.616  94.377  74.108  1.00  0.00           C
ATOM   3393  C15 MY  W 367      64.966  94.384  75.586  1.00  0.00           C
ATOM   3394  C14 MY  W 367      64.646  93.475  76.671  1.00  0.00           C
ATOM   3395  C13 MY  W 367      64.586  93.136  78.062  1.00  0.00           C
ATOM   3396  C12 MY  W 367      63.722  94.148  78.826  1.00  0.00           C
ATOM   3397  C12 OL  X 368      82.679  55.489  75.983  1.00  0.00           C
ATOM   3398  C13 OL  X 368      81.326  55.826  75.284  1.00  0.00           C
ATOM   3399  C14 OL  X 368      80.624  56.993  75.999  1.00  0.00           C
ATOM   3400  C15 OL  X 368      79.209  57.402  75.626  1.00  0.00           C
ATOM   3401  C16 OL  X 368      78.919  57.643  74.152  1.00  0.00           C
ATOM   3402  C17 OL  X 368      79.829  58.741  73.596  1.00  0.00           C
ATOM   3403  C18 OL  X 368      79.737  59.017  72.078  1.00  0.00           C
ATOM   3404  C19 OL  X 368      80.337  57.964  71.191  1.00  0.00           C
ATOM   3405 C110 OL  X 368      80.218  57.910  69.852  1.00  0.00           C
ATOM   3406 C111 OL  X 368      79.483  58.850  68.927  1.00  0.00           C
ATOM   3407 C112 OL  X 368      78.478  58.195  67.988  1.00  0.00           C
ATOM   3408 C113 OL  X 368      79.055  57.657  66.705  1.00  0.00           C
ATOM   3409 C114 OL  X 368      79.827  56.423  66.992  1.00  0.00           C
ATOM   3410 C115 OL  X 368      80.261  55.865  65.816  1.00  0.00           C
ATOM   3411 C116 OL  X 368      80.931  54.463  65.758  1.00  0.00           C
ATOM   3412 C117 OL  X 368      80.255  53.630  66.779  1.00  0.00           C
ATOM   3413 C118 OL  X 368      80.637  52.461  67.208  1.00  0.00           C
ATOM   3414  C11 PGR X 369      82.543  55.070  77.476  1.00  0.00           C
ATOM   3415  O12 PGR X 369      81.582  54.488  77.940  1.00  0.00           O
ATOM   3416  O11 PGR X 369      83.617  55.431  78.140  1.00  0.00           O
ATOM   3417  C1  PGR X 369      83.536  55.410  79.608  1.00  0.00           C
ATOM   3418  C2  PGR X 369      84.156  56.714  80.188  1.00  0.00           C
ATOM   3419  C3  PGR X 369      84.383  56.598  81.686  1.00  0.00           C
ATOM   3420  O31 PGR X 369      83.141  56.676  82.243  1.00  0.00           O
ATOM   3421  P31 PGR X 369      82.860  56.497  83.725  1.00  0.00           P
ATOM   3422  O32 PGR X 369      81.623  57.503  83.938  1.00  0.00           O
ATOM   3423  C31 PGR X 369      80.445  57.280  83.111  1.00  0.00           C
ATOM   3424  C32 PGR X 369      80.367  58.150  81.820  1.00  0.00           C
ATOM   3425  O35 PGR X 369      81.294  57.634  80.927  1.00  0.00           O
ATOM   3426  C33 PGR X 369      79.050  58.085  81.009  1.00  0.00           C
ATOM   3427  O33 PGR X 369      82.419  55.099  83.902  1.00  0.00           O
ATOM   3428  O34 PGR X 369      84.075  56.894  84.459  1.00  0.00           O
ATOM   3429  O21 PGR X 369      83.390  57.758  79.624  1.00  0.00           O
ATOM   3430  C21 PGR X 369      83.804  58.953  79.872  1.00  0.00           C
ATOM   3431  O22 PGR X 369      84.882  59.284  80.331  1.00  0.00           O
ATOM   3432  O36 PGR X 369      78.055  58.957  81.502  1.00  0.00           O
ATOM   3433  C12 OL  X 370      82.728  59.894  79.384  1.00  0.00           C
ATOM   3434  C13 OL  X 370      83.349  61.125  78.771  1.00  0.00           C
ATOM   3435  C14 OL  X 370      83.980  60.865  77.386  1.00  0.00           C
ATOM   3436  C15 OL  X 370      83.009  60.850  76.275  1.00  0.00           C
ATOM   3437  C16 OL  X 370      83.579  60.883  74.860  1.00  0.00           C
ATOM   3438  C17 OL  X 370      84.808  60.208  74.417  1.00  0.00           C
ATOM   3439  C18 OL  X 370      84.197  58.959  74.167  1.00  0.00           C
ATOM   3440  C19 OL  X 370      85.350  58.299  73.889  1.00  0.00           C
ATOM   3441 C110 OL  X 370      85.115  57.360  73.201  1.00  0.00           C
ATOM   3442 C111 OL  X 370      83.942  56.736  72.558  1.00  0.00           C
ATOM   3443 C112 OL  X 370      83.897  57.847  71.334  1.00  0.00           C
ATOM   3444 C113 OL  X 370      85.694  57.741  69.168  1.00  0.00           C
ATOM   3445 C114 OL  X 370      84.686  57.677  67.909  1.00  0.00           C
ATOM   3446 C115 OL  X 370      83.655  58.594  67.750  1.00  0.00           C
ATOM   3447 C116 OL  X 370      83.274  58.462  66.290  1.00  0.00           C
ATOM   3448 C117 OL  X 370      84.126  59.275  65.454  1.00  0.00           C
ATOM   3449 C118 OL  X 370      84.031  59.572  63.990  1.00  0.00           C
ATOM   3450 C114 MY  Y 371      53.950  70.273  65.427  1.00  0.00           C
ATOM   3451 C113 MY  Y 371      54.867  69.694  66.465  1.00  0.00           C
ATOM   3452 C112 MY  Y 371      54.666  70.099  67.918  1.00  0.00           C
ATOM   3453 C111 MY  Y 371      55.906  70.006  68.810  1.00  0.00           C
ATOM   3454 C110 MY  Y 371      56.492  68.594  68.760  1.00  0.00           C
ATOM   3455  C19 MY  Y 371      57.492  68.398  69.878  1.00  0.00           C
ATOM   3456  C18 MY  Y 371      56.822  67.968  71.184  1.00  0.00           C
ATOM   3457  C17 MY  Y 371      57.859  67.322  72.097  1.00  0.00           C
ATOM   3458  C16 MY  Y 371      57.217  66.688  73.336  1.00  0.00           C
ATOM   3459  C15 MY  Y 371      58.096  66.205  74.496  1.00  0.00           C
ATOM   3460  C14 MY  Y 371      59.480  65.770  74.081  1.00  0.00           C
ATOM   3461  C13 MY  Y 371      59.993  64.676  74.928  1.00  0.00           C
ATOM   3462  C12 MY  Y 371      59.927  64.910  76.548  1.00  0.00           C
ATOM   3463  C11 PC  Y 372      60.706  66.329  77.109  1.00  0.00           C
ATOM   3464  O12 PC  Y 372      61.904  66.682  77.436  1.00  0.00           O
ATOM   3465  O11 PC  Y 372      60.024  67.179  76.984  1.00  0.00           O
ATOM   3466  C1  PC  Y 372      60.936  68.376  77.266  1.00  0.00           C
ATOM   3467  C2  PC  Y 372      59.954  69.383  77.384  1.00  0.00           C
ATOM   3468  C3  PC  Y 372      59.038  68.948  78.542  1.00  0.00           C
ATOM   3469  O31 PC  Y 372      58.059  68.022  78.084  1.00  0.00           O
ATOM   3470  P31 PC  Y 372      56.641  68.067  78.734  1.00  0.00           P
ATOM   3471  O32 PC  Y 372      56.932  67.380  80.153  1.00  0.00           O
ATOM   3472  C31 PC  Y 372      57.058  65.957  80.218  1.00  0.00           C
ATOM   3473  C32 PC  Y 372      57.312  65.407  81.674  1.00  0.00           C
ATOM   3474  N31 PC  Y 372      58.110  66.295  82.620  1.00  0.00           N
ATOM   3475  C33 PC  Y 372      59.349  66.713  81.883  1.00  0.00           C
ATOM   3476  C34 PC  Y 372      58.479  65.612  83.888  1.00  0.00           C
ATOM   3477  C35 PC  Y 372      57.276  67.473  83.011  1.00  0.00           C
ATOM   3478  O33 PC  Y 372      56.252  69.457  79.010  1.00  0.00           O
ATOM   3479  O34 PC  Y 372      55.726  67.238  77.939  1.00  0.00           O
ATOM   3480  O21 PC  Y 372      59.314  69.456  76.088  1.00  0.00           O
ATOM   3481  C21 PC  Y 372      58.582  70.530  75.977  1.00  0.00           C
ATOM   3482  O22 PC  Y 372      58.543  71.412  76.817  1.00  0.00           O
ATOM   3483 C114 MY  Y 373      57.555  69.883  64.376  1.00  0.00           C
ATOM   3484 C113 MY  Y 373      57.614  70.563  65.393  1.00  0.00           C
ATOM   3485 C112 MY  Y 373      60.093  70.191  65.229  1.00  0.00           C
ATOM   3486 C111 MY  Y 373      60.675  70.802  68.035  1.00  0.00           C
ATOM   3487 C110 MY  Y 373      60.171  70.259  69.142  1.00  0.00           C
ATOM   3488  C19 MY  Y 373      61.057  70.855  70.069  1.00  0.00           C
ATOM   3489  C18 MY  Y 373      60.792  72.208  70.475  1.00  0.00           C
ATOM   3490  C17 MY  Y 373      59.327  72.684  70.369  1.00  0.00           C
ATOM   3491  C16 MY  Y 373      58.557  72.188  71.469  1.00  0.00           C
ATOM   3492  C15 MY  Y 373      57.401  73.039  71.984  1.00  0.00           C
ATOM   3493  C14 MY  Y 373      56.581  72.139  72.919  1.00  0.00           C
ATOM   3494  C13 MY  Y 373      57.221  71.954  74.316  1.00  0.00           C
ATOM   3495  C12 MY  Y 373      57.906  70.585  74.577  1.00  0.00           C
ATOM   3496 C114 MY  Z 374      55.980  59.644  60.203  1.00  0.00           C
ATOM   3497 C113 MY  Z 374      57.470  60.698  61.973  1.00  0.00           C
ATOM   3498 C112 MY  Z 374      58.917  60.866  61.815  1.00  0.00           C
ATOM   3499 C111 MY  Z 374      59.630  61.888  62.423  1.00  0.00           C
ATOM   3500 C110 MY  Z 374      59.420  61.489  63.706  1.00  0.00           C
ATOM   3501  C19 MY  Z 374      60.021  62.749  64.387  1.00  0.00           C
ATOM   3502  C18 MY  Z 374      59.700  63.069  65.773  1.00  0.00           C
ATOM   3503  C17 MY  Z 374      60.236  63.917  66.832  1.00  0.00           C
ATOM   3504  C16 MY  Z 374      59.258  63.941  68.007  1.00  0.00           C
ATOM   3505  C15 MY  Z 374      59.489  63.000  69.176  1.00  0.00           C
ATOM   3506  C14 MY  Z 374      58.502  63.182  70.239  1.00  0.00           C
ATOM   3507  C13 MY  Z 374      58.624  62.016  71.157  1.00  0.00           C
ATOM   3508  C12 MY  Z 374      59.741  61.762  72.097  1.00  0.00           C
ATOM   3509  C11 PC  Z 375      59.683  60.558  73.014  1.00  0.00           C
ATOM   3510  O12 PC  Z 375      59.263  59.504  72.594  1.00  0.00           O
ATOM   3511  O11 PC  Z 375      60.264  60.763  74.144  1.00  0.00           O
ATOM   3512  C1  PC  Z 375      60.259  59.694  75.100  1.00  0.00           C
ATOM   3513  C2  PC  Z 375      59.480  60.151  76.358  1.00  0.00           C
ATOM   3514  C3  PC  Z 375      59.222  59.045  77.418  1.00  0.00           C
ATOM   3515  O31 PC  Z 375      58.302  59.476  78.416  1.00  0.00           O
ATOM   3516  P31 PC  Z 375      58.843  60.367  79.600  1.00  0.00           P
ATOM   3517  O32 PC  Z 375      58.806  59.351  80.810  1.00  0.00           O
ATOM   3518  C31 PC  Z 375      57.604  58.808  81.309  1.00  0.00           C
ATOM   3519  C32 PC  Z 375      57.968  57.590  82.167  1.00  0.00           C
ATOM   3520  N31 PC  Z 375      58.689  56.400  81.560  1.00  0.00           N
ATOM   3521  C33 PC  Z 375      58.799  55.366  82.621  1.00  0.00           C
ATOM   3522  C34 PC  Z 375      60.062  56.768  81.064  1.00  0.00           C
ATOM   3523  C35 PC  Z 375      57.780  55.876  80.488  1.00  0.00           C
ATOM   3524  O33 PC  Z 375      60.272  60.676  79.362  1.00  0.00           O
ATOM   3525  O34 PC  Z 375      57.937  61.500  79.822  1.00  0.00           O
ATOM   3526  O21 PC  Z 375      58.168  60.573  76.057  1.00  0.00           O
ATOM   3527  C21 PC  Z 375      57.915  61.848  75.804  1.00  0.00           C
ATOM   3528  O22 PC  Z 375      58.716  62.697  75.884  1.00  0.00           O
ATOM   3529 C114 MY  Z 376      55.805  58.268  64.691  1.00  0.00           C
ATOM   3530 C113 MY  Z 376      55.545  59.588  64.856  1.00  0.00           C
ATOM   3531 C112 MY  Z 376      55.591  61.327  65.649  1.00  0.00           C
ATOM   3532 C111 MY  Z 376      55.291  59.359  66.974  1.00  0.00           C
ATOM   3533 C110 MY  Z 376      54.264  59.049  67.908  1.00  0.00           C
ATOM   3534  C19 MY  Z 376      54.681  58.462  69.168  1.00  0.00           C
ATOM   3535  C18 MY  Z 376      53.493  58.390  69.983  1.00  0.00           C
ATOM   3536  C17 MY  Z 376      53.691  58.184  71.476  1.00  0.00           C
ATOM   3537  C16 MY  Z 376      53.911  59.321  72.309  1.00  0.00           C
ATOM   3538  C15 MY  Z 376      53.704  59.536  73.584  1.00  0.00           C
ATOM   3539  C14 MY  Z 376      54.404  61.132  74.308  1.00  0.00           C
ATOM   3540  C13 MY  Z 376      55.626  61.865  74.518  1.00  0.00           C
ATOM   3541  C12 MY  Z 376      56.453  62.220  75.659  1.00  0.00           C
ATOM   3542  C12 OL  a 377      75.291  83.782  76.724  1.00  0.00           C
ATOM   3543  C13 OL  a 377      75.381  83.483  75.026  1.00  0.00           C
ATOM   3544  C14 OL  a 377      75.944  84.296  73.533  1.00  0.00           C
ATOM   3545  C15 OL  a 377      74.886  84.111  72.633  1.00  0.00           C
ATOM   3546  C16 OL  a 377      75.842  85.233  71.361  1.00  0.00           C
ATOM   3547  C17 OL  a 377      75.140  85.658  70.171  1.00  0.00           C
ATOM   3548  C18 OL  a 377      76.116  86.200  69.246  1.00  0.00           C
ATOM   3549  C19 OL  a 377      76.993  85.120  68.618  1.00  0.00           C
ATOM   3550 C110 OL  a 377      77.620  85.049  67.453  1.00  0.00           C
ATOM   3551 C111 OL  a 377      77.612  86.098  66.405  1.00  0.00           C
ATOM   3552 C112 OL  a 377      77.169  85.385  65.215  1.00  0.00           C
ATOM   3553 C113 OL  a 377      76.843  84.150  64.653  1.00  0.00           C
ATOM   3554 C114 OL  a 377      76.314  83.959  63.369  1.00  0.00           C
ATOM   3555 C115 OL  a 377      76.015  82.555  63.073  1.00  0.00           C
ATOM   3556 C116 OL  a 377      74.998  81.862  61.761  1.00  0.00           C
ATOM   3557 C117 OL  a 377      75.396  80.908  60.443  1.00  0.00           C
ATOM   3558 C118 OL  a 377      75.138  79.736  61.069  1.00  0.00           C
ATOM   3559  C11 PGR a 378      74.379  83.278  77.631  1.00  0.00           C
ATOM   3560  O12 PGR a 378      73.257  83.610  77.808  1.00  0.00           O
ATOM   3561  O11 PGR a 378      75.006  82.340  78.066  1.00  0.00           O
ATOM   3562  C1  PGR a 378      74.201  81.516  78.725  1.00  0.00           C
ATOM   3563  C2  PGR a 378      74.746  80.815  80.069  1.00  0.00           C
ATOM   3564  C3  PGR a 378      75.012  81.901  81.088  1.00  0.00           C
ATOM   3565  O31 PGR a 378      76.028  82.648  80.517  1.00  0.00           O
ATOM   3566  P31 PGR a 378      77.113  83.476  81.229  1.00  0.00           P
ATOM   3567  O32 PGR a 378      77.488  82.599  82.509  1.00  0.00           O
ATOM   3568  C31 PGR a 378      78.588  81.671  82.362  1.00  0.00           C
ATOM   3569  C32 PGR a 378      79.211  81.270  83.731  1.00  0.00           C
ATOM   3570  O35 PGR a 378      80.488  80.659  83.559  1.00  0.00           O
ATOM   3571  C33 PGR a 378      79.381  82.502  84.664  1.00  0.00           C
ATOM   3572  O33 PGR a 378      78.309  83.537  80.365  1.00  0.00           O
ATOM   3573  O34 PGR a 378      76.442  84.733  81.613  1.00  0.00           O
ATOM   3574  O21 PGR a 378      75.782  79.941  79.724  1.00  0.00           O
ATOM   3575  C21 PGR a 378      75.610  78.911  78.991  1.00  0.00           C
ATOM   3576  O22 PGR a 378      74.636  78.393  78.485  1.00  0.00           O
ATOM   3577  O36 PGR a 378      80.075  82.261  85.888  1.00  0.00           O
ATOM   3578  C12 OL  a 379      76.998  78.546  78.792  1.00  0.00           C
ATOM   3579  C13 OL  a 379      77.738  79.324  77.717  1.00  0.00           C
ATOM   3580  C14 OL  a 379      77.033  79.594  76.398  1.00  0.00           C
ATOM   3581  C15 OL  a 379      77.914  80.331  75.408  1.00  0.00           C
ATOM   3582  C16 OL  a 379      77.472  80.206  73.941  1.00  0.00           C
ATOM   3583  C17 OL  a 379      78.215  81.120  72.950  1.00  0.00           C
ATOM   3584  C18 OL  a 379      79.421  80.491  72.228  1.00  0.00           C
ATOM   3585  C19 OL  a 379      79.767  81.407  71.084  1.00  0.00           C
ATOM   3586 C110 OL  a 379      79.610  81.159  69.771  1.00  0.00           C
ATOM   3587 C111 OL  a 379      79.058  79.912  69.177  1.00  0.00           C
ATOM   3588 C112 OL  a 379      77.761  80.146  68.385  1.00  0.00           C
ATOM   3589 C113 OL  a 379      76.648  80.701  69.275  1.00  0.00           C
ATOM   3590 C114 OL  a 379      75.286  80.781  68.662  1.00  0.00           C
ATOM   3591 C115 OL  a 379      74.969  81.505  67.330  1.00  0.00           C
ATOM   3592 C116 OL  a 379      73.744  81.234  66.415  1.00  0.00           C
ATOM   3593 C117 OL  a 379      73.518  81.840  65.104  1.00  0.00           C
ATOM   3594 C118 OL  a 379      72.470  81.341  64.135  1.00  0.00           C
ATOM   3595 C114 MY  b 380      71.604  90.454  66.348  1.00  0.00           C
ATOM   3596 C113 MY  b 380      70.981  90.590  67.710  1.00  0.00           C
ATOM   3597 C112 MY  b 380      71.977  90.150  68.801  1.00  0.00           C
ATOM   3598 C111 MY  b 380      71.014  90.134  69.955  1.00  0.00           C
ATOM   3599 C110 MY  b 380      71.262  90.583  71.361  1.00  0.00           C
ATOM   3600  C19 MY  b 380      70.933  91.958  71.033  1.00  0.00           C
ATOM   3601  C18 MY  b 380      70.666  92.811  72.224  1.00  0.00           C
ATOM   3602  C17 MY  b 380      71.655  92.667  73.372  1.00  0.00           C
ATOM   3603  C16 MY  b 380      71.499  93.753  74.416  1.00  0.00           C
ATOM   3604  C15 MY  b 380      71.915  95.130  73.923  1.00  0.00           C
ATOM   3605  C14 MY  b 380      71.663  95.984  75.123  1.00  0.00           C
ATOM   3606  C13 MY  b 380      71.830  97.356  74.878  1.00  0.00           C
ATOM   3607  C12 MY  b 380      71.453  98.191  76.137  1.00  0.00           C
ATOM   3608  C11 PC  b 381      70.021  98.300  76.113  1.00  0.00           C
ATOM   3609  O12 PC  b 381      69.582  98.433  74.997  1.00  0.00           O
ATOM   3610  O11 PC  b 381      69.434  98.312  77.267  1.00  0.00           O
ATOM   3611  C1  PC  b 381      67.999  98.300  77.388  1.00  0.00           C
ATOM   3612  C2  PC  b 381      67.443  96.972  77.104  1.00  0.00           C
ATOM   3613  C3  PC  b 381      67.924  95.963  78.230  1.00  0.00           C
ATOM   3614  O31 PC  b 381      69.264  95.627  77.938  1.00  0.00           O
ATOM   3615  P31 PC  b 381      69.927  94.284  78.357  1.00  0.00           P
ATOM   3616  O32 PC  b 381      69.671  94.349  79.934  1.00  0.00           O
ATOM   3617  C31 PC  b 381      70.259  95.344  80.777  1.00  0.00           C
ATOM   3618  C32 PC  b 381      69.282  95.931  81.850  1.00  0.00           C
ATOM   3619  N31 PC  b 381      68.656  95.016  82.896  1.00  0.00           N
ATOM   3620  C33 PC  b 381      69.676  94.434  83.848  1.00  0.00           C
ATOM   3621  C34 PC  b 381      67.906  93.877  82.264  1.00  0.00           C
ATOM   3622  C35 PC  b 381      67.653  95.864  83.633  1.00  0.00           C
ATOM   3623  O33 PC  b 381      69.184  93.146  77.776  1.00  0.00           O
ATOM   3624  O34 PC  b 381      71.355  94.413  78.025  1.00  0.00           O
ATOM   3625  O21 PC  b 381      67.819  96.813  75.694  1.00  0.00           O
ATOM   3626  C21 PC  b 381      67.679  95.607  75.339  1.00  0.00           C
ATOM   3627  O22 PC  b 381      67.268  94.810  76.124  1.00  0.00           O
ATOM   3628 C114 MY  b 382      71.601  94.518  62.412  1.00  0.00           C
ATOM   3629 C113 MY  b 382      70.997  95.986  62.169  1.00  0.00           C
ATOM   3630 C112 MY  b 382      70.038  95.818  62.756  1.00  0.00           C
ATOM   3631 C111 MY  b 382      69.587  96.262  64.071  1.00  0.00           C
ATOM   3632 C110 MY  b 382      68.441  96.007  64.766  1.00  0.00           C
ATOM   3633  C19 MY  b 382      68.226  96.214  66.138  1.00  0.00           C
ATOM   3634  C18 MY  b 382      68.829  95.867  67.278  1.00  0.00           C
ATOM   3635  C17 MY  b 382      68.457  96.493  68.505  1.00  0.00           C
ATOM   3636  C16 MY  b 382      67.252  96.152  69.142  1.00  0.00           C
ATOM   3637  C15 MY  b 382      67.061  96.749  70.396  1.00  0.00           C
ATOM   3638  C14 MY  b 382      67.797  95.910  71.420  1.00  0.00           C
ATOM   3639  C13 MY  b 382      67.833  96.364  72.852  1.00  0.00           C
ATOM   3640  C12 MY  b 382      68.173  95.276  73.915  1.00  0.00           C
ATOM   3641 C114 MY  c 383      79.629  69.584  67.598  1.00  0.00           C
ATOM   3642 C113 MY  c 383      78.609  69.934  68.733  1.00  0.00           C
ATOM   3643 C112 MY  c 383      75.910  71.329  67.908  1.00  0.00           C
ATOM   3644 C111 MY  c 383      75.400  71.168  69.599  1.00  0.00           C
ATOM   3645 C110 MY  c 383      74.152  71.601  69.325  1.00  0.00           C
ATOM   3646  C19 MY  c 383      73.635  72.273  70.510  1.00  0.00           C
ATOM   3647  C18 MY  c 383      72.811  71.368  71.368  1.00  0.00           C
ATOM   3648  C17 MY  c 383      72.112  72.074  72.532  1.00  0.00           C
ATOM   3649  C16 MY  c 383      71.482  71.126  73.566  1.00  0.00           C
ATOM   3650  C15 MY  c 383      70.654  69.985  72.936  1.00  0.00           C
ATOM   3651  C14 MY  c 383      69.852  69.077  73.910  1.00  0.00           C
ATOM   3652  C13 MY  c 383      70.669  67.947  74.549  1.00  0.00           C
ATOM   3653  C12 MY  c 383      71.464  67.089  73.549  1.00  0.00           C
ATOM   3654  C11 PC  c 384      72.512  66.232  74.183  1.00  0.00           C
ATOM   3655  O12 PC  c 384      73.115  65.414  73.514  1.00  0.00           O
ATOM   3656  O11 PC  c 384      72.538  66.454  75.540  1.00  0.00           O
ATOM   3657  C1  PC  c 384      73.165  65.544  76.443  1.00  0.00           C
ATOM   3658  C2  PC  c 384      73.612  65.948  77.815  1.00  0.00           C
ATOM   3659  C3  PC  c 384      72.325  66.230  78.667  1.00  0.00           C
ATOM   3660  O31 PC  c 384      72.465  67.299  79.607  1.00  0.00           O
ATOM   3661  P31 PC  c 384      72.768  66.988  81.142  1.00  0.00           P
ATOM   3662  O32 PC  c 384      72.887  68.448  81.794  1.00  0.00           O
ATOM   3663  C31 PC  c 384      71.754  69.312  81.686  1.00  0.00           C
ATOM   3664  C32 PC  c 384      71.746  70.039  80.354  1.00  0.00           C
ATOM   3665  N31 PC  c 384      72.948  70.745  79.979  1.00  0.00           N
ATOM   3666  C33 PC  c 384      72.916  71.697  81.152  1.00  0.00           C
ATOM   3667  C34 PC  c 384      72.599  70.999  78.495  1.00  0.00           C
ATOM   3668  C35 PC  c 384      74.239  70.097  79.995  1.00  0.00           C
ATOM   3669  O33 PC  c 384      71.580  66.374  81.781  1.00  0.00           O
ATOM   3670  O34 PC  c 384      74.070  66.290  81.250  1.00  0.00           O
ATOM   3671  O21 PC  c 384      74.472  67.054  77.620  1.00  0.00           O
ATOM   3672  C21 PC  c 384      75.679  66.705  77.226  1.00  0.00           C
ATOM   3673  O22 PC  c 384      76.098  65.579  77.052  1.00  0.00           O
ATOM   3674 C114 MY  c 385      72.664  66.621  65.664  1.00  0.00           C
ATOM   3675 C113 MY  c 385      72.787  66.713  67.180  1.00  0.00           C
ATOM   3676 C112 MY  c 385      73.902  67.635  67.653  1.00  0.00           C
ATOM   3677 C111 MY  c 385      74.149  67.621  69.174  1.00  0.00           C
ATOM   3678 C110 MY  c 385      75.174  66.645  69.748  1.00  0.00           C
ATOM   3679  C19 MY  c 385      75.004  66.514  71.273  1.00  0.00           C
ATOM   3680  C18 MY  c 385      75.353  67.778  72.083  1.00  0.00           C
ATOM   3681  C17 MY  c 385      76.884  68.021  72.137  1.00  0.00           C
ATOM   3682  C16 MY  c 385      77.414  69.348  72.603  1.00  0.00           C
ATOM   3683  C15 MY  c 385      76.609  69.899  73.731  1.00  0.00           C
ATOM   3684  C14 MY  c 385      77.046  69.614  75.177  1.00  0.00           C
ATOM   3685  C13 MY  c 385      76.371  68.331  75.517  1.00  0.00           C
ATOM   3686  C12 MY  c 385      76.483  67.964  76.990  1.00  0.00           C
ATOM   3687 C114 MY  d 386      73.303  87.723  64.176  1.00  0.00           C
ATOM   3688 C113 MY  d 386      75.435  86.712  64.181  1.00  0.00           C
ATOM   3689 C112 MY  d 386      74.158  84.345  64.428  1.00  0.00           C
ATOM   3690 C111 MY  d 386      74.483  85.430  67.493  1.00  0.00           C
ATOM   3691 C110 MY  d 386      74.180  84.414  68.140  1.00  0.00           C
ATOM   3692  C19 MY  d 386      72.836  84.134  67.889  1.00  0.00           C
ATOM   3693  C18 MY  d 386      72.655  83.114  68.869  1.00  0.00           C
ATOM   3694  C17 MY  d 386      71.280  82.589  68.685  1.00  0.00           C
ATOM   3695  C16 MY  d 386      70.967  81.366  69.518  1.00  0.00           C
ATOM   3696  C15 MY  d 386      71.399  81.454  70.983  1.00  0.00           C
ATOM   3697  C14 MY  d 386      70.803  82.642  71.763  1.00  0.00           C
ATOM   3698  C13 MY  d 386      69.287  82.537  71.970  1.00  0.00           C
ATOM   3699  C12 MY  d 386      68.666  83.813  72.611  1.00  0.00           C
ATOM   3700  C11 PC  d 387      68.887  83.926  74.137  1.00  0.00           C
ATOM   3701  O12 PC  d 387      68.228  83.377  75.006  1.00  0.00           O
ATOM   3702  O11 PC  d 387      69.839  84.826  74.328  1.00  0.00           O
ATOM   3703  C1  PC  d 387      70.037  85.270  75.674  1.00  0.00           C
ATOM   3704  C2  PC  d 387      70.837  84.278  76.476  1.00  0.00           C
ATOM   3705  C3  PC  d 387      71.047  84.799  77.881  1.00  0.00           C
ATOM   3706  O31 PC  d 387      71.710  86.050  77.876  1.00  0.00           O
ATOM   3707  P31 PC  d 387      72.099  86.607  79.276  1.00  0.00           P
ATOM   3708  O32 PC  d 387      70.814  86.138  80.125  1.00  0.00           O
ATOM   3709  C31 PC  d 387      71.020  85.432  81.337  1.00  0.00           C
ATOM   3710  C32 PC  d 387      69.707  85.062  82.110  1.00  0.00           C
ATOM   3711  N31 PC  d 387      68.431  85.861  81.954  1.00  0.00           N
ATOM   3712  C33 PC  d 387      68.079  85.895  80.512  1.00  0.00           C
ATOM   3713  C34 PC  d 387      68.641  87.245  82.443  1.00  0.00           C
ATOM   3714  C35 PC  d 387      67.356  85.160  82.723  1.00  0.00           C
ATOM   3715  O33 PC  d 387      73.312  85.908  79.749  1.00  0.00           O
ATOM   3716  O34 PC  d 387      72.068  88.072  79.161  1.00  0.00           O
ATOM   3717  O21 PC  d 387      71.992  84.057  75.807  1.00  0.00           O
ATOM   3718  C21 PC  d 387      72.143  82.890  75.302  1.00  0.00           C
ATOM   3719  O22 PC  d 387      71.576  81.842  75.205  1.00  0.00           O
ATOM   3720 C114 MY  d 388      70.320  86.993  64.495  1.00  0.00           C
ATOM   3721 C113 MY  d 388      70.157  86.827  65.959  1.00  0.00           C
ATOM   3722 C112 MY  d 388      69.988  88.048  66.653  1.00  0.00           C
ATOM   3723 C111 MY  d 388      70.709  87.830  67.955  1.00  0.00           C
ATOM   3724 C110 MY  d 388      70.150  87.264  69.196  1.00  0.00           C
ATOM   3725  C19 MY  d 388      70.349  87.642  70.764  1.00  0.00           C
ATOM   3726  C18 MY  d 388      71.786  87.698  71.105  1.00  0.00           C
ATOM   3727  C17 MY  d 388      72.060  86.689  71.858  1.00  0.00           C
ATOM   3728  C16 MY  d 388      73.413  87.097  71.977  1.00  0.00           C
ATOM   3729  C15 MY  d 388      73.764  86.190  72.550  1.00  0.00           C
ATOM   3730  C14 MY  d 388      74.124  86.308  74.096  1.00  0.00           C
ATOM   3731  C13 MY  d 388      74.990  85.725  75.119  1.00  0.00           C
ATOM   3732  C12 MY  d 388      73.196  82.991  74.633  1.00  0.00           C
ATOM   3733 C114 MY  e 389      49.098  48.641  66.360  1.00  0.00           C
ATOM   3734 C113 MY  e 389      49.746  49.721  67.179  1.00  0.00           C
ATOM   3735 C112 MY  e 389      49.935  49.248  68.457  1.00  0.00           C
ATOM   3736 C111 MY  e 389      50.233  50.057  69.716  1.00  0.00           C
ATOM   3737 C110 MY  e 389      50.035  49.515  71.201  1.00  0.00           C
ATOM   3738  C19 MY  e 389      50.776  50.133  72.247  1.00  0.00           C
ATOM   3739  C18 MY  e 389      52.141  49.541  72.206  1.00  0.00           C
ATOM   3740  C17 MY  e 389      52.874  49.910  73.488  1.00  0.00           C
ATOM   3741  C16 MY  e 389      53.596  51.254  73.519  1.00  0.00           C
ATOM   3742  C15 MY  e 389      54.525  51.419  74.739  1.00  0.00           C
ATOM   3743  C14 MY  e 389      53.821  51.597  76.101  1.00  0.00           C
ATOM   3744  C13 MY  e 389      52.656  52.593  76.030  1.00  0.00           C
ATOM   3745  C12 MY  e 389      53.130  54.030  75.811  1.00  0.00           C
ATOM   3746  C11 PC  e 390      51.970  54.825  75.281  1.00  0.00           C
ATOM   3747  O12 PC  e 390      51.956  55.496  74.265  1.00  0.00           O
ATOM   3748  O11 PC  e 390      50.961  54.568  76.061  1.00  0.00           O
ATOM   3749  C1  PC  e 390      49.711  55.108  75.673  1.00  0.00           C
ATOM   3750  C2  PC  e 390      48.664  54.814  76.757  1.00  0.00           C
ATOM   3751  C3  PC  e 390      48.900  55.619  78.073  1.00  0.00           C
ATOM   3752  O31 PC  e 390      49.387  54.825  79.169  1.00  0.00           O
ATOM   3753  P31 PC  e 390      50.832  55.134  79.735  1.00  0.00           P
ATOM   3754  O32 PC  e 390      51.233  53.829  80.565  1.00  0.00           O
ATOM   3755  C31 PC  e 390      51.184  52.558  79.933  1.00  0.00           C
ATOM   3756  C32 PC  e 390      51.298  51.386  80.936  1.00  0.00           C
ATOM   3757  N31 PC  e 390      52.607  51.216  81.704  1.00  0.00           N
ATOM   3758  C33 PC  e 390      52.791  52.279  82.747  1.00  0.00           C
ATOM   3759  C34 PC  e 390      53.767  51.262  80.780  1.00  0.00           C
ATOM   3760  C35 PC  e 390      52.612  49.891  82.396  1.00  0.00           C
ATOM   3761  O33 PC  e 390      51.747  55.277  78.585  1.00  0.00           O
ATOM   3762  O34 PC  e 390      50.842  56.280  80.660  1.00  0.00           O
ATOM   3763  O21 PC  e 390      48.657  53.374  76.868  1.00  0.00           O
ATOM   3764  C21 PC  e 390      47.735  52.918  77.668  1.00  0.00           C
ATOM   3765  O22 PC  e 390      47.206  53.610  78.454  1.00  0.00           O
ATOM   3766 C114 MY  e 391      47.771  56.604  64.957  1.00  0.00           C
ATOM   3767 C113 MY  e 391      48.987  55.823  65.299  1.00  0.00           C
ATOM   3768 C112 MY  e 391      48.967  55.442  66.661  1.00  0.00           C
ATOM   3769 C111 MY  e 391      48.017  55.173  67.609  1.00  0.00           C
ATOM   3770 C110 MY  e 391      48.674  54.372  68.565  1.00  0.00           C
ATOM   3771  C19 MY  e 391      47.915  53.883  68.460  1.00  0.00           C
ATOM   3772  C18 MY  e 391      48.290  53.165  70.847  1.00  0.00           C
ATOM   3773  C17 MY  e 391      47.028  52.285  72.084  1.00  0.00           C
ATOM   3774  C16 MY  e 391      47.003  52.033  73.320  1.00  0.00           C
ATOM   3775  C15 MY  e 391      47.827  52.228  74.553  1.00  0.00           C
ATOM   3776  C14 MY  e 391      47.771  50.891  75.520  1.00  0.00           C
ATOM   3777  C13 MY  e 391      48.505  50.855  76.742  1.00  0.00           C
ATOM   3778  C12 MY  e 391      47.615  51.430  77.799  1.00  0.00           C
ATOM   3779  C12 OL  f 392      62.565  46.965  77.560  1.00  0.00           C
ATOM   3780  C13 OL  f 392      62.664  46.167  76.132  1.00  0.00           C
ATOM   3781  C14 OL  f 392      61.935  45.568  75.103  1.00  0.00           C
ATOM   3782  C15 OL  f 392      61.001  46.537  74.598  1.00  0.00           C
ATOM   3783  C16 OL  f 392      61.377  47.878  74.057  1.00  0.00           C
ATOM   3784  C17 OL  f 392      60.361  48.397  73.108  1.00  0.00           C
ATOM   3785  C18 OL  f 392      60.650  49.848  72.697  1.00  0.00           C
ATOM   3786  C19 OL  f 392      59.521  50.267  71.819  1.00  0.00           C
ATOM   3787 C110 OL  f 392      59.447  50.253  70.480  1.00  0.00           C
ATOM   3788 C111 OL  f 392      60.466  49.816  69.479  1.00  0.00           C
ATOM   3789 C112 OL  f 392      61.336  50.958  68.972  1.00  0.00           C
ATOM   3790 C113 OL  f 392      60.592  52.031  68.220  1.00  0.00           C
ATOM   3791 C114 OL  f 392      59.759  51.603  67.048  1.00  0.00           C
ATOM   3792 C115 OL  f 392      60.686  50.894  66.120  1.00  0.00           C
ATOM   3793 C116 OL  f 392      60.030  50.851  64.944  1.00  0.00           C
ATOM   3794 C117 OL  f 392      60.832  50.213  63.869  1.00  0.00           C
ATOM   3795 C118 OL  f 392      60.582  50.359  62.341  1.00  0.00           C
ATOM   3796  C11 PGR f 393      63.724  47.845  78.472  1.00  0.00           C
ATOM   3797  O12 PGR f 393      64.609  48.673  78.132  1.00  0.00           O
ATOM   3798  O11 PGR f 393      63.554  47.648  79.642  1.00  0.00           O
ATOM   3799  C1  PGR f 393      64.503  48.582  80.275  1.00  0.00           C
ATOM   3800  C2  PGR f 393      63.832  49.955  80.610  1.00  0.00           C
ATOM   3801  C3  PGR f 393      62.514  49.742  81.354  1.00  0.00           C
ATOM   3802  O31 PGR f 393      62.040  50.990  81.837  1.00  0.00           O
ATOM   3803  P31 PGR f 393      60.581  51.087  82.438  1.00  0.00           P
ATOM   3804  O32 PGR f 393      59.899  49.700  82.054  1.00  0.00           O
ATOM   3805  C31 PGR f 393      58.567  49.332  82.377  1.00  0.00           C
ATOM   3806  C32 PGR f 393      58.417  47.845  82.732  1.00  0.00           C
ATOM   3807  O35 PGR f 393      58.949  47.115  81.646  1.00  0.00           O
ATOM   3808  C33 PGR f 393      59.184  47.296  83.947  1.00  0.00           C
ATOM   3809  O33 PGR f 393      60.698  51.224  83.913  1.00  0.00           O
ATOM   3810  O34 PGR f 393      59.880  52.179  81.720  1.00  0.00           O
ATOM   3811  O21 PGR f 393      63.471  50.737  79.452  1.00  0.00           O
ATOM   3812  C21 PGR f 393      64.444  51.287  78.775  1.00  0.00           C
ATOM   3813  O22 PGR f 393      65.628  51.306  79.074  1.00  0.00           O
ATOM   3814  O36 PGR f 393      60.532  47.748  83.998  1.00  0.00           O
ATOM   3815  C12 OL  f 394      63.854  51.882  77.518  1.00  0.00           C
ATOM   3816  C13 OL  f 394      64.679  51.570  76.300  1.00  0.00           C
ATOM   3817  C14 OL  f 394      63.971  52.262  75.090  1.00  0.00           C
ATOM   3818  C15 OL  f 394      64.676  52.079  73.748  1.00  0.00           C
ATOM   3819  C16 OL  f 394      64.008  52.767  72.526  1.00  0.00           C
ATOM   3820  C17 OL  f 394      64.864  52.743  71.275  1.00  0.00           C
ATOM   3821  C18 OL  f 394      64.211  53.502  70.148  1.00  0.00           C
ATOM   3822  C19 OL  f 394      64.736  53.981  68.937  1.00  0.00           C
ATOM   3823 C110 OL  f 394      64.709  53.317  67.874  1.00  0.00           C
ATOM   3824 C111 OL  f 394      64.318  52.182  67.508  1.00  0.00           C
ATOM   3825 C112 OL  f 394      65.221  51.735  66.471  1.00  0.00           C
ATOM   3826 C113 OL  f 394      64.679  50.659  66.500  1.00  0.00           C
ATOM   3827 C114 OL  f 394      65.609  49.639  65.406  1.00  0.00           C
ATOM   3828 C115 OL  f 394      65.108  48.222  64.661  1.00  0.00           C
ATOM   3829 C116 OL  f 394      64.093  47.580  64.940  1.00  0.00           C
ATOM   3830 C117 OL  f 394      63.778  45.877  64.666  1.00  0.00           C
ATOM   3831 C118 OL  f 394      63.137  45.099  65.111  1.00  0.00           C
ATOM   3832 C114 MY  g 395      61.587  75.666  63.770  1.00  0.00           C
ATOM   3833 C113 MY  g 395      61.970  75.792  64.921  1.00  0.00           C
ATOM   3834 C112 MY  g 395      62.785  76.711  65.479  1.00  0.00           C
ATOM   3835 C111 MY  g 395      63.772  76.322  66.598  1.00  0.00           C
ATOM   3836 C110 MY  g 395      65.163  75.575  66.577  1.00  0.00           C
ATOM   3837  C19 MY  g 395      66.014  75.820  67.732  1.00  0.00           C
ATOM   3838  C18 MY  g 395      65.112  75.707  68.925  1.00  0.00           C
ATOM   3839  C17 MY  g 395      65.905  75.769  70.196  1.00  0.00           C
ATOM   3840  C16 MY  g 395      66.983  74.685  70.198  1.00  0.00           C
ATOM   3841  C15 MY  g 395      66.473  73.283  69.814  1.00  0.00           C
ATOM   3842  C14 MY  g 395      65.343  72.715  70.680  1.00  0.00           C
ATOM   3843  C13 MY  g 395      65.396  71.177  70.830  1.00  0.00           C
ATOM   3844  C12 MY  g 395      64.871  70.706  72.197  1.00  0.00           C
ATOM   3845  C11 PC  g 396      65.719  71.212  73.366  1.00  0.00           C
ATOM   3846  O12 PC  g 396      66.927  71.107  73.445  1.00  0.00           O
ATOM   3847  O11 PC  g 396      64.934  71.790  74.300  1.00  0.00           O
ATOM   3848  C1  PC  g 396      65.683  72.376  75.394  1.00  0.00           C
ATOM   3849  C2  PC  g 396      64.839  73.272  76.330  1.00  0.00           C
ATOM   3850  C3  PC  g 396      63.989  72.408  77.287  1.00  0.00           C
ATOM   3851  O31 PC  g 396      63.334  73.247  78.224  1.00  0.00           O
ATOM   3852  P31 PC  g 396      63.827  73.419  79.707  1.00  0.00           P
ATOM   3853  O32 PC  g 396      63.750  71.912  80.239  1.00  0.00           O
ATOM   3854  C31 PC  g 396      63.885  71.727  81.666  1.00  0.00           C
ATOM   3855  C32 PC  g 396      65.145  70.965  82.180  1.00  0.00           C
ATOM   3856  N31 PC  g 396      65.599  69.741  81.442  1.00  0.00           N
ATOM   3857  C33 PC  g 396      66.162  70.203  80.142  1.00  0.00           C
ATOM   3858  C34 PC  g 396      64.418  68.871  81.197  1.00  0.00           C
ATOM   3859  C35 PC  g 396      66.654  69.019  82.224  1.00  0.00           C
ATOM   3860  O33 PC  g 396      65.250  73.820  79.752  1.00  0.00           O
ATOM   3861  O34 PC  g 396      62.845  74.242  80.459  1.00  0.00           O
ATOM   3862  O21 PC  g 396      63.979  74.126  75.589  1.00  0.00           O
ATOM   3863  C21 PC  g 396      64.467  75.114  74.883  1.00  0.00           C
ATOM   3864  O22 PC  g 396      65.606  75.491  74.752  1.00  0.00           O
ATOM   3865 C114 MY  g 397      64.589  69.401  64.972  1.00  0.00           C
ATOM   3866 C113 MY  g 397      63.469  70.306  65.416  1.00  0.00           C
ATOM   3867 C112 MY  g 397      62.584  69.584  65.735  1.00  0.00           C
ATOM   3868 C111 MY  g 397      62.188  70.509  66.444  1.00  0.00           C
ATOM   3869 C110 MY  g 397      61.233  72.243  66.184  1.00  0.00           C
ATOM   3870  C19 MY  g 397      60.052  73.238  66.997  1.00  0.00           C
ATOM   3871  C18 MY  g 397      60.869  73.803  68.070  1.00  0.00           C
ATOM   3872  C17 MY  g 397      60.260  74.749  69.006  1.00  0.00           C
ATOM   3873  C16 MY  g 397      61.101  74.965  70.265  1.00  0.00           C
ATOM   3874  C15 MY  g 397      60.459  75.381  71.393  1.00  0.00           C
ATOM   3875  C14 MY  g 397      61.931  75.571  72.060  1.00  0.00           C
ATOM   3876  C13 MY  g 397      62.812  75.032  73.066  1.00  0.00           C
ATOM   3877  C12 MY  g 397      63.318  75.775  74.337  1.00  0.00           C
ATOM   3878 C114 MY  h 398      77.244  91.248  64.911  1.00  0.00           C
ATOM   3879 C113 MY  h 398      76.284  91.525  66.067  1.00  0.00           C
ATOM   3880 C112 MY  h 398      76.896  92.325  67.236  1.00  0.00           C
ATOM   3881 C111 MY  h 398      75.865  92.617  68.342  1.00  0.00           C
ATOM   3882 C110 MY  h 398      76.513  93.260  69.574  1.00  0.00           C
ATOM   3883  C19 MY  h 398      77.715  92.438  70.108  1.00  0.00           C
ATOM   3884  C18 MY  h 398      78.344  92.975  71.405  1.00  0.00           C
ATOM   3885  C17 MY  h 398      79.765  92.499  71.741  1.00  0.00           C
ATOM   3886  C16 MY  h 398      79.884  90.982  71.851  1.00  0.00           C
ATOM   3887  C15 MY  h 398      78.860  90.293  72.780  1.00  0.00           C
ATOM   3888  C14 MY  h 398      78.825  90.875  74.209  1.00  0.00           C
ATOM   3889  C13 MY  h 398      80.126  90.765  75.020  1.00  0.00           C
ATOM   3890  C12 MY  h 398      79.950  91.104  76.531  1.00  0.00           C
ATOM   3891  C11 PC  h 399      80.244  92.590  76.736  1.00  0.00           C
ATOM   3892  O12 PC  h 399      79.960  93.484  75.959  1.00  0.00           O
ATOM   3893  O11 PC  h 399      80.888  92.715  77.886  1.00  0.00           O
ATOM   3894  C1  PC  h 399      81.103  94.041  78.367  1.00  0.00           C
ATOM   3895  C2  PC  h 399      79.868  94.532  79.166  1.00  0.00           C
ATOM   3896  C3  PC  h 399      79.433  93.477  80.184  1.00  0.00           C
ATOM   3897  O31 PC  h 399      78.270  93.882  80.887  1.00  0.00           O
ATOM   3898  P31 PC  h 399      76.815  93.248  80.692  1.00  0.00           P
ATOM   3899  O32 PC  h 399      77.109  91.686  80.670  1.00  0.00           O
ATOM   3900  C31 PC  h 399      77.433  90.958  81.833  1.00  0.00           C
ATOM   3901  C32 PC  h 399      77.272  89.436  81.592  1.00  0.00           C
ATOM   3902  N31 PC  h 399      77.898  88.877  80.335  1.00  0.00           N
ATOM   3903  C33 PC  h 399      79.290  89.336  80.199  1.00  0.00           C
ATOM   3904  C34 PC  h 399      77.121  89.327  79.124  1.00  0.00           C
ATOM   3905  C35 PC  h 399      77.854  87.417  80.440  1.00  0.00           C
ATOM   3906  O33 PC  h 399      76.020  93.597  81.893  1.00  0.00           O
ATOM   3907  O34 PC  h 399      76.234  93.565  79.380  1.00  0.00           O
ATOM   3908  O21 PC  h 399      78.729  94.706  78.306  1.00  0.00           O
ATOM   3909  C21 PC  h 399      78.647  95.838  77.621  1.00  0.00           C
ATOM   3910  O22 PC  h 399      79.412  96.771  77.762  1.00  0.00           O
ATOM   3911 C114 MY  h 400      76.781  96.562  64.393  1.00  0.00           C
ATOM   3912 C113 MY  h 400      75.902  96.237  64.904  1.00  0.00           C
ATOM   3913 C112 MY  h 400      75.646  97.713  64.914  1.00  0.00           C
ATOM   3914 C111 MY  h 400      74.302  97.749  65.725  1.00  0.00           C
ATOM   3915 C110 MY  h 400      73.844  96.926  67.831  1.00  0.00           C
ATOM   3916  C19 MY  h 400      76.247  98.728  69.307  1.00  0.00           C
ATOM   3917  C18 MY  h 400      76.312  97.704  70.363  1.00  0.00           C
ATOM   3918  C17 MY  h 400      76.936  98.637  71.209  1.00  0.00           C
ATOM   3919  C16 MY  h 400      77.420  97.913  72.397  1.00  0.00           C
ATOM   3920  C15 MY  h 400      76.270  97.444  73.259  1.00  0.00           C
ATOM   3921  C14 MY  h 400      76.484  96.505  74.429  1.00  0.00           C
ATOM   3922  C13 MY  h 400      77.568  96.836  75.452  1.00  0.00           C
ATOM   3923  C12 MY  h 400      77.535  95.748  76.553  1.00  0.00           C
ATOM   3924 C114 MY  i 401      73.386  78.117  63.398  1.00  0.00           C
ATOM   3925 C113 MY  i 401      73.215  78.737  64.744  1.00  0.00           C
ATOM   3926 C112 MY  i 401      73.669  78.061  66.020  1.00  0.00           C
ATOM   3927 C111 MY  i 401      73.238  78.704  67.344  1.00  0.00           C
ATOM   3928 C110 MY  i 401      73.663  78.099  68.623  1.00  0.00           C
ATOM   3929  C19 MY  i 401      73.265  78.950  69.820  1.00  0.00           C
ATOM   3930  C18 MY  i 401      73.631  78.322  71.097  1.00  0.00           C
ATOM   3931  C17 MY  i 401      72.551  78.623  72.122  1.00  0.00           C
ATOM   3932  C16 MY  i 401      72.771  77.854  73.411  1.00  0.00           C
ATOM   3933  C15 MY  i 401      71.868  78.281  74.587  1.00  0.00           C
ATOM   3934  C14 MY  i 401      71.857  77.308  75.783  1.00  0.00           C
ATOM   3935  C13 MY  i 401      71.125  75.987  75.519  1.00  0.00           C
ATOM   3936  C12 MY  i 401      71.087  75.121  76.785  1.00  0.00           C
ATOM   3937  C11 PC  i 402      72.377  74.379  77.026  1.00  0.00           C
ATOM   3938  O12 PC  i 402      73.303  74.165  76.260  1.00  0.00           O
ATOM   3939  O11 PC  i 402      72.281  74.013  78.257  1.00  0.00           O
ATOM   3940  C1  PC  i 402      73.411  73.399  78.711  1.00  0.00           C
ATOM   3941  C2  PC  i 402      74.269  73.777  79.759  1.00  0.00           C
ATOM   3942  C3  PC  i 402      73.487  74.351  81.030  1.00  0.00           C
ATOM   3943  O31 PC  i 402      72.912  75.561  80.770  1.00  0.00           O
ATOM   3944  P31 PC  i 402      72.238  76.220  82.055  1.00  0.00           P
ATOM   3945  O32 PC  i 402      71.748  77.512  81.307  1.00  0.00           O
ATOM   3946  C31 PC  i 402      71.592  77.427  79.895  1.00  0.00           C
ATOM   3947  C32 PC  i 402      70.848  78.664  79.336  1.00  0.00           C
ATOM   3948  N31 PC  i 402      71.366  80.006  79.592  1.00  0.00           N
ATOM   3949  C33 PC  i 402      70.677  81.144  78.940  1.00  0.00           C
ATOM   3950  C34 PC  i 402      72.461  79.655  78.909  1.00  0.00           C
ATOM   3951  C35 PC  i 402      71.692  80.397  81.006  1.00  0.00           C
ATOM   3952  O33 PC  i 402      71.101  75.343  82.410  1.00  0.00           O
ATOM   3953  O34 PC  i 402      73.348  76.462  83.011  1.00  0.00           O
ATOM   3954  O21 PC  i 402      75.140  74.403  78.917  1.00  0.00           O
ATOM   3955  C21 PC  i 402      75.661  75.326  79.468  1.00  0.00           C
ATOM   3956  O22 PC  i 402      75.609  75.595  80.659  1.00  0.00           O
ATOM   3957 C114 MY  i 403      79.126  76.756  66.147  1.00  0.00           C
ATOM   3958 C113 MY  i 403      78.040  75.884  66.778  1.00  0.00           C
ATOM   3959 C112 MY  i 403      77.221  76.510  67.903  1.00  0.00           C
ATOM   3960 C111 MY  i 403      77.938  76.976  69.165  1.00  0.00           C
ATOM   3961 C110 MY  i 403      78.727  75.969  69.857  1.00  0.00           C
ATOM   3962  C19 MY  i 403      77.543  75.186  70.254  1.00  0.00           C
ATOM   3963  C18 MY  i 403      76.930  75.535  71.616  1.00  0.00           C
ATOM   3964  C17 MY  i 403      78.058  75.806  72.667  1.00  0.00           C
ATOM   3965  C16 MY  i 403      77.233  76.253  74.035  1.00  0.00           C
ATOM   3966  C15 MY  i 403      77.942  76.063  75.425  1.00  0.00           C
ATOM   3967  C14 MY  i 403      77.265  76.660  76.444  1.00  0.00           C
ATOM   3968  C13 MY  i 403      76.302  75.988  77.333  1.00  0.00           C
ATOM   3969  C12 MY  i 403      76.922  75.555  78.581  1.00  0.00           C
ATOM   3970 C114 MY  j 404      86.605  41.477  63.011  1.00  0.00           C
ATOM   3971 C113 MY  j 404      86.346  42.123  64.486  1.00  0.00           C
ATOM   3972 C112 MY  j 404      85.049  42.631  64.912  1.00  0.00           C
ATOM   3973 C111 MY  j 404      85.365  43.368  66.096  1.00  0.00           C
ATOM   3974 C110 MY  j 404      84.969  42.526  67.276  1.00  0.00           C
ATOM   3975  C19 MY  j 404      84.177  43.016  68.408  1.00  0.00           C
ATOM   3976  C18 MY  j 404      84.133  42.437  69.758  1.00  0.00           C
ATOM   3977  C17 MY  j 404      83.046  41.481  69.679  1.00  0.00           C
ATOM   3978  C16 MY  j 404      82.777  40.957  71.071  1.00  0.00           C
ATOM   3979  C15 MY  j 404      81.825  39.764  71.034  1.00  0.00           C
ATOM   3980  C14 MY  j 404      81.523  39.079  72.360  1.00  0.00           C
ATOM   3981  C13 MY  j 404      82.693  38.311  72.937  1.00  0.00           C
ATOM   3982  C12 MY  j 404      82.868  36.924  72.304  1.00  0.00           C
ATOM   3983  C11 PC  j 405      83.904  36.200  73.136  1.00  0.00           C
ATOM   3984  O12 PC  j 405      84.805  35.520  72.686  1.00  0.00           O
ATOM   3985  O11 PC  j 405      83.605  36.369  74.461  1.00  0.00           O
ATOM   3986  C1  PC  j 405      84.515  35.958  75.499  1.00  0.00           C
ATOM   3987  C2  PC  j 405      84.433  36.695  76.778  1.00  0.00           C
ATOM   3988  C3  PC  j 405      83.037  37.043  77.325  1.00  0.00           C
ATOM   3989  O31 PC  j 405      83.165  38.107  78.250  1.00  0.00           O
ATOM   3990  P31 PC  j 405      83.006  37.976  79.812  1.00  0.00           P
ATOM   3991  O32 PC  j 405      82.375  39.415  80.198  1.00  0.00           O
ATOM   3992  C31 PC  j 405      82.995  40.592  79.625  1.00  0.00           C
ATOM   3993  C32 PC  j 405      82.533  41.910  80.341  1.00  0.00           C
ATOM   3994  N31 PC  j 405      83.137  42.277  81.705  1.00  0.00           N
ATOM   3995  C33 PC  j 405      82.801  41.152  82.635  1.00  0.00           C
ATOM   3996  C34 PC  j 405      82.523  43.491  82.340  1.00  0.00           C
ATOM   3997  C35 PC  j 405      84.621  42.425  81.662  1.00  0.00           C
ATOM   3998  O33 PC  j 405      82.045  36.884  80.085  1.00  0.00           O
ATOM   3999  O34 PC  j 405      84.296  37.921  80.517  1.00  0.00           O
ATOM   4000  O21 PC  j 405      85.179  37.852  76.450  1.00  0.00           O
ATOM   4001  C21 PC  j 405      86.458  37.731  76.728  1.00  0.00           C
ATOM   4002  O22 PC  j 405      86.936  36.727  77.210  1.00  0.00           O
ATOM   4003 C114 MY  j 406      86.416  36.965  63.348  1.00  0.00           C
ATOM   4004 C113 MY  j 406      86.252  36.867  65.949  1.00  0.00           C
ATOM   4005 C112 MY  j 406      86.201  37.959  66.786  1.00  0.00           C
ATOM   4006 C111 MY  j 406      86.039  37.720  68.124  1.00  0.00           C
ATOM   4007 C110 MY  j 406      85.989  39.004  68.813  1.00  0.00           C
ATOM   4008  C19 MY  j 406      87.310  39.688  68.634  1.00  0.00           C
ATOM   4009  C18 MY  j 406      88.446  39.058  69.273  1.00  0.00           C
ATOM   4010  C17 MY  j 406      88.418  39.213  70.838  1.00  0.00           C
ATOM   4011  C16 MY  j 406      89.067  38.225  71.796  1.00  0.00           C
ATOM   4012  C15 MY  j 406      89.339  38.160  73.259  1.00  0.00           C
ATOM   4013  C14 MY  j 406      88.074  38.190  74.091  1.00  0.00           C
ATOM   4014  C13 MY  j 406      88.477  38.580  75.463  1.00  0.00           C
ATOM   4015  C12 MY  j 406      87.203  38.983  76.225  1.00  0.00           C
ATOM   4016 C114 MY  k 407      82.325  83.180  60.943  1.00  0.00           C
ATOM   4017 C113 MY  k 407      82.587  82.890  62.402  1.00  0.00           C
ATOM   4018 C112 MY  k 407      83.956  82.828  63.065  1.00  0.00           C
ATOM   4019 C111 MY  k 407      84.376  82.341  64.393  1.00  0.00           C
ATOM   4020 C110 MY  k 407      83.574  82.923  65.575  1.00  0.00           C
ATOM   4021  C19 MY  k 407      83.990  84.346  66.120  1.00  0.00           C
ATOM   4022  C18 MY  k 407      85.378  84.448  66.569  1.00  0.00           C
ATOM   4023  C17 MY  k 407      85.439  83.764  67.909  1.00  0.00           C
ATOM   4024  C16 MY  k 407      84.387  84.133  68.972  1.00  0.00           C
ATOM   4025  C15 MY  k 407      84.556  85.537  69.539  1.00  0.00           C
ATOM   4026  C14 MY  k 407      83.467  85.864  70.573  1.00  0.00           C
ATOM   4027  C13 MY  k 407      83.533  87.260  71.202  1.00  0.00           C
ATOM   4028  C12 MY  k 407      84.970  87.713  71.603  1.00  0.00           C
ATOM   4029  C11 PC  k 408      84.989  88.555  72.907  1.00  0.00           C
ATOM   4030  O12 PC  k 408      84.003  88.807  73.569  1.00  0.00           O
ATOM   4031  O11 PC  k 408      86.234  88.955  73.152  1.00  0.00           O
ATOM   4032  C1  PC  k 408      86.553  89.681  74.339  1.00  0.00           C
ATOM   4033  C2  PC  k 408      86.431  88.841  75.630  1.00  0.00           C
ATOM   4034  C3  PC  k 408      86.510  89.762  76.876  1.00  0.00           C
ATOM   4035  O31 PC  k 408      86.466  89.081  78.134  1.00  0.00           O
ATOM   4036  P31 PC  k 408      85.174  89.241  79.065  1.00  0.00           P
ATOM   4037  O32 PC  k 408      85.400  88.175  80.235  1.00  0.00           O
ATOM   4038  C31 PC  k 408      85.905  86.893  79.870  1.00  0.00           C
ATOM   4039  C32 PC  k 408      86.327  86.067  81.122  1.00  0.00           C
ATOM   4040  N31 PC  k 408      85.426  86.128  82.354  1.00  0.00           N
ATOM   4041  C33 PC  k 408      86.016  85.168  83.318  1.00  0.00           C
ATOM   4042  C34 PC  k 408      84.020  85.720  81.989  1.00  0.00           C
ATOM   4043  C35 PC  k 408      85.431  87.508  82.972  1.00  0.00           C
ATOM   4044  O33 PC  k 408      85.222  90.576  79.690  1.00  0.00           O
ATOM   4045  O34 PC  k 408      83.931  88.899  78.340  1.00  0.00           O
ATOM   4046  O21 PC  k 408      87.495  87.889  75.594  1.00  0.00           O
ATOM   4047  C21 PC  k 408      87.219  86.717  76.057  1.00  0.00           C
ATOM   4048  O22 PC  k 408      86.127  86.288  76.401  1.00  0.00           O
ATOM   4049 C114 MY  k 409      84.622  88.473  65.148  1.00  0.00           C
ATOM   4050 C113 MY  k 409      85.861  87.981  64.387  1.00  0.00           C
ATOM   4051 C112 MY  k 409      87.054  88.132  65.206  1.00  0.00           C
ATOM   4052 C111 MY  k 409      88.223  87.486  64.625  1.00  0.00           C
ATOM   4053 C110 MY  k 409      88.668  87.224  66.017  1.00  0.00           C
ATOM   4054  C19 MY  k 409      89.553  87.930  67.081  1.00  0.00           C
ATOM   4055  C18 MY  k 409      89.992  87.236  68.401  1.00  0.00           C
ATOM   4056  C17 MY  k 409      88.932  86.788  69.413  1.00  0.00           C
ATOM   4057  C16 MY  k 409      89.682  86.437  70.686  1.00  0.00           C
ATOM   4058  C15 MY  k 409      88.688  86.276  71.764  1.00  0.00           C
ATOM   4059  C14 MY  k 409      89.237  86.305  73.185  1.00  0.00           C
ATOM   4060  C13 MY  k 409      88.476  85.760  74.308  1.00  0.00           C
ATOM   4061  C12 MY  k 409      88.462  85.902  75.804  1.00  0.00           C
ATOM   4062 C114 MY  l 410      45.180  79.252  67.278  1.00  0.00           C
ATOM   4063 C113 MY  l 410      44.834  78.872  68.213  1.00  0.00           C
ATOM   4064 C112 MY  l 410      44.857  79.912  69.444  1.00  0.00           C
ATOM   4065 C111 MY  l 410      44.351  81.132  69.130  1.00  0.00           C
ATOM   4066 C110 MY  l 410      44.275  81.823  70.288  1.00  0.00           C
ATOM   4067  C19 MY  l 410      43.495  83.043  69.815  1.00  0.00           C
ATOM   4068  C18 MY  l 410      42.613  84.059  70.807  1.00  0.00           C
ATOM   4069  C17 MY  l 410      41.850  83.922  72.100  1.00  0.00           C
ATOM   4070  C16 MY  l 410      40.740  84.710  72.000  1.00  0.00           C
ATOM   4071  C15 MY  l 410      39.768  83.986  72.884  1.00  0.00           C
ATOM   4072  C14 MY  l 410      39.163  84.888  73.972  1.00  0.00           C
ATOM   4073  C13 MY  l 410      37.988  84.278  74.733  1.00  0.00           C
ATOM   4074  C12 MY  l 410      38.366  83.308  75.803  1.00  0.00           C
ATOM   4075  C11 PC  l 411      37.162  83.035  76.669  1.00  0.00           C
ATOM   4076  O12 PC  l 411      35.980  83.202  76.440  1.00  0.00           O
ATOM   4077  O11 PC  l 411      37.744  82.286  77.594  1.00  0.00           O
ATOM   4078  C1  PC  l 411      37.016  81.279  78.208  1.00  0.00           C
ATOM   4079  C2  PC  l 411      37.654  80.098  78.976  1.00  0.00           C
ATOM   4080  C3  PC  l 411      37.769  80.493  80.373  1.00  0.00           C
ATOM   4081  O31 PC  l 411      38.697  81.560  80.396  1.00  0.00           O
ATOM   4082  P31 PC  l 411      38.774  82.511  81.659  1.00  0.00           P
ATOM   4083  O32 PC  l 411      40.124  83.346  81.335  1.00  0.00           O
ATOM   4084  C31 PC  l 411      40.435  83.694  79.982  1.00  0.00           C
ATOM   4085  C32 PC  l 411      41.146  82.583  79.323  1.00  0.00           C
ATOM   4086  N31 PC  l 411      42.359  82.136  80.001  1.00  0.00           N
ATOM   4087  C33 PC  l 411      43.324  83.065  79.914  1.00  0.00           C
ATOM   4088  C34 PC  l 411      42.530  81.095  79.144  1.00  0.00           C
ATOM   4089  C35 PC  l 411      42.402  81.679  81.402  1.00  0.00           C
ATOM   4090  O33 PC  l 411      37.652  83.480  81.604  1.00  0.00           O
ATOM   4091  O34 PC  l 411      38.950  81.695  82.882  1.00  0.00           O
ATOM   4092  O21 PC  l 411      38.810  79.871  78.375  1.00  0.00           O
ATOM   4093  C21 PC  l 411      39.374  79.000  78.898  1.00  0.00           C
ATOM   4094  O22 PC  l 411      39.132  78.147  79.765  1.00  0.00           O
ATOM   4095 C114 MY  l 412      41.150  79.930  64.881  1.00  0.00           C
ATOM   4096 C113 MY  l 412      40.071  79.294  65.639  1.00  0.00           C
ATOM   4097 C112 MY  l 412      39.683  80.357  66.384  1.00  0.00           C
ATOM   4098 C111 MY  l 412      40.867  80.739  67.173  1.00  0.00           C
ATOM   4099 C110 MY  l 412      40.414  81.321  68.411  1.00  0.00           C
ATOM   4100  C19 MY  l 412      40.252  80.293  69.389  1.00  0.00           C
ATOM   4101  C18 MY  l 412      40.044  80.853  70.825  1.00  0.00           C
ATOM   4102  C17 MY  l 412      39.728  79.971  72.017  1.00  0.00           C
ATOM   4103  C16 MY  l 412      39.537  80.213  73.431  1.00  0.00           C
ATOM   4104  C15 MY  l 412      38.979  78.998  74.165  1.00  0.00           C
ATOM   4105  C14 MY  l 412      39.044  78.997  75.650  1.00  0.00           C
ATOM   4106  C13 MY  l 412      40.341  79.341  76.277  1.00  0.00           C
ATOM   4107  C12 MY  l 412      40.328  79.135  77.825  1.00  0.00           C
ATOM   4108  C12 OL  m 413      29.606  66.508  77.340  1.00  0.00           C
ATOM   4109  C13 OL  m 413      28.578  65.814  76.396  1.00  0.00           C
ATOM   4110  C14 OL  m 413      29.242  65.374  75.092  1.00  0.00           C
ATOM   4111  C15 OL  m 413      28.281  64.728  74.082  1.00  0.00           C
ATOM   4112  C16 OL  m 413      28.724  64.797  72.613  1.00  0.00           C
ATOM   4113  C17 OL  m 413      28.539  63.524  71.779  1.00  0.00           C
ATOM   4114  C18 OL  m 413      28.732  63.794  70.286  1.00  0.00           C
ATOM   4115  C19 OL  m 413      30.166  64.059  69.864  1.00  0.00           C
ATOM   4116 C110 OL  m 413      30.547  64.976  68.956  1.00  0.00           C
ATOM   4117 C111 OL  m 413      29.613  65.896  68.202  1.00  0.00           C
ATOM   4118 C112 OL  m 413      29.341  67.248  68.901  1.00  0.00           C
ATOM   4119 C113 OL  m 413      28.204  68.058  68.208  1.00  0.00           C
ATOM   4120 C114 OL  m 413      26.788  67.615  68.634  1.00  0.00           C
ATOM   4121 C115 OL  m 413      25.642  67.746  67.586  1.00  0.00           C
ATOM   4122 C116 OL  m 413      25.719  66.908  66.277  1.00  0.00           C
ATOM   4123 C117 OL  m 413      24.421  66.771  65.495  1.00  0.00           C
ATOM   4124 C118 OL  m 413      23.704  68.116  65.236  1.00  0.00           C
ATOM   4125  C11 PGR m 414      28.903  67.539  78.199  1.00  0.00           C
ATOM   4126  O12 PGR m 414      29.126  68.732  78.162  1.00  0.00           O
ATOM   4127  O11 PGR m 414      27.968  66.949  78.886  1.00  0.00           O
ATOM   4128  C1  PGR m 414      26.879  67.764  79.318  1.00  0.00           C
ATOM   4129  C2  PGR m 414      25.784  66.835  79.915  1.00  0.00           C
ATOM   4130  C3  PGR m 414      26.313  66.076  81.152  1.00  0.00           C
ATOM   4131  O31 PGR m 414      27.264  65.110  80.701  1.00  0.00           O
ATOM   4132  P31 PGR m 414      28.549  64.874  81.553  1.00  0.00           P
ATOM   4133  O32 PGR m 414      27.838  64.296  82.827  1.00  0.00           O
ATOM   4134  C31 PGR m 414      28.507  63.813  83.976  1.00  0.00           C
ATOM   4135  C32 PGR m 414      28.006  62.400  84.393  1.00  0.00           C
ATOM   4136  O35 PGR m 414      26.595  62.382  84.596  1.00  0.00           O
ATOM   4137  C33 PGR m 414      28.374  61.274  83.370  1.00  0.00           C
ATOM   4138  O33 PGR m 414      29.395  63.857  80.912  1.00  0.00           O
ATOM   4139  O34 PGR m 414      29.150  66.191  81.893  1.00  0.00           O
ATOM   4140  O21 PGR m 414      25.331  65.840  78.968  1.00  0.00           O
ATOM   4141  C21 PGR m 414      24.874  66.305  77.824  1.00  0.00           C
ATOM   4142  O22 PGR m 414      24.796  67.466  77.500  1.00  0.00           O
ATOM   4143  O36 PGR m 414      27.421  61.172  82.318  1.00  0.00           O
ATOM   4144  C12 OL  m 415      24.570  65.112  76.908  1.00  0.00           C
ATOM   4145  C13 OL  m 415      24.692  65.368  75.420  1.00  0.00           C
ATOM   4146  C14 OL  m 415      24.585  64.329  74.355  1.00  0.00           C
ATOM   4147  C15 OL  m 415      24.760  64.921  72.963  1.00  0.00           C
ATOM   4148  C16 OL  m 415      24.574  64.087  71.708  1.00  0.00           C
ATOM   4149  C17 OL  m 415      24.817  64.936  70.450  1.00  0.00           C
ATOM   4150  C18 OL  m 415      24.912  64.114  69.180  1.00  0.00           C
ATOM   4151  C19 OL  m 415      23.681  63.338  68.949  1.00  0.00           C
ATOM   4152 C110 OL  m 415      23.788  62.118  68.561  1.00  0.00           C
ATOM   4153 C111 OL  m 415      25.239  61.441  68.346  1.00  0.00           C
ATOM   4154 C112 OL  m 415      25.320  61.016  66.971  1.00  0.00           C
ATOM   4155 C113 OL  m 415      26.226  61.792  66.297  1.00  0.00           C
ATOM   4156 C114 OL  m 415      26.048  61.777  64.845  1.00  0.00           C
ATOM   4157 C115 OL  m 415      27.312  62.619  64.407  1.00  0.00           C
ATOM   4158 C116 OL  m 415      28.745  62.047  64.324  1.00  0.00           C
ATOM   4159 C117 OL  m 415      30.116  62.332  64.679  1.00  0.00           C
ATOM   4160 C118 OL  m 415      30.453  62.850  63.346  1.00  0.00           C
ATOM   4161 C114 MY  n 416      79.648  69.727  61.621  1.00  0.00           C
ATOM   4162 C113 MY  n 416      78.704  69.635  62.567  1.00  0.00           C
ATOM   4163 C112 MY  n 416      78.275  70.112  64.154  1.00  0.00           C
ATOM   4164 C111 MY  n 416      78.522  69.550  65.081  1.00  0.00           C
ATOM   4165 C110 MY  n 416      77.655  70.273  66.033  1.00  0.00           C
ATOM   4166  C19 MY  n 416      77.177  69.224  66.968  1.00  0.00           C
ATOM   4167  C18 MY  n 416      76.598  69.347  68.281  1.00  0.00           C
ATOM   4168  C17 MY  n 416      77.697  71.902  69.042  1.00  0.00           C
ATOM   4169  C16 MY  n 416      78.916  72.058  69.852  1.00  0.00           C
ATOM   4170  C15 MY  n 416      79.684  73.091  69.946  1.00  0.00           C
ATOM   4171  C14 MY  n 416      79.405  73.299  71.434  1.00  0.00           C
ATOM   4172  C13 MY  n 416      77.918  73.078  72.175  1.00  0.00           C
ATOM   4173  C12 MY  n 416      77.569  73.641  73.655  1.00  0.00           C
ATOM   4174  C11 PC  n 417      77.946  72.833  74.472  1.00  0.00           C
ATOM   4175  O12 PC  n 417      77.040  72.222  74.863  1.00  0.00           O
ATOM   4176  O11 PC  n 417      79.226  72.904  74.845  1.00  0.00           O
ATOM   4177  C1  PC  n 417      79.619  71.861  75.613  1.00  0.00           C
ATOM   4178  C2  PC  n 417      80.876  72.356  76.375  1.00  0.00           C
ATOM   4179  C3  PC  n 417      80.555  73.329  77.505  1.00  0.00           C
ATOM   4180  O31 PC  n 417      81.683  73.508  78.375  1.00  0.00           O
ATOM   4181  P31 PC  n 417      81.593  74.675  79.461  1.00  0.00           P
ATOM   4182  O32 PC  n 417      80.185  74.376  80.116  1.00  0.00           O
ATOM   4183  C31 PC  n 417      80.062  74.279  81.547  1.00  0.00           C
ATOM   4184  C32 PC  n 417      78.924  73.350  82.070  1.00  0.00           C
ATOM   4185  N31 PC  n 417      77.570  73.785  81.815  1.00  0.00           N
ATOM   4186  C33 PC  n 417      77.747  73.867  80.418  1.00  0.00           C
ATOM   4187  C34 PC  n 417      77.254  75.055  82.601  1.00  0.00           C
ATOM   4188  C35 PC  n 417      76.595  72.730  82.006  1.00  0.00           C
ATOM   4189  O33 PC  n 417      82.611  74.492  80.522  1.00  0.00           O
ATOM   4190  O34 PC  n 417      81.511  75.986  78.786  1.00  0.00           O
ATOM   4191  O21 PC  n 417      81.847  73.020  75.506  1.00  0.00           O
ATOM   4192  C21 PC  n 417      82.231  72.279  74.478  1.00  0.00           C
ATOM   4193  O22 PC  n 417      81.942  71.143  74.355  1.00  0.00           O
ATOM   4194 C114 MY  n 418      83.574  71.103  62.262  1.00  0.00           C
ATOM   4195 C113 MY  n 418      82.772  72.939  62.347  1.00  0.00           C
ATOM   4196 C112 MY  n 418      82.658  74.457  64.059  1.00  0.00           C
ATOM   4197 C111 MY  n 418      83.077  73.513  66.389  1.00  0.00           C
ATOM   4198 C110 MY  n 418      81.850  71.894  66.525  1.00  0.00           C
ATOM   4199  C19 MY  n 418      81.977  71.572  67.576  1.00  0.00           C
ATOM   4200  C18 MY  n 418      83.113  70.871  67.726  1.00  0.00           C
ATOM   4201  C17 MY  n 418      82.729  70.442  69.048  1.00  0.00           C
ATOM   4202  C16 MY  n 418      84.024  70.648  69.894  1.00  0.00           C
ATOM   4203  C15 MY  n 418      84.911  71.671  70.236  1.00  0.00           C
ATOM   4204  C14 MY  n 418      83.902  72.450  70.964  1.00  0.00           C
ATOM   4205  C13 MY  n 418      83.496  71.907  72.337  1.00  0.00           C
ATOM   4206  C12 MY  n 418      82.849  72.898  73.297  1.00  0.00           C
ATOM   4207 C114 MY  o 419      81.699  37.088  67.070  1.00  0.00           C
ATOM   4208 C113 MY  o 419      81.357  36.834  68.278  1.00  0.00           C
ATOM   4209 C112 MY  o 419      80.239  37.326  68.645  1.00  0.00           C
ATOM   4210 C111 MY  o 419      79.274  37.317  67.505  1.00  0.00           C
ATOM   4211 C110 MY  o 419      78.048  38.112  67.869  1.00  0.00           C
ATOM   4212  C19 MY  o 419      77.335  37.587  69.125  1.00  0.00           C
ATOM   4213  C18 MY  o 419      77.312  38.494  70.341  1.00  0.00           C
ATOM   4214  C17 MY  o 419      76.650  37.928  71.612  1.00  0.00           C
ATOM   4215  C16 MY  o 419      75.114  37.776  71.499  1.00  0.00           C
ATOM   4216  C15 MY  o 419      74.486  36.696  72.368  1.00  0.00           C
ATOM   4217  C14 MY  o 419      74.789  36.764  73.853  1.00  0.00           C
ATOM   4218  C13 MY  o 419      74.739  35.345  74.399  1.00  0.00           C
ATOM   4219  C12 MY  o 419      75.094  35.350  75.883  1.00  0.00           C
ATOM   4220  C11 PC  o 420      75.169  33.902  76.373  1.00  0.00           C
ATOM   4221  O12 PC  o 420      74.454  33.008  75.961  1.00  0.00           O
ATOM   4222  O11 PC  o 420      76.238  33.728  77.128  1.00  0.00           O
ATOM   4223  C1  PC  o 420      76.677  32.349  77.204  1.00  0.00           C
ATOM   4224  C2  PC  o 420      77.418  32.136  78.548  1.00  0.00           C
ATOM   4225  C3  PC  o 420      76.454  32.250  79.769  1.00  0.00           C
ATOM   4226  O31 PC  o 420      75.618  33.387  79.757  1.00  0.00           O
ATOM   4227  P31 PC  o 420      74.595  33.655  80.925  1.00  0.00           P
ATOM   4228  O32 PC  o 420      75.524  34.615  81.725  1.00  0.00           O
ATOM   4229  C31 PC  o 420      75.139  35.974  81.981  1.00  0.00           C
ATOM   4230  C32 PC  o 420      75.284  36.942  80.777  1.00  0.00           C
ATOM   4231  N31 PC  o 420      76.626  37.220  80.146  1.00  0.00           N
ATOM   4232  C33 PC  o 420      77.174  35.999  79.451  1.00  0.00           C
ATOM   4233  C34 PC  o 420      77.673  37.576  81.133  1.00  0.00           C
ATOM   4234  C35 PC  o 420      76.494  38.417  79.255  1.00  0.00           C
ATOM   4235  O33 PC  o 420      73.590  34.549  80.366  1.00  0.00           O
ATOM   4236  O34 PC  o 420      74.295  32.425  81.714  1.00  0.00           O
ATOM   4237  O21 PC  o 420      78.482  33.079  78.650  1.00  0.00           O
ATOM   4238  C21 PC  o 420      79.431  32.791  77.831  1.00  0.00           C
ATOM   4239  O22 PC  o 420      79.587  31.759  77.257  1.00  0.00           O
ATOM   4240 C114 MY  o 421      78.307  33.695  65.867  1.00  0.00           C
ATOM   4241 C113 MY  o 421      77.265  32.765  66.323  1.00  0.00           C
ATOM   4242 C112 MY  o 421      76.107  32.733  67.231  1.00  0.00           C
ATOM   4243 C111 MY  o 421      76.344  33.265  68.603  1.00  0.00           C
ATOM   4244 C110 MY  o 421      77.200  32.482  69.571  1.00  0.00           C
ATOM   4245  C19 MY  o 421      77.213  33.171  70.914  1.00  0.00           C
ATOM   4246  C18 MY  o 421      77.203  32.367  72.182  1.00  0.00           C
ATOM   4247  C17 MY  o 421      77.853  32.888  73.471  1.00  0.00           C
ATOM   4248  C16 MY  o 421      79.070  33.821  73.409  1.00  0.00           C
ATOM   4249  C15 MY  o 421      79.913  34.014  74.631  1.00  0.00           C
ATOM   4250  C14 MY  o 421      79.028  34.727  75.601  1.00  0.00           C
ATOM   4251  C13 MY  o 421      79.651  35.141  76.902  1.00  0.00           C
ATOM   4252  C12 MY  o 421      80.206  33.990  77.583  1.00  0.00           C
ATOM   4253 C114 MY  p 422      63.683  42.464  66.367  1.00  0.00           C
ATOM   4254 C113 MY  p 422      63.833  41.245  67.060  1.00  0.00           C
ATOM   4255 C112 MY  p 422      62.895  41.475  68.161  1.00  0.00           C
ATOM   4256 C111 MY  p 422      62.767  40.387  69.161  1.00  0.00           C
ATOM   4257 C110 MY  p 422      63.969  40.332  70.130  1.00  0.00           C
ATOM   4258  C19 MY  p 422      63.898  39.223  71.168  1.00  0.00           C
ATOM   4259  C18 MY  p 422      63.038  39.583  72.378  1.00  0.00           C
ATOM   4260  C17 MY  p 422      62.686  38.408  73.261  1.00  0.00           C
ATOM   4261  C16 MY  p 422      63.743  38.090  74.234  1.00  0.00           C
ATOM   4262  C15 MY  p 422      63.343  37.011  75.274  1.00  0.00           C
ATOM   4263  C14 MY  p 422      64.690  37.046  75.803  1.00  0.00           C
ATOM   4264  C13 MY  p 422      66.879  35.724  75.223  1.00  0.00           C
ATOM   4265  C12 MY  p 422      67.720  34.882  75.603  1.00  0.00           C
ATOM   4266  C11 PC  p 423      68.578  36.365  76.007  1.00  0.00           C
ATOM   4267  O12 PC  p 423      68.460  37.410  75.386  1.00  0.00           O
ATOM   4268  O11 PC  p 423      68.941  36.525  77.341  1.00  0.00           O
ATOM   4269  C1  PC  p 423      69.420  37.585  78.108  1.00  0.00           C
ATOM   4270  C2  PC  p 423      68.505  38.466  79.014  1.00  0.00           C
ATOM   4271  C3  PC  p 423      67.582  37.887  80.153  1.00  0.00           C
ATOM   4272  O31 PC  p 423      66.342  37.434  79.704  1.00  0.00           O
ATOM   4273  P31 PC  p 423      65.158  36.757  80.545  1.00  0.00           P
ATOM   4274  O32 PC  p 423      64.703  38.116  80.995  1.00  0.00           O
ATOM   4275  C31 PC  p 423      63.322  38.294  80.841  1.00  0.00           C
ATOM   4276  C32 PC  p 423      63.007  39.598  81.548  1.00  0.00           C
ATOM   4277  N31 PC  p 423      63.673  40.848  80.980  1.00  0.00           N
ATOM   4278  C33 PC  p 423      65.059  41.117  81.460  1.00  0.00           C
ATOM   4279  C34 PC  p 423      62.895  42.014  81.381  1.00  0.00           C
ATOM   4280  C35 PC  p 423      63.699  40.736  79.480  1.00  0.00           C
ATOM   4281  O33 PC  p 423      64.176  36.128  79.600  1.00  0.00           O
ATOM   4282  O34 PC  p 423      65.799  35.884  81.541  1.00  0.00           O
ATOM   4283  O21 PC  p 423      67.693  39.179  78.116  1.00  0.00           O
ATOM   4284  C21 PC  p 423      68.145  40.280  77.570  1.00  0.00           C
ATOM   4285  O22 PC  p 423      69.246  40.775  77.704  1.00  0.00           O
ATOM   4286 C114 MY  p 424      69.619  41.600  63.381  1.00  0.00           C
ATOM   4287 C113 MY  p 424      68.801  42.484  64.183  1.00  0.00           C
ATOM   4288 C112 MY  p 424      68.498  41.811  65.509  1.00  0.00           C
ATOM   4289 C111 MY  p 424      67.761  42.821  66.535  1.00  0.00           C
ATOM   4290 C110 MY  p 424      67.442  42.237  67.957  1.00  0.00           C
ATOM   4291  C19 MY  p 424      67.000  43.221  69.044  1.00  0.00           C
ATOM   4292  C18 MY  p 424      67.199  42.825  70.683  1.00  0.00           C
ATOM   4293  C17 MY  p 424      67.780  43.435  72.127  1.00  0.00           C
ATOM   4294  C16 MY  p 424      68.154  42.511  73.138  1.00  0.00           C
ATOM   4295  C15 MY  p 424      67.341  41.199  73.038  1.00  0.00           C
ATOM   4296  C14 MY  p 424      67.358  40.509  74.363  1.00  0.00           C
ATOM   4297  C13 MY  p 424      67.505  41.496  75.505  1.00  0.00           C
ATOM   4298  C12 MY  p 424      67.008  40.922  76.815  1.00  0.00           C
ATOM   4299 C114 MY  q 425      30.011  74.790  67.179  1.00  0.00           C
ATOM   4300 C113 MY  q 425      29.741  75.456  68.401  1.00  0.00           C
ATOM   4301 C112 MY  q 425      29.193  76.766  68.626  1.00  0.00           C
ATOM   4302 C111 MY  q 425      29.884  77.576  67.605  1.00  0.00           C
ATOM   4303 C110 MY  q 425      29.230  78.846  67.814  1.00  0.00           C
ATOM   4304  C19 MY  q 425      29.667  79.821  66.766  1.00  0.00           C
ATOM   4305  C18 MY  q 425      31.048  80.115  66.602  1.00  0.00           C
ATOM   4306  C17 MY  q 425      31.420  82.911  66.807  1.00  0.00           C
ATOM   4307  C16 MY  q 425      34.016  82.877  66.812  1.00  0.00           C
ATOM   4308  C15 MY  q 425      34.807  81.775  68.188  1.00  0.00           C
ATOM   4309  C14 MY  q 425      34.327  82.089  69.558  1.00  0.00           C
ATOM   4310  C13 MY  q 425      35.059  81.110  70.432  1.00  0.00           C
ATOM   4311  C12 MY  q 425      34.560  81.054  71.605  1.00  0.00           C
ATOM   4312  C11 PC  q 426      35.472  80.519  72.875  1.00  0.00           C
ATOM   4313  O12 PC  q 426      36.246  79.615  72.714  1.00  0.00           O
ATOM   4314  O11 PC  q 426      35.293  81.056  74.122  1.00  0.00           O
ATOM   4315  C1  PC  q 426      35.845  80.480  75.239  1.00  0.00           C
ATOM   4316  C2  PC  q 426      34.939  79.645  76.180  1.00  0.00           C
ATOM   4317  C3  PC  q 426      35.396  79.326  77.560  1.00  0.00           C
ATOM   4318  O31 PC  q 426      34.957  78.381  78.468  1.00  0.00           O
ATOM   4319  P31 PC  q 426      34.650  78.746  79.996  1.00  0.00           P
ATOM   4320  O32 PC  q 426      33.703  77.525  80.134  1.00  0.00           O
ATOM   4321  C31 PC  q 426      32.404  77.719  79.611  1.00  0.00           C
ATOM   4322  C32 PC  q 426      31.464  76.605  80.124  1.00  0.00           C
ATOM   4323  N31 PC  q 426      31.347  76.261  81.623  1.00  0.00           N
ATOM   4324  C33 PC  q 426      30.217  75.288  81.851  1.00  0.00           C
ATOM   4325  C34 PC  q 426      31.078  77.485  82.468  1.00  0.00           C
ATOM   4326  C35 PC  q 426      32.643  75.712  82.087  1.00  0.00           C
ATOM   4327  O33 PC  q 426      35.817  78.534  80.859  1.00  0.00           O
ATOM   4328  O34 PC  q 426      33.926  80.032  80.098  1.00  0.00           O
ATOM   4329  O21 PC  q 426      34.911  78.344  75.736  1.00  0.00           O
ATOM   4330  C21 PC  q 426      33.817  77.978  75.274  1.00  0.00           C
ATOM   4331  O22 PC  q 426      32.879  78.632  74.976  1.00  0.00           O
ATOM   4332 C114 MY  q 427      33.476  75.674  64.888  1.00  0.00           C
ATOM   4333 C113 MY  q 427      33.316  76.789  64.195  1.00  0.00           C
ATOM   4334 C112 MY  q 427      32.658  77.252  65.418  1.00  0.00           C
ATOM   4335 C111 MY  q 427      33.481  77.191  66.721  1.00  0.00           C
ATOM   4336 C110 MY  q 427      34.948  77.587  66.567  1.00  0.00           C
ATOM   4337  C19 MY  q 427      35.668  77.551  67.852  1.00  0.00           C
ATOM   4338  C18 MY  q 427      35.647  76.335  68.446  1.00  0.00           C
ATOM   4339  C17 MY  q 427      36.498  76.431  69.634  1.00  0.00           C
ATOM   4340  C16 MY  q 427      35.633  76.569  70.920  1.00  0.00           C
ATOM   4341  C15 MY  q 427      34.340  75.688  71.276  1.00  0.00           C
ATOM   4342  C14 MY  q 427      33.685  76.205  72.540  1.00  0.00           C
ATOM   4343  C13 MY  q 427      34.468  76.063  73.846  1.00  0.00           C
ATOM   4344  C12 MY  q 427      33.713  76.515  75.103  1.00  0.00           C
ATOM   4345  C12 OL  r 428      49.607  97.284  78.298  1.00  0.00           C
ATOM   4346  C13 OL  r 428      49.276  97.475  76.779  1.00  0.00           C
ATOM   4347  C14 OL  r 428      49.662  98.803  76.171  1.00  0.00           C
ATOM   4348  C15 OL  r 428      49.087  98.678  74.800  1.00  0.00           C
ATOM   4349  C16 OL  r 428      49.966  98.565  73.658  1.00  0.00           C
ATOM   4350  C17 OL  r 428      49.301  98.950  72.486  1.00  0.00           C
ATOM   4351  C18 OL  r 428      50.216  98.260  71.640  1.00  0.00           C
ATOM   4352  C19 OL  r 428      51.402  98.790  71.251  1.00  0.00           C
ATOM   4353 C110 OL  r 428      52.115  98.264  70.373  1.00  0.00           C
ATOM   4354 C111 OL  r 428      52.052  96.993  69.467  1.00  0.00           C
ATOM   4355 C112 OL  r 428      52.577  97.229  68.078  1.00  0.00           C
ATOM   4356 C113 OL  r 428      52.800  98.576  67.668  1.00  0.00           C
ATOM   4357 C114 OL  r 428      53.230  99.052  65.319  1.00  0.00           C
ATOM   4358 C115 OL  r 428      52.356  99.979  64.342  1.00  0.00           C
ATOM   4359 C116 OL  r 428      53.326 100.083  63.604  1.00  0.00           C
ATOM   4360 C117 OL  r 428      53.342  99.076  62.707  1.00  0.00           C
ATOM   4361 C118 OL  r 428      54.435  99.259  61.629  1.00  0.00           C
ATOM   4362  C11 PGR r 429      51.022  97.144  78.700  1.00  0.00           C
ATOM   4363  O12 PGR r 429      51.770  97.395  77.867  1.00  0.00           O
ATOM   4364  O11 PGR r 429      51.400  96.982  79.953  1.00  0.00           O
ATOM   4365  C1  PGR r 429      52.851  96.866  80.152  1.00  0.00           C
ATOM   4366  C2  PGR r 429      53.486  98.066  80.871  1.00  0.00           C
ATOM   4367  C3  PGR r 429      52.667  98.470  82.098  1.00  0.00           C
ATOM   4368  O31 PGR r 429      52.983  99.799  82.486  1.00  0.00           O
ATOM   4369  P31 PGR r 429      52.889 100.205  84.008  1.00  0.00           P
ATOM   4370  O32 PGR r 429      52.768 101.796  84.044  1.00  0.00           O
ATOM   4371  C31 PGR r 429      52.151 102.499  82.959  1.00  0.00           C
ATOM   4372  C32 PGR r 429      53.205 103.062  81.968  1.00  0.00           C
ATOM   4373  O35 PGR r 429      54.258 102.138  81.768  1.00  0.00           O
ATOM   4374  C33 PGR r 429      52.610 103.433  80.595  1.00  0.00           C
ATOM   4375  O33 PGR r 429      51.650  99.617  84.554  1.00  0.00           O
ATOM   4376  O34 PGR r 429      54.148  99.766  84.656  1.00  0.00           O
ATOM   4377  O21 PGR r 429      53.470  99.165  79.978  1.00  0.00           O
ATOM   4378  C21 PGR r 429      54.411  99.126  79.119  1.00  0.00           C
ATOM   4379  O22 PGR r 429      55.143  98.184  78.845  1.00  0.00           O
ATOM   4380  O36 PGR r 429      53.578 103.615  79.576  1.00  0.00           O
ATOM   4381  C12 OL  r 430      54.453 100.479  78.581  1.00  0.00           C
ATOM   4382  C13 OL  r 430      55.039 100.235  77.315  1.00  0.00           C
ATOM   4383  C14 OL  r 430      54.290  99.976  75.948  1.00  0.00           C
ATOM   4384  C15 OL  r 430      53.055 100.811  75.719  1.00  0.00           C
ATOM   4385  C16 OL  r 430      53.244 102.326  75.502  1.00  0.00           C
ATOM   4386  C17 OL  r 430      51.947 103.150  75.454  1.00  0.00           C
ATOM   4387  C18 OL  r 430      51.243 103.124  74.079  1.00  0.00           C
ATOM   4388  C19 OL  r 430      51.850 104.089  73.094  1.00  0.00           C
ATOM   4389 C110 OL  r 430      51.979 103.857  71.781  1.00  0.00           C
ATOM   4390 C111 OL  r 430      51.525 102.596  71.099  1.00  0.00           C
ATOM   4391 C112 OL  r 430      51.850 102.413  69.602  1.00  0.00           C
ATOM   4392 C113 OL  r 430      53.143 101.662  69.254  1.00  0.00           C
ATOM   4393 C114 OL  r 430      53.438 101.542  67.785  1.00  0.00           C
ATOM   4394 C115 OL  r 430      54.831 101.230  67.446  1.00  0.00           C
ATOM   4395 C116 OL  r 430      55.297 101.610  65.981  1.00  0.00           C
ATOM   4396 C117 OL  r 430      56.365 101.221  65.379  1.00  0.00           C
ATOM   4397 C118 OL  r 430      56.271  99.425  65.278  1.00  0.00           C
ATOM   4398 C114 MY  s 431      83.964  65.027  63.864  1.00  0.00           C
ATOM   4399 C113 MY  s 431      83.429  63.773  63.307  1.00  0.00           C
ATOM   4400 C112 MY  s 431      83.031  62.587  64.120  1.00  0.00           C
ATOM   4401 C111 MY  s 431      81.769  62.883  64.818  1.00  0.00           C
ATOM   4402 C110 MY  s 431      81.713  62.742  66.330  1.00  0.00           C
ATOM   4403  C19 MY  s 431      82.845  63.412  67.042  1.00  0.00           C
ATOM   4404  C18 MY  s 431      82.597  63.413  68.556  1.00  0.00           C
ATOM   4405  C17 MY  s 431      83.577  64.075  69.361  1.00  0.00           C
ATOM   4406  C16 MY  s 431      83.511  64.139  70.822  1.00  0.00           C
ATOM   4407  C15 MY  s 431      82.336  64.819  71.405  1.00  0.00           C
ATOM   4408  C14 MY  s 431      82.338  64.908  72.912  1.00  0.00           C
ATOM   4409  C13 MY  s 431      81.658  63.677  73.580  1.00  0.00           C
ATOM   4410  C12 MY  s 431      81.602  63.822  75.176  1.00  0.00           C
ATOM   4411  C11 PC  s 432      82.848  63.734  75.750  1.00  0.00           C
ATOM   4412  O12 PC  s 432      83.380  63.344  74.817  1.00  0.00           O
ATOM   4413  O11 PC  s 432      83.120  63.941  76.973  1.00  0.00           O
ATOM   4414  C1  PC  s 432      84.331  63.713  77.624  1.00  0.00           C
ATOM   4415  C2  PC  s 432      84.638  64.734  78.755  1.00  0.00           C
ATOM   4416  C3  PC  s 432      83.704  64.357  79.764  1.00  0.00           C
ATOM   4417  O31 PC  s 432      82.413  64.854  79.350  1.00  0.00           O
ATOM   4418  P31 PC  s 432      81.215  63.972  79.871  1.00  0.00           P
ATOM   4419  O32 PC  s 432      80.010  64.924  80.148  1.00  0.00           O
ATOM   4420  C31 PC  s 432      79.762  66.127  79.458  1.00  0.00           C
ATOM   4421  C32 PC  s 432      80.437  67.287  80.219  1.00  0.00           C
ATOM   4422  N31 PC  s 432      80.109  67.439  81.694  1.00  0.00           N
ATOM   4423  C33 PC  s 432      80.143  68.854  82.107  1.00  0.00           C
ATOM   4424  C34 PC  s 432      81.129  66.709  82.527  1.00  0.00           C
ATOM   4425  C35 PC  s 432      78.714  66.940  81.890  1.00  0.00           C
ATOM   4426  O33 PC  s 432      80.774  63.071  78.794  1.00  0.00           O
ATOM   4427  O34 PC  s 432      81.653  63.405  81.165  1.00  0.00           O
ATOM   4428  O21 PC  s 432      84.410  66.076  78.270  1.00  0.00           O
ATOM   4429  C21 PC  s 432      84.820  67.094  78.986  1.00  0.00           C
ATOM   4430  O22 PC  s 432      85.273  67.007  80.114  1.00  0.00           O
ATOM   4431 C114 MY  s 433      84.670  68.363  66.262  1.00  0.00           C
ATOM   4432 C113 MY  s 433      85.467  67.852  67.369  1.00  0.00           C
ATOM   4433 C112 MY  s 433      85.499  68.394  68.655  1.00  0.00           C
ATOM   4434 C111 MY  s 433      84.119  68.231  69.183  1.00  0.00           C
ATOM   4435 C110 MY  s 433      83.913  68.160  70.814  1.00  0.00           C
ATOM   4436  C19 MY  s 433      84.868  68.982  71.862  1.00  0.00           C
ATOM   4437  C18 MY  s 433      84.557  68.902  73.323  1.00  0.00           C
ATOM   4438  C17 MY  s 433      83.106  68.926  73.709  1.00  0.00           C
ATOM   4439  C16 MY  s 433      82.809  68.825  75.226  1.00  0.00           C
ATOM   4440  C15 MY  s 433      83.297  69.930  76.205  1.00  0.00           C
ATOM   4441  C14 MY  s 433      82.739  69.959  77.585  1.00  0.00           C
ATOM   4442  C13 MY  s 433      83.174  68.779  78.338  1.00  0.00           C
ATOM   4443  C12 MY  s 433      84.635  68.390  78.167  1.00  0.00           C
ATOM   4444 C114 MY  t 434      46.936  46.413  65.607  1.00  0.00           C
ATOM   4445 C113 MY  t 434      47.567  45.616  66.750  1.00  0.00           C
ATOM   4446 C112 MY  t 434      46.902  45.957  68.077  1.00  0.00           C
ATOM   4447 C111 MY  t 434      47.731  45.519  69.309  1.00  0.00           C
ATOM   4448 C110 MY  t 434      48.906  46.335  69.659  1.00  0.00           C
ATOM   4449  C19 MY  t 434      48.351  47.650  69.763  1.00  0.00           C
ATOM   4450  C18 MY  t 434      47.492  48.332  70.728  1.00  0.00           C
ATOM   4451  C17 MY  t 434      47.191  49.790  70.579  1.00  0.00           C
ATOM   4452  C16 MY  t 434      46.129  49.685  71.660  1.00  0.00           C
ATOM   4453  C15 MY  t 434      46.500  49.502  73.183  1.00  0.00           C
ATOM   4454  C14 MY  t 434      45.344  49.887  74.216  1.00  0.00           C
ATOM   4455  C13 MY  t 434      44.122  48.976  74.363  1.00  0.00           C
ATOM   4456  C12 MY  t 434      43.728  49.382  75.673  1.00  0.00           C
ATOM   4457  C11 PC  t 435      42.627  48.485  75.819  1.00  0.00           C
ATOM   4458  O12 PC  t 435      41.683  48.410  75.050  1.00  0.00           O
ATOM   4459  O11 PC  t 435      42.843  47.858  76.906  1.00  0.00           O
ATOM   4460  C1  PC  t 435      42.146  46.647  77.147  1.00  0.00           C
ATOM   4461  C2  PC  t 435      43.178  45.717  77.844  1.00  0.00           C
ATOM   4462  C3  PC  t 435      43.687  46.369  79.189  1.00  0.00           C
ATOM   4463  O31 PC  t 435      44.896  45.801  79.662  1.00  0.00           O
ATOM   4464  P31 PC  t 435      46.285  46.546  79.634  1.00  0.00           P
ATOM   4465  O32 PC  t 435      45.907  48.018  80.198  1.00  0.00           O
ATOM   4466  C31 PC  t 435      45.545  48.164  81.583  1.00  0.00           C
ATOM   4467  C32 PC  t 435      44.012  48.329  81.787  1.00  0.00           C
ATOM   4468  N31 PC  t 435      43.388  49.677  81.445  1.00  0.00           N
ATOM   4469  C33 PC  t 435      41.962  49.567  81.818  1.00  0.00           C
ATOM   4470  C34 PC  t 435      43.558  50.007  80.012  1.00  0.00           C
ATOM   4471  C35 PC  t 435      43.976  50.794  82.235  1.00  0.00           C
ATOM   4472  O33 PC  t 435      47.134  45.839  80.611  1.00  0.00           O
ATOM   4473  O34 PC  t 435      46.748  46.635  78.233  1.00  0.00           O
ATOM   4474  O21 PC  t 435      44.294  45.493  76.974  1.00  0.00           O
ATOM   4475  C21 PC  t 435      44.224  44.779  75.887  1.00  0.00           C
ATOM   4476  O22 PC  t 435      43.311  44.046  75.544  1.00  0.00           O
ATOM   4477 C114 MY  t 436      48.474  52.359  66.073  1.00  0.00           C
ATOM   4478 C113 MY  t 436      47.475  52.026  66.801  1.00  0.00           C
ATOM   4479 C112 MY  t 436      46.115  49.998  66.463  1.00  0.00           C
ATOM   4480 C111 MY  t 436      44.549  50.024  67.091  1.00  0.00           C
ATOM   4481 C110 MY  t 436      44.427  48.952  67.809  1.00  0.00           C
ATOM   4482  C19 MY  t 436      43.054  49.096  68.263  1.00  0.00           C
ATOM   4483  C18 MY  t 436      42.767  47.781  68.881  1.00  0.00           C
ATOM   4484  C17 MY  t 436      43.571  47.344  70.121  1.00  0.00           C
ATOM   4485  C16 MY  t 436      42.913  46.118  70.797  1.00  0.00           C
ATOM   4486  C15 MY  t 436      43.896  45.117  71.423  1.00  0.00           C
ATOM   4487  C14 MY  t 436      44.446  45.703  72.704  1.00  0.00           C
ATOM   4488  C13 MY  t 436      45.303  44.778  73.552  1.00  0.00           C
ATOM   4489  C12 MY  t 436      45.500  45.069  75.075  1.00  0.00           C
ATOM   4490 C114 MY  u 437      33.527  49.708  66.149  1.00  0.00           C
ATOM   4491 C113 MY  u 437      34.746  49.627  67.035  1.00  0.00           C
ATOM   4492 C112 MY  u 437      35.230  50.963  67.574  1.00  0.00           C
ATOM   4493 C111 MY  u 437      36.303  51.012  68.667  1.00  0.00           C
ATOM   4494 C110 MY  u 437      36.219  50.110  69.895  1.00  0.00           C
ATOM   4495  C19 MY  u 437      35.068  50.542  70.785  1.00  0.00           C
ATOM   4496  C18 MY  u 437      35.420  51.779  71.626  1.00  0.00           C
ATOM   4497  C17 MY  u 437      34.239  52.447  72.302  1.00  0.00           C
ATOM   4498  C16 MY  u 437      34.628  53.786  72.932  1.00  0.00           C
ATOM   4499  C15 MY  u 437      35.663  53.731  74.089  1.00  0.00           C
ATOM   4500  C14 MY  u 437      35.343  53.001  75.406  1.00  0.00           C
ATOM   4501  C13 MY  u 437      33.933  53.018  75.807  1.00  0.00           C
ATOM   4502  C12 MY  u 437      33.700  52.874  77.265  1.00  0.00           C
ATOM   4503  C11 PC  u 438      32.788  51.964  77.767  1.00  0.00           C
ATOM   4504  O12 PC  u 438      32.407  51.093  77.035  1.00  0.00           O
ATOM   4505  O11 PC  u 438      32.401  52.278  78.950  1.00  0.00           O
ATOM   4506  C1  PC  u 438      31.497  51.380  79.518  1.00  0.00           C
ATOM   4507  C2  PC  u 438      32.267  50.360  80.306  1.00  0.00           C
ATOM   4508  C3  PC  u 438      33.154  50.926  81.450  1.00  0.00           C
ATOM   4509  O31 PC  u 438      34.447  51.355  81.008  1.00  0.00           O
ATOM   4510  P31 PC  u 438      35.043  52.709  81.552  1.00  0.00           P
ATOM   4511  O32 PC  u 438      36.545  52.444  81.160  1.00  0.00           O
ATOM   4512  C31 PC  u 438      36.979  52.363  79.807  1.00  0.00           C
ATOM   4513  C32 PC  u 438      37.177  50.913  79.332  1.00  0.00           C
ATOM   4514  N31 PC  u 438      38.224  50.028  80.044  1.00  0.00           N
ATOM   4515  C33 PC  u 438      37.745  49.450  81.308  1.00  0.00           C
ATOM   4516  C34 PC  u 438      39.506  50.677  80.210  1.00  0.00           C
ATOM   4517  C35 PC  u 438      38.525  48.941  79.240  1.00  0.00           C
ATOM   4518  O33 PC  u 438      34.603  53.847  80.720  1.00  0.00           O
ATOM   4519  O34 PC  u 438      34.930  52.785  83.023  1.00  0.00           O
ATOM   4520  O21 PC  u 438      33.078  49.738  79.357  1.00  0.00           O
ATOM   4521  C21 PC  u 438      33.549  48.733  79.830  1.00  0.00           C
ATOM   4522  O22 PC  u 438      33.480  48.221  80.940  1.00  0.00           O
ATOM   4523 C114 MY  u 439      36.050  45.413  65.519  1.00  0.00           C
ATOM   4524 C113 MY  u 439      35.566  44.999  67.404  1.00  0.00           C
ATOM   4525 C112 MY  u 439      35.217  46.151  68.316  1.00  0.00           C
ATOM   4526 C111 MY  u 439      34.797  45.617  69.607  1.00  0.00           C
ATOM   4527 C110 MY  u 439      34.504  46.721  70.519  1.00  0.00           C
ATOM   4528  C19 MY  u 439      33.639  46.306  71.705  1.00  0.00           C
ATOM   4529  C18 MY  u 439      34.246  45.256  72.627  1.00  0.00           C
ATOM   4530  C17 MY  u 439      35.200  45.612  73.709  1.00  0.00           C
ATOM   4531  C16 MY  u 439      34.965  46.928  74.434  1.00  0.00           C
ATOM   4532  C15 MY  u 439      35.585  46.912  75.751  1.00  0.00           C
ATOM   4533  C14 MY  u 439      34.824  46.520  76.541  1.00  0.00           C
ATOM   4534  C13 MY  u 439      33.836  47.327  77.552  1.00  0.00           C
ATOM   4535  C12 MY  u 439      34.327  48.189  78.759  1.00  0.00           C
ATOM   4536 C114 MY  v 440      89.709  79.991  65.365  1.00  0.00           C
ATOM   4537 C113 MY  v 440      89.130  79.622  66.648  1.00  0.00           C
ATOM   4538 C112 MY  v 440      87.536  80.587  67.306  1.00  0.00           C
ATOM   4539 C111 MY  v 440      85.946  79.513  68.032  1.00  0.00           C
ATOM   4540 C110 MY  v 440      86.297  78.290  68.926  1.00  0.00           C
ATOM   4541  C19 MY  v 440      86.571  79.171  70.008  1.00  0.00           C
ATOM   4542  C18 MY  v 440      86.924  78.454  71.252  1.00  0.00           C
ATOM   4543  C17 MY  v 440      87.025  79.534  72.311  1.00  0.00           C
ATOM   4544  C16 MY  v 440      87.129  79.000  73.725  1.00  0.00           C
ATOM   4545  C15 MY  v 440      88.308  78.026  73.857  1.00  0.00           C
ATOM   4546  C14 MY  v 440      88.918  77.755  75.244  1.00  0.00           C
ATOM   4547  C13 MY  v 440      90.310  77.121  75.085  1.00  0.00           C
ATOM   4548  C12 MY  v 440      90.934  76.533  76.360  1.00  0.00           C
ATOM   4549  C11 PC  v 441      91.623  77.690  77.012  1.00  0.00           C
ATOM   4550  O12 PC  v 441      92.480  78.330  76.432  1.00  0.00           O
ATOM   4551  O11 PC  v 441      91.177  77.973  78.224  1.00  0.00           O
ATOM   4552  C1  PC  v 441      91.716  79.196  78.840  1.00  0.00           C
ATOM   4553  C2  PC  v 441      90.820  80.323  78.787  1.00  0.00           C
ATOM   4554  C3  PC  v 441      89.450  79.928  79.310  1.00  0.00           C
ATOM   4555  O31 PC  v 441      88.644  79.441  78.248  1.00  0.00           O
ATOM   4556  P31 PC  v 441      87.084  79.426  78.481  1.00  0.00           P
ATOM   4557  O32 PC  v 441      87.002  78.863  79.941  1.00  0.00           O
ATOM   4558  C31 PC  v 441      85.877  78.195  80.473  1.00  0.00           C
ATOM   4559  C32 PC  v 441      85.326  79.076  81.605  1.00  0.00           C
ATOM   4560  N31 PC  v 441      86.258  79.402  82.767  1.00  0.00           N
ATOM   4561  C33 PC  v 441      85.428  80.183  83.728  1.00  0.00           C
ATOM   4562  C34 PC  v 441      87.478  80.229  82.391  1.00  0.00           C
ATOM   4563  C35 PC  v 441      86.679  78.100  83.371  1.00  0.00           C
ATOM   4564  O33 PC  v 441      86.551  80.806  78.533  1.00  0.00           O
ATOM   4565  O34 PC  v 441      86.499  78.435  77.563  1.00  0.00           O
ATOM   4566  O21 PC  v 441      90.849  80.698  77.449  1.00  0.00           O
ATOM   4567  C21 PC  v 441      90.274  81.826  77.281  1.00  0.00           C
ATOM   4568  O22 PC  v 441      89.788  82.571  78.117  1.00  0.00           O
ATOM   4569 C114 MY  v 442      90.597  85.951  64.460  1.00  0.00           C
ATOM   4570 C113 MY  v 442      89.947  85.016  65.662  1.00  0.00           C
ATOM   4571 C112 MY  v 442      90.845  84.789  66.769  1.00  0.00           C
ATOM   4572 C111 MY  v 442      90.130  84.268  68.037  1.00  0.00           C
ATOM   4573 C110 MY  v 442      89.288  83.102  68.180  1.00  0.00           C
ATOM   4574  C19 MY  v 442      89.070  82.591  69.621  1.00  0.00           C
ATOM   4575  C18 MY  v 442      88.280  83.505  70.422  1.00  0.00           C
ATOM   4576  C17 MY  v 442      88.134  83.003  71.858  1.00  0.00           C
ATOM   4577  C16 MY  v 442      87.525  83.908  72.820  1.00  0.00           C
ATOM   4578  C15 MY  v 442      87.118  83.597  74.351  1.00  0.00           C
ATOM   4579  C14 MY  v 442      88.199  82.819  75.186  1.00  0.00           C
ATOM   4580  C13 MY  v 442      89.730  83.177  75.387  1.00  0.00           C
ATOM   4581  C12 MY  v 442      90.415  82.008  75.842  1.00  0.00           C
ATOM   4582 C114 MY  w 443      51.047  99.499  66.337  1.00  0.00           C
ATOM   4583 C113 MY  w 443      50.091  99.371  67.365  1.00  0.00           C
ATOM   4584 C112 MY  w 443      50.461  99.953  68.506  1.00  0.00           C
ATOM   4585 C111 MY  w 443      49.212  99.738  69.166  1.00  0.00           C
ATOM   4586 C110 MY  w 443      48.653  98.190  69.397  1.00  0.00           C
ATOM   4587  C19 MY  w 443      47.608  98.332  70.360  1.00  0.00           C
ATOM   4588  C18 MY  w 443      47.142  97.013  70.916  1.00  0.00           C
ATOM   4589  C17 MY  w 443      45.800  97.133  71.616  1.00  0.00           C
ATOM   4590  C16 MY  w 443      45.904  97.582  73.065  1.00  0.00           C
ATOM   4591  C15 MY  w 443      44.576  97.991  73.662  1.00  0.00           C
ATOM   4592  C14 MY  w 443      44.429  97.809  75.185  1.00  0.00           C
ATOM   4593  C13 MY  w 443      42.963  97.750  75.532  1.00  0.00           C
ATOM   4594  C12 MY  w 443      42.259  96.522  74.950  1.00  0.00           C
ATOM   4595  C11 PC  w 444      42.663  95.464  75.923  1.00  0.00           C
ATOM   4596  O12 PC  w 444      42.644  95.676  77.110  1.00  0.00           O
ATOM   4597  O11 PC  w 444      43.077  94.404  75.359  1.00  0.00           O
ATOM   4598  C1  PC  w 444      43.079  93.117  76.002  1.00  0.00           C
ATOM   4599  C2  PC  w 444      44.337  92.888  76.736  1.00  0.00           C
ATOM   4600  C3  PC  w 444      44.402  93.527  78.123  1.00  0.00           C
ATOM   4601  O31 PC  w 444      45.730  93.416  78.562  1.00  0.00           O
ATOM   4602  P31 PC  w 444      46.183  94.017  79.944  1.00  0.00           P
ATOM   4603  O32 PC  w 444      45.228  95.267  80.227  1.00  0.00           O
ATOM   4604  C31 PC  w 444      45.386  96.544  79.636  1.00  0.00           C
ATOM   4605  C32 PC  w 444      46.504  97.420  80.316  1.00  0.00           C
ATOM   4606  N31 PC  w 444      46.168  98.129  81.618  1.00  0.00           N
ATOM   4607  C33 PC  w 444      47.376  98.909  82.062  1.00  0.00           C
ATOM   4608  C34 PC  w 444      45.774  97.206  82.706  1.00  0.00           C
ATOM   4609  C35 PC  w 444      44.959  98.947  81.376  1.00  0.00           C
ATOM   4610  O33 PC  w 444      45.993  93.152  81.107  1.00  0.00           O
ATOM   4611  O34 PC  w 444      47.570  94.525  79.738  1.00  0.00           O
ATOM   4612  O21 PC  w 444      45.341  93.472  75.911  1.00  0.00           O
ATOM   4613  C21 PC  w 444      45.723  92.710  74.939  1.00  0.00           C
ATOM   4614  O22 PC  w 444      45.447  91.561  74.776  1.00  0.00           O
ATOM   4615 C114 MY  w 445      46.913  98.430  63.499  1.00  0.00           C
ATOM   4616 C113 MY  w 445      46.681  97.349  64.269  1.00  0.00           C
ATOM   4617 C112 MY  w 445      45.601  96.392  64.118  1.00  0.00           C
ATOM   4618 C111 MY  w 445      45.417  95.542  65.355  1.00  0.00           C
ATOM   4619 C110 MY  w 445      44.155  94.683  65.337  1.00  0.00           C
ATOM   4620  C19 MY  w 445      44.136  93.327  66.077  1.00  0.00           C
ATOM   4621  C18 MY  w 445      44.444  93.282  67.563  1.00  0.00           C
ATOM   4622  C17 MY  w 445      45.923  92.984  67.845  1.00  0.00           C
ATOM   4623  C16 MY  w 445      46.215  93.169  69.327  1.00  0.00           C
ATOM   4624  C15 MY  w 445      45.556  92.130  70.243  1.00  0.00           C
ATOM   4625  C14 MY  w 445      45.353  92.683  71.653  1.00  0.00           C
ATOM   4626  C13 MY  w 445      46.617  92.750  72.512  1.00  0.00           C
ATOM   4627  C12 MY  w 445      46.430  93.504  73.890  1.00  0.00           C
ATOM   4628  C12 OL  x 446      58.758  42.671  76.188  1.00  0.00           C
ATOM   4629  C13 OL  x 446      59.018  42.257  74.721  1.00  0.00           C
ATOM   4630  C14 OL  x 446      58.184  43.009  73.682  1.00  0.00           C
ATOM   4631  C15 OL  x 446      58.813  42.909  72.293  1.00  0.00           C
ATOM   4632  C16 OL  x 446      57.736  42.699  71.230  1.00  0.00           C
ATOM   4633  C17 OL  x 446      58.323  42.770  69.824  1.00  0.00           C
ATOM   4634  C18 OL  x 446      58.723  44.150  69.324  1.00  0.00           C
ATOM   4635  C19 OL  x 446      57.580  45.048  68.928  1.00  0.00           C
ATOM   4636 C110 OL  x 446      57.526  45.720  67.794  1.00  0.00           C
ATOM   4637 C111 OL  x 446      58.586  45.665  66.766  1.00  0.00           C
ATOM   4638 C112 OL  x 446      58.211  44.592  65.804  1.00  0.00           C
ATOM   4639 C113 OL  x 446      56.762  44.947  65.247  1.00  0.00           C
ATOM   4640 C114 OL  x 446      56.256  44.052  63.505  1.00  0.00           C
ATOM   4641 C115 OL  x 446      57.424  43.874  62.031  1.00  0.00           C
ATOM   4642 C116 OL  x 446      56.932  43.174  60.990  1.00  0.00           C
ATOM   4643 C117 OL  x 446      57.939  43.059  59.942  1.00  0.00           C
ATOM   4644 C118 OL  x 446      59.145  42.447  60.472  1.00  0.00           C
ATOM   4645  C11 PGR x 447      57.628  41.908  76.854  1.00  0.00           C
ATOM   4646  O12 PGR x 447      56.877  41.135  76.294  1.00  0.00           O
ATOM   4647  O11 PGR x 447      57.654  42.248  78.138  1.00  0.00           O
ATOM   4648  C1  PGR x 447      56.502  41.947  78.937  1.00  0.00           C
ATOM   4649  C2  PGR x 447      56.474  42.656  80.350  1.00  0.00           C
ATOM   4650  C3  PGR x 447      55.292  42.010  81.126  1.00  0.00           C
ATOM   4651  O31 PGR x 447      54.019  42.307  80.520  1.00  0.00           O
ATOM   4652  P31 PGR x 447      53.129  43.546  81.003  1.00  0.00           P
ATOM   4653  O32 PGR x 447      53.905  43.996  82.327  1.00  0.00           O
ATOM   4654  C31 PGR x 447      53.256  44.249  83.561  1.00  0.00           C
ATOM   4655  C32 PGR x 447      53.139  45.759  83.811  1.00  0.00           C
ATOM   4656  O35 PGR x 447      52.546  46.445  82.724  1.00  0.00           O
ATOM   4657  C33 PGR x 447      52.321  46.081  85.059  1.00  0.00           C
ATOM   4658  O33 PGR x 447      53.187  44.651  80.019  1.00  0.00           O
ATOM   4659  O34 PGR x 447      51.776  43.050  81.339  1.00  0.00           O
ATOM   4660  O21 PGR x 447      56.235  44.075  80.311  1.00  0.00           O
ATOM   4661  C21 PGR x 447      57.200  44.831  79.853  1.00  0.00           C
ATOM   4662  O22 PGR x 447      58.327  44.461  79.568  1.00  0.00           O
ATOM   4663  O36 PGR x 447      52.819  45.334  86.174  1.00  0.00           O
ATOM   4664  C12 OL  x 448      56.720  46.266  79.756  1.00  0.00           C
ATOM   4665  C13 OL  x 448      56.873  46.855  78.348  1.00  0.00           C
ATOM   4666  C14 OL  x 448      56.064  45.959  77.410  1.00  0.00           C
ATOM   4667  C15 OL  x 448      55.864  46.492  75.994  1.00  0.00           C
ATOM   4668  C16 OL  x 448      55.502  45.391  74.977  1.00  0.00           C
ATOM   4669  C17 OL  x 448      54.161  44.679  75.288  1.00  0.00           C
ATOM   4670  C18 OL  x 448      53.458  44.064  74.059  1.00  0.00           C
ATOM   4671  C19 OL  x 448      52.835  45.219  73.311  1.00  0.00           C
ATOM   4672 C110 OL  x 448      53.215  45.736  72.132  1.00  0.00           C
ATOM   4673 C111 OL  x 448      54.359  45.294  71.251  1.00  0.00           C
ATOM   4674 C112 OL  x 448      53.904  44.692  69.916  1.00  0.00           C
ATOM   4675 C113 OL  x 448      53.039  43.438  69.953  1.00  0.00           C
ATOM   4676 C114 OL  x 448      52.524  43.134  68.508  1.00  0.00           C
ATOM   4677 C115 OL  x 448      53.456  42.914  67.433  1.00  0.00           C
ATOM   4678 C116 OL  x 448      54.054  41.670  67.819  1.00  0.00           C
ATOM   4679 C117 OL  x 448      54.857  41.404  66.711  1.00  0.00           C
ATOM   4680 C118 OL  x 448      54.658  41.144  65.231  1.00  0.00           C
ATOM   4681  C12 OL  y 449      65.935 105.561  74.610  1.00  0.00           C
ATOM   4682  C13 OL  y 449      66.336 105.891  73.154  1.00  0.00           C
ATOM   4683  C14 OL  y 449      65.347 105.430  72.070  1.00  0.00           C
ATOM   4684  C15 OL  y 449      65.507 106.013  70.674  1.00  0.00           C
ATOM   4685  C16 OL  y 449      64.754 105.224  69.649  1.00  0.00           C
ATOM   4686  C17 OL  y 449      65.228 105.711  68.284  1.00  0.00           C
ATOM   4687  C18 OL  y 449      64.433 105.091  67.126  1.00  0.00           C
ATOM   4688  C19 OL  y 449      64.616 103.621  66.848  1.00  0.00           C
ATOM   4689 C110 OL  y 449      64.638 103.019  65.646  1.00  0.00           C
ATOM   4690 C111 OL  y 449      64.491 103.695  64.338  1.00  0.00           C
ATOM   4691 C112 OL  y 449      65.887 103.818  63.866  1.00  0.00           C
ATOM   4692 C113 OL  y 449      65.819 104.853  62.922  1.00  0.00           C
ATOM   4693 C114 OL  y 449      66.183 106.300  62.835  1.00  0.00           C
ATOM   4694 C115 OL  y 449      66.569 106.918  61.447  1.00  0.00           C
ATOM   4695 C116 OL  y 449      66.995 108.020  61.811  1.00  0.00           C
ATOM   4696 C117 OL  y 449      68.279 108.566  62.172  1.00  0.00           C
ATOM   4697 C118 OL  y 449      69.314 108.062  61.344  1.00  0.00           C
ATOM   4698  C11 PGR y 450      66.679 106.306  75.755  1.00  0.00           C
ATOM   4699  O12 PGR y 450      67.218 107.400  75.736  1.00  0.00           O
ATOM   4700  O11 PGR y 450      66.660 105.561  76.830  1.00  0.00           O
ATOM   4701  C1  PGR y 450      67.386 106.197  77.904  1.00  0.00           C
ATOM   4702  C2  PGR y 450      67.672 105.142  78.969  1.00  0.00           C
ATOM   4703  C3  PGR y 450      68.388 105.794  80.167  1.00  0.00           C
ATOM   4704  O31 PGR y 450      68.760 104.729  81.014  1.00  0.00           O
ATOM   4705  P31 PGR y 450      68.994 105.019  82.538  1.00  0.00           P
ATOM   4706  O32 PGR y 450      68.958 103.583  83.155  1.00  0.00           O
ATOM   4707  C31 PGR y 450      69.082 102.415  82.348  1.00  0.00           C
ATOM   4708  C32 PGR y 450      67.909 101.476  82.621  1.00  0.00           C
ATOM   4709  O35 PGR y 450      67.945 101.127  83.994  1.00  0.00           O
ATOM   4710  C33 PGR y 450      66.492 102.012  82.244  1.00  0.00           C
ATOM   4711  O33 PGR y 450      70.340 105.545  82.742  1.00  0.00           O
ATOM   4712  O34 PGR y 450      67.811 105.775  82.984  1.00  0.00           O
ATOM   4713  O21 PGR y 450      68.505 104.133  78.364  1.00  0.00           O
ATOM   4714  C21 PGR y 450      68.102 102.893  78.345  1.00  0.00           C
ATOM   4715  O22 PGR y 450      67.064 102.426  78.785  1.00  0.00           O
ATOM   4716  O36 PGR y 450      65.445 101.223  82.846  1.00  0.00           O
ATOM   4717  C12 OL  y 451      69.146 102.135  77.534  1.00  0.00           C
ATOM   4718  C13 OL  y 451      68.377 101.201  76.679  1.00  0.00           C
ATOM   4719  C14 OL  y 451      69.103 100.854  75.448  1.00  0.00           C
ATOM   4720  C15 OL  y 451      69.402 101.803  74.381  1.00  0.00           C
ATOM   4721  C16 OL  y 451      68.133 102.279  73.763  1.00  0.00           C
ATOM   4722  C17 OL  y 451      67.303 101.145  73.158  1.00  0.00           C
ATOM   4723  C18 OL  y 451      66.105 101.693  72.419  1.00  0.00           C
ATOM   4724  C19 OL  y 451      65.325 100.631  71.698  1.00  0.00           C
ATOM   4725 C110 OL  y 451      65.330 100.458  70.373  1.00  0.00           C
ATOM   4726 C111 OL  y 451      66.127 101.306  69.420  1.00  0.00           C
ATOM   4727 C112 OL  y 451      67.536 100.730  69.198  1.00  0.00           C
ATOM   4728 C113 OL  y 451      68.348 101.381  68.081  1.00  0.00           C
ATOM   4729 C114 OL  y 451      68.697 102.852  68.371  1.00  0.00           C
ATOM   4730 C115 OL  y 451      68.549 103.670  67.113  1.00  0.00           C
ATOM   4731 C116 OL  y 451      69.158 104.992  67.065  1.00  0.00           C
ATOM   4732 C117 OL  y 451      69.374 105.479  65.694  1.00  0.00           C
ATOM   4733 C118 OL  y 451      70.394 106.220  66.058  1.00  0.00           C
ATOM   4734 C114 MY  z 452      85.805  51.551  63.421  1.00  0.00           C
ATOM   4735 C113 MY  z 452      86.976  52.409  64.044  1.00  0.00           C
ATOM   4736 C112 MY  z 452      86.713  53.043  65.318  1.00  0.00           C
ATOM   4737 C111 MY  z 452      85.963  54.233  64.862  1.00  0.00           C
ATOM   4738 C110 MY  z 452      85.709  55.233  65.938  1.00  0.00           C
ATOM   4739  C19 MY  z 452      84.473  55.020  66.651  1.00  0.00           C
ATOM   4740  C18 MY  z 452      84.083  55.104  68.029  1.00  0.00           C
ATOM   4741  C17 MY  z 452      84.944  54.963  69.233  1.00  0.00           C
ATOM   4742  C16 MY  z 452      84.579  55.945  70.140  1.00  0.00           C
ATOM   4743  C15 MY  z 452      85.982  56.167  71.086  1.00  0.00           C
ATOM   4744  C14 MY  z 452      86.280  55.009  72.068  1.00  0.00           C
ATOM   4745  C13 MY  z 452      87.000  55.032  73.478  1.00  0.00           C
ATOM   4746  C12 MY  z 452      86.336  55.721  74.712  1.00  0.00           C
ATOM   4747  C11 PC  z 453      86.803  55.953  75.985  1.00  0.00           C
ATOM   4748  O12 PC  z 453      87.905  55.560  76.228  1.00  0.00           O
ATOM   4749  O11 PC  z 453      85.968  56.654  76.704  1.00  0.00           O
ATOM   4750  C1  PC  z 453      86.516  56.739  78.013  1.00  0.00           C
ATOM   4751  C2  PC  z 453      86.503  55.417  78.914  1.00  0.00           C
ATOM   4752  C3  PC  z 453      87.363  55.631  80.164  1.00  0.00           C
ATOM   4753  O31 PC  z 453      87.003  54.716  81.206  1.00  0.00           O
ATOM   4754  P31 PC  z 453      88.020  54.419  82.409  1.00  0.00           P
ATOM   4755  O32 PC  z 453      89.412  54.509  81.619  1.00  0.00           O
ATOM   4756  C31 PC  z 453      90.072  53.308  81.221  1.00  0.00           C
ATOM   4757  C32 PC  z 453      91.233  53.460  80.177  1.00  0.00           C
ATOM   4758  N31 PC  z 453      91.064  54.245  78.878  1.00  0.00           N
ATOM   4759  C33 PC  z 453      92.203  53.992  77.961  1.00  0.00           C
ATOM   4760  C34 PC  z 453      91.049  55.705  79.144  1.00  0.00           C
ATOM   4761  C35 PC  z 453      89.782  53.851  78.265  1.00  0.00           C
ATOM   4762  O33 PC  z 453      88.053  55.535  83.374  1.00  0.00           O
ATOM   4763  O34 PC  z 453      87.760  53.053  82.881  1.00  0.00           O
ATOM   4764  O21 PC  z 453      86.848  54.245  78.206  1.00  0.00           O
ATOM   4765  C21 PC  z 453      86.070  53.195  78.439  1.00  0.00           C
ATOM   4766  O22 PC  z 453      85.000  53.075  78.975  1.00  0.00           O
ATOM   4767 C114 MY  z 454      89.740  49.461  66.939  1.00  0.00           C
ATOM   4768 C113 MY  z 454      89.477  50.989  67.684  1.00  0.00           C
ATOM   4769 C112 MY  z 454      88.575  50.842  68.619  1.00  0.00           C
ATOM   4770 C111 MY  z 454      89.297  50.049  69.681  1.00  0.00           C
ATOM   4771 C110 MY  z 454      90.039  50.905  70.708  1.00  0.00           C
ATOM   4772  C19 MY  z 454      90.461  50.118  71.887  1.00  0.00           C
ATOM   4773  C18 MY  z 454      89.449  50.183  73.039  1.00  0.00           C
ATOM   4774  C17 MY  z 454      88.717  49.229  74.619  1.00  0.00           C
ATOM   4775  C16 MY  z 454      87.704  48.700  75.382  1.00  0.00           C
ATOM   4776  C15 MY  z 454      87.508  50.158  75.599  1.00  0.00           C
ATOM   4777  C14 MY  z 454      86.549  50.331  76.473  1.00  0.00           C
ATOM   4778  C13 MY  z 454      85.687  51.489  77.006  1.00  0.00           C
ATOM   4779  C12 MY  z 454      86.700  52.131  77.742  1.00  0.00           C
ATOM   4780 C114 MY  1 455      27.028  74.897  61.240  1.00  0.00           C
ATOM   4781 C113 MY  1 455      25.546  73.579  61.882  1.00  0.00           C
ATOM   4782 C112 MY  1 455      25.122  76.313  62.808  1.00  0.00           C
ATOM   4783 C111 MY  1 455      26.334  76.388  64.148  1.00  0.00           C
ATOM   4784 C110 MY  1 455      25.745  76.311  65.619  1.00  0.00           C
ATOM   4785  C19 MY  1 455      26.455  76.919  66.571  1.00  0.00           C
ATOM   4786  C18 MY  1 455      27.158  75.955  67.190  1.00  0.00           C
ATOM   4787  C17 MY  1 455      26.612  74.840  68.164  1.00  0.00           C
ATOM   4788  C16 MY  1 455      27.404  73.638  68.801  1.00  0.00           C
ATOM   4789  C15 MY  1 455      26.993  73.035  70.077  1.00  0.00           C
ATOM   4790  C14 MY  1 455      26.844  73.958  71.280  1.00  0.00           C
ATOM   4791  C13 MY  1 455      26.709  73.040  72.491  1.00  0.00           C
ATOM   4792  C12 MY  1 455      26.765  73.800  73.813  1.00  0.00           C
ATOM   4793  C11 PC  1 456      25.388  74.270  74.168  1.00  0.00           C
ATOM   4794  O12 PC  1 456      24.424  74.325  73.422  1.00  0.00           O
ATOM   4795  O11 PC  1 456      25.463  74.648  75.417  1.00  0.00           O
ATOM   4796  C1  PC  1 456      24.276  75.059  76.057  1.00  0.00           C
ATOM   4797  C2  PC  1 456      23.590  74.003  76.662  1.00  0.00           C
ATOM   4798  C3  PC  1 456      24.280  73.396  77.982  1.00  0.00           C
ATOM   4799  O31 PC  1 456      25.456  72.750  77.591  1.00  0.00           O
ATOM   4800  P31 PC  1 456      26.722  72.595  78.503  1.00  0.00           P
ATOM   4801  O32 PC  1 456      26.181  72.499  80.011  1.00  0.00           O
ATOM   4802  C31 PC  1 456      26.911  73.188  81.021  1.00  0.00           C
ATOM   4803  C32 PC  1 456      26.577  72.647  82.429  1.00  0.00           C
ATOM   4804  N31 PC  1 456      26.814  71.162  82.696  1.00  0.00           N
ATOM   4805  C33 PC  1 456      26.644  70.897  84.146  1.00  0.00           C
ATOM   4806  C34 PC  1 456      28.157  70.669  82.227  1.00  0.00           C
ATOM   4807  C35 PC  1 456      25.748  70.392  81.988  1.00  0.00           C
ATOM   4808  O33 PC  1 456      27.340  71.303  78.190  1.00  0.00           O
ATOM   4809  O34 PC  1 456      27.531  73.829  78.368  1.00  0.00           O
ATOM   4810  O21 PC  1 456      23.459  73.104  75.440  1.00  0.00           O
ATOM   4811  C21 PC  1 456      22.807  72.289  75.940  1.00  0.00           C
ATOM   4812  O22 PC  1 456      22.219  72.590  76.888  1.00  0.00           O
ATOM   4813 C114 MY  1 457      21.693  73.499  62.075  1.00  0.00           C
ATOM   4814 C113 MY  1 457      20.808  73.618  62.824  1.00  0.00           C
ATOM   4815 C112 MY  1 457      21.411  72.799  64.241  1.00  0.00           C
ATOM   4816 C111 MY  1 457      22.332  73.263  65.022  1.00  0.00           C
ATOM   4817 C110 MY  1 457      22.187  72.563  66.318  1.00  0.00           C
ATOM   4818  C19 MY  1 457      23.096  73.323  67.244  1.00  0.00           C
ATOM   4819  C18 MY  1 457      23.279  72.653  68.573  1.00  0.00           C
ATOM   4820  C17 MY  1 457      22.085  72.671  69.129  1.00  0.00           C
ATOM   4821  C16 MY  1 457      21.767  71.938  70.580  1.00  0.00           C
ATOM   4822  C15 MY  1 457      21.986  72.687  71.890  1.00  0.00           C
ATOM   4823  C14 MY  1 457      21.527  72.326  73.291  1.00  0.00           C
ATOM   4824  C13 MY  1 457      22.480  71.342  73.761  1.00  0.00           C
ATOM   4825  C12 MY  1 457      22.798  71.196  75.552  1.00  0.00           C
ATOM   4826 C114 MY  2 458      25.196  54.937  65.269  1.00  0.00           C
ATOM   4827 C113 MY  2 458      25.255  55.945  66.424  1.00  0.00           C
ATOM   4828 C112 MY  2 458      26.613  56.652  66.552  1.00  0.00           C
ATOM   4829 C111 MY  2 458      26.792  57.515  67.783  1.00  0.00           C
ATOM   4830 C110 MY  2 458      26.833  56.700  69.087  1.00  0.00           C
ATOM   4831  C19 MY  2 458      26.710  57.475  70.331  1.00  0.00           C
ATOM   4832  C18 MY  2 458      27.828  58.204  71.077  1.00  0.00           C
ATOM   4833  C17 MY  2 458      28.345  57.159  72.045  1.00  0.00           C
ATOM   4834  C16 MY  2 458      29.339  57.614  73.117  1.00  0.00           C
ATOM   4835  C15 MY  2 458      30.587  58.328  72.587  1.00  0.00           C
ATOM   4836  C14 MY  2 458      31.619  57.385  71.944  1.00  0.00           C
ATOM   4837  C13 MY  2 458      32.162  56.259  72.809  1.00  0.00           C
ATOM   4838  C12 MY  2 458      32.633  56.800  74.168  1.00  0.00           C
ATOM   4839  C11 PC  2 459      32.722  55.703  75.058  1.00  0.00           C
ATOM   4840  O12 PC  2 459      32.301  54.635  74.703  1.00  0.00           O
ATOM   4841  O11 PC  2 459      33.276  56.180  76.192  1.00  0.00           O
ATOM   4842  C1  PC  2 459      33.352  55.647  77.505  1.00  0.00           C
ATOM   4843  C2  PC  2 459      31.914  55.299  78.147  1.00  0.00           C
ATOM   4844  C3  PC  2 459      32.085  54.921  79.591  1.00  0.00           C
ATOM   4845  O31 PC  2 459      30.753  54.739  80.048  1.00  0.00           O
ATOM   4846  P31 PC  2 459      30.591  54.367  81.578  1.00  0.00           P
ATOM   4847  O32 PC  2 459      29.170  54.950  81.868  1.00  0.00           O
ATOM   4848  C31 PC  2 459      28.824  56.157  81.226  1.00  0.00           C
ATOM   4849  C32 PC  2 459      28.102  55.913  79.854  1.00  0.00           C
ATOM   4850  N31 PC  2 459      27.031  54.824  79.744  1.00  0.00           N
ATOM   4851  C33 PC  2 459      26.226  54.945  78.493  1.00  0.00           C
ATOM   4852  C34 PC  2 459      26.067  54.999  80.856  1.00  0.00           C
ATOM   4853  C35 PC  2 459      27.675  53.451  79.700  1.00  0.00           C
ATOM   4854  O33 PC  2 459      30.406  52.950  81.797  1.00  0.00           O
ATOM   4855  O34 PC  2 459      31.606  55.094  82.353  1.00  0.00           O
ATOM   4856  O21 PC  2 459      31.154  54.167  77.511  1.00  0.00           O
ATOM   4857  C21 PC  2 459      30.137  54.508  76.837  1.00  0.00           C
ATOM   4858  O22 PC  2 459      29.649  55.628  76.897  1.00  0.00           O
ATOM   4859 C114 MY  2 460      29.022  53.553  65.337  1.00  0.00           C
ATOM   4860 C113 MY  2 460      29.455  53.371  66.671  1.00  0.00           C
ATOM   4861 C112 MY  2 460      28.260  53.094  67.569  1.00  0.00           C
ATOM   4862 C111 MY  2 460      27.817  51.622  67.620  1.00  0.00           C
ATOM   4863 C110 MY  2 460      27.231  51.324  68.997  1.00  0.00           C
ATOM   4864  C19 MY  2 460      25.878  52.019  69.201  1.00  0.00           C
ATOM   4865  C18 MY  2 460      25.424  51.983  70.663  1.00  0.00           C
ATOM   4866  C17 MY  2 460      25.949  53.010  71.664  1.00  0.00           C
ATOM   4867  C16 MY  2 460      25.242  53.025  73.050  1.00  0.00           C
ATOM   4868  C15 MY  2 460      26.005  53.701  74.224  1.00  0.00           C
ATOM   4869  C14 MY  2 460      27.407  53.118  74.477  1.00  0.00           C
ATOM   4870  C13 MY  2 460      28.034  53.617  75.791  1.00  0.00           C
ATOM   4871  C12 MY  2 460      29.552  53.370  75.957  1.00  0.00           C
ATOM   4872 C114 MY  3 461      88.865  98.412  62.308  1.00  0.00           C
ATOM   4873 C113 MY  3 461      88.138  97.839  63.534  1.00  0.00           C
ATOM   4874 C112 MY  3 461      88.542  96.695  64.323  1.00  0.00           C
ATOM   4875 C111 MY  3 461      87.996  95.414  64.971  1.00  0.00           C
ATOM   4876 C110 MY  3 461      88.706  94.109  65.274  1.00  0.00           C
ATOM   4877  C19 MY  3 461      88.184  93.307  66.448  1.00  0.00           C
ATOM   4878  C18 MY  3 461      86.710  93.217  66.472  1.00  0.00           C
ATOM   4879  C17 MY  3 461      86.038  92.596  67.702  1.00  0.00           C
ATOM   4880  C16 MY  3 461      85.966  93.403  68.946  1.00  0.00           C
ATOM   4881  C15 MY  3 461      85.601  92.748  70.238  1.00  0.00           C
ATOM   4882  C14 MY  3 461      85.435  93.520  71.526  1.00  0.00           C
ATOM   4883  C13 MY  3 461      85.013  93.018  72.802  1.00  0.00           C
ATOM   4884  C12 MY  3 461      85.129  93.981  73.975  1.00  0.00           C
ATOM   4885  C11 PC  3 462      86.039  93.499  75.046  1.00  0.00           C
ATOM   4886  O12 PC  3 462      86.260  92.343  75.309  1.00  0.00           O
ATOM   4887  O11 PC  3 462      86.391  94.564  75.640  1.00  0.00           O
ATOM   4888  C1  PC  3 462      87.342  94.639  76.569  1.00  0.00           C
ATOM   4889  C2  PC  3 462      87.358  95.770  77.410  1.00  0.00           C
ATOM   4890  C3  PC  3 462      86.074  95.853  78.023  1.00  0.00           C
ATOM   4891  O31 PC  3 462      85.879  97.036  78.712  1.00  0.00           O
ATOM   4892  P31 PC  3 462      84.505  97.653  78.827  1.00  0.00           P
ATOM   4893  O32 PC  3 462      83.814  96.389  79.521  1.00  0.00           O
ATOM   4894  C31 PC  3 462      82.671  96.553  80.346  1.00  0.00           C
ATOM   4895  C32 PC  3 462      82.582  95.432  81.419  1.00  0.00           C
ATOM   4896  N31 PC  3 462      83.620  95.329  82.516  1.00  0.00           N
ATOM   4897  C33 PC  3 462      83.117  94.267  83.470  1.00  0.00           C
ATOM   4898  C34 PC  3 462      83.738  96.681  83.128  1.00  0.00           C
ATOM   4899  C35 PC  3 462      84.920  94.805  81.987  1.00  0.00           C
ATOM   4900  O33 PC  3 462      84.626  98.770  79.787  1.00  0.00           O
ATOM   4901  O34 PC  3 462      84.021  97.854  77.451  1.00  0.00           O
ATOM   4902  O21 PC  3 462      87.534  96.954  76.540  1.00  0.00           O
ATOM   4903  C21 PC  3 462      88.672  97.092  76.547  1.00  0.00           C
ATOM   4904  O22 PC  3 462      89.403  96.140  77.026  1.00  0.00           O
ATOM   4905 C114 MY  3 463      84.769  98.783  64.357  1.00  0.00           C
ATOM   4906 C113 MY  3 463      85.642  99.388  65.284  1.00  0.00           C
ATOM   4907 C112 MY  3 463      85.808  98.279  66.161  1.00  0.00           C
ATOM   4908 C111 MY  3 463      86.794  98.842  67.047  1.00  0.00           C
ATOM   4909 C110 MY  3 463      87.112  98.001  68.113  1.00  0.00           C
ATOM   4910  C19 MY  3 463      88.321  98.347  68.980  1.00  0.00           C
ATOM   4911  C18 MY  3 463      89.251  97.413  69.934  1.00  0.00           C
ATOM   4912  C17 MY  3 463      89.025  96.893  71.191  1.00  0.00           C
ATOM   4913  C16 MY  3 463      89.387  97.377  72.557  1.00  0.00           C
ATOM   4914  C15 MY  3 463      88.612  98.381  73.783  1.00  0.00           C
ATOM   4915  C14 MY  3 463      88.846  99.564  74.542  1.00  0.00           C
ATOM   4916  C13 MY  3 463      88.203  99.681  75.701  1.00  0.00           C
ATOM   4917  C12 MY  3 463      88.892  98.833  76.458  1.00  0.00           C
ATOM   4918 C114 MY  4 464      87.693  48.908  63.670  1.00  0.00           C
ATOM   4919 C113 MY  4 464      88.118  50.039  63.974  1.00  0.00           C
ATOM   4920 C112 MY  4 464      89.358  50.685  63.442  1.00  0.00           C
ATOM   4921 C111 MY  4 464      90.510  50.238  64.144  1.00  0.00           C
ATOM   4922 C110 MY  4 464      90.607  51.178  65.351  1.00  0.00           C
ATOM   4923  C19 MY  4 464      92.085  50.637  66.355  1.00  0.00           C
ATOM   4924  C18 MY  4 464      92.209  50.643  67.938  1.00  0.00           C
ATOM   4925  C17 MY  4 464      91.754  49.453  68.791  1.00  0.00           C
ATOM   4926  C16 MY  4 464      92.723  48.713  69.198  1.00  0.00           C
ATOM   4927  C15 MY  4 464      92.439  47.605  70.185  1.00  0.00           C
ATOM   4928  C14 MY  4 464      93.371  47.398  71.294  1.00  0.00           C
ATOM   4929  C13 MY  4 464      93.196  46.622  72.527  1.00  0.00           C
ATOM   4930  C12 MY  4 464      94.347  46.183  73.414  1.00  0.00           C
ATOM   4931  C11 PC  4 465      93.659  45.746  74.629  1.00  0.00           C
ATOM   4932  O12 PC  4 465      92.893  44.791  74.852  1.00  0.00           O
ATOM   4933  O11 PC  4 465      94.069  46.553  75.390  1.00  0.00           O
ATOM   4934  C1  PC  4 465      93.526  46.158  76.636  1.00  0.00           C
ATOM   4935  C2  PC  4 465      92.360  46.998  76.870  1.00  0.00           C
ATOM   4936  C3  PC  4 465      91.844  46.785  78.265  1.00  0.00           C
ATOM   4937  O31 PC  4 465      91.095  45.675  78.510  1.00  0.00           O
ATOM   4938  P31 PC  4 465      89.554  45.573  78.464  1.00  0.00           P
ATOM   4939  O32 PC  4 465      89.315  44.933  79.895  1.00  0.00           O
ATOM   4940  C31 PC  4 465      90.258  44.210  80.677  1.00  0.00           C
ATOM   4941  C32 PC  4 465      91.057  45.129  81.645  1.00  0.00           C
ATOM   4942  N31 PC  4 465      90.436  45.884  82.810  1.00  0.00           N
ATOM   4943  C33 PC  4 465      91.540  46.579  83.520  1.00  0.00           C
ATOM   4944  C34 PC  4 465      89.669  45.000  83.699  1.00  0.00           C
ATOM   4945  C35 PC  4 465      89.555  46.924  82.390  1.00  0.00           C
ATOM   4946  O33 PC  4 465      88.930  46.915  78.396  1.00  0.00           O
ATOM   4947  O34 PC  4 465      89.275  44.615  77.381  1.00  0.00           O
ATOM   4948  O21 PC  4 465      91.398  46.697  76.040  1.00  0.00           O
ATOM   4949  C21 PC  4 465      90.599  47.585  76.158  1.00  0.00           C
ATOM   4950  O22 PC  4 465      90.621  48.668  76.771  1.00  0.00           O
ATOM   4951 C114 MY  4 466      90.317  45.055  65.994  1.00  0.00           C
ATOM   4952 C113 MY  4 466      89.943  44.185  67.166  1.00  0.00           C
ATOM   4953 C112 MY  4 466      89.936  44.885  68.526  1.00  0.00           C
ATOM   4954 C111 MY  4 466      89.370  46.312  68.511  1.00  0.00           C
ATOM   4955 C110 MY  4 466      87.902  46.371  68.253  1.00  0.00           C
ATOM   4956  C19 MY  4 466      87.258  47.745  67.836  1.00  0.00           C
ATOM   4957  C18 MY  4 466      87.102  48.680  68.805  1.00  0.00           C
ATOM   4958  C17 MY  4 466      86.640  48.502  70.219  1.00  0.00           C
ATOM   4959  C16 MY  4 466      86.782  49.772  70.951  1.00  0.00           C
ATOM   4960  C15 MY  4 466      87.333  50.187  71.999  1.00  0.00           C
ATOM   4961  C14 MY  4 466      87.714  48.685  72.610  1.00  0.00           C
ATOM   4962  C13 MY  4 466      90.542  48.307  73.774  1.00  0.00           C
ATOM   4963  C12 MY  4 466      90.158  47.150  74.938  1.00  0.00           C
ATOM   4964 C114 MY  5 467      36.865  89.733  65.196  1.00  0.00           C
ATOM   4965 C113 MY  5 467      37.669  89.690  66.496  1.00  0.00           C
ATOM   4966 C112 MY  5 467      37.507  91.019  67.069  1.00  0.00           C
ATOM   4967 C111 MY  5 467      37.568  91.052  68.587  1.00  0.00           C
ATOM   4968 C110 MY  5 467      38.512  90.099  69.336  1.00  0.00           C
ATOM   4969  C19 MY  5 467      38.537  90.425  70.853  1.00  0.00           C
ATOM   4970  C18 MY  5 467      38.874  91.877  71.297  1.00  0.00           C
ATOM   4971  C17 MY  5 467      40.356  92.248  71.205  1.00  0.00           C
ATOM   4972  C16 MY  5 467      40.707  93.726  71.484  1.00  0.00           C
ATOM   4973  C15 MY  5 467      40.310  94.256  72.880  1.00  0.00           C
ATOM   4974  C14 MY  5 467      40.719  93.361  74.068  1.00  0.00           C
ATOM   4975  C13 MY  5 467      39.763  93.194  75.257  1.00  0.00           C
ATOM   4976  C12 MY  5 467      40.202  92.881  76.723  1.00  0.00           C
ATOM   4977  C11 PC  5 468      40.500  94.196  77.434  1.00  0.00           C
ATOM   4978  O12 PC  5 468      40.214  95.207  76.829  1.00  0.00           O
ATOM   4979  O11 PC  5 468      41.063  94.076  78.647  1.00  0.00           O
ATOM   4980  C1  PC  5 468      41.280  95.265  79.476  1.00  0.00           C
ATOM   4981  C2  PC  5 468      39.989  95.841  80.063  1.00  0.00           C
ATOM   4982  C3  PC  5 468      39.799  95.122  81.394  1.00  0.00           C
ATOM   4983  O31 PC  5 468      39.239  93.828  81.319  1.00  0.00           O
ATOM   4984  P31 PC  5 468      40.015  92.673  82.013  1.00  0.00           P
ATOM   4985  O32 PC  5 468      39.489  91.445  81.167  1.00  0.00           O
ATOM   4986  C31 PC  5 468      40.161  90.954  80.028  1.00  0.00           C
ATOM   4987  C32 PC  5 468      39.195  90.321  78.990  1.00  0.00           C
ATOM   4988  N31 PC  5 468      38.268  89.237  79.499  1.00  0.00           N
ATOM   4989  C33 PC  5 468      37.090  89.823  80.230  1.00  0.00           C
ATOM   4990  C34 PC  5 468      38.993  88.292  80.415  1.00  0.00           C
ATOM   4991  C35 PC  5 468      37.727  88.403  78.394  1.00  0.00           C
ATOM   4992  O33 PC  5 468      41.457  92.923  81.811  1.00  0.00           O
ATOM   4993  O34 PC  5 468      39.513  92.533  83.396  1.00  0.00           O
ATOM   4994  O21 PC  5 468      38.875  95.534  79.192  1.00  0.00           O
ATOM   4995  C21 PC  5 468      37.924  96.425  79.239  1.00  0.00           C
ATOM   4996  O22 PC  5 468      37.901  97.361  79.997  1.00  0.00           O
ATOM   4997 C114 MY  5 469      34.637  94.514  67.631  1.00  0.00           C
ATOM   4998 C113 MY  5 469      35.407  94.223  68.862  1.00  0.00           C
ATOM   4999 C112 MY  5 469      35.225  95.272  69.961  1.00  0.00           C
ATOM   5000 C111 MY  5 469      36.075  95.021  71.226  1.00  0.00           C
ATOM   5001 C110 MY  5 469      35.471  93.890  72.053  1.00  0.00           C
ATOM   5002  C19 MY  5 469      35.711  93.992  73.558  1.00  0.00           C
ATOM   5003  C18 MY  5 469      35.457  92.636  74.230  1.00  0.00           C
ATOM   5004  C17 MY  5 469      36.204  92.470  75.553  1.00  0.00           C
ATOM   5005  C16 MY  5 469      35.615  93.361  76.639  1.00  0.00           C
ATOM   5006  C15 MY  5 469      36.292  93.179  77.995  1.00  0.00           C
ATOM   5007  C14 MY  5 469      35.673  94.058  79.093  1.00  0.00           C
ATOM   5008  C13 MY  5 469      35.536  95.534  78.711  1.00  0.00           C
ATOM   5009  C12 MY  5 469      36.856  96.139  78.164  1.00  0.00           C
ATOM   5010  C12 OL  6 470      91.850  64.195  75.508  1.00  0.00           C
ATOM   5011  C13 OL  6 470      92.127  65.155  74.145  1.00  0.00           C
ATOM   5012  C14 OL  6 470      91.739  64.696  72.826  1.00  0.00           C
ATOM   5013  C15 OL  6 470      91.412  65.729  71.769  1.00  0.00           C
ATOM   5014  C16 OL  6 470      91.734  65.133  70.407  1.00  0.00           C
ATOM   5015  C17 OL  6 470      90.918  63.891  69.978  1.00  0.00           C
ATOM   5016  C18 OL  6 470      91.556  63.137  68.780  1.00  0.00           C
ATOM   5017  C19 OL  6 470      90.958  61.762  68.654  1.00  0.00           C
ATOM   5018 C110 OL  6 470      89.824  61.519  67.993  1.00  0.00           C
ATOM   5019 C111 OL  6 470      89.024  62.574  67.296  1.00  0.00           C
ATOM   5020 C112 OL  6 470      88.920  62.093  65.864  1.00  0.00           C
ATOM   5021 C113 OL  6 470      89.961  61.824  64.911  1.00  0.00           C
ATOM   5022 C114 OL  6 470      89.517  61.583  63.489  1.00  0.00           C
ATOM   5023 C115 OL  6 470      90.631  61.474  62.463  1.00  0.00           C
ATOM   5024 C116 OL  6 470      91.640  62.508  62.222  1.00  0.00           C
ATOM   5025 C117 OL  6 470      91.490  63.210  61.125  1.00  0.00           C
ATOM   5026 C118 OL  6 470      90.873  63.128  60.047  1.00  0.00           C
ATOM   5027  C11 PGR 6 471      91.478  64.666  77.235  1.00  0.00           C
ATOM   5028  O12 PGR 6 471      92.247  65.291  77.943  1.00  0.00           O
ATOM   5029  O11 PGR 6 471      90.006  65.107  77.315  1.00  0.00           O
ATOM   5030  C1  PGR 6 471      89.588  66.375  78.204  1.00  0.00           C
ATOM   5031  C2  PGR 6 471      88.875  65.727  79.134  1.00  0.00           C
ATOM   5032  C3  PGR 6 471      89.862  64.768  79.822  1.00  0.00           C
ATOM   5033  O31 PGR 6 471      89.148  63.695  80.368  1.00  0.00           O
ATOM   5034  P31 PGR 6 471      89.851  62.831  81.469  1.00  0.00           P
ATOM   5035  O32 PGR 6 471      88.643  61.981  81.994  1.00  0.00           O
ATOM   5036  C31 PGR 6 471      87.413  62.649  82.314  1.00  0.00           C
ATOM   5037  C32 PGR 6 471      87.110  62.827  83.832  1.00  0.00           C
ATOM   5038  O35 PGR 6 471      85.846  63.483  83.941  1.00  0.00           O
ATOM   5039  C33 PGR 6 471      87.040  61.538  84.702  1.00  0.00           C
ATOM   5040  O33 PGR 6 471      90.887  62.022  80.782  1.00  0.00           O
ATOM   5041  O34 PGR 6 471      90.272  63.770  82.539  1.00  0.00           O
ATOM   5042  O21 PGR 6 471      87.860  65.077  78.448  1.00  0.00           O
ATOM   5043  C21 PGR 6 471      87.144  65.756  77.589  1.00  0.00           C
ATOM   5044  O22 PGR 6 471      86.887  66.898  77.420  1.00  0.00           O
ATOM   5045  O36 PGR 6 471      88.212  60.721  84.661  1.00  0.00           O
ATOM   5046  C12 OL  6 472      86.465  64.837  76.828  1.00  0.00           C
ATOM   5047  C13 OL  6 472      86.708  64.457  75.452  1.00  0.00           C
ATOM   5048  C14 OL  6 472      85.553  64.407  74.511  1.00  0.00           C
ATOM   5049  C15 OL  6 472      85.655  63.585  73.248  1.00  0.00           C
ATOM   5050  C16 OL  6 472      86.178  64.655  72.365  1.00  0.00           C
ATOM   5051  C17 OL  6 472      86.601  64.044  71.027  1.00  0.00           C
ATOM   5052  C18 OL  6 472      87.158  65.104  70.145  1.00  0.00           C
ATOM   5053  C19 OL  6 472      86.014  65.834  69.851  1.00  0.00           C
ATOM   5054 C110 OL  6 472      85.431  65.716  68.719  1.00  0.00           C
ATOM   5055 C111 OL  6 472      85.566  64.979  67.476  1.00  0.00           C
ATOM   5056 C112 OL  6 472      86.406  65.286  66.270  1.00  0.00           C
ATOM   5057 C113 OL  6 472      86.072  66.391  65.318  1.00  0.00           C
ATOM   5058 C114 OL  6 472      86.605  66.712  64.057  1.00  0.00           C
ATOM   5059 C115 OL  6 472      87.906  66.255  64.211  1.00  0.00           C
ATOM   5060 C116 OL  6 472      89.138  67.052  65.134  1.00  0.00           C
ATOM   5061 C117 OL  6 472      91.165  67.027  65.420  1.00  0.00           C
ATOM   5062 C118 OL  6 472      91.464  65.701  66.390  1.00  0.00           C
[truncated: 1,725,997 more chars]
