# Supplementary material for: Atomistic-Level Structural Insight into Vespa Venom (Ves a 1) and Lipid Membrane Through the View of Molecular Dynamics Simulation
Source: Toxins (Basel). 2025 Jul 31;17(8):387. doi: 10.3390/toxins17080387 (PMC12389835; doi:10.3390/toxins17080387)
Supplement: Supplementary file 1 [file toxins-17-00387-s001.zip › Ves-a-1-pdb-files/Starting-Ves_a_1-Voxilaprevir-Membrane.pdb]

CRYST1    0.000    0.000    0.000  90.00  90.00  90.00 P 1           1
ATOM      1  N   PHE A   1      35.609  57.290  97.787  1.00  0.00           N
ATOM      2  CA  PHE A   1      36.232  58.352  96.961  1.00  0.00           C
ATOM      3  CB  PHE A   1      35.204  59.507  96.725  1.00  0.00           C
ATOM      4  CG  PHE A   1      35.775  60.714  95.982  1.00  0.00           C
ATOM      5  CD1 PHE A   1      35.490  62.051  96.334  1.00  0.00           C
ATOM      6  CE1 PHE A   1      36.131  63.123  95.684  1.00  0.00           C
ATOM      7  CZ  PHE A   1      37.043  62.879  94.655  1.00  0.00           C
ATOM      8  CE2 PHE A   1      37.213  61.570  94.200  1.00  0.00           C
ATOM      9  CD2 PHE A   1      36.610  60.501  94.876  1.00  0.00           C
ATOM     10  C   PHE A   1      37.462  58.790  97.707  1.00  0.00           C
ATOM     11  O   PHE A   1      37.381  59.528  98.687  1.00  0.00           O
ATOM     12  N   ASN A   2      38.591  58.196  97.296  1.00  0.00           N
ATOM     13  CA  ASN A   2      39.925  58.495  97.766  1.00  0.00           C
ATOM     14  CB  ASN A   2      40.308  57.457  98.854  1.00  0.00           C
ATOM     15  CG  ASN A   2      41.787  57.502  99.241  1.00  0.00           C
ATOM     16  OD1 ASN A   2      42.536  58.420  98.909  1.00  0.00           O
ATOM     17  ND2 ASN A   2      42.229  56.424  99.924  1.00  0.00           N
ATOM     18  C   ASN A   2      40.913  58.370  96.574  1.00  0.00           C
ATOM     19  O   ASN A   2      41.230  57.247  96.186  1.00  0.00           O
ATOM     20  N   PRO A   3      41.414  59.426  95.972  1.00  0.00           N
ATOM     21  CD  PRO A   3      40.562  60.610  95.890  1.00  0.00           C
ATOM     22  CG  PRO A   3      41.014  61.397  94.670  1.00  0.00           C
ATOM     23  CB  PRO A   3      42.332  60.709  94.223  1.00  0.00           C
ATOM     24  CA  PRO A   3      42.369  59.305  94.853  1.00  0.00           C
ATOM     25  C   PRO A   3      43.797  58.854  95.188  1.00  0.00           C
ATOM     26  O   PRO A   3      44.567  58.488  94.302  1.00  0.00           O
ATOM     27  N   CYX A   4      44.204  58.891  96.464  1.00  0.00           N
ATOM     28  CA  CYX A   4      45.533  58.534  96.917  1.00  0.00           C
ATOM     29  CB  CYX A   4      46.272  59.750  97.584  1.00  0.00           C
ATOM     30  SG  CYX A   4      45.995  61.462  97.002  1.00  0.00           S
ATOM     31  C   CYX A   4      45.456  57.341  97.909  1.00  0.00           C
ATOM     32  O   CYX A   4      45.347  57.545  99.122  1.00  0.00           O
ATOM     33  N   PRO A   5      45.518  56.071  97.481  1.00  0.00           N
ATOM     34  CD  PRO A   5      45.261  55.678  96.100  1.00  0.00           C
ATOM     35  CG  PRO A   5      45.420  54.155  96.078  1.00  0.00           C
ATOM     36  CB  PRO A   5      45.006  53.749  97.493  1.00  0.00           C
ATOM     37  CA  PRO A   5      45.525  54.912  98.376  1.00  0.00           C
ATOM     38  C   PRO A   5      46.886  54.574  98.951  1.00  0.00           C
ATOM     39  O   PRO A   5      47.905  54.710  98.282  1.00  0.00           O
ATOM     40  N   TYR A   6      46.917  54.093 100.206  1.00  0.00           N
ATOM     41  CA  TYR A   6      48.100  53.572 100.860  1.00  0.00           C
ATOM     42  CB  TYR A   6      48.248  54.257 102.255  1.00  0.00           C
ATOM     43  CG  TYR A   6      49.182  53.523 103.194  1.00  0.00           C
ATOM     44  CD1 TYR A   6      48.626  52.539 104.025  1.00  0.00           C
ATOM     45  CE1 TYR A   6      49.429  51.676 104.767  1.00  0.00           C
ATOM     46  CZ  TYR A   6      50.818  51.801 104.684  1.00  0.00           C
ATOM     47  OH  TYR A   6      51.680  50.926 105.352  1.00  0.00           O
ATOM     48  CE2 TYR A   6      51.387  52.844 103.952  1.00  0.00           C
ATOM     49  CD2 TYR A   6      50.574  53.704 103.198  1.00  0.00           C
ATOM     50  C   TYR A   6      47.988  52.062 101.054  1.00  0.00           C
ATOM     51  O   TYR A   6      46.937  51.567 101.446  1.00  0.00           O
ATOM     52  N   SER A   7      49.084  51.291 100.859  1.00  0.00           N
ATOM     53  CA  SER A   7      49.100  49.864 101.161  1.00  0.00           C
ATOM     54  CB  SER A   7      48.425  49.092  99.994  1.00  0.00           C
ATOM     55  OG  SER A   7      48.256  47.702 100.247  1.00  0.00           O
ATOM     56  C   SER A   7      50.543  49.407 101.349  1.00  0.00           C
ATOM     57  O   SER A   7      51.442  49.869 100.641  1.00  0.00           O
ATOM     58  N   ASP A   8      50.788  48.455 102.268  1.00  0.00           N
ATOM     59  CA  ASP A   8      52.098  47.902 102.606  1.00  0.00           C
ATOM     60  CB  ASP A   8      51.986  46.973 103.843  1.00  0.00           C
ATOM     61  CG  ASP A   8      51.157  47.385 105.048  1.00  0.00           C
ATOM     62  OD1 ASP A   8      50.899  46.496 105.902  1.00  0.00           O
ATOM     63  OD2 ASP A   8      50.700  48.548 105.130  1.00  0.00           O
ATOM     64  C   ASP A   8      52.795  47.077 101.506  1.00  0.00           C
ATOM     65  O   ASP A   8      53.965  46.704 101.632  1.00  0.00           O
ATOM     66  N   ASP A   9      52.070  46.780 100.411  1.00  0.00           N
ATOM     67  CA  ASP A   9      52.536  46.088  99.231  1.00  0.00           C
ATOM     68  CB  ASP A   9      51.648  44.824  99.063  1.00  0.00           C
ATOM     69  CG  ASP A   9      50.164  45.070  98.750  1.00  0.00           C
ATOM     70  OD1 ASP A   9      49.468  44.040  98.594  1.00  0.00           O
ATOM     71  OD2 ASP A   9      49.715  46.255  98.667  1.00  0.00           O
ATOM     72  C   ASP A   9      52.541  46.949  97.969  1.00  0.00           C
ATOM     73  O   ASP A   9      52.996  46.479  96.920  1.00  0.00           O
ATOM     74  N   THR A  10      52.116  48.241  98.075  1.00  0.00           N
ATOM     75  CA  THR A  10      52.172  49.195  96.971  1.00  0.00           C
ATOM     76  CB  THR A  10      50.746  49.552  96.541  1.00  0.00           C
ATOM     77  CG2 THR A  10      50.640  50.497  95.353  1.00  0.00           C
ATOM     78  OG1 THR A  10      50.069  48.377  96.154  1.00  0.00           O
ATOM     79  C   THR A  10      53.067  50.401  97.230  1.00  0.00           C
ATOM     80  O   THR A  10      53.646  50.950  96.287  1.00  0.00           O
ATOM     81  N   VAL A  11      53.319  50.799  98.496  1.00  0.00           N
ATOM     82  CA  VAL A  11      54.574  51.476  98.834  1.00  0.00           C
ATOM     83  CB  VAL A  11      54.611  51.994 100.293  1.00  0.00           C
ATOM     84  CG1 VAL A  11      55.869  52.857 100.531  1.00  0.00           C
ATOM     85  CG2 VAL A  11      53.365  52.803 100.691  1.00  0.00           C
ATOM     86  C   VAL A  11      55.782  50.568  98.552  1.00  0.00           C
ATOM     87  O   VAL A  11      55.796  49.386  98.918  1.00  0.00           O
ATOM     88  N   LYS A  12      56.818  51.114  97.868  1.00  0.00           N
ATOM     89  CA  LYS A  12      58.014  50.374  97.510  1.00  0.00           C
ATOM     90  CB  LYS A  12      58.048  50.042  96.000  1.00  0.00           C
ATOM     91  CG  LYS A  12      56.779  49.340  95.479  1.00  0.00           C
ATOM     92  CD  LYS A  12      56.935  49.011  93.994  1.00  0.00           C
ATOM     93  CE  LYS A  12      55.672  48.430  93.365  1.00  0.00           C
ATOM     94  NZ  LYS A  12      54.611  49.455  93.289  1.00  0.00           N
ATOM     95  C   LYS A  12      59.279  51.096  97.938  1.00  0.00           C
ATOM     96  O   LYS A  12      59.244  52.246  98.387  1.00  0.00           O
ATOM     97  N   MET A  13      60.445  50.410  97.812  1.00  0.00           N
ATOM     98  CA  MET A  13      61.739  50.965  98.178  1.00  0.00           C
ATOM     99  CB  MET A  13      62.157  50.523  99.625  1.00  0.00           C
ATOM    100  CG  MET A  13      62.699  49.081  99.799  1.00  0.00           C
ATOM    101  SD  MET A  13      62.776  48.405 101.508  1.00  0.00           S
ATOM    102  CE  MET A  13      61.170  47.568 101.709  1.00  0.00           C
ATOM    103  C   MET A  13      62.809  50.601  97.147  1.00  0.00           C
ATOM    104  O   MET A  13      62.858  49.495  96.619  1.00  0.00           O
ATOM    105  N   ILE A  14      63.682  51.559  96.798  1.00  0.00           N
ATOM    106  CA  ILE A  14      64.909  51.351  96.063  1.00  0.00           C
ATOM    107  CB  ILE A  14      65.141  52.598  95.216  1.00  0.00           C
ATOM    108  CG2 ILE A  14      66.612  52.939  94.896  1.00  0.00           C
ATOM    109  CG1 ILE A  14      64.280  52.436  93.951  1.00  0.00           C
ATOM    110  CD1 ILE A  14      64.144  53.729  93.151  1.00  0.00           C
ATOM    111  C   ILE A  14      66.004  51.074  97.075  1.00  0.00           C
ATOM    112  O   ILE A  14      65.936  51.561  98.206  1.00  0.00           O
ATOM    113  N   ILE A  15      67.017  50.251  96.735  1.00  0.00           N
ATOM    114  CA  ILE A  15      68.125  49.987  97.632  1.00  0.00           C
ATOM    115  CB  ILE A  15      67.999  48.622  98.344  1.00  0.00           C
ATOM    116  CG2 ILE A  15      69.164  48.333  99.299  1.00  0.00           C
ATOM    117  CG1 ILE A  15      66.673  48.446  99.120  1.00  0.00           C
ATOM    118  CD1 ILE A  15      66.404  47.044  99.685  1.00  0.00           C
ATOM    119  C   ILE A  15      69.423  50.097  96.834  1.00  0.00           C
ATOM    120  O   ILE A  15      69.625  49.481  95.784  1.00  0.00           O
ATOM    121  N   LEU A  16      70.308  50.968  97.340  1.00  0.00           N
ATOM    122  CA  LEU A  16      71.585  51.330  96.762  1.00  0.00           C
ATOM    123  CB  LEU A  16      71.578  52.821  96.305  1.00  0.00           C
ATOM    124  CG  LEU A  16      70.452  53.349  95.369  1.00  0.00           C
ATOM    125  CD1 LEU A  16      70.738  54.832  95.038  1.00  0.00           C
ATOM    126  CD2 LEU A  16      70.336  52.543  94.069  1.00  0.00           C
ATOM    127  C   LEU A  16      72.761  51.102  97.731  1.00  0.00           C
ATOM    128  O   LEU A  16      72.662  51.347  98.930  1.00  0.00           O
ATOM    129  N   THR A  17      73.906  50.621  97.195  1.00  0.00           N
ATOM    130  CA  THR A  17      75.256  50.509  97.759  1.00  0.00           C
ATOM    131  CB  THR A  17      75.614  49.081  98.180  1.00  0.00           C
ATOM    132  CG2 THR A  17      74.792  48.605  99.389  1.00  0.00           C
ATOM    133  OG1 THR A  17      75.340  48.182  97.119  1.00  0.00           O
ATOM    134  C   THR A  17      76.232  51.004  96.673  1.00  0.00           C
ATOM    135  O   THR A  17      75.866  51.184  95.511  1.00  0.00           O
ATOM    136  N   ARG A  18      77.508  51.294  97.004  1.00  0.00           N
ATOM    137  CA  ARG A  18      78.453  51.982  96.128  1.00  0.00           C
ATOM    138  CB  ARG A  18      79.817  52.124  96.855  1.00  0.00           C
ATOM    139  CG  ARG A  18      80.051  53.455  97.593  1.00  0.00           C
ATOM    140  CD  ARG A  18      81.335  53.411  98.417  1.00  0.00           C
ATOM    141  NE  ARG A  18      81.626  54.799  98.869  1.00  0.00           N
ATOM    142  CZ  ARG A  18      82.627  55.190  99.646  1.00  0.00           C
ATOM    143  NH1 ARG A  18      83.398  54.323 100.260  1.00  0.00           N
ATOM    144  NH2 ARG A  18      82.902  56.461  99.813  1.00  0.00           N
ATOM    145  C   ARG A  18      78.669  51.344  94.767  1.00  0.00           C
ATOM    146  O   ARG A  18      78.908  52.016  93.775  1.00  0.00           O
ATOM    147  N   GLU A  19      78.592  50.020  94.699  1.00  0.00           N
ATOM    148  CA  GLU A  19      78.829  49.282  93.479  1.00  0.00           C
ATOM    149  CB  GLU A  19      79.567  47.963  93.843  1.00  0.00           C
ATOM    150  CG  GLU A  19      78.760  46.794  94.431  1.00  0.00           C
ATOM    151  CD  GLU A  19      78.536  46.912  95.924  1.00  0.00           C
ATOM    152  OE1 GLU A  19      77.920  47.909  96.396  1.00  0.00           O
ATOM    153  OE2 GLU A  19      78.974  45.964  96.620  1.00  0.00           O
ATOM    154  C   GLU A  19      77.514  49.003  92.735  1.00  0.00           C
ATOM    155  O   GLU A  19      77.473  48.810  91.522  1.00  0.00           O
ATOM    156  N   ASN A  20      76.354  49.035  93.416  1.00  0.00           N
ATOM    157  CA  ASN A  20      75.073  48.679  92.860  1.00  0.00           C
ATOM    158  CB  ASN A  20      74.319  47.855  93.948  1.00  0.00           C
ATOM    159  CG  ASN A  20      74.961  46.478  94.082  1.00  0.00           C
ATOM    160  OD1 ASN A  20      75.369  45.877  93.086  1.00  0.00           O
ATOM    161  ND2 ASN A  20      74.964  45.932  95.321  1.00  0.00           N
ATOM    162  C   ASN A  20      74.317  49.947  92.459  1.00  0.00           C
ATOM    163  O   ASN A  20      73.290  50.250  93.051  1.00  0.00           O
ATOM    164  N   LYS A  21      74.825  50.744  91.473  1.00  0.00           N
ATOM    165  CA  LYS A  21      74.325  52.105  91.212  1.00  0.00           C
ATOM    166  CB  LYS A  21      75.455  53.027  90.711  1.00  0.00           C
ATOM    167  CG  LYS A  21      76.658  53.126  91.655  1.00  0.00           C
ATOM    168  CD  LYS A  21      77.758  53.951  90.971  1.00  0.00           C
ATOM    169  CE  LYS A  21      78.825  54.471  91.936  1.00  0.00           C
ATOM    170  NZ  LYS A  21      79.794  55.332  91.245  1.00  0.00           N
ATOM    171  C   LYS A  21      73.147  52.285  90.288  1.00  0.00           C
ATOM    172  O   LYS A  21      72.403  53.254  90.418  1.00  0.00           O
ATOM    173  N   LYS A  22      72.887  51.359  89.350  1.00  0.00           N
ATOM    174  CA  LYS A  22      71.645  51.328  88.598  1.00  0.00           C
ATOM    175  CB  LYS A  22      71.694  50.341  87.419  1.00  0.00           C
ATOM    176  CG  LYS A  22      72.653  50.817  86.312  1.00  0.00           C
ATOM    177  CD  LYS A  22      72.778  49.796  85.183  1.00  0.00           C
ATOM    178  CE  LYS A  22      73.933  50.009  84.269  1.00  0.00           C
ATOM    179  NZ  LYS A  22      73.377  49.966  82.936  1.00  0.00           N
ATOM    180  C   LYS A  22      70.496  50.958  89.518  1.00  0.00           C
ATOM    181  O   LYS A  22      70.549  49.931  90.176  1.00  0.00           O
ATOM    182  N   HID A  23      69.467  51.827  89.635  1.00  0.00           N
ATOM    183  CA  HID A  23      68.486  51.707  90.694  1.00  0.00           C
ATOM    184  CB  HID A  23      67.757  53.063  90.941  1.00  0.00           C
ATOM    185  CG  HID A  23      67.329  53.822  89.701  1.00  0.00           C
ATOM    186  ND1 HID A  23      68.050  54.796  89.019  1.00  0.00           N
ATOM    187  CE1 HID A  23      67.229  55.297  88.058  1.00  0.00           C
ATOM    188  NE2 HID A  23      66.040  54.737  88.100  1.00  0.00           N
ATOM    189  CD2 HID A  23      66.090  53.830  89.141  1.00  0.00           C
ATOM    190  C   HID A  23      67.480  50.576  90.499  1.00  0.00           C
ATOM    191  O   HID A  23      66.773  50.526  89.498  1.00  0.00           O
ATOM    192  N   ASP A  24      67.362  49.697  91.519  1.00  0.00           N
ATOM    193  CA  ASP A  24      66.500  48.534  91.553  1.00  0.00           C
ATOM    194  CB  ASP A  24      67.295  47.230  91.800  1.00  0.00           C
ATOM    195  CG  ASP A  24      68.161  46.781  90.632  1.00  0.00           C
ATOM    196  OD1 ASP A  24      67.569  46.561  89.545  1.00  0.00           O
ATOM    197  OD2 ASP A  24      69.361  46.480  90.862  1.00  0.00           O
ATOM    198  C   ASP A  24      65.509  48.623  92.703  1.00  0.00           C
ATOM    199  O   ASP A  24      65.833  49.083  93.800  1.00  0.00           O
ATOM    200  N   PHE A  25      64.262  48.174  92.473  1.00  0.00           N
ATOM    201  CA  PHE A  25      63.224  48.103  93.482  1.00  0.00           C
ATOM    202  CB  PHE A  25      61.833  48.490  92.904  1.00  0.00           C
ATOM    203  CG  PHE A  25      61.545  49.974  92.899  1.00  0.00           C
ATOM    204  CD1 PHE A  25      61.623  50.728  91.713  1.00  0.00           C
ATOM    205  CE1 PHE A  25      61.180  52.061  91.651  1.00  0.00           C
ATOM    206  CZ  PHE A  25      60.675  52.660  92.810  1.00  0.00           C
ATOM    207  CE2 PHE A  25      60.687  51.950  94.022  1.00  0.00           C
ATOM    208  CD2 PHE A  25      61.088  50.605  94.062  1.00  0.00           C
ATOM    209  C   PHE A  25      63.068  46.781  94.225  1.00  0.00           C
ATOM    210  O   PHE A  25      63.308  45.685  93.712  1.00  0.00           O
ATOM    211  N   TYR A  26      62.603  46.948  95.487  1.00  0.00           N
ATOM    212  CA  TYR A  26      62.283  45.945  96.467  1.00  0.00           C
ATOM    213  CB  TYR A  26      63.386  45.848  97.558  1.00  0.00           C
ATOM    214  CG  TYR A  26      64.737  45.544  96.931  1.00  0.00           C
ATOM    215  CD1 TYR A  26      65.213  44.221  96.926  1.00  0.00           C
ATOM    216  CE1 TYR A  26      66.382  43.895  96.225  1.00  0.00           C
ATOM    217  CZ  TYR A  26      67.182  44.912  95.690  1.00  0.00           C
ATOM    218  OH  TYR A  26      68.421  44.595  95.107  1.00  0.00           O
ATOM    219  CE2 TYR A  26      66.775  46.248  95.758  1.00  0.00           C
ATOM    220  CD2 TYR A  26      65.529  46.550  96.330  1.00  0.00           C
ATOM    221  C   TYR A  26      60.971  46.348  97.131  1.00  0.00           C
ATOM    222  O   TYR A  26      60.563  47.511  97.116  1.00  0.00           O
ATOM    223  N   THR A  27      60.270  45.368  97.732  1.00  0.00           N
ATOM    224  CA  THR A  27      59.010  45.532  98.446  1.00  0.00           C
ATOM    225  CB  THR A  27      57.842  44.787  97.786  1.00  0.00           C
ATOM    226  CG2 THR A  27      57.677  45.234  96.333  1.00  0.00           C
ATOM    227  OG1 THR A  27      57.941  43.359  97.836  1.00  0.00           O
ATOM    228  C   THR A  27      59.148  44.982  99.858  1.00  0.00           C
ATOM    229  O   THR A  27      60.102  44.281 100.161  1.00  0.00           O
ATOM    230  N   LEU A  28      58.197  45.196 100.792  1.00  0.00           N
ATOM    231  CA  LEU A  28      58.258  44.540 102.102  1.00  0.00           C
ATOM    232  CB  LEU A  28      57.165  45.157 103.003  1.00  0.00           C
ATOM    233  CG  LEU A  28      57.306  45.060 104.543  1.00  0.00           C
ATOM    234  CD1 LEU A  28      58.559  45.715 105.112  1.00  0.00           C
ATOM    235  CD2 LEU A  28      56.156  45.804 105.221  1.00  0.00           C
ATOM    236  C   LEU A  28      58.086  42.997 102.019  1.00  0.00           C
ATOM    237  O   LEU A  28      58.257  42.295 103.015  1.00  0.00           O
ATOM    238  N   ASN A  29      57.784  42.440 100.817  1.00  0.00           N
ATOM    239  CA  ASN A  29      57.850  41.005 100.560  1.00  0.00           C
ATOM    240  CB  ASN A  29      56.531  40.576  99.847  1.00  0.00           C
ATOM    241  CG  ASN A  29      56.127  39.130 100.123  1.00  0.00           C
ATOM    242  OD1 ASN A  29      56.269  38.608 101.232  1.00  0.00           O
ATOM    243  ND2 ASN A  29      55.602  38.446  99.079  1.00  0.00           N
ATOM    244  C   ASN A  29      59.097  40.548  99.814  1.00  0.00           C
ATOM    245  O   ASN A  29      59.277  39.357  99.585  1.00  0.00           O
ATOM    246  N   THR A  30      60.015  41.465  99.445  1.00  0.00           N
ATOM    247  CA  THR A  30      61.157  41.134  98.599  1.00  0.00           C
ATOM    248  CB  THR A  30      60.995  41.361  97.087  1.00  0.00           C
ATOM    249  CG2 THR A  30      59.796  40.578  96.556  1.00  0.00           C
ATOM    250  OG1 THR A  30      60.780  42.725  96.752  1.00  0.00           O
ATOM    251  C   THR A  30      62.393  41.846  99.069  1.00  0.00           C
ATOM    252  O   THR A  30      63.455  41.619  98.501  1.00  0.00           O
ATOM    253  N   ILE A  31      62.338  42.652 100.157  1.00  0.00           N
ATOM    254  CA  ILE A  31      63.503  43.317 100.783  1.00  0.00           C
ATOM    255  CB  ILE A  31      63.114  44.038 102.090  1.00  0.00           C
ATOM    256  CG2 ILE A  31      62.722  42.926 103.082  1.00  0.00           C
ATOM    257  CG1 ILE A  31      64.248  44.958 102.597  1.00  0.00           C
ATOM    258  CD1 ILE A  31      63.964  45.515 103.991  1.00  0.00           C
ATOM    259  C   ILE A  31      64.747  42.414 100.972  1.00  0.00           C
ATOM    260  O   ILE A  31      65.884  42.803 100.696  1.00  0.00           O
ATOM    261  N   LYS A  32      64.548  41.138 101.359  1.00  0.00           N
ATOM    262  CA  LYS A  32      65.600  40.172 101.621  1.00  0.00           C
ATOM    263  CB  LYS A  32      65.035  38.963 102.403  1.00  0.00           C
ATOM    264  CG  LYS A  32      64.798  39.292 103.880  1.00  0.00           C
ATOM    265  CD  LYS A  32      64.781  38.068 104.798  1.00  0.00           C
ATOM    266  CE  LYS A  32      64.486  38.441 106.243  1.00  0.00           C
ATOM    267  NZ  LYS A  32      64.475  37.191 107.018  1.00  0.00           N
ATOM    268  C   LYS A  32      66.375  39.688 100.393  1.00  0.00           C
ATOM    269  O   LYS A  32      67.347  38.945 100.500  1.00  0.00           O
ATOM    270  N   ASN A  33      65.987  40.104  99.171  1.00  0.00           N
ATOM    271  CA  ASN A  33      66.709  39.795  97.944  1.00  0.00           C
ATOM    272  CB  ASN A  33      65.817  40.060  96.695  1.00  0.00           C
ATOM    273  CG  ASN A  33      64.726  39.007  96.554  1.00  0.00           C
ATOM    274  OD1 ASN A  33      64.667  38.020  97.286  1.00  0.00           O
ATOM    275  ND2 ASN A  33      63.869  39.132  95.511  1.00  0.00           N
ATOM    276  C   ASN A  33      67.999  40.611  97.770  1.00  0.00           C
ATOM    277  O   ASN A  33      68.919  40.190  97.070  1.00  0.00           O
ATOM    278  N   HID A  34      68.129  41.806  98.393  1.00  0.00           N
ATOM    279  CA  HID A  34      69.377  42.577  98.334  1.00  0.00           C
ATOM    280  CB  HID A  34      69.165  44.018  98.845  1.00  0.00           C
ATOM    281  CG  HID A  34      70.350  44.903  98.615  1.00  0.00           C
ATOM    282  ND1 HID A  34      70.614  45.530  97.414  1.00  0.00           N
ATOM    283  CE1 HID A  34      71.762  46.227  97.595  1.00  0.00           C
ATOM    284  NE2 HID A  34      72.240  46.102  98.819  1.00  0.00           N
ATOM    285  CD2 HID A  34      71.341  45.283  99.470  1.00  0.00           C
ATOM    286  C   HID A  34      70.541  41.905  99.058  1.00  0.00           C
ATOM    287  O   HID A  34      70.362  41.375 100.146  1.00  0.00           O
ATOM    288  N   ASN A  35      71.788  41.903  98.511  1.00  0.00           N
ATOM    289  CA  ASN A  35      72.788  40.902  98.903  1.00  0.00           C
ATOM    290  CB  ASN A  35      73.989  40.833  97.902  1.00  0.00           C
ATOM    291  CG  ASN A  35      73.666  40.054  96.613  1.00  0.00           C
ATOM    292  OD1 ASN A  35      72.873  39.111  96.604  1.00  0.00           O
ATOM    293  ND2 ASN A  35      74.258  40.487  95.474  1.00  0.00           N
ATOM    294  C   ASN A  35      73.342  41.086 100.321  1.00  0.00           C
ATOM    295  O   ASN A  35      73.661  40.102 100.979  1.00  0.00           O
ATOM    296  N   GLU A  36      73.405  42.328 100.865  1.00  0.00           N
ATOM    297  CA  GLU A  36      73.806  42.538 102.256  1.00  0.00           C
ATOM    298  CB  GLU A  36      74.226  44.002 102.534  1.00  0.00           C
ATOM    299  CG  GLU A  36      75.495  44.397 101.740  1.00  0.00           C
ATOM    300  CD  GLU A  36      76.766  43.667 102.172  1.00  0.00           C
ATOM    301  OE1 GLU A  36      77.428  43.017 101.325  1.00  0.00           O
ATOM    302  OE2 GLU A  36      77.154  43.732 103.368  1.00  0.00           O
ATOM    303  C   GLU A  36      72.751  42.091 103.259  1.00  0.00           C
ATOM    304  O   GLU A  36      73.077  41.673 104.360  1.00  0.00           O
ATOM    305  N   PHE A  37      71.459  42.049 102.865  1.00  0.00           N
ATOM    306  CA  PHE A  37      70.390  41.443 103.650  1.00  0.00           C
ATOM    307  CB  PHE A  37      68.975  41.849 103.159  1.00  0.00           C
ATOM    308  CG  PHE A  37      68.659  43.272 103.464  1.00  0.00           C
ATOM    309  CD1 PHE A  37      67.784  43.573 104.525  1.00  0.00           C
ATOM    310  CE1 PHE A  37      67.412  44.890 104.793  1.00  0.00           C
ATOM    311  CZ  PHE A  37      67.970  45.922 104.036  1.00  0.00           C
ATOM    312  CE2 PHE A  37      68.806  45.630 102.947  1.00  0.00           C
ATOM    313  CD2 PHE A  37      69.174  44.308 102.672  1.00  0.00           C
ATOM    314  C   PHE A  37      70.434  39.917 103.732  1.00  0.00           C
ATOM    315  O   PHE A  37      69.657  39.318 104.477  1.00  0.00           O
ATOM    316  N   LYS A  38      71.323  39.235 102.977  1.00  0.00           N
ATOM    317  CA  LYS A  38      71.499  37.805 103.116  1.00  0.00           C
ATOM    318  CB  LYS A  38      72.134  37.233 101.827  1.00  0.00           C
ATOM    319  CG  LYS A  38      71.333  37.567 100.569  1.00  0.00           C
ATOM    320  CD  LYS A  38      71.916  36.966  99.289  1.00  0.00           C
ATOM    321  CE  LYS A  38      70.943  37.249  98.140  1.00  0.00           C
ATOM    322  NZ  LYS A  38      71.465  36.809  96.831  1.00  0.00           N
ATOM    323  C   LYS A  38      72.370  37.458 104.304  1.00  0.00           C
ATOM    324  O   LYS A  38      72.328  36.344 104.810  1.00  0.00           O
ATOM    325  N   LYS A  39      73.201  38.427 104.744  1.00  0.00           N
ATOM    326  CA  LYS A  39      74.012  38.369 105.935  1.00  0.00           C
ATOM    327  CB  LYS A  39      75.112  39.448 105.888  1.00  0.00           C
ATOM    328  CG  LYS A  39      76.018  39.426 104.652  1.00  0.00           C
ATOM    329  CD  LYS A  39      76.951  40.641 104.700  1.00  0.00           C
ATOM    330  CE  LYS A  39      77.997  40.500 103.597  1.00  0.00           C
ATOM    331  NZ  LYS A  39      78.900  41.648 103.529  1.00  0.00           N
ATOM    332  C   LYS A  39      73.202  38.412 107.208  1.00  0.00           C
ATOM    333  O   LYS A  39      72.147  39.022 107.249  1.00  0.00           O
ATOM    334  N   SER A  40      73.668  37.728 108.288  1.00  0.00           N
ATOM    335  CA  SER A  40      72.930  37.665 109.553  1.00  0.00           C
ATOM    336  CB  SER A  40      73.520  36.654 110.561  1.00  0.00           C
ATOM    337  OG  SER A  40      73.651  35.380 109.934  1.00  0.00           O
ATOM    338  C   SER A  40      72.824  39.001 110.253  1.00  0.00           C
ATOM    339  O   SER A  40      71.804  39.360 110.819  1.00  0.00           O
ATOM    340  N   THR A  41      73.924  39.768 110.242  1.00  0.00           N
ATOM    341  CA  THR A  41      74.024  41.045 110.925  1.00  0.00           C
ATOM    342  CB  THR A  41      74.676  40.967 112.309  1.00  0.00           C
ATOM    343  CG2 THR A  41      76.071  40.318 112.278  1.00  0.00           C
ATOM    344  OG1 THR A  41      74.801  42.263 112.877  1.00  0.00           O
ATOM    345  C   THR A  41      74.741  41.996 109.991  1.00  0.00           C
ATOM    346  O   THR A  41      75.722  41.632 109.338  1.00  0.00           O
ATOM    347  N   ILE A  42      74.183  43.213 109.835  1.00  0.00           N
ATOM    348  CA  ILE A  42      74.581  44.093 108.756  1.00  0.00           C
ATOM    349  CB  ILE A  42      73.352  44.670 108.015  1.00  0.00           C
ATOM    350  CG2 ILE A  42      73.675  45.768 106.964  1.00  0.00           C
ATOM    351  CG1 ILE A  42      72.533  43.528 107.380  1.00  0.00           C
ATOM    352  CD1 ILE A  42      71.118  43.975 107.003  1.00  0.00           C
ATOM    353  C   ILE A  42      75.523  45.130 109.366  1.00  0.00           C
ATOM    354  O   ILE A  42      75.266  45.698 110.424  1.00  0.00           O
ATOM    355  N   LYS A  43      76.700  45.314 108.735  1.00  0.00           N
ATOM    356  CA  LYS A  43      77.776  46.241 109.083  1.00  0.00           C
ATOM    357  CB  LYS A  43      78.987  45.915 108.167  1.00  0.00           C
ATOM    358  CG  LYS A  43      80.320  46.314 108.807  1.00  0.00           C
ATOM    359  CD  LYS A  43      81.466  46.186 107.821  1.00  0.00           C
ATOM    360  CE  LYS A  43      82.786  46.613 108.414  1.00  0.00           C
ATOM    361  NZ  LYS A  43      83.949  46.294 107.572  1.00  0.00           N
ATOM    362  C   LYS A  43      77.458  47.732 108.967  1.00  0.00           C
ATOM    363  O   LYS A  43      77.913  48.558 109.751  1.00  0.00           O
ATOM    364  N   HIE A  44      76.746  48.103 107.904  1.00  0.00           N
ATOM    365  CA  HIE A  44      76.626  49.447 107.370  1.00  0.00           C
ATOM    366  CB  HIE A  44      75.892  49.402 106.007  1.00  0.00           C
ATOM    367  CG  HIE A  44      76.575  48.566 104.968  1.00  0.00           C
ATOM    368  ND1 HIE A  44      77.012  47.274 105.233  1.00  0.00           N
ATOM    369  CE1 HIE A  44      77.531  46.843 104.103  1.00  0.00           C
ATOM    370  NE2 HIE A  44      77.407  47.770 103.122  1.00  0.00           N
ATOM    371  CD2 HIE A  44      76.805  48.880 103.672  1.00  0.00           C
ATOM    372  C   HIE A  44      75.970  50.466 108.254  1.00  0.00           C
ATOM    373  O   HIE A  44      75.068  50.180 109.034  1.00  0.00           O
ATOM    374  N   GLN A  45      76.410  51.740 108.133  1.00  0.00           N
ATOM    375  CA  GLN A  45      75.542  52.877 108.366  1.00  0.00           C
ATOM    376  CB  GLN A  45      76.278  54.236 108.295  1.00  0.00           C
ATOM    377  CG  GLN A  45      77.486  54.358 109.253  1.00  0.00           C
ATOM    378  CD  GLN A  45      77.785  55.798 109.665  1.00  0.00           C
ATOM    379  OE1 GLN A  45      76.935  56.506 110.207  1.00  0.00           O
ATOM    380  NE2 GLN A  45      79.029  56.275 109.404  1.00  0.00           N
ATOM    381  C   GLN A  45      74.415  52.905 107.331  1.00  0.00           C
ATOM    382  O   GLN A  45      74.668  52.751 106.133  1.00  0.00           O
ATOM    383  N   VAL A  46      73.157  53.085 107.773  1.00  0.00           N
ATOM    384  CA  VAL A  46      71.979  52.965 106.920  1.00  0.00           C
ATOM    385  CB  VAL A  46      71.039  51.799 107.320  1.00  0.00           C
ATOM    386  CG1 VAL A  46      69.875  51.639 106.319  1.00  0.00           C
ATOM    387  CG2 VAL A  46      71.778  50.443 107.404  1.00  0.00           C
ATOM    388  C   VAL A  46      71.212  54.282 106.947  1.00  0.00           C
ATOM    389  O   VAL A  46      70.987  54.872 108.009  1.00  0.00           O
ATOM    390  N   VAL A  47      70.833  54.791 105.749  1.00  0.00           N
ATOM    391  CA  VAL A  47      70.173  56.081 105.558  1.00  0.00           C
ATOM    392  CB  VAL A  47      71.126  57.160 104.972  1.00  0.00           C
ATOM    393  CG1 VAL A  47      70.420  58.503 104.711  1.00  0.00           C
ATOM    394  CG2 VAL A  47      72.246  57.458 105.983  1.00  0.00           C
ATOM    395  C   VAL A  47      68.910  55.919 104.726  1.00  0.00           C
ATOM    396  O   VAL A  47      68.924  55.305 103.659  1.00  0.00           O
ATOM    397  N   PHE A  48      67.766  56.474 105.196  1.00  0.00           N
ATOM    398  CA  PHE A  48      66.550  56.576 104.408  1.00  0.00           C
ATOM    399  CB  PHE A  48      65.275  56.237 105.227  1.00  0.00           C
ATOM    400  CG  PHE A  48      65.327  54.824 105.769  1.00  0.00           C
ATOM    401  CD1 PHE A  48      65.883  54.494 107.021  1.00  0.00           C
ATOM    402  CE1 PHE A  48      65.885  53.169 107.484  1.00  0.00           C
ATOM    403  CZ  PHE A  48      65.364  52.142 106.689  1.00  0.00           C
ATOM    404  CE2 PHE A  48      64.877  52.450 105.411  1.00  0.00           C
ATOM    405  CD2 PHE A  48      64.857  53.779 104.966  1.00  0.00           C
ATOM    406  C   PHE A  48      66.387  57.933 103.748  1.00  0.00           C
ATOM    407  O   PHE A  48      66.765  58.965 104.306  1.00  0.00           O
ATOM    408  N   ILE A  49      65.810  57.958 102.519  1.00  0.00           N
ATOM    409  CA  ILE A  49      65.421  59.191 101.848  1.00  0.00           C
ATOM    410  CB  ILE A  49      66.324  59.528 100.659  1.00  0.00           C
ATOM    411  CG2 ILE A  49      65.742  60.676  99.808  1.00  0.00           C
ATOM    412  CG1 ILE A  49      67.720  59.951 101.133  1.00  0.00           C
ATOM    413  CD1 ILE A  49      68.725  59.839  99.995  1.00  0.00           C
ATOM    414  C   ILE A  49      63.970  59.041 101.382  1.00  0.00           C
ATOM    415  O   ILE A  49      63.594  57.949 100.962  1.00  0.00           O
ATOM    416  N   THR A  50      63.115  60.101 101.453  1.00  0.00           N
ATOM    417  CA  THR A  50      61.644  60.000 101.335  1.00  0.00           C
ATOM    418  CB  THR A  50      60.943  59.978 102.720  1.00  0.00           C
ATOM    419  CG2 THR A  50      59.444  59.651 102.667  1.00  0.00           C
ATOM    420  OG1 THR A  50      61.478  58.979 103.575  1.00  0.00           O
ATOM    421  C   THR A  50      61.087  61.178 100.547  1.00  0.00           C
ATOM    422  O   THR A  50      61.192  62.332 100.974  1.00  0.00           O
ATOM    423  N   HID A  51      60.474  60.947  99.363  1.00  0.00           N
ATOM    424  CA  HID A  51      60.077  62.053  98.507  1.00  0.00           C
ATOM    425  CB  HID A  51      59.826  61.541  97.093  1.00  0.00           C
ATOM    426  CG  HID A  51      58.666  60.615  97.083  1.00  0.00           C
ATOM    427  ND1 HID A  51      57.348  61.004  97.194  1.00  0.00           N
ATOM    428  CE1 HID A  51      56.600  59.883  97.159  1.00  0.00           C
ATOM    429  NE2 HID A  51      57.356  58.806  97.038  1.00  0.00           N
ATOM    430  CD2 HID A  51      58.656  59.266  96.987  1.00  0.00           C
ATOM    431  C   HID A  51      58.867  62.845  98.986  1.00  0.00           C
ATOM    432  O   HID A  51      58.254  62.539 100.005  1.00  0.00           O
ATOM    433  N   GLY A  52      58.492  63.905  98.236  1.00  0.00           N
ATOM    434  CA  GLY A  52      57.348  64.748  98.544  1.00  0.00           C
ATOM    435  C   GLY A  52      56.005  64.403  97.942  1.00  0.00           C
ATOM    436  O   GLY A  52      55.740  63.336  97.380  1.00  0.00           O
ATOM    437  N   PHE A  53      55.099  65.395  98.054  1.00  0.00           N
ATOM    438  CA  PHE A  53      53.779  65.375  97.443  1.00  0.00           C
ATOM    439  CB  PHE A  53      52.960  66.597  97.940  1.00  0.00           C
ATOM    440  CG  PHE A  53      51.531  66.620  97.463  1.00  0.00           C
ATOM    441  CD1 PHE A  53      50.973  67.825  97.017  1.00  0.00           C
ATOM    442  CE1 PHE A  53      49.630  67.903  96.639  1.00  0.00           C
ATOM    443  CZ  PHE A  53      48.844  66.749  96.617  1.00  0.00           C
ATOM    444  CE2 PHE A  53      49.393  65.530  97.025  1.00  0.00           C
ATOM    445  CD2 PHE A  53      50.720  65.473  97.477  1.00  0.00           C
ATOM    446  C   PHE A  53      53.838  65.292  95.926  1.00  0.00           C
ATOM    447  O   PHE A  53      54.660  65.945  95.308  1.00  0.00           O
ATOM    448  N   THR A  54      53.010  64.436  95.291  1.00  0.00           N
ATOM    449  CA  THR A  54      52.955  64.181  93.850  1.00  0.00           C
ATOM    450  CB  THR A  54      52.144  65.236  93.081  1.00  0.00           C
ATOM    451  CG2 THR A  54      50.763  65.495  93.713  1.00  0.00           C
ATOM    452  OG1 THR A  54      52.805  66.487  92.960  1.00  0.00           O
ATOM    453  C   THR A  54      54.281  63.815  93.191  1.00  0.00           C
ATOM    454  O   THR A  54      54.482  64.023  91.988  1.00  0.00           O
ATOM    455  N   SER A  55      55.188  63.171  93.969  1.00  0.00           N
ATOM    456  CA  SER A  55      56.570  62.959  93.635  1.00  0.00           C
ATOM    457  CB  SER A  55      57.384  63.634  94.818  1.00  0.00           C
ATOM    458  OG  SER A  55      58.756  63.819  94.950  1.00  0.00           O
ATOM    459  C   SER A  55      56.942  61.482  93.554  1.00  0.00           C
ATOM    460  O   SER A  55      56.099  60.605  93.486  1.00  0.00           O
ATOM    461  N   THR A  56      58.230  61.151  93.548  1.00  0.00           N
ATOM    462  CA  THR A  56      58.788  59.807  93.501  1.00  0.00           C
ATOM    463  CB  THR A  56      58.518  59.075  92.177  1.00  0.00           C
ATOM    464  CG2 THR A  56      59.092  59.766  90.933  1.00  0.00           C
ATOM    465  OG1 THR A  56      59.089  57.783  92.203  1.00  0.00           O
ATOM    466  C   THR A  56      60.264  59.645  93.980  1.00  0.00           C
ATOM    467  O   THR A  56      61.120  60.499  94.007  1.00  0.00           O
ATOM    468  N   ALA A  57      60.720  58.510  94.466  1.00  0.00           N
ATOM    469  CA  ALA A  57      62.144  58.314  94.750  1.00  0.00           C
ATOM    470  CB  ALA A  57      62.300  57.065  95.606  1.00  0.00           C
ATOM    471  C   ALA A  57      63.087  58.215  93.562  1.00  0.00           C
ATOM    472  O   ALA A  57      64.308  58.288  93.688  1.00  0.00           O
ATOM    473  N   THR A  58      62.497  58.085  92.368  1.00  0.00           N
ATOM    474  CA  THR A  58      63.144  58.129  91.076  1.00  0.00           C
ATOM    475  CB  THR A  58      62.688  56.982  90.168  1.00  0.00           C
ATOM    476  CG2 THR A  58      62.984  55.602  90.745  1.00  0.00           C
ATOM    477  OG1 THR A  58      61.287  57.023  89.971  1.00  0.00           O
ATOM    478  C   THR A  58      62.906  59.458  90.388  1.00  0.00           C
ATOM    479  O   THR A  58      62.660  59.509  89.188  1.00  0.00           O
ATOM    480  N   ALA A  59      62.991  60.598  91.076  1.00  0.00           N
ATOM    481  CA  ALA A  59      63.391  61.769  90.364  1.00  0.00           C
ATOM    482  CB  ALA A  59      62.552  62.778  90.745  1.00  0.00           C
ATOM    483  C   ALA A  59      64.803  62.210  90.655  1.00  0.00           C
ATOM    484  O   ALA A  59      65.352  61.918  91.718  1.00  0.00           O
ATOM    485  N   GLU A  60      65.441  62.906  89.706  1.00  0.00           N
ATOM    486  CA  GLU A  60      66.877  63.127  89.760  1.00  0.00           C
ATOM    487  CB  GLU A  60      67.392  63.827  88.490  1.00  0.00           C
ATOM    488  CG  GLU A  60      67.274  62.921  87.240  1.00  0.00           C
ATOM    489  CD  GLU A  60      68.368  61.854  87.274  1.00  0.00           C
ATOM    490  OE1 GLU A  60      69.445  62.115  87.854  1.00  0.00           O
ATOM    491  OE2 GLU A  60      68.139  60.737  86.739  1.00  0.00           O
ATOM    492  C   GLU A  60      67.421  63.855  90.954  1.00  0.00           C
ATOM    493  O   GLU A  60      68.597  63.740  91.262  1.00  0.00           O
ATOM    494  N   ASN A  61      66.615  64.619  91.695  1.00  0.00           N
ATOM    495  CA  ASN A  61      67.062  65.129  92.976  1.00  0.00           C
ATOM    496  CB  ASN A  61      66.008  66.123  93.457  1.00  0.00           C
ATOM    497  CG  ASN A  61      66.346  67.424  92.728  1.00  0.00           C
ATOM    498  OD1 ASN A  61      67.031  68.304  93.246  1.00  0.00           O
ATOM    499  ND2 ASN A  61      65.746  67.646  91.517  1.00  0.00           N
ATOM    500  C   ASN A  61      67.391  64.083  94.038  1.00  0.00           C
ATOM    501  O   ASN A  61      68.459  64.116  94.642  1.00  0.00           O
ATOM    502  N   PHE A  62      66.511  63.084  94.233  1.00  0.00           N
ATOM    503  CA  PHE A  62      66.630  62.080  95.259  1.00  0.00           C
ATOM    504  CB  PHE A  62      65.232  61.447  95.521  1.00  0.00           C
ATOM    505  CG  PHE A  62      64.185  62.437  95.993  1.00  0.00           C
ATOM    506  CD1 PHE A  62      63.133  62.816  95.165  1.00  0.00           C
ATOM    507  CE1 PHE A  62      62.345  63.885  95.668  1.00  0.00           C
ATOM    508  CZ  PHE A  62      62.403  64.495  96.842  1.00  0.00           C
ATOM    509  CE2 PHE A  62      63.322  63.997  97.705  1.00  0.00           C
ATOM    510  CD2 PHE A  62      64.205  62.971  97.304  1.00  0.00           C
ATOM    511  C   PHE A  62      67.675  61.026  94.892  1.00  0.00           C
ATOM    512  O   PHE A  62      68.495  60.620  95.717  1.00  0.00           O
ATOM    513  N   LEU A  63      67.744  60.632  93.604  1.00  0.00           N
ATOM    514  CA  LEU A  63      68.886  59.903  93.075  1.00  0.00           C
ATOM    515  CB  LEU A  63      68.670  59.613  91.581  1.00  0.00           C
ATOM    516  CG  LEU A  63      67.416  58.783  91.247  1.00  0.00           C
ATOM    517  CD1 LEU A  63      67.411  58.524  89.743  1.00  0.00           C
ATOM    518  CD2 LEU A  63      67.336  57.425  91.954  1.00  0.00           C
ATOM    519  C   LEU A  63      70.238  60.592  93.236  1.00  0.00           C
ATOM    520  O   LEU A  63      71.162  59.983  93.773  1.00  0.00           O
ATOM    521  N   ALA A  64      70.376  61.874  92.859  1.00  0.00           N
ATOM    522  CA  ALA A  64      71.586  62.646  93.037  1.00  0.00           C
ATOM    523  CB  ALA A  64      71.401  63.995  92.318  1.00  0.00           C
ATOM    524  C   ALA A  64      72.026  62.830  94.485  1.00  0.00           C
ATOM    525  O   ALA A  64      73.215  62.718  94.798  1.00  0.00           O
ATOM    526  N   MET A  65      71.089  63.081  95.426  1.00  0.00           N
ATOM    527  CA  MET A  65      71.416  63.073  96.835  1.00  0.00           C
ATOM    528  CB  MET A  65      70.220  63.500  97.685  1.00  0.00           C
ATOM    529  CG  MET A  65      70.652  63.864  99.104  1.00  0.00           C
ATOM    530  SD  MET A  65      69.381  63.464 100.327  1.00  0.00           S
ATOM    531  CE  MET A  65      68.117  64.661  99.808  1.00  0.00           C
ATOM    532  C   MET A  65      71.923  61.732  97.326  1.00  0.00           C
ATOM    533  O   MET A  65      72.906  61.650  98.065  1.00  0.00           O
ATOM    534  N   ALA A  66      71.327  60.616  96.878  1.00  0.00           N
ATOM    535  CA  ALA A  66      71.835  59.309  97.234  1.00  0.00           C
ATOM    536  CB  ALA A  66      70.855  58.247  96.745  1.00  0.00           C
ATOM    537  C   ALA A  66      73.239  59.052  96.729  1.00  0.00           C
ATOM    538  O   ALA A  66      74.042  58.389  97.385  1.00  0.00           O
ATOM    539  N   GLU A  67      73.579  59.610  95.558  1.00  0.00           N
ATOM    540  CA  GLU A  67      74.885  59.434  94.981  1.00  0.00           C
ATOM    541  CB  GLU A  67      74.869  59.787  93.488  1.00  0.00           C
ATOM    542  CG  GLU A  67      76.273  59.677  92.859  1.00  0.00           C
ATOM    543  CD  GLU A  67      76.250  59.733  91.341  1.00  0.00           C
ATOM    544  OE1 GLU A  67      77.216  59.191  90.742  1.00  0.00           O
ATOM    545  OE2 GLU A  67      75.294  60.315  90.763  1.00  0.00           O
ATOM    546  C   GLU A  67      75.934  60.234  95.717  1.00  0.00           C
ATOM    547  O   GLU A  67      77.039  59.770  95.973  1.00  0.00           O
ATOM    548  N   ALA A  68      75.553  61.452  96.169  1.00  0.00           N
ATOM    549  CA  ALA A  68      76.358  62.282  97.025  1.00  0.00           C
ATOM    550  CB  ALA A  68      75.676  63.657  97.160  1.00  0.00           C
ATOM    551  C   ALA A  68      76.645  61.643  98.377  1.00  0.00           C
ATOM    552  O   ALA A  68      77.768  61.703  98.880  1.00  0.00           O
ATOM    553  N   LEU A  69      75.645  60.985  98.999  1.00  0.00           N
ATOM    554  CA  LEU A  69      75.842  60.225 100.212  1.00  0.00           C
ATOM    555  CB  LEU A  69      74.480  59.814 100.825  1.00  0.00           C
ATOM    556  CG  LEU A  69      73.601  60.939 101.423  1.00  0.00           C
ATOM    557  CD1 LEU A  69      72.132  60.505 101.345  1.00  0.00           C
ATOM    558  CD2 LEU A  69      73.934  61.308 102.879  1.00  0.00           C
ATOM    559  C   LEU A  69      76.728  58.996 100.027  1.00  0.00           C
ATOM    560  O   LEU A  69      77.672  58.775 100.773  1.00  0.00           O
ATOM    561  N   LEU A  70      76.507  58.199  98.972  1.00  0.00           N
ATOM    562  CA  LEU A  70      77.363  57.107  98.578  1.00  0.00           C
ATOM    563  CB  LEU A  70      76.690  56.393  97.378  1.00  0.00           C
ATOM    564  CG  LEU A  70      75.447  55.511  97.666  1.00  0.00           C
ATOM    565  CD1 LEU A  70      74.872  54.945  96.365  1.00  0.00           C
ATOM    566  CD2 LEU A  70      75.744  54.257  98.476  1.00  0.00           C
ATOM    567  C   LEU A  70      78.795  57.529  98.232  1.00  0.00           C
ATOM    568  O   LEU A  70      79.740  56.765  98.438  1.00  0.00           O
ATOM    569  N   ASP A  71      79.042  58.744  97.701  1.00  0.00           N
ATOM    570  CA  ASP A  71      80.398  59.247  97.589  1.00  0.00           C
ATOM    571  CB  ASP A  71      80.431  60.479  96.653  1.00  0.00           C
ATOM    572  CG  ASP A  71      80.309  60.106  95.167  1.00  0.00           C
ATOM    573  OD1 ASP A  71      79.992  61.039  94.390  1.00  0.00           O
ATOM    574  OD2 ASP A  71      80.643  58.948  94.774  1.00  0.00           O
ATOM    575  C   ASP A  71      80.989  59.555  98.959  1.00  0.00           C
ATOM    576  O   ASP A  71      82.089  59.094  99.295  1.00  0.00           O
ATOM    577  N   LYS A  72      80.188  60.238  99.823  1.00  0.00           N
ATOM    578  CA  LYS A  72      80.490  60.628 101.193  1.00  0.00           C
ATOM    579  CB  LYS A  72      79.324  61.450 101.842  1.00  0.00           C
ATOM    580  CG  LYS A  72      79.559  61.916 103.294  1.00  0.00           C
ATOM    581  CD  LYS A  72      80.643  63.002 103.379  1.00  0.00           C
ATOM    582  CE  LYS A  72      80.954  63.462 104.800  1.00  0.00           C
ATOM    583  NZ  LYS A  72      81.833  64.661 104.768  1.00  0.00           N
ATOM    584  C   LYS A  72      80.896  59.425 102.054  1.00  0.00           C
ATOM    585  O   LYS A  72      81.702  59.579 102.970  1.00  0.00           O
ATOM    586  N   GLY A  73      80.411  58.187 101.746  1.00  0.00           N
ATOM    587  CA  GLY A  73      80.854  56.943 102.376  1.00  0.00           C
ATOM    588  C   GLY A  73      80.137  55.714 101.841  1.00  0.00           C
ATOM    589  O   GLY A  73      79.224  55.822 101.029  1.00  0.00           O
ATOM    590  N   ASN A  74      80.527  54.505 102.326  1.00  0.00           N
ATOM    591  CA  ASN A  74      79.939  53.204 102.041  1.00  0.00           C
ATOM    592  CB  ASN A  74      80.971  52.146 102.452  1.00  0.00           C
ATOM    593  CG  ASN A  74      80.613  50.814 101.844  1.00  0.00           C
ATOM    594  OD1 ASN A  74      80.648  50.622 100.626  1.00  0.00           O
ATOM    595  ND2 ASN A  74      80.212  49.880 102.719  1.00  0.00           N
ATOM    596  C   ASN A  74      78.610  52.971 102.771  1.00  0.00           C
ATOM    597  O   ASN A  74      78.371  52.008 103.501  1.00  0.00           O
ATOM    598  N   TYR A  75      77.675  53.883 102.559  1.00  0.00           N
ATOM    599  CA  TYR A  75      76.348  53.799 103.082  1.00  0.00           C
ATOM    600  CB  TYR A  75      75.694  55.205 102.976  1.00  0.00           C
ATOM    601  CG  TYR A  75      76.330  56.213 103.906  1.00  0.00           C
ATOM    602  CD1 TYR A  75      77.279  57.173 103.494  1.00  0.00           C
ATOM    603  CE1 TYR A  75      77.866  58.029 104.449  1.00  0.00           C
ATOM    604  CZ  TYR A  75      77.409  58.013 105.773  1.00  0.00           C
ATOM    605  OH  TYR A  75      78.013  58.784 106.775  1.00  0.00           O
ATOM    606  CE2 TYR A  75      76.342  57.202 106.137  1.00  0.00           C
ATOM    607  CD2 TYR A  75      75.863  56.260 105.227  1.00  0.00           C
ATOM    608  C   TYR A  75      75.520  52.756 102.325  1.00  0.00           C
ATOM    609  O   TYR A  75      75.592  52.639 101.105  1.00  0.00           O
ATOM    610  N   LEU A  76      74.687  51.972 103.026  1.00  0.00           N
ATOM    611  CA  LEU A  76      73.465  51.419 102.473  1.00  0.00           C
ATOM    612  CB  LEU A  76      73.094  50.153 103.285  1.00  0.00           C
ATOM    613  CG  LEU A  76      71.797  49.467 102.834  1.00  0.00           C
ATOM    614  CD1 LEU A  76      72.068  48.729 101.529  1.00  0.00           C
ATOM    615  CD2 LEU A  76      71.354  48.454 103.886  1.00  0.00           C
ATOM    616  C   LEU A  76      72.343  52.479 102.489  1.00  0.00           C
ATOM    617  O   LEU A  76      72.022  53.053 103.533  1.00  0.00           O
ATOM    618  N   VAL A  77      71.730  52.792 101.321  1.00  0.00           N
ATOM    619  CA  VAL A  77      70.746  53.856 101.202  1.00  0.00           C
ATOM    620  CB  VAL A  77      71.204  55.057 100.353  1.00  0.00           C
ATOM    621  CG1 VAL A  77      70.150  56.162 100.512  1.00  0.00           C
ATOM    622  CG2 VAL A  77      72.578  55.618 100.773  1.00  0.00           C
ATOM    623  C   VAL A  77      69.450  53.313 100.632  1.00  0.00           C
ATOM    624  O   VAL A  77      69.379  52.882  99.479  1.00  0.00           O
ATOM    625  N   ILE A  78      68.378  53.373 101.445  1.00  0.00           N
ATOM    626  CA  ILE A  78      67.054  52.872 101.144  1.00  0.00           C
ATOM    627  CB  ILE A  78      66.555  51.990 102.303  1.00  0.00           C
ATOM    628  CG2 ILE A  78      65.133  51.476 102.036  1.00  0.00           C
ATOM    629  CG1 ILE A  78      67.471  50.766 102.597  1.00  0.00           C
ATOM    630  CD1 ILE A  78      67.162  50.060 103.935  1.00  0.00           C
ATOM    631  C   ILE A  78      66.169  54.083 100.822  1.00  0.00           C
ATOM    632  O   ILE A  78      65.979  54.979 101.640  1.00  0.00           O
ATOM    633  N   LEU A  79      65.643  54.154  99.580  1.00  0.00           N
ATOM    634  CA  LEU A  79      64.882  55.246  98.994  1.00  0.00           C
ATOM    635  CB  LEU A  79      65.485  55.563  97.592  1.00  0.00           C
ATOM    636  CG  LEU A  79      66.478  56.738  97.577  1.00  0.00           C
ATOM    637  CD1 LEU A  79      67.734  56.358  96.798  1.00  0.00           C
ATOM    638  CD2 LEU A  79      65.817  57.988  96.994  1.00  0.00           C
ATOM    639  C   LEU A  79      63.410  54.846  98.885  1.00  0.00           C
ATOM    640  O   LEU A  79      63.052  53.932  98.145  1.00  0.00           O
ATOM    641  N   ILE A  80      62.508  55.488  99.649  1.00  0.00           N
ATOM    642  CA  ILE A  80      61.115  55.102  99.751  1.00  0.00           C
ATOM    643  CB  ILE A  80      60.607  55.362 101.178  1.00  0.00           C
ATOM    644  CG2 ILE A  80      59.095  55.065 101.305  1.00  0.00           C
ATOM    645  CG1 ILE A  80      61.439  54.611 102.249  1.00  0.00           C
ATOM    646  CD1 ILE A  80      61.545  53.114 101.998  1.00  0.00           C
ATOM    647  C   ILE A  80      60.293  55.811  98.706  1.00  0.00           C
ATOM    648  O   ILE A  80      60.347  57.029  98.547  1.00  0.00           O
ATOM    649  N   ASP A  81      59.525  55.008  97.949  1.00  0.00           N
ATOM    650  CA  ASP A  81      58.582  55.434  96.948  1.00  0.00           C
ATOM    651  CB  ASP A  81      58.969  54.793  95.592  1.00  0.00           C
ATOM    652  CG  ASP A  81      58.270  55.428  94.389  1.00  0.00           C
ATOM    653  OD1 ASP A  81      57.897  56.623  94.457  1.00  0.00           O
ATOM    654  OD2 ASP A  81      58.196  54.782  93.323  1.00  0.00           O
ATOM    655  C   ASP A  81      57.146  55.074  97.337  1.00  0.00           C
ATOM    656  O   ASP A  81      56.723  53.916  97.409  1.00  0.00           O
ATOM    657  N   TRP A  82      56.346  56.121  97.538  1.00  0.00           N
ATOM    658  CA  TRP A  82      54.985  56.041  97.992  1.00  0.00           C
ATOM    659  CB  TRP A  82      54.849  56.579  99.473  1.00  0.00           C
ATOM    660  CG  TRP A  82      55.283  57.975  99.830  1.00  0.00           C
ATOM    661  CD1 TRP A  82      56.578  58.333 100.122  1.00  0.00           C
ATOM    662  NE1 TRP A  82      56.628  59.676 100.415  1.00  0.00           N
ATOM    663  CE2 TRP A  82      55.353  60.181 100.472  1.00  0.00           C
ATOM    664  CZ2 TRP A  82      54.898  61.457 100.787  1.00  0.00           C
ATOM    665  CH2 TRP A  82      53.518  61.688 100.819  1.00  0.00           C
ATOM    666  CZ3 TRP A  82      52.618  60.658 100.574  1.00  0.00           C
ATOM    667  CE3 TRP A  82      53.072  59.369 100.259  1.00  0.00           C
ATOM    668  CD2 TRP A  82      54.460  59.129 100.159  1.00  0.00           C
ATOM    669  C   TRP A  82      54.110  56.785  96.984  1.00  0.00           C
ATOM    670  O   TRP A  82      53.107  57.388  97.348  1.00  0.00           O
ATOM    671  N   ARG A  83      54.429  56.743  95.665  1.00  0.00           N
ATOM    672  CA  ARG A  83      53.860  57.620  94.629  1.00  0.00           C
ATOM    673  CB  ARG A  83      54.682  57.493  93.309  1.00  0.00           C
ATOM    674  CG  ARG A  83      54.530  56.165  92.550  1.00  0.00           C
ATOM    675  CD  ARG A  83      55.236  56.058  91.173  1.00  0.00           C
ATOM    676  NE  ARG A  83      56.716  56.016  91.272  1.00  0.00           N
ATOM    677  CZ  ARG A  83      57.531  55.609  90.299  1.00  0.00           C
ATOM    678  NH1 ARG A  83      57.237  55.533  89.014  1.00  0.00           N
ATOM    679  NH2 ARG A  83      58.763  55.275  90.603  1.00  0.00           N
ATOM    680  C   ARG A  83      52.345  57.561  94.426  1.00  0.00           C
ATOM    681  O   ARG A  83      51.694  58.586  94.240  1.00  0.00           O
ATOM    682  N   VAL A  84      51.704  56.380  94.522  1.00  0.00           N
ATOM    683  CA  VAL A  84      50.243  56.250  94.479  1.00  0.00           C
ATOM    684  CB  VAL A  84      49.740  54.787  94.406  1.00  0.00           C
ATOM    685  CG1 VAL A  84      48.428  54.753  93.593  1.00  0.00           C
ATOM    686  CG2 VAL A  84      50.743  53.829  93.727  1.00  0.00           C
ATOM    687  C   VAL A  84      49.563  56.971  95.665  1.00  0.00           C
ATOM    688  O   VAL A  84      48.540  57.630  95.516  1.00  0.00           O
ATOM    689  N   ALA A  85      50.158  56.885  96.880  1.00  0.00           N
ATOM    690  CA  ALA A  85      49.704  57.533  98.097  1.00  0.00           C
ATOM    691  CB  ALA A  85      50.370  56.805  99.288  1.00  0.00           C
ATOM    692  C   ALA A  85      50.042  59.028  98.118  1.00  0.00           C
ATOM    693  O   ALA A  85      49.485  59.818  98.881  1.00  0.00           O
ATOM    694  N   ALA A  86      50.955  59.484  97.249  1.00  0.00           N
ATOM    695  CA  ALA A  86      51.298  60.877  97.160  1.00  0.00           C
ATOM    696  CB  ALA A  86      52.810  60.933  96.917  1.00  0.00           C
ATOM    697  C   ALA A  86      50.564  61.615  96.065  1.00  0.00           C
ATOM    698  O   ALA A  86      50.794  62.802  95.872  1.00  0.00           O
ATOM    699  N   CYX A  87      49.664  60.945  95.335  1.00  0.00           N
ATOM    700  CA  CYX A  87      48.926  61.459  94.212  1.00  0.00           C
ATOM    701  CB  CYX A  87      47.725  62.374  94.568  1.00  0.00           C
ATOM    702  SG  CYX A  87      46.181  61.483  94.987  1.00  0.00           S
ATOM    703  C   CYX A  87      49.745  61.833  93.001  1.00  0.00           C
ATOM    704  O   CYX A  87      49.264  62.505  92.093  1.00  0.00           O
ATOM    705  N   THR A  88      50.976  61.277  92.886  1.00  0.00           N
ATOM    706  CA  THR A  88      51.773  61.235  91.644  1.00  0.00           C
ATOM    707  CB  THR A  88      53.085  60.468  91.829  1.00  0.00           C
ATOM    708  CG2 THR A  88      54.171  60.783  90.788  1.00  0.00           C
ATOM    709  OG1 THR A  88      53.563  60.816  93.113  1.00  0.00           O
ATOM    710  C   THR A  88      50.982  60.726  90.472  1.00  0.00           C
ATOM    711  O   THR A  88      51.028  61.310  89.387  1.00  0.00           O
ATOM    712  N   ASN A  89      50.149  59.702  90.664  1.00  0.00           N
ATOM    713  CA  ASN A  89      49.518  58.932  89.622  1.00  0.00           C
ATOM    714  CB  ASN A  89      49.519  57.454  90.083  1.00  0.00           C
ATOM    715  CG  ASN A  89      50.916  56.870  90.348  1.00  0.00           C
ATOM    716  OD1 ASN A  89      51.069  56.152  91.332  1.00  0.00           O
ATOM    717  ND2 ASN A  89      51.972  57.183  89.575  1.00  0.00           N
ATOM    718  C   ASN A  89      48.125  59.449  89.228  1.00  0.00           C
ATOM    719  O   ASN A  89      47.241  58.695  88.850  1.00  0.00           O
ATOM    720  N   GLU A  90      47.932  60.773  89.252  1.00  0.00           N
ATOM    721  CA  GLU A  90      46.654  61.399  88.947  1.00  0.00           C
ATOM    722  CB  GLU A  90      45.949  61.810  90.261  1.00  0.00           C
ATOM    723  CG  GLU A  90      45.496  60.655  91.202  1.00  0.00           C
ATOM    724  CD  GLU A  90      44.254  59.935  90.700  1.00  0.00           C
ATOM    725  OE1 GLU A  90      44.251  58.685  90.587  1.00  0.00           O
ATOM    726  OE2 GLU A  90      43.284  60.675  90.392  1.00  0.00           O
ATOM    727  C   GLU A  90      46.763  62.600  87.996  1.00  0.00           C
ATOM    728  O   GLU A  90      47.842  63.177  87.813  1.00  0.00           O
ATOM    729  N   MET A  91      45.645  62.991  87.320  1.00  0.00           N
ATOM    730  CA  MET A  91      45.598  64.028  86.293  1.00  0.00           C
ATOM    731  CB  MET A  91      44.172  63.975  85.670  1.00  0.00           C
ATOM    732  CG  MET A  91      43.897  64.960  84.550  1.00  0.00           C
ATOM    733  SD  MET A  91      42.165  65.394  84.130  1.00  0.00           S
ATOM    734  CE  MET A  91      41.753  66.343  85.608  1.00  0.00           C
ATOM    735  C   MET A  91      45.995  65.450  86.763  1.00  0.00           C
ATOM    736  O   MET A  91      45.688  65.856  87.878  1.00  0.00           O
ATOM    737  N   ALA A  92      46.740  66.240  85.952  1.00  0.00           N
ATOM    738  CA  ALA A  92      46.959  67.678  86.126  1.00  0.00           C
ATOM    739  CB  ALA A  92      48.230  68.172  85.378  1.00  0.00           C
ATOM    740  C   ALA A  92      45.700  68.478  85.822  1.00  0.00           C
ATOM    741  O   ALA A  92      45.037  68.266  84.815  1.00  0.00           O
ATOM    742  N   GLY A  93      45.314  69.349  86.775  1.00  0.00           N
ATOM    743  CA  GLY A  93      43.937  69.790  86.919  1.00  0.00           C
ATOM    744  C   GLY A  93      43.365  69.373  88.272  1.00  0.00           C
ATOM    745  O   GLY A  93      42.487  70.046  88.803  1.00  0.00           O
ATOM    746  N   VAL A  94      43.891  68.277  88.910  1.00  0.00           N
ATOM    747  CA  VAL A  94      43.306  67.705  90.139  1.00  0.00           C
ATOM    748  CB  VAL A  94      42.198  66.652  89.870  1.00  0.00           C
ATOM    749  CG1 VAL A  94      41.005  67.244  89.106  1.00  0.00           C
ATOM    750  CG2 VAL A  94      42.750  65.398  89.173  1.00  0.00           C
ATOM    751  C   VAL A  94      44.325  67.078  91.126  1.00  0.00           C
ATOM    752  O   VAL A  94      44.084  67.067  92.331  1.00  0.00           O
ATOM    753  N   LYS A  95      45.531  66.608  90.701  1.00  0.00           N
ATOM    754  CA  LYS A  95      46.470  65.929  91.625  1.00  0.00           C
ATOM    755  CB  LYS A  95      47.734  65.363  90.910  1.00  0.00           C
ATOM    756  CG  LYS A  95      48.758  66.395  90.414  1.00  0.00           C
ATOM    757  CD  LYS A  95      50.040  65.863  89.710  1.00  0.00           C
ATOM    758  CE  LYS A  95      50.347  64.357  89.659  1.00  0.00           C
ATOM    759  NZ  LYS A  95      50.564  63.850  88.277  1.00  0.00           N
ATOM    760  C   LYS A  95      46.926  66.742  92.828  1.00  0.00           C
ATOM    761  O   LYS A  95      47.013  66.208  93.931  1.00  0.00           O
ATOM    762  N   LEU A  96      47.191  68.054  92.658  1.00  0.00           N
ATOM    763  CA  LEU A  96      47.498  68.946  93.761  1.00  0.00           C
ATOM    764  CB  LEU A  96      47.961  70.326  93.293  1.00  0.00           C
ATOM    765  CG  LEU A  96      49.231  70.272  92.437  1.00  0.00           C
ATOM    766  CD1 LEU A  96      49.488  71.672  91.899  1.00  0.00           C
ATOM    767  CD2 LEU A  96      50.510  69.709  93.070  1.00  0.00           C
ATOM    768  C   LEU A  96      46.328  69.212  94.699  1.00  0.00           C
ATOM    769  O   LEU A  96      46.515  69.372  95.900  1.00  0.00           O
ATOM    770  N   ALA A  97      45.070  69.269  94.193  1.00  0.00           N
ATOM    771  CA  ALA A  97      43.887  69.403  95.034  1.00  0.00           C
ATOM    772  CB  ALA A  97      42.639  69.653  94.159  1.00  0.00           C
ATOM    773  C   ALA A  97      43.622  68.183  95.893  1.00  0.00           C
ATOM    774  O   ALA A  97      42.829  68.241  96.815  1.00  0.00           O
ATOM    775  N   TYR A  98      44.279  67.039  95.661  1.00  0.00           N
ATOM    776  CA  TYR A  98      44.101  65.884  96.514  1.00  0.00           C
ATOM    777  CB  TYR A  98      44.275  64.646  95.593  1.00  0.00           C
ATOM    778  CG  TYR A  98      43.295  64.487  94.450  1.00  0.00           C
ATOM    779  CD1 TYR A  98      41.996  65.027  94.504  1.00  0.00           C
ATOM    780  CE1 TYR A  98      41.064  64.701  93.512  1.00  0.00           C
ATOM    781  CZ  TYR A  98      41.436  63.865  92.463  1.00  0.00           C
ATOM    782  OH  TYR A  98      40.482  63.523  91.519  1.00  0.00           O
ATOM    783  CE2 TYR A  98      42.730  63.366  92.351  1.00  0.00           C
ATOM    784  CD2 TYR A  98      43.661  63.681  93.346  1.00  0.00           C
ATOM    785  C   TYR A  98      45.053  65.839  97.735  1.00  0.00           C
ATOM    786  O   TYR A  98      45.202  64.816  98.408  1.00  0.00           O
ATOM    787  N   TYR A  99      45.659  66.985  98.120  1.00  0.00           N
ATOM    788  CA  TYR A  99      46.565  67.184  99.247  1.00  0.00           C
ATOM    789  CB  TYR A  99      46.962  68.688  99.154  1.00  0.00           C
ATOM    790  CG  TYR A  99      47.862  69.174 100.249  1.00  0.00           C
ATOM    791  CD1 TYR A  99      47.307  69.626 101.457  1.00  0.00           C
ATOM    792  CE1 TYR A  99      48.154  70.117 102.461  1.00  0.00           C
ATOM    793  CZ  TYR A  99      49.548  70.055 102.320  1.00  0.00           C
ATOM    794  OH  TYR A  99      50.402  70.405 103.387  1.00  0.00           O
ATOM    795  CE2 TYR A  99      50.104  69.626 101.116  1.00  0.00           C
ATOM    796  CD2 TYR A  99      49.262  69.226 100.072  1.00  0.00           C
ATOM    797  C   TYR A  99      45.987  66.732 100.590  1.00  0.00           C
ATOM    798  O   TYR A  99      46.691  66.230 101.467  1.00  0.00           O
ATOM    799  N   SER A 100      44.643  66.788 100.722  1.00  0.00           N
ATOM    800  CA  SER A 100      43.885  66.306 101.869  1.00  0.00           C
ATOM    801  CB  SER A 100      42.348  66.477 101.683  1.00  0.00           C
ATOM    802  OG  SER A 100      41.961  66.206 100.336  1.00  0.00           O
ATOM    803  C   SER A 100      44.188  64.859 102.188  1.00  0.00           C
ATOM    804  O   SER A 100      44.275  64.458 103.346  1.00  0.00           O
ATOM    805  N   TYR A 101      44.423  64.049 101.149  1.00  0.00           N
ATOM    806  CA  TYR A 101      44.633  62.635 101.288  1.00  0.00           C
ATOM    807  CB  TYR A 101      44.116  61.941 100.007  1.00  0.00           C
ATOM    808  CG  TYR A 101      42.619  62.136  99.806  1.00  0.00           C
ATOM    809  CD1 TYR A 101      41.738  61.225 100.405  1.00  0.00           C
ATOM    810  CE1 TYR A 101      40.354  61.282 100.180  1.00  0.00           C
ATOM    811  CZ  TYR A 101      39.834  62.250  99.310  1.00  0.00           C
ATOM    812  OH  TYR A 101      38.463  62.247  98.964  1.00  0.00           O
ATOM    813  CE2 TYR A 101      40.692  63.195  98.735  1.00  0.00           C
ATOM    814  CD2 TYR A 101      42.065  63.181  99.035  1.00  0.00           C
ATOM    815  C   TYR A 101      46.110  62.310 101.499  1.00  0.00           C
ATOM    816  O   TYR A 101      46.487  61.515 102.364  1.00  0.00           O
ATOM    817  N   ALA A 102      47.004  62.981 100.745  1.00  0.00           N
ATOM    818  CA  ALA A 102      48.438  62.838 100.878  1.00  0.00           C
ATOM    819  CB  ALA A 102      49.136  63.544  99.723  1.00  0.00           C
ATOM    820  C   ALA A 102      48.999  63.240 102.214  1.00  0.00           C
ATOM    821  O   ALA A 102      49.869  62.544 102.739  1.00  0.00           O
ATOM    822  N   ALA A 103      48.467  64.315 102.829  1.00  0.00           N
ATOM    823  CA  ALA A 103      48.727  64.596 104.227  1.00  0.00           C
ATOM    824  CB  ALA A 103      47.992  65.871 104.666  1.00  0.00           C
ATOM    825  C   ALA A 103      48.342  63.473 105.195  1.00  0.00           C
ATOM    826  O   ALA A 103      49.154  63.081 106.040  1.00  0.00           O
ATOM    827  N   SER A 104      47.134  62.871 105.069  1.00  0.00           N
ATOM    828  CA  SER A 104      46.740  61.698 105.848  1.00  0.00           C
ATOM    829  CB  SER A 104      45.270  61.298 105.547  1.00  0.00           C
ATOM    830  OG  SER A 104      44.772  60.375 106.515  1.00  0.00           O
ATOM    831  C   SER A 104      47.675  60.513 105.669  1.00  0.00           C
ATOM    832  O   SER A 104      47.992  59.829 106.647  1.00  0.00           O
ATOM    833  N   ASN A 105      48.159  60.288 104.429  1.00  0.00           N
ATOM    834  CA  ASN A 105      49.002  59.172 104.055  1.00  0.00           C
ATOM    835  CB  ASN A 105      49.058  59.021 102.501  1.00  0.00           C
ATOM    836  CG  ASN A 105      47.769  58.391 101.913  1.00  0.00           C
ATOM    837  OD1 ASN A 105      46.968  57.675 102.516  1.00  0.00           O
ATOM    838  ND2 ASN A 105      47.516  58.702 100.626  1.00  0.00           N
ATOM    839  C   ASN A 105      50.401  59.232 104.691  1.00  0.00           C
ATOM    840  O   ASN A 105      50.993  58.173 104.892  1.00  0.00           O
ATOM    841  N   THR A 106      50.926  60.419 105.118  1.00  0.00           N
ATOM    842  CA  THR A 106      52.278  60.574 105.700  1.00  0.00           C
ATOM    843  CB  THR A 106      52.610  62.024 106.104  1.00  0.00           C
ATOM    844  CG2 THR A 106      52.408  63.071 105.005  1.00  0.00           C
ATOM    845  OG1 THR A 106      51.812  62.464 107.179  1.00  0.00           O
ATOM    846  C   THR A 106      52.447  59.696 106.943  1.00  0.00           C
ATOM    847  O   THR A 106      53.481  59.091 107.203  1.00  0.00           O
ATOM    848  N   ARG A 107      51.384  59.594 107.753  1.00  0.00           N
ATOM    849  CA  ARG A 107      51.343  58.755 108.924  1.00  0.00           C
ATOM    850  CB  ARG A 107      49.997  59.079 109.599  1.00  0.00           C
ATOM    851  CG  ARG A 107      49.671  58.243 110.835  1.00  0.00           C
ATOM    852  CD  ARG A 107      48.451  58.743 111.615  1.00  0.00           C
ATOM    853  NE  ARG A 107      47.285  58.945 110.723  1.00  0.00           N
ATOM    854  CZ  ARG A 107      46.337  58.047 110.546  1.00  0.00           C
ATOM    855  NH1 ARG A 107      46.386  56.828 111.035  1.00  0.00           N
ATOM    856  NH2 ARG A 107      45.295  58.376 109.824  1.00  0.00           N
ATOM    857  C   ARG A 107      51.506  57.272 108.667  1.00  0.00           C
ATOM    858  O   ARG A 107      52.273  56.569 109.323  1.00  0.00           O
ATOM    859  N   LEU A 108      50.774  56.782 107.660  1.00  0.00           N
ATOM    860  CA  LEU A 108      50.767  55.408 107.207  1.00  0.00           C
ATOM    861  CB  LEU A 108      49.575  55.236 106.216  1.00  0.00           C
ATOM    862  CG  LEU A 108      48.229  55.897 106.627  1.00  0.00           C
ATOM    863  CD1 LEU A 108      47.073  55.394 105.758  1.00  0.00           C
ATOM    864  CD2 LEU A 108      47.845  55.608 108.084  1.00  0.00           C
ATOM    865  C   LEU A 108      52.118  55.004 106.605  1.00  0.00           C
ATOM    866  O   LEU A 108      52.707  53.976 106.935  1.00  0.00           O
ATOM    867  N   VAL A 109      52.693  55.873 105.744  1.00  0.00           N
ATOM    868  CA  VAL A 109      54.053  55.721 105.206  1.00  0.00           C
ATOM    869  CB  VAL A 109      54.344  56.587 103.957  1.00  0.00           C
ATOM    870  CG1 VAL A 109      55.826  56.475 103.490  1.00  0.00           C
ATOM    871  CG2 VAL A 109      53.371  56.260 102.802  1.00  0.00           C
ATOM    872  C   VAL A 109      55.130  55.831 106.286  1.00  0.00           C
ATOM    873  O   VAL A 109      56.110  55.086 106.271  1.00  0.00           O
ATOM    874  N   GLY A 110      54.965  56.698 107.307  1.00  0.00           N
ATOM    875  CA  GLY A 110      55.830  56.713 108.474  1.00  0.00           C
ATOM    876  C   GLY A 110      55.859  55.409 109.222  1.00  0.00           C
ATOM    877  O   GLY A 110      56.918  54.879 109.531  1.00  0.00           O
ATOM    878  N   ASN A 111      54.677  54.824 109.467  1.00  0.00           N
ATOM    879  CA  ASN A 111      54.494  53.547 110.121  1.00  0.00           C
ATOM    880  CB  ASN A 111      52.966  53.366 110.485  1.00  0.00           C
ATOM    881  CG  ASN A 111      52.380  54.195 111.658  1.00  0.00           C
ATOM    882  OD1 ASN A 111      53.038  54.987 112.331  1.00  0.00           O
ATOM    883  ND2 ASN A 111      51.072  53.944 111.955  1.00  0.00           N
ATOM    884  C   ASN A 111      55.127  52.394 109.298  1.00  0.00           C
ATOM    885  O   ASN A 111      55.637  51.407 109.837  1.00  0.00           O
ATOM    886  N   TYR A 112      55.175  52.521 107.956  1.00  0.00           N
ATOM    887  CA  TYR A 112      55.909  51.644 107.067  1.00  0.00           C
ATOM    888  CB  TYR A 112      55.348  51.902 105.638  1.00  0.00           C
ATOM    889  CG  TYR A 112      56.022  51.139 104.544  1.00  0.00           C
ATOM    890  CD1 TYR A 112      57.151  51.688 103.911  1.00  0.00           C
ATOM    891  CE1 TYR A 112      57.830  50.977 102.918  1.00  0.00           C
ATOM    892  CZ  TYR A 112      57.353  49.728 102.525  1.00  0.00           C
ATOM    893  OH  TYR A 112      57.909  49.056 101.429  1.00  0.00           O
ATOM    894  CE2 TYR A 112      56.242  49.166 103.156  1.00  0.00           C
ATOM    895  CD2 TYR A 112      55.543  49.884 104.131  1.00  0.00           C
ATOM    896  C   TYR A 112      57.421  51.773 107.201  1.00  0.00           C
ATOM    897  O   TYR A 112      58.126  50.775 107.362  1.00  0.00           O
ATOM    898  N   ILE A 113      57.952  53.015 107.224  1.00  0.00           N
ATOM    899  CA  ILE A 113      59.351  53.302 107.497  1.00  0.00           C
ATOM    900  CB  ILE A 113      59.662  54.793 107.254  1.00  0.00           C
ATOM    901  CG2 ILE A 113      61.070  55.144 107.783  1.00  0.00           C
ATOM    902  CG1 ILE A 113      59.423  55.260 105.786  1.00  0.00           C
ATOM    903  CD1 ILE A 113      59.289  56.787 105.668  1.00  0.00           C
ATOM    904  C   ILE A 113      59.775  52.837 108.893  1.00  0.00           C
ATOM    905  O   ILE A 113      60.855  52.273 109.088  1.00  0.00           O
ATOM    906  N   ALA A 114      58.920  53.030 109.922  1.00  0.00           N
ATOM    907  CA  ALA A 114      59.135  52.457 111.236  1.00  0.00           C
ATOM    908  CB  ALA A 114      58.137  52.988 112.303  1.00  0.00           C
ATOM    909  C   ALA A 114      59.183  50.927 111.233  1.00  0.00           C
ATOM    910  O   ALA A 114      60.033  50.350 111.902  1.00  0.00           O
ATOM    911  N   THR A 115      58.328  50.213 110.466  1.00  0.00           N
ATOM    912  CA  THR A 115      58.334  48.742 110.416  1.00  0.00           C
ATOM    913  CB  THR A 115      57.013  48.188 109.879  1.00  0.00           C
ATOM    914  CG2 THR A 115      56.944  46.661 109.910  1.00  0.00           C
ATOM    915  OG1 THR A 115      55.949  48.572 110.723  1.00  0.00           O
ATOM    916  C   THR A 115      59.478  48.133 109.621  1.00  0.00           C
ATOM    917  O   THR A 115      59.960  47.048 109.947  1.00  0.00           O
ATOM    918  N   VAL A 116      60.016  48.830 108.590  1.00  0.00           N
ATOM    919  CA  VAL A 116      61.311  48.484 107.983  1.00  0.00           C
ATOM    920  CB  VAL A 116      61.604  49.315 106.724  1.00  0.00           C
ATOM    921  CG1 VAL A 116      62.956  49.046 106.038  1.00  0.00           C
ATOM    922  CG2 VAL A 116      60.612  48.949 105.623  1.00  0.00           C
ATOM    923  C   VAL A 116      62.471  48.650 108.982  1.00  0.00           C
ATOM    924  O   VAL A 116      63.386  47.832 109.056  1.00  0.00           O
ATOM    925  N   THR A 117      62.449  49.736 109.795  1.00  0.00           N
ATOM    926  CA  THR A 117      63.436  50.074 110.823  1.00  0.00           C
ATOM    927  CB  THR A 117      63.320  51.517 111.333  1.00  0.00           C
ATOM    928  CG2 THR A 117      64.514  51.864 112.230  1.00  0.00           C
ATOM    929  OG1 THR A 117      63.270  52.477 110.277  1.00  0.00           O
ATOM    930  C   THR A 117      63.406  49.126 112.011  1.00  0.00           C
ATOM    931  O   THR A 117      64.435  48.734 112.555  1.00  0.00           O
ATOM    932  N   LYS A 118      62.205  48.672 112.424  1.00  0.00           N
ATOM    933  CA  LYS A 118      62.009  47.589 113.364  1.00  0.00           C
ATOM    934  CB  LYS A 118      60.498  47.300 113.554  1.00  0.00           C
ATOM    935  CG  LYS A 118      60.201  46.256 114.618  1.00  0.00           C
ATOM    936  CD  LYS A 118      58.703  45.968 114.675  1.00  0.00           C
ATOM    937  CE  LYS A 118      58.491  44.835 115.663  1.00  0.00           C
ATOM    938  NZ  LYS A 118      57.104  44.350 115.676  1.00  0.00           N
ATOM    939  C   LYS A 118      62.739  46.341 112.887  1.00  0.00           C
ATOM    940  O   LYS A 118      63.444  45.696 113.660  1.00  0.00           O
ATOM    941  N   MET A 119      62.643  45.980 111.585  1.00  0.00           N
ATOM    942  CA  MET A 119      63.305  44.799 111.053  1.00  0.00           C
ATOM    943  CB  MET A 119      62.861  44.532 109.592  1.00  0.00           C
ATOM    944  CG  MET A 119      63.418  43.224 108.990  1.00  0.00           C
ATOM    945  SD  MET A 119      63.153  43.063 107.191  1.00  0.00           S
ATOM    946  CE  MET A 119      61.368  42.692 107.147  1.00  0.00           C
ATOM    947  C   MET A 119      64.818  44.870 111.171  1.00  0.00           C
ATOM    948  O   MET A 119      65.469  43.930 111.635  1.00  0.00           O
ATOM    949  N   LEU A 120      65.384  46.047 110.859  1.00  0.00           N
ATOM    950  CA  LEU A 120      66.789  46.355 111.052  1.00  0.00           C
ATOM    951  CB  LEU A 120      67.058  47.822 110.618  1.00  0.00           C
ATOM    952  CG  LEU A 120      66.979  48.076 109.091  1.00  0.00           C
ATOM    953  CD1 LEU A 120      67.244  49.552 108.740  1.00  0.00           C
ATOM    954  CD2 LEU A 120      67.971  47.202 108.326  1.00  0.00           C
ATOM    955  C   LEU A 120      67.318  46.093 112.458  1.00  0.00           C
ATOM    956  O   LEU A 120      68.400  45.516 112.594  1.00  0.00           O
ATOM    957  N   VAL A 121      66.545  46.465 113.506  1.00  0.00           N
ATOM    958  CA  VAL A 121      66.782  46.161 114.909  1.00  0.00           C
ATOM    959  CB  VAL A 121      65.903  47.066 115.806  1.00  0.00           C
ATOM    960  CG1 VAL A 121      66.286  46.822 117.256  1.00  0.00           C
ATOM    961  CG2 VAL A 121      66.027  48.589 115.585  1.00  0.00           C
ATOM    962  C   VAL A 121      66.588  44.671 115.258  1.00  0.00           C
ATOM    963  O   VAL A 121      67.502  44.008 115.746  1.00  0.00           O
ATOM    964  N   GLN A 122      65.415  44.094 114.921  1.00  0.00           N
ATOM    965  CA  GLN A 122      64.918  42.774 115.292  1.00  0.00           C
ATOM    966  CB  GLN A 122      63.392  42.797 114.971  1.00  0.00           C
ATOM    967  CG  GLN A 122      62.574  41.537 115.309  1.00  0.00           C
ATOM    968  CD  GLN A 122      62.634  41.210 116.802  1.00  0.00           C
ATOM    969  OE1 GLN A 122      62.726  42.075 117.677  1.00  0.00           O
ATOM    970  NE2 GLN A 122      62.515  39.917 117.175  1.00  0.00           N
ATOM    971  C   GLN A 122      65.635  41.609 114.645  1.00  0.00           C
ATOM    972  O   GLN A 122      66.093  40.684 115.311  1.00  0.00           O
ATOM    973  N   GLN A 123      65.813  41.623 113.314  1.00  0.00           N
ATOM    974  CA  GLN A 123      66.415  40.541 112.577  1.00  0.00           C
ATOM    975  CB  GLN A 123      65.573  40.386 111.288  1.00  0.00           C
ATOM    976  CG  GLN A 123      64.188  39.772 111.578  1.00  0.00           C
ATOM    977  CD  GLN A 123      63.396  39.601 110.287  1.00  0.00           C
ATOM    978  OE1 GLN A 123      63.884  39.334 109.184  1.00  0.00           O
ATOM    979  NE2 GLN A 123      62.063  39.768 110.398  1.00  0.00           N
ATOM    980  C   GLN A 123      67.908  40.726 112.308  1.00  0.00           C
ATOM    981  O   GLN A 123      68.615  39.741 112.126  1.00  0.00           O
ATOM    982  N   TYR A 124      68.438  41.977 112.332  1.00  0.00           N
ATOM    983  CA  TYR A 124      69.795  42.247 111.867  1.00  0.00           C
ATOM    984  CB  TYR A 124      69.792  42.999 110.501  1.00  0.00           C
ATOM    985  CG  TYR A 124      69.130  42.210 109.390  1.00  0.00           C
ATOM    986  CD1 TYR A 124      69.908  41.325 108.635  1.00  0.00           C
ATOM    987  CE1 TYR A 124      69.363  40.654 107.532  1.00  0.00           C
ATOM    988  CZ  TYR A 124      68.021  40.840 107.182  1.00  0.00           C
ATOM    989  OH  TYR A 124      67.505  40.123 106.078  1.00  0.00           O
ATOM    990  CE2 TYR A 124      67.212  41.705 107.939  1.00  0.00           C
ATOM    991  CD2 TYR A 124      67.778  42.400 109.027  1.00  0.00           C
ATOM    992  C   TYR A 124      70.712  42.986 112.836  1.00  0.00           C
ATOM    993  O   TYR A 124      71.885  43.191 112.513  1.00  0.00           O
ATOM    994  N   ASN A 125      70.239  43.370 114.052  1.00  0.00           N
ATOM    995  CA  ASN A 125      71.027  43.950 115.139  1.00  0.00           C
ATOM    996  CB  ASN A 125      72.049  42.923 115.743  1.00  0.00           C
ATOM    997  CG  ASN A 125      71.400  41.580 116.046  1.00  0.00           C
ATOM    998  OD1 ASN A 125      71.730  40.518 115.508  1.00  0.00           O
ATOM    999  ND2 ASN A 125      70.491  41.581 117.040  1.00  0.00           N
ATOM   1000  C   ASN A 125      71.689  45.291 114.740  1.00  0.00           C
ATOM   1001  O   ASN A 125      72.654  45.728 115.364  1.00  0.00           O
ATOM   1002  N   VAL A 126      71.161  45.992 113.700  1.00  0.00           N
ATOM   1003  CA  VAL A 126      71.661  47.282 113.230  1.00  0.00           C
ATOM   1004  CB  VAL A 126      71.053  47.637 111.853  1.00  0.00           C
ATOM   1005  CG1 VAL A 126      71.657  48.897 111.229  1.00  0.00           C
ATOM   1006  CG2 VAL A 126      71.287  46.506 110.829  1.00  0.00           C
ATOM   1007  C   VAL A 126      71.345  48.353 114.284  1.00  0.00           C
ATOM   1008  O   VAL A 126      70.169  48.496 114.636  1.00  0.00           O
ATOM   1009  N   PRO A 127      72.289  49.114 114.876  1.00  0.00           N
ATOM   1010  CD  PRO A 127      73.740  49.070 114.632  1.00  0.00           C
ATOM   1011  CG  PRO A 127      74.399  49.398 115.972  1.00  0.00           C
ATOM   1012  CB  PRO A 127      73.307  50.158 116.753  1.00  0.00           C
ATOM   1013  CA  PRO A 127      71.957  49.942 116.025  1.00  0.00           C
ATOM   1014  C   PRO A 127      71.388  51.261 115.563  1.00  0.00           C
ATOM   1015  O   PRO A 127      71.715  51.720 114.475  1.00  0.00           O
ATOM   1016  N   MET A 128      70.568  51.935 116.389  1.00  0.00           N
ATOM   1017  CA  MET A 128      69.887  53.175 116.030  1.00  0.00           C
ATOM   1018  CB  MET A 128      68.701  53.443 117.000  1.00  0.00           C
ATOM   1019  CG  MET A 128      67.535  52.418 116.901  1.00  0.00           C
ATOM   1020  SD  MET A 128      66.711  52.257 115.275  1.00  0.00           S
ATOM   1021  CE  MET A 128      65.680  53.747 115.319  1.00  0.00           C
ATOM   1022  C   MET A 128      70.816  54.398 115.852  1.00  0.00           C
ATOM   1023  O   MET A 128      70.493  55.331 115.123  1.00  0.00           O
ATOM   1024  N   ALA A 129      72.052  54.395 116.438  1.00  0.00           N
ATOM   1025  CA  ALA A 129      73.035  55.481 116.334  1.00  0.00           C
ATOM   1026  CB  ALA A 129      74.218  55.334 117.330  1.00  0.00           C
ATOM   1027  C   ALA A 129      73.583  55.477 114.903  1.00  0.00           C
ATOM   1028  O   ALA A 129      74.013  56.488 114.358  1.00  0.00           O
ATOM   1029  N   ASN A 130      73.485  54.310 114.229  1.00  0.00           N
ATOM   1030  CA  ASN A 130      73.915  54.180 112.845  1.00  0.00           C
ATOM   1031  CB  ASN A 130      74.663  52.825 112.660  1.00  0.00           C
ATOM   1032  CG  ASN A 130      75.946  52.795 113.512  1.00  0.00           C
ATOM   1033  OD1 ASN A 130      76.498  53.793 113.978  1.00  0.00           O
ATOM   1034  ND2 ASN A 130      76.437  51.564 113.785  1.00  0.00           N
ATOM   1035  C   ASN A 130      72.803  54.354 111.804  1.00  0.00           C
ATOM   1036  O   ASN A 130      73.096  54.417 110.606  1.00  0.00           O
ATOM   1037  N   ILE A 131      71.530  54.536 112.228  1.00  0.00           N
ATOM   1038  CA  ILE A 131      70.382  54.735 111.337  1.00  0.00           C
ATOM   1039  CB  ILE A 131      69.207  53.757 111.631  1.00  0.00           C
ATOM   1040  CG2 ILE A 131      68.092  53.923 110.589  1.00  0.00           C
ATOM   1041  CG1 ILE A 131      69.622  52.269 111.598  1.00  0.00           C
ATOM   1042  CD1 ILE A 131      68.647  51.219 112.164  1.00  0.00           C
ATOM   1043  C   ILE A 131      69.870  56.200 111.375  1.00  0.00           C
ATOM   1044  O   ILE A 131      69.740  56.810 112.441  1.00  0.00           O
ATOM   1045  N   ARG A 132      69.528  56.817 110.208  1.00  0.00           N
ATOM   1046  CA  ARG A 132      69.147  58.228 110.060  1.00  0.00           C
ATOM   1047  CB  ARG A 132      70.402  59.143 110.117  1.00  0.00           C
ATOM   1048  CG  ARG A 132      70.748  59.985 108.886  1.00  0.00           C
ATOM   1049  CD  ARG A 132      71.982  60.855 109.140  1.00  0.00           C
ATOM   1050  NE  ARG A 132      73.213  60.019 109.288  1.00  0.00           N
ATOM   1051  CZ  ARG A 132      74.446  60.501 109.310  1.00  0.00           C
ATOM   1052  NH1 ARG A 132      74.714  61.786 109.317  1.00  0.00           N
ATOM   1053  NH2 ARG A 132      75.471  59.676 109.274  1.00  0.00           N
ATOM   1054  C   ARG A 132      68.283  58.419 108.815  1.00  0.00           C
ATOM   1055  O   ARG A 132      68.221  57.538 107.961  1.00  0.00           O
ATOM   1056  N   LEU A 133      67.516  59.530 108.721  1.00  0.00           N
ATOM   1057  CA  LEU A 133      66.377  59.607 107.831  1.00  0.00           C
ATOM   1058  CB  LEU A 133      65.144  59.137 108.646  1.00  0.00           C
ATOM   1059  CG  LEU A 133      63.732  59.442 108.113  1.00  0.00           C
ATOM   1060  CD1 LEU A 133      63.383  58.858 106.746  1.00  0.00           C
ATOM   1061  CD2 LEU A 133      62.684  58.899 109.082  1.00  0.00           C
ATOM   1062  C   LEU A 133      66.214  61.012 107.296  1.00  0.00           C
ATOM   1063  O   LEU A 133      66.343  61.987 108.030  1.00  0.00           O
ATOM   1064  N   ILE A 134      65.944  61.140 105.984  1.00  0.00           N
ATOM   1065  CA  ILE A 134      65.733  62.393 105.284  1.00  0.00           C
ATOM   1066  CB  ILE A 134      66.830  62.603 104.209  1.00  0.00           C
ATOM   1067  CG2 ILE A 134      66.713  64.035 103.629  1.00  0.00           C
ATOM   1068  CG1 ILE A 134      68.251  62.287 104.785  1.00  0.00           C
ATOM   1069  CD1 ILE A 134      69.420  62.351 103.791  1.00  0.00           C
ATOM   1070  C   ILE A 134      64.327  62.436 104.670  1.00  0.00           C
ATOM   1071  O   ILE A 134      63.806  61.410 104.220  1.00  0.00           O
ATOM   1072  N   GLY A 135      63.676  63.639 104.612  1.00  0.00           N
ATOM   1073  CA  GLY A 135      62.498  63.851 103.766  1.00  0.00           C
ATOM   1074  C   GLY A 135      62.337  65.265 103.200  1.00  0.00           C
ATOM   1075  O   GLY A 135      62.723  66.248 103.836  1.00  0.00           O
ATOM   1076  N   HIE A 136      61.680  65.396 102.006  1.00  0.00           N
ATOM   1077  CA  HIE A 136      61.329  66.674 101.328  1.00  0.00           C
ATOM   1078  CB  HIE A 136      61.859  66.785  99.840  1.00  0.00           C
ATOM   1079  CG  HIE A 136      61.494  68.065  99.098  1.00  0.00           C
ATOM   1080  ND1 HIE A 136      60.369  68.126  98.282  1.00  0.00           N
ATOM   1081  CE1 HIE A 136      60.272  69.398  97.919  1.00  0.00           C
ATOM   1082  NE2 HIE A 136      61.305  70.133  98.391  1.00  0.00           N
ATOM   1083  CD2 HIE A 136      62.087  69.290  99.156  1.00  0.00           C
ATOM   1084  C   HIE A 136      59.801  66.916 101.295  1.00  0.00           C
ATOM   1085  O   HIE A 136      59.075  65.985 100.944  1.00  0.00           O
ATOM   1086  N   SER A 137      59.251  68.144 101.630  1.00  0.00           N
ATOM   1087  CA  SER A 137      57.813  68.489 101.615  1.00  0.00           C
ATOM   1088  CB  SER A 137      57.302  68.492 100.133  1.00  0.00           C
ATOM   1089  OG  SER A 137      55.886  68.528  99.928  1.00  0.00           O
ATOM   1090  C   SER A 137      57.032  67.624 102.575  1.00  0.00           C
ATOM   1091  O   SER A 137      57.285  67.632 103.777  1.00  0.00           O
ATOM   1092  N   LEU A 138      56.065  66.829 102.089  1.00  0.00           N
ATOM   1093  CA  LEU A 138      55.396  65.827 102.879  1.00  0.00           C
ATOM   1094  CB  LEU A 138      54.160  65.245 102.154  1.00  0.00           C
ATOM   1095  CG  LEU A 138      52.926  66.171 102.059  1.00  0.00           C
ATOM   1096  CD1 LEU A 138      51.727  65.439 101.457  1.00  0.00           C
ATOM   1097  CD2 LEU A 138      52.465  66.648 103.435  1.00  0.00           C
ATOM   1098  C   LEU A 138      56.296  64.718 103.424  1.00  0.00           C
ATOM   1099  O   LEU A 138      56.033  64.205 104.514  1.00  0.00           O
ATOM   1100  N   GLY A 139      57.414  64.357 102.759  1.00  0.00           N
ATOM   1101  CA  GLY A 139      58.398  63.417 103.315  1.00  0.00           C
ATOM   1102  C   GLY A 139      58.978  63.872 104.661  1.00  0.00           C
ATOM   1103  O   GLY A 139      59.247  63.062 105.546  1.00  0.00           O
ATOM   1104  N   ALA A 140      59.190  65.184 104.890  1.00  0.00           N
ATOM   1105  CA  ALA A 140      59.571  65.652 106.215  1.00  0.00           C
ATOM   1106  CB  ALA A 140      59.853  67.154 106.083  1.00  0.00           C
ATOM   1107  C   ALA A 140      58.575  65.379 107.345  1.00  0.00           C
ATOM   1108  O   ALA A 140      58.933  64.765 108.347  1.00  0.00           O
ATOM   1109  N   HIE A 141      57.281  65.705 107.176  1.00  0.00           N
ATOM   1110  CA  HIE A 141      56.262  65.246 108.109  1.00  0.00           C
ATOM   1111  CB  HIE A 141      54.884  65.858 107.782  1.00  0.00           C
ATOM   1112  CG  HIE A 141      54.805  67.371 107.889  1.00  0.00           C
ATOM   1113  ND1 HIE A 141      54.936  68.043 109.101  1.00  0.00           N
ATOM   1114  CE1 HIE A 141      54.882  69.333 108.789  1.00  0.00           C
ATOM   1115  NE2 HIE A 141      54.705  69.519 107.461  1.00  0.00           N
ATOM   1116  CD2 HIE A 141      54.631  68.271 106.884  1.00  0.00           C
ATOM   1117  C   HIE A 141      56.122  63.711 108.205  1.00  0.00           C
ATOM   1118  O   HIE A 141      56.018  63.155 109.295  1.00  0.00           O
ATOM   1119  N   THR A 142      56.183  62.977 107.070  1.00  0.00           N
ATOM   1120  CA  THR A 142      56.265  61.503 107.066  1.00  0.00           C
ATOM   1121  CB  THR A 142      56.425  60.946 105.649  1.00  0.00           C
ATOM   1122  CG2 THR A 142      56.377  59.425 105.538  1.00  0.00           C
ATOM   1123  OG1 THR A 142      55.368  61.399 104.840  1.00  0.00           O
ATOM   1124  C   THR A 142      57.409  60.972 107.923  1.00  0.00           C
ATOM   1125  O   THR A 142      57.215  60.019 108.667  1.00  0.00           O
ATOM   1126  N   SER A 143      58.615  61.588 107.880  1.00  0.00           N
ATOM   1127  CA  SER A 143      59.769  61.362 108.763  1.00  0.00           C
ATOM   1128  CB  SER A 143      61.045  62.101 108.262  1.00  0.00           C
ATOM   1129  OG  SER A 143      61.372  61.613 106.966  1.00  0.00           O
ATOM   1130  C   SER A 143      59.491  61.743 110.205  1.00  0.00           C
ATOM   1131  O   SER A 143      59.916  61.059 111.136  1.00  0.00           O
ATOM   1132  N   GLY A 144      58.735  62.840 110.424  1.00  0.00           N
ATOM   1133  CA  GLY A 144      58.339  63.277 111.757  1.00  0.00           C
ATOM   1134  C   GLY A 144      57.455  62.269 112.475  1.00  0.00           C
ATOM   1135  O   GLY A 144      57.707  61.822 113.591  1.00  0.00           O
ATOM   1136  N   PHE A 145      56.389  61.775 111.837  1.00  0.00           N
ATOM   1137  CA  PHE A 145      55.739  60.563 112.292  1.00  0.00           C
ATOM   1138  CB  PHE A 145      54.571  60.264 111.325  1.00  0.00           C
ATOM   1139  CG  PHE A 145      53.438  61.269 111.393  1.00  0.00           C
ATOM   1140  CD1 PHE A 145      52.750  61.485 112.595  1.00  0.00           C
ATOM   1141  CE1 PHE A 145      51.630  62.319 112.669  1.00  0.00           C
ATOM   1142  CZ  PHE A 145      51.149  62.917 111.504  1.00  0.00           C
ATOM   1143  CE2 PHE A 145      51.829  62.729 110.291  1.00  0.00           C
ATOM   1144  CD2 PHE A 145      52.980  61.923 110.236  1.00  0.00           C
ATOM   1145  C   PHE A 145      56.646  59.324 112.468  1.00  0.00           C
ATOM   1146  O   PHE A 145      56.577  58.665 113.504  1.00  0.00           O
ATOM   1147  N   ALA A 146      57.542  58.986 111.523  1.00  0.00           N
ATOM   1148  CA  ALA A 146      58.340  57.777 111.602  1.00  0.00           C
ATOM   1149  CB  ALA A 146      59.103  57.686 110.269  1.00  0.00           C
ATOM   1150  C   ALA A 146      59.319  57.745 112.766  1.00  0.00           C
ATOM   1151  O   ALA A 146      59.464  56.741 113.464  1.00  0.00           O
ATOM   1152  N   GLY A 147      59.984  58.894 112.993  1.00  0.00           N
ATOM   1153  CA  GLY A 147      60.823  59.198 114.131  1.00  0.00           C
ATOM   1154  C   GLY A 147      60.095  59.157 115.460  1.00  0.00           C
ATOM   1155  O   GLY A 147      60.607  58.644 116.451  1.00  0.00           O
ATOM   1156  N   LYS A 148      58.833  59.611 115.545  1.00  0.00           N
ATOM   1157  CA  LYS A 148      58.048  59.447 116.765  1.00  0.00           C
ATOM   1158  CB  LYS A 148      56.788  60.338 116.711  1.00  0.00           C
ATOM   1159  CG  LYS A 148      57.120  61.814 116.911  1.00  0.00           C
ATOM   1160  CD  LYS A 148      55.921  62.751 117.104  1.00  0.00           C
ATOM   1161  CE  LYS A 148      55.180  63.081 115.812  1.00  0.00           C
ATOM   1162  NZ  LYS A 148      55.916  64.152 115.120  1.00  0.00           N
ATOM   1163  C   LYS A 148      57.610  58.019 117.038  1.00  0.00           C
ATOM   1164  O   LYS A 148      57.541  57.573 118.184  1.00  0.00           O
ATOM   1165  N   LYS A 149      57.294  57.265 115.962  1.00  0.00           N
ATOM   1166  CA  LYS A 149      56.805  55.916 116.039  1.00  0.00           C
ATOM   1167  CB  LYS A 149      56.150  55.505 114.705  1.00  0.00           C
ATOM   1168  CG  LYS A 149      55.411  54.163 114.721  1.00  0.00           C
ATOM   1169  CD  LYS A 149      54.111  54.089 115.524  1.00  0.00           C
ATOM   1170  CE  LYS A 149      53.403  52.768 115.253  1.00  0.00           C
ATOM   1171  NZ  LYS A 149      52.335  52.469 116.221  1.00  0.00           N
ATOM   1172  C   LYS A 149      57.846  54.916 116.483  1.00  0.00           C
ATOM   1173  O   LYS A 149      57.516  54.008 117.249  1.00  0.00           O
ATOM   1174  N   VAL A 150      59.132  55.048 116.061  1.00  0.00           N
ATOM   1175  CA  VAL A 150      60.225  54.181 116.548  1.00  0.00           C
ATOM   1176  CB  VAL A 150      61.533  54.328 115.747  1.00  0.00           C
ATOM   1177  CG1 VAL A 150      61.250  53.900 114.281  1.00  0.00           C
ATOM   1178  CG2 VAL A 150      62.090  55.760 115.851  1.00  0.00           C
ATOM   1179  C   VAL A 150      60.439  54.255 118.055  1.00  0.00           C
ATOM   1180  O   VAL A 150      60.731  53.253 118.710  1.00  0.00           O
ATOM   1181  N   GLN A 151      60.244  55.463 118.630  1.00  0.00           N
ATOM   1182  CA  GLN A 151      60.341  55.811 120.037  1.00  0.00           C
ATOM   1183  CB  GLN A 151      60.444  57.345 120.179  1.00  0.00           C
ATOM   1184  CG  GLN A 151      61.799  57.908 119.705  1.00  0.00           C
ATOM   1185  CD  GLN A 151      61.848  59.423 119.909  1.00  0.00           C
ATOM   1186  OE1 GLN A 151      62.064  59.961 120.993  1.00  0.00           O
ATOM   1187  NE2 GLN A 151      61.669  60.159 118.796  1.00  0.00           N
ATOM   1188  C   GLN A 151      59.261  55.219 120.899  1.00  0.00           C
ATOM   1189  O   GLN A 151      59.515  54.744 122.012  1.00  0.00           O
ATOM   1190  N   GLU A 152      58.040  55.188 120.341  1.00  0.00           N
ATOM   1191  CA  GLU A 152      56.910  54.443 120.858  1.00  0.00           C
ATOM   1192  CB  GLU A 152      55.655  54.782 120.018  1.00  0.00           C
ATOM   1193  CG  GLU A 152      54.356  54.845 120.855  1.00  0.00           C
ATOM   1194  CD  GLU A 152      54.462  55.749 122.081  1.00  0.00           C
ATOM   1195  OE1 GLU A 152      55.011  56.866 121.948  1.00  0.00           O
ATOM   1196  OE2 GLU A 152      54.006  55.320 123.173  1.00  0.00           O
ATOM   1197  C   GLU A 152      57.084  52.931 120.923  1.00  0.00           C
ATOM   1198  O   GLU A 152      56.910  52.341 121.991  1.00  0.00           O
ATOM   1199  N   LEU A 153      57.526  52.260 119.832  1.00  0.00           N
ATOM   1200  CA  LEU A 153      57.828  50.838 119.850  1.00  0.00           C
ATOM   1201  CB  LEU A 153      57.895  50.363 118.358  1.00  0.00           C
ATOM   1202  CG  LEU A 153      56.550  50.413 117.575  1.00  0.00           C
ATOM   1203  CD1 LEU A 153      56.713  50.554 116.047  1.00  0.00           C
ATOM   1204  CD2 LEU A 153      55.809  49.111 117.845  1.00  0.00           C
ATOM   1205  C   LEU A 153      59.090  50.485 120.680  1.00  0.00           C
ATOM   1206  O   LEU A 153      59.559  49.359 120.674  1.00  0.00           O
ATOM   1207  N   ARG A 154      59.680  51.418 121.476  1.00  0.00           N
ATOM   1208  CA  ARG A 154      60.843  51.213 122.342  1.00  0.00           C
ATOM   1209  CB  ARG A 154      60.458  50.468 123.656  1.00  0.00           C
ATOM   1210  CG  ARG A 154      59.199  51.001 124.374  1.00  0.00           C
ATOM   1211  CD  ARG A 154      59.434  52.439 124.792  1.00  0.00           C
ATOM   1212  NE  ARG A 154      58.164  52.930 125.400  1.00  0.00           N
ATOM   1213  CZ  ARG A 154      57.662  54.141 125.203  1.00  0.00           C
ATOM   1214  NH1 ARG A 154      58.128  55.064 124.400  1.00  0.00           N
ATOM   1215  NH2 ARG A 154      56.631  54.488 125.937  1.00  0.00           N
ATOM   1216  C   ARG A 154      62.093  50.678 121.657  1.00  0.00           C
ATOM   1217  O   ARG A 154      62.971  50.069 122.255  1.00  0.00           O
ATOM   1218  N   LEU A 155      62.220  51.012 120.365  1.00  0.00           N
ATOM   1219  CA  LEU A 155      63.349  50.717 119.526  1.00  0.00           C
ATOM   1220  CB  LEU A 155      62.954  50.927 118.039  1.00  0.00           C
ATOM   1221  CG  LEU A 155      61.671  50.243 117.497  1.00  0.00           C
ATOM   1222  CD1 LEU A 155      61.773  50.306 115.969  1.00  0.00           C
ATOM   1223  CD2 LEU A 155      61.411  48.792 117.907  1.00  0.00           C
ATOM   1224  C   LEU A 155      64.527  51.610 119.878  1.00  0.00           C
ATOM   1225  O   LEU A 155      65.678  51.252 119.637  1.00  0.00           O
ATOM   1226  N   GLY A 156      64.233  52.801 120.453  1.00  0.00           N
ATOM   1227  CA  GLY A 156      65.137  53.915 120.591  1.00  0.00           C
ATOM   1228  C   GLY A 156      64.730  54.986 119.627  1.00  0.00           C
ATOM   1229  O   GLY A 156      63.592  55.041 119.176  1.00  0.00           O
ATOM   1230  N   LYS A 157      65.658  55.884 119.280  1.00  0.00           N
ATOM   1231  CA  LYS A 157      65.390  57.037 118.453  1.00  0.00           C
ATOM   1232  CB  LYS A 157      65.385  58.299 119.358  1.00  0.00           C
ATOM   1233  CG  LYS A 157      66.607  58.408 120.288  1.00  0.00           C
ATOM   1234  CD  LYS A 157      66.433  59.528 121.324  1.00  0.00           C
ATOM   1235  CE  LYS A 157      67.509  59.474 122.407  1.00  0.00           C
ATOM   1236  NZ  LYS A 157      67.114  60.298 123.574  1.00  0.00           N
ATOM   1237  C   LYS A 157      66.486  57.146 117.389  1.00  0.00           C
ATOM   1238  O   LYS A 157      67.634  56.784 117.639  1.00  0.00           O
ATOM   1239  N   TYR A 158      66.158  57.673 116.183  1.00  0.00           N
ATOM   1240  CA  TYR A 158      67.066  57.887 115.072  1.00  0.00           C
ATOM   1241  CB  TYR A 158      66.297  58.620 113.943  1.00  0.00           C
ATOM   1242  CG  TYR A 158      65.397  57.715 113.167  1.00  0.00           C
ATOM   1243  CD1 TYR A 158      65.867  56.514 112.603  1.00  0.00           C
ATOM   1244  CE1 TYR A 158      65.023  55.733 111.807  1.00  0.00           C
ATOM   1245  CZ  TYR A 158      63.702  56.132 111.599  1.00  0.00           C
ATOM   1246  OH  TYR A 158      62.868  55.328 110.809  1.00  0.00           O
ATOM   1247  CE2 TYR A 158      63.227  57.325 112.153  1.00  0.00           C
ATOM   1248  CD2 TYR A 158      64.076  58.123 112.927  1.00  0.00           C
ATOM   1249  C   TYR A 158      68.258  58.713 115.476  1.00  0.00           C
ATOM   1250  O   TYR A 158      68.140  59.659 116.249  1.00  0.00           O
ATOM   1251  N   SER A 159      69.454  58.423 114.963  1.00  0.00           N
ATOM   1252  CA  SER A 159      70.589  59.285 115.198  1.00  0.00           C
ATOM   1253  CB  SER A 159      71.816  58.698 114.484  1.00  0.00           C
ATOM   1254  OG  SER A 159      71.796  58.877 113.061  1.00  0.00           O
ATOM   1255  C   SER A 159      70.381  60.722 114.724  1.00  0.00           C
ATOM   1256  O   SER A 159      70.913  61.656 115.333  1.00  0.00           O
ATOM   1257  N   GLU A 160      69.578  60.904 113.640  1.00  0.00           N
ATOM   1258  CA  GLU A 160      69.273  62.184 113.055  1.00  0.00           C
ATOM   1259  CB  GLU A 160      70.571  62.797 112.434  1.00  0.00           C
ATOM   1260  CG  GLU A 160      70.449  63.821 111.287  1.00  0.00           C
ATOM   1261  CD  GLU A 160      71.820  64.398 110.937  1.00  0.00           C
ATOM   1262  OE1 GLU A 160      72.052  65.598 111.176  1.00  0.00           O
ATOM   1263  OE2 GLU A 160      72.711  63.628 110.470  1.00  0.00           O
ATOM   1264  C   GLU A 160      68.107  62.131 112.081  1.00  0.00           C
ATOM   1265  O   GLU A 160      67.976  61.176 111.309  1.00  0.00           O
ATOM   1266  N   ILE A 161      67.222  63.166 112.081  1.00  0.00           N
ATOM   1267  CA  ILE A 161      66.378  63.494 110.951  1.00  0.00           C
ATOM   1268  CB  ILE A 161      64.885  63.567 111.337  1.00  0.00           C
ATOM   1269  CG2 ILE A 161      64.056  64.419 110.339  1.00  0.00           C
ATOM   1270  CG1 ILE A 161      64.343  62.126 111.510  1.00  0.00           C
ATOM   1271  CD1 ILE A 161      62.983  62.034 112.205  1.00  0.00           C
ATOM   1272  C   ILE A 161      66.839  64.782 110.276  1.00  0.00           C
ATOM   1273  O   ILE A 161      67.117  65.796 110.924  1.00  0.00           O
ATOM   1274  N   ILE A 162      66.875  64.779 108.923  1.00  0.00           N
ATOM   1275  CA  ILE A 162      67.005  65.993 108.148  1.00  0.00           C
ATOM   1276  CB  ILE A 162      68.207  65.868 107.200  1.00  0.00           C
ATOM   1277  CG2 ILE A 162      68.338  67.162 106.391  1.00  0.00           C
ATOM   1278  CG1 ILE A 162      69.559  65.567 107.904  1.00  0.00           C
ATOM   1279  CD1 ILE A 162      70.212  64.226 107.529  1.00  0.00           C
ATOM   1280  C   ILE A 162      65.713  66.272 107.373  1.00  0.00           C
ATOM   1281  O   ILE A 162      65.225  65.423 106.626  1.00  0.00           O
ATOM   1282  N   GLY A 163      65.101  67.476 107.543  1.00  0.00           N
ATOM   1283  CA  GLY A 163      63.846  67.840 106.899  1.00  0.00           C
ATOM   1284  C   GLY A 163      64.028  69.023 106.003  1.00  0.00           C
ATOM   1285  O   GLY A 163      64.417  70.101 106.455  1.00  0.00           O
ATOM   1286  N   LEU A 164      63.714  68.834 104.703  1.00  0.00           N
ATOM   1287  CA  LEU A 164      63.889  69.777 103.614  1.00  0.00           C
ATOM   1288  CB  LEU A 164      64.637  69.080 102.437  1.00  0.00           C
ATOM   1289  CG  LEU A 164      66.059  68.529 102.801  1.00  0.00           C
ATOM   1290  CD1 LEU A 164      66.705  67.758 101.629  1.00  0.00           C
ATOM   1291  CD2 LEU A 164      67.029  69.627 103.269  1.00  0.00           C
ATOM   1292  C   LEU A 164      62.553  70.394 103.127  1.00  0.00           C
ATOM   1293  O   LEU A 164      61.650  69.724 102.612  1.00  0.00           O
ATOM   1294  N   ASP A 165      62.417  71.730 103.327  1.00  0.00           N
ATOM   1295  CA  ASP A 165      61.258  72.591 103.023  1.00  0.00           C
ATOM   1296  CB  ASP A 165      61.428  73.123 101.565  1.00  0.00           C
ATOM   1297  CG  ASP A 165      60.795  74.481 101.273  1.00  0.00           C
ATOM   1298  OD1 ASP A 165      60.194  74.625 100.176  1.00  0.00           O
ATOM   1299  OD2 ASP A 165      60.960  75.443 102.075  1.00  0.00           O
ATOM   1300  C   ASP A 165      59.861  72.001 103.311  1.00  0.00           C
ATOM   1301  O   ASP A 165      59.063  71.779 102.393  1.00  0.00           O
ATOM   1302  N   PRO A 166      59.579  71.694 104.601  1.00  0.00           N
ATOM   1303  CD  PRO A 166      60.352  72.137 105.772  1.00  0.00           C
ATOM   1304  CG  PRO A 166      60.029  71.091 106.835  1.00  0.00           C
ATOM   1305  CB  PRO A 166      58.558  70.779 106.552  1.00  0.00           C
ATOM   1306  CA  PRO A 166      58.414  70.925 105.028  1.00  0.00           C
ATOM   1307  C   PRO A 166      57.085  71.553 104.706  1.00  0.00           C
ATOM   1308  O   PRO A 166      56.953  72.765 104.784  1.00  0.00           O
ATOM   1309  N   ALA A 167      56.040  70.780 104.403  1.00  0.00           N
ATOM   1310  CA  ALA A 167      54.782  71.373 103.988  1.00  0.00           C
ATOM   1311  CB  ALA A 167      53.870  70.225 103.544  1.00  0.00           C
ATOM   1312  C   ALA A 167      54.033  72.256 105.003  1.00  0.00           C
ATOM   1313  O   ALA A 167      54.006  71.945 106.192  1.00  0.00           O
ATOM   1314  N   GLY A 168      53.377  73.367 104.557  1.00  0.00           N
ATOM   1315  CA  GLY A 168      52.640  74.274 105.438  1.00  0.00           C
ATOM   1316  C   GLY A 168      51.183  73.990 105.775  1.00  0.00           C
ATOM   1317  O   GLY A 168      50.870  73.798 106.953  1.00  0.00           O
ATOM   1318  N   PRO A 169      50.235  74.032 104.820  1.00  0.00           N
ATOM   1319  CD  PRO A 169      50.518  74.454 103.455  1.00  0.00           C
ATOM   1320  CG  PRO A 169      49.178  74.868 102.862  1.00  0.00           C
ATOM   1321  CB  PRO A 169      48.206  73.983 103.625  1.00  0.00           C
ATOM   1322  CA  PRO A 169      48.799  73.894 105.035  1.00  0.00           C
ATOM   1323  C   PRO A 169      48.446  72.592 105.681  1.00  0.00           C
ATOM   1324  O   PRO A 169      49.122  71.592 105.453  1.00  0.00           O
ATOM   1325  N   SER A 170      47.413  72.622 106.529  1.00  0.00           N
ATOM   1326  CA  SER A 170      46.930  71.555 107.403  1.00  0.00           C
ATOM   1327  CB  SER A 170      46.442  70.331 106.596  1.00  0.00           C
ATOM   1328  OG  SER A 170      47.504  69.438 106.281  1.00  0.00           O
ATOM   1329  C   SER A 170      47.870  71.127 108.499  1.00  0.00           C
ATOM   1330  O   SER A 170      47.477  70.397 109.404  1.00  0.00           O
ATOM   1331  N   PHE A 171      49.112  71.630 108.496  1.00  0.00           N
ATOM   1332  CA  PHE A 171      50.066  71.229 109.494  1.00  0.00           C
ATOM   1333  CB  PHE A 171      51.332  70.635 108.833  1.00  0.00           C
ATOM   1334  CG  PHE A 171      51.127  69.319 108.113  1.00  0.00           C
ATOM   1335  CD1 PHE A 171      51.214  68.063 108.756  1.00  0.00           C
ATOM   1336  CE1 PHE A 171      51.282  66.877 107.999  1.00  0.00           C
ATOM   1337  CZ  PHE A 171      51.006  66.924 106.627  1.00  0.00           C
ATOM   1338  CE2 PHE A 171      50.863  68.160 105.991  1.00  0.00           C
ATOM   1339  CD2 PHE A 171      51.019  69.341 106.715  1.00  0.00           C
ATOM   1340  C   PHE A 171      50.497  72.374 110.393  1.00  0.00           C
ATOM   1341  O   PHE A 171      50.938  72.168 111.518  1.00  0.00           O
ATOM   1342  N   LYS A 172      50.352  73.643 109.975  1.00  0.00           N
ATOM   1343  CA  LYS A 172      50.982  74.765 110.645  1.00  0.00           C
ATOM   1344  CB  LYS A 172      50.941  75.992 109.695  1.00  0.00           C
ATOM   1345  CG  LYS A 172      51.515  77.278 110.291  1.00  0.00           C
ATOM   1346  CD  LYS A 172      51.599  78.447 109.299  1.00  0.00           C
ATOM   1347  CE  LYS A 172      52.311  79.614 109.964  1.00  0.00           C
ATOM   1348  NZ  LYS A 172      52.901  80.551 109.006  1.00  0.00           N
ATOM   1349  C   LYS A 172      50.356  75.027 111.987  1.00  0.00           C
ATOM   1350  O   LYS A 172      51.029  75.423 112.928  1.00  0.00           O
ATOM   1351  N   SER A 173      49.045  74.722 112.101  1.00  0.00           N
ATOM   1352  CA  SER A 173      48.269  74.964 113.305  1.00  0.00           C
ATOM   1353  CB  SER A 173      46.761  75.121 112.935  1.00  0.00           C
ATOM   1354  OG  SER A 173      46.188  73.958 112.332  1.00  0.00           O
ATOM   1355  C   SER A 173      48.397  73.921 114.402  1.00  0.00           C
ATOM   1356  O   SER A 173      47.762  74.046 115.438  1.00  0.00           O
ATOM   1357  N   GLN A 174      49.212  72.880 114.182  1.00  0.00           N
ATOM   1358  CA  GLN A 174      49.092  71.574 114.796  1.00  0.00           C
ATOM   1359  CB  GLN A 174      49.273  70.461 113.730  1.00  0.00           C
ATOM   1360  CG  GLN A 174      48.291  70.520 112.530  1.00  0.00           C
ATOM   1361  CD  GLN A 174      46.809  70.365 112.872  1.00  0.00           C
ATOM   1362  OE1 GLN A 174      46.380  70.276 114.014  1.00  0.00           O
ATOM   1363  NE2 GLN A 174      45.954  70.327 111.823  1.00  0.00           N
ATOM   1364  C   GLN A 174      50.117  71.346 115.891  1.00  0.00           C
ATOM   1365  O   GLN A 174      51.174  71.981 115.992  1.00  0.00           O
ATOM   1366  N   GLU A 175      49.795  70.374 116.758  1.00  0.00           N
ATOM   1367  CA  GLU A 175      50.588  69.910 117.873  1.00  0.00           C
ATOM   1368  CB  GLU A 175      49.661  69.170 118.874  1.00  0.00           C
ATOM   1369  CG  GLU A 175      49.086  67.819 118.403  1.00  0.00           C
ATOM   1370  CD  GLU A 175      47.750  67.889 117.640  1.00  0.00           C
ATOM   1371  OE1 GLU A 175      47.087  66.817 117.568  1.00  0.00           O
ATOM   1372  OE2 GLU A 175      47.387  68.978 117.149  1.00  0.00           O
ATOM   1373  C   GLU A 175      51.757  69.002 117.444  1.00  0.00           C
ATOM   1374  O   GLU A 175      51.815  68.422 116.358  1.00  0.00           O
ATOM   1375  N   CYX A 176      52.758  68.809 118.320  1.00  0.00           N
ATOM   1376  CA  CYX A 176      53.977  68.038 118.080  1.00  0.00           C
ATOM   1377  CB  CYX A 176      54.787  68.084 119.390  1.00  0.00           C
ATOM   1378  SG  CYX A 176      56.471  67.397 119.430  1.00  0.00           S
ATOM   1379  C   CYX A 176      53.721  66.585 117.730  1.00  0.00           C
ATOM   1380  O   CYX A 176      54.527  65.949 117.066  1.00  0.00           O
ATOM   1381  N   SER A 177      52.567  66.020 118.142  1.00  0.00           N
ATOM   1382  CA  SER A 177      52.186  64.666 117.814  1.00  0.00           C
ATOM   1383  CB  SER A 177      51.171  64.115 118.850  1.00  0.00           C
ATOM   1384  OG  SER A 177      49.936  64.808 118.793  1.00  0.00           O
ATOM   1385  C   SER A 177      51.654  64.502 116.390  1.00  0.00           C
ATOM   1386  O   SER A 177      51.477  63.364 115.969  1.00  0.00           O
ATOM   1387  N   GLN A 178      51.454  65.594 115.610  1.00  0.00           N
ATOM   1388  CA  GLN A 178      50.951  65.560 114.243  1.00  0.00           C
ATOM   1389  CB  GLN A 178      49.593  66.299 114.205  1.00  0.00           C
ATOM   1390  CG  GLN A 178      48.846  66.100 112.878  1.00  0.00           C
ATOM   1391  CD  GLN A 178      47.395  66.530 113.024  1.00  0.00           C
ATOM   1392  OE1 GLN A 178      46.723  66.294 114.020  1.00  0.00           O
ATOM   1393  NE2 GLN A 178      46.845  67.157 111.964  1.00  0.00           N
ATOM   1394  C   GLN A 178      51.902  66.204 113.219  1.00  0.00           C
ATOM   1395  O   GLN A 178      51.951  65.800 112.060  1.00  0.00           O
ATOM   1396  N   ARG A 179      52.726  67.202 113.608  1.00  0.00           N
ATOM   1397  CA  ARG A 179      53.732  67.755 112.687  1.00  0.00           C
ATOM   1398  CB  ARG A 179      53.802  69.310 112.701  1.00  0.00           C
ATOM   1399  CG  ARG A 179      54.049  69.876 114.109  1.00  0.00           C
ATOM   1400  CD  ARG A 179      54.477  71.338 114.084  1.00  0.00           C
ATOM   1401  NE  ARG A 179      54.627  71.797 115.499  1.00  0.00           N
ATOM   1402  CZ  ARG A 179      55.796  72.030 116.090  1.00  0.00           C
ATOM   1403  NH1 ARG A 179      56.937  71.561 115.614  1.00  0.00           N
ATOM   1404  NH2 ARG A 179      55.799  72.736 117.209  1.00  0.00           N
ATOM   1405  C   ARG A 179      55.118  67.175 112.937  1.00  0.00           C
ATOM   1406  O   ARG A 179      55.363  66.571 113.977  1.00  0.00           O
ATOM   1407  N   ILE A 180      56.096  67.322 112.011  1.00  0.00           N
ATOM   1408  CA  ILE A 180      57.501  67.151 112.384  1.00  0.00           C
ATOM   1409  CB  ILE A 180      58.470  67.248 111.180  1.00  0.00           C
ATOM   1410  CG2 ILE A 180      58.216  68.587 110.443  1.00  0.00           C
ATOM   1411  CG1 ILE A 180      59.945  67.073 111.597  1.00  0.00           C
ATOM   1412  CD1 ILE A 180      60.825  66.578 110.441  1.00  0.00           C
ATOM   1413  C   ILE A 180      57.882  68.111 113.533  1.00  0.00           C
ATOM   1414  O   ILE A 180      57.470  69.278 113.588  1.00  0.00           O
ATOM   1415  N   CYX A 181      58.631  67.589 114.520  1.00  0.00           N
ATOM   1416  CA  CYX A 181      58.844  68.213 115.807  1.00  0.00           C
ATOM   1417  CB  CYX A 181      57.700  67.762 116.756  1.00  0.00           C
ATOM   1418  SG  CYX A 181      57.578  68.671 118.322  1.00  0.00           S
ATOM   1419  C   CYX A 181      60.265  67.907 116.317  1.00  0.00           C
ATOM   1420  O   CYX A 181      60.979  67.037 115.820  1.00  0.00           O
ATOM   1421  N   GLU A 182      60.779  68.659 117.319  1.00  0.00           N
ATOM   1422  CA  GLU A 182      62.209  68.641 117.657  1.00  0.00           C
ATOM   1423  CB  GLU A 182      62.571  69.950 118.411  1.00  0.00           C
ATOM   1424  CG  GLU A 182      61.912  70.006 119.801  1.00  0.00           C
ATOM   1425  CD  GLU A 182      62.123  71.299 120.586  1.00  0.00           C
ATOM   1426  OE1 GLU A 182      63.244  71.864 120.565  1.00  0.00           O
ATOM   1427  OE2 GLU A 182      61.134  71.693 121.270  1.00  0.00           O
ATOM   1428  C   GLU A 182      62.657  67.387 118.420  1.00  0.00           C
ATOM   1429  O   GLU A 182      63.836  67.045 118.504  1.00  0.00           O
ATOM   1430  N   THR A 183      61.716  66.608 118.968  1.00  0.00           N
ATOM   1431  CA  THR A 183      62.049  65.397 119.705  1.00  0.00           C
ATOM   1432  CB  THR A 183      61.299  65.292 121.036  1.00  0.00           C
ATOM   1433  CG2 THR A 183      61.838  66.219 122.125  1.00  0.00           C
ATOM   1434  OG1 THR A 183      59.942  65.682 120.965  1.00  0.00           O
ATOM   1435  C   THR A 183      61.831  64.127 118.885  1.00  0.00           C
ATOM   1436  O   THR A 183      61.985  63.018 119.393  1.00  0.00           O
ATOM   1437  N   ASP A 184      61.499  64.221 117.579  1.00  0.00           N
ATOM   1438  CA  ASP A 184      61.207  63.065 116.748  1.00  0.00           C
ATOM   1439  CB  ASP A 184      60.485  63.495 115.435  1.00  0.00           C
ATOM   1440  CG  ASP A 184      59.208  64.304 115.627  1.00  0.00           C
ATOM   1441  OD1 ASP A 184      58.795  64.578 116.775  1.00  0.00           O
ATOM   1442  OD2 ASP A 184      58.546  64.611 114.599  1.00  0.00           O
ATOM   1443  C   ASP A 184      62.462  62.249 116.400  1.00  0.00           C
ATOM   1444  O   ASP A 184      62.402  61.130 115.902  1.00  0.00           O
ATOM   1445  N   ALA A 185      63.653  62.782 116.709  1.00  0.00           N
ATOM   1446  CA  ALA A 185      64.902  62.055 116.669  1.00  0.00           C
ATOM   1447  CB  ALA A 185      65.556  62.326 115.300  1.00  0.00           C
ATOM   1448  C   ALA A 185      65.851  62.428 117.823  1.00  0.00           C
ATOM   1449  O   ALA A 185      65.516  63.120 118.783  1.00  0.00           O
ATOM   1450  N   ASN A 186      67.096  61.921 117.774  1.00  0.00           N
ATOM   1451  CA  ASN A 186      68.153  62.378 118.671  1.00  0.00           C
ATOM   1452  CB  ASN A 186      69.249  61.282 118.784  1.00  0.00           C
ATOM   1453  CG  ASN A 186      70.196  61.526 119.960  1.00  0.00           C
ATOM   1454  OD1 ASN A 186      69.826  61.438 121.132  1.00  0.00           O
ATOM   1455  ND2 ASN A 186      71.483  61.812 119.684  1.00  0.00           N
ATOM   1456  C   ASN A 186      68.814  63.716 118.285  1.00  0.00           C
ATOM   1457  O   ASN A 186      69.425  64.358 119.140  1.00  0.00           O
ATOM   1458  N   TYR A 187      68.732  64.123 117.004  1.00  0.00           N
ATOM   1459  CA  TYR A 187      69.021  65.446 116.506  1.00  0.00           C
ATOM   1460  CB  TYR A 187      70.492  65.521 116.051  1.00  0.00           C
ATOM   1461  CG  TYR A 187      70.791  66.893 115.545  1.00  0.00           C
ATOM   1462  CD1 TYR A 187      71.055  67.071 114.184  1.00  0.00           C
ATOM   1463  CE1 TYR A 187      71.379  68.329 113.682  1.00  0.00           C
ATOM   1464  CZ  TYR A 187      71.499  69.412 114.547  1.00  0.00           C
ATOM   1465  OH  TYR A 187      71.938  70.650 114.050  1.00  0.00           O
ATOM   1466  CE2 TYR A 187      71.253  69.244 115.913  1.00  0.00           C
ATOM   1467  CD2 TYR A 187      70.849  67.995 116.414  1.00  0.00           C
ATOM   1468  C   TYR A 187      68.084  65.677 115.312  1.00  0.00           C
ATOM   1469  O   TYR A 187      67.924  64.800 114.460  1.00  0.00           O
ATOM   1470  N   VAL A 188      67.432  66.854 115.224  1.00  0.00           N
ATOM   1471  CA  VAL A 188      66.501  67.192 114.156  1.00  0.00           C
ATOM   1472  CB  VAL A 188      65.047  67.349 114.630  1.00  0.00           C
ATOM   1473  CG1 VAL A 188      64.111  67.560 113.420  1.00  0.00           C
ATOM   1474  CG2 VAL A 188      64.605  66.100 115.404  1.00  0.00           C
ATOM   1475  C   VAL A 188      66.921  68.527 113.561  1.00  0.00           C
ATOM   1476  O   VAL A 188      67.124  69.495 114.297  1.00  0.00           O
ATOM   1477  N   GLN A 189      67.037  68.637 112.217  1.00  0.00           N
ATOM   1478  CA  GLN A 189      67.503  69.841 111.537  1.00  0.00           C
ATOM   1479  CB  GLN A 189      69.021  69.796 111.187  1.00  0.00           C
ATOM   1480  CG  GLN A 189      69.468  68.869 110.022  1.00  0.00           C
ATOM   1481  CD  GLN A 189      70.969  69.039 109.745  1.00  0.00           C
ATOM   1482  OE1 GLN A 189      71.453  70.172 109.730  1.00  0.00           O
ATOM   1483  NE2 GLN A 189      71.702  67.945 109.459  1.00  0.00           N
ATOM   1484  C   GLN A 189      66.680  70.106 110.275  1.00  0.00           C
ATOM   1485  O   GLN A 189      66.283  69.191 109.550  1.00  0.00           O
ATOM   1486  N   ILE A 190      66.364  71.398 110.030  1.00  0.00           N
ATOM   1487  CA  ILE A 190      65.234  71.876 109.245  1.00  0.00           C
ATOM   1488  CB  ILE A 190      64.060  72.319 110.138  1.00  0.00           C
ATOM   1489  CG2 ILE A 190      62.970  73.081 109.372  1.00  0.00           C
ATOM   1490  CG1 ILE A 190      63.392  71.166 110.928  1.00  0.00           C
ATOM   1491  CD1 ILE A 190      62.466  70.206 110.171  1.00  0.00           C
ATOM   1492  C   ILE A 190      65.765  73.038 108.402  1.00  0.00           C
ATOM   1493  O   ILE A 190      66.361  73.982 108.925  1.00  0.00           O
ATOM   1494  N   ILE A 191      65.606  72.950 107.060  1.00  0.00           N
ATOM   1495  CA  ILE A 191      66.156  73.872 106.067  1.00  0.00           C
ATOM   1496  CB  ILE A 191      67.343  73.222 105.285  1.00  0.00           C
ATOM   1497  CG2 ILE A 191      67.968  74.287 104.365  1.00  0.00           C
ATOM   1498  CG1 ILE A 191      68.433  72.612 106.217  1.00  0.00           C
ATOM   1499  CD1 ILE A 191      69.447  71.676 105.544  1.00  0.00           C
ATOM   1500  C   ILE A 191      65.011  74.364 105.160  1.00  0.00           C
ATOM   1501  O   ILE A 191      64.547  73.703 104.226  1.00  0.00           O
ATOM   1502  N   HIE A 192      64.484  75.565 105.454  1.00  0.00           N
ATOM   1503  CA  HIE A 192      63.523  76.307 104.666  1.00  0.00           C
ATOM   1504  CB  HIE A 192      62.826  77.371 105.564  1.00  0.00           C
ATOM   1505  CG  HIE A 192      62.377  76.893 106.910  1.00  0.00           C
ATOM   1506  ND1 HIE A 192      63.272  76.607 107.932  1.00  0.00           N
ATOM   1507  CE1 HIE A 192      62.508  76.389 108.990  1.00  0.00           C
ATOM   1508  NE2 HIE A 192      61.193  76.530 108.703  1.00  0.00           N
ATOM   1509  CD2 HIE A 192      61.106  76.884 107.381  1.00  0.00           C
ATOM   1510  C   HIE A 192      64.177  76.993 103.454  1.00  0.00           C
ATOM   1511  O   HIE A 192      65.296  77.507 103.498  1.00  0.00           O
ATOM   1512  N   THR A 193      63.464  77.064 102.320  1.00  0.00           N
ATOM   1513  CA  THR A 193      63.880  77.901 101.209  1.00  0.00           C
ATOM   1514  CB  THR A 193      64.753  77.070 100.263  1.00  0.00           C
ATOM   1515  CG2 THR A 193      64.082  75.793  99.728  1.00  0.00           C
ATOM   1516  OG1 THR A 193      65.189  77.801  99.139  1.00  0.00           O
ATOM   1517  C   THR A 193      62.730  78.629 100.529  1.00  0.00           C
ATOM   1518  O   THR A 193      62.902  79.747 100.048  1.00  0.00           O
ATOM   1519  N   SER A 194      61.510  78.076 100.563  1.00  0.00           N
ATOM   1520  CA  SER A 194      60.292  78.744 100.134  1.00  0.00           C
ATOM   1521  CB  SER A 194      59.503  77.787  99.207  1.00  0.00           C
ATOM   1522  OG  SER A 194      58.645  76.902  99.923  1.00  0.00           O
ATOM   1523  C   SER A 194      59.460  79.243 101.314  1.00  0.00           C
ATOM   1524  O   SER A 194      59.760  78.975 102.477  1.00  0.00           O
ATOM   1525  N   ASN A 195      58.412  80.056 101.020  1.00  0.00           N
ATOM   1526  CA  ASN A 195      57.494  80.554 102.038  1.00  0.00           C
ATOM   1527  CB  ASN A 195      57.751  82.081 102.254  1.00  0.00           C
ATOM   1528  CG  ASN A 195      57.549  82.923 100.990  1.00  0.00           C
ATOM   1529  OD1 ASN A 195      56.560  82.829 100.258  1.00  0.00           O
ATOM   1530  ND2 ASN A 195      58.531  83.809 100.692  1.00  0.00           N
ATOM   1531  C   ASN A 195      55.999  80.271 101.770  1.00  0.00           C
ATOM   1532  O   ASN A 195      55.142  80.699 102.539  1.00  0.00           O
ATOM   1533  N   HID A 196      55.641  79.532 100.687  1.00  0.00           N
ATOM   1534  CA  HID A 196      54.244  79.351 100.258  1.00  0.00           C
ATOM   1535  CB  HID A 196      54.001  80.154  98.926  1.00  0.00           C
ATOM   1536  CG  HID A 196      52.787  79.796  98.082  1.00  0.00           C
ATOM   1537  ND1 HID A 196      51.475  79.910  98.478  1.00  0.00           N
ATOM   1538  CE1 HID A 196      50.689  79.595  97.420  1.00  0.00           C
ATOM   1539  NE2 HID A 196      51.408  79.315  96.359  1.00  0.00           N
ATOM   1540  CD2 HID A 196      52.717  79.424  96.778  1.00  0.00           C
ATOM   1541  C   HID A 196      53.850  77.878 100.186  1.00  0.00           C
ATOM   1542  O   HID A 196      52.766  77.450 100.586  1.00  0.00           O
ATOM   1543  N   LEU A 197      54.785  77.035  99.726  1.00  0.00           N
ATOM   1544  CA  LEU A 197      54.697  75.590  99.812  1.00  0.00           C
ATOM   1545  CB  LEU A 197      55.607  74.954  98.728  1.00  0.00           C
ATOM   1546  CG  LEU A 197      55.067  75.052  97.293  1.00  0.00           C
ATOM   1547  CD1 LEU A 197      55.200  76.458  96.735  1.00  0.00           C
ATOM   1548  CD2 LEU A 197      55.888  74.143  96.381  1.00  0.00           C
ATOM   1549  C   LEU A 197      55.096  75.131 101.208  1.00  0.00           C
ATOM   1550  O   LEU A 197      54.347  74.486 101.950  1.00  0.00           O
ATOM   1551  N   GLY A 198      56.293  75.533 101.625  1.00  0.00           N
ATOM   1552  CA  GLY A 198      56.642  75.629 103.027  1.00  0.00           C
ATOM   1553  C   GLY A 198      56.039  76.849 103.722  1.00  0.00           C
ATOM   1554  O   GLY A 198      55.114  77.508 103.250  1.00  0.00           O
ATOM   1555  N   THR A 199      56.612  77.204 104.882  1.00  0.00           N
ATOM   1556  CA  THR A 199      56.124  78.269 105.740  1.00  0.00           C
ATOM   1557  CB  THR A 199      54.692  78.012 106.269  1.00  0.00           C
ATOM   1558  CG2 THR A 199      54.548  76.679 107.027  1.00  0.00           C
ATOM   1559  OG1 THR A 199      54.278  79.067 107.132  1.00  0.00           O
ATOM   1560  C   THR A 199      57.155  78.512 106.843  1.00  0.00           C
ATOM   1561  O   THR A 199      57.798  77.594 107.347  1.00  0.00           O
ATOM   1562  N   LEU A 200      57.402  79.787 107.191  1.00  0.00           N
ATOM   1563  CA  LEU A 200      58.616  80.201 107.866  1.00  0.00           C
ATOM   1564  CB  LEU A 200      58.885  81.673 107.463  1.00  0.00           C
ATOM   1565  CG  LEU A 200      59.078  81.925 105.949  1.00  0.00           C
ATOM   1566  CD1 LEU A 200      59.418  83.400 105.758  1.00  0.00           C
ATOM   1567  CD2 LEU A 200      60.158  81.037 105.327  1.00  0.00           C
ATOM   1568  C   LEU A 200      58.492  80.057 109.390  1.00  0.00           C
ATOM   1569  O   LEU A 200      58.318  81.033 110.120  1.00  0.00           O
ATOM   1570  N   VAL A 201      58.573  78.823 109.924  1.00  0.00           N
ATOM   1571  CA  VAL A 201      58.380  78.545 111.337  1.00  0.00           C
ATOM   1572  CB  VAL A 201      56.979  77.929 111.561  1.00  0.00           C
ATOM   1573  CG1 VAL A 201      55.825  78.896 111.203  1.00  0.00           C
ATOM   1574  CG2 VAL A 201      56.783  76.631 110.752  1.00  0.00           C
ATOM   1575  C   VAL A 201      59.454  77.595 111.880  1.00  0.00           C
ATOM   1576  O   VAL A 201      59.943  76.723 111.167  1.00  0.00           O
ATOM   1577  N   THR A 202      59.855  77.726 113.169  1.00  0.00           N
ATOM   1578  CA  THR A 202      60.727  76.769 113.862  1.00  0.00           C
ATOM   1579  CB  THR A 202      61.192  77.246 115.260  1.00  0.00           C
ATOM   1580  CG2 THR A 202      59.990  77.493 116.171  1.00  0.00           C
ATOM   1581  OG1 THR A 202      62.021  76.342 115.976  1.00  0.00           O
ATOM   1582  C   THR A 202      60.116  75.397 113.942  1.00  0.00           C
ATOM   1583  O   THR A 202      58.917  75.223 114.176  1.00  0.00           O
ATOM   1584  N   LEU A 203      60.954  74.372 113.708  1.00  0.00           N
ATOM   1585  CA  LEU A 203      60.514  73.010 113.848  1.00  0.00           C
ATOM   1586  CB  LEU A 203      60.102  72.435 112.462  1.00  0.00           C
ATOM   1587  CG  LEU A 203      58.827  73.031 111.814  1.00  0.00           C
ATOM   1588  CD1 LEU A 203      58.797  72.646 110.335  1.00  0.00           C
ATOM   1589  CD2 LEU A 203      57.502  72.620 112.470  1.00  0.00           C
ATOM   1590  C   LEU A 203      61.578  72.108 114.466  1.00  0.00           C
ATOM   1591  O   LEU A 203      61.187  71.132 115.114  1.00  0.00           O
ATOM   1592  N   GLY A 204      62.908  72.384 114.334  1.00  0.00           N
ATOM   1593  CA  GLY A 204      63.938  71.442 114.773  1.00  0.00           C
ATOM   1594  C   GLY A 204      64.710  71.931 115.980  1.00  0.00           C
ATOM   1595  O   GLY A 204      64.513  73.030 116.495  1.00  0.00           O
ATOM   1596  N   THR A 205      65.709  71.101 116.371  1.00  0.00           N
ATOM   1597  CA  THR A 205      66.883  71.395 117.199  1.00  0.00           C
ATOM   1598  CB  THR A 205      67.770  70.173 117.459  1.00  0.00           C
ATOM   1599  CG2 THR A 205      68.843  70.430 118.532  1.00  0.00           C
ATOM   1600  OG1 THR A 205      66.974  69.098 117.931  1.00  0.00           O
ATOM   1601  C   THR A 205      67.742  72.499 116.583  1.00  0.00           C
ATOM   1602  O   THR A 205      68.352  73.305 117.292  1.00  0.00           O
ATOM   1603  N   VAL A 206      67.827  72.558 115.237  1.00  0.00           N
ATOM   1604  CA  VAL A 206      68.299  73.713 114.493  1.00  0.00           C
ATOM   1605  CB  VAL A 206      69.740  73.567 113.976  1.00  0.00           C
ATOM   1606  CG1 VAL A 206      70.161  74.764 113.115  1.00  0.00           C
ATOM   1607  CG2 VAL A 206      70.720  73.550 115.164  1.00  0.00           C
ATOM   1608  C   VAL A 206      67.385  73.940 113.304  1.00  0.00           C
ATOM   1609  O   VAL A 206      66.991  72.974 112.651  1.00  0.00           O
ATOM   1610  N   ASP A 207      67.092  75.234 112.992  1.00  0.00           N
ATOM   1611  CA  ASP A 207      66.437  75.730 111.794  1.00  0.00           C
ATOM   1612  CB  ASP A 207      65.203  76.610 112.119  1.00  0.00           C
ATOM   1613  CG  ASP A 207      64.349  76.000 113.216  1.00  0.00           C
ATOM   1614  OD1 ASP A 207      63.762  74.899 113.049  1.00  0.00           O
ATOM   1615  OD2 ASP A 207      64.219  76.685 114.264  1.00  0.00           O
ATOM   1616  C   ASP A 207      67.394  76.599 110.965  1.00  0.00           C
ATOM   1617  O   ASP A 207      68.148  77.427 111.479  1.00  0.00           O
ATOM   1618  N   PHE A 208      67.371  76.446 109.632  1.00  0.00           N
ATOM   1619  CA  PHE A 208      68.146  77.235 108.708  1.00  0.00           C
ATOM   1620  CB  PHE A 208      69.203  76.306 108.024  1.00  0.00           C
ATOM   1621  CG  PHE A 208      70.238  75.688 108.931  1.00  0.00           C
ATOM   1622  CD1 PHE A 208      71.372  76.421 109.324  1.00  0.00           C
ATOM   1623  CE1 PHE A 208      72.329  75.832 110.165  1.00  0.00           C
ATOM   1624  CZ  PHE A 208      72.237  74.464 110.469  1.00  0.00           C
ATOM   1625  CE2 PHE A 208      71.147  73.705 110.034  1.00  0.00           C
ATOM   1626  CD2 PHE A 208      70.143  74.326 109.287  1.00  0.00           C
ATOM   1627  C   PHE A 208      67.252  77.920 107.662  1.00  0.00           C
ATOM   1628  O   PHE A 208      66.912  77.407 106.591  1.00  0.00           O
ATOM   1629  N   TYR A 209      66.904  79.185 107.939  1.00  0.00           N
ATOM   1630  CA  TYR A 209      66.282  80.071 106.988  1.00  0.00           C
ATOM   1631  CB  TYR A 209      65.601  81.222 107.772  1.00  0.00           C
ATOM   1632  CG  TYR A 209      64.596  80.742 108.809  1.00  0.00           C
ATOM   1633  CD1 TYR A 209      63.352  80.178 108.452  1.00  0.00           C
ATOM   1634  CE1 TYR A 209      62.460  79.751 109.451  1.00  0.00           C
ATOM   1635  CZ  TYR A 209      62.730  80.008 110.796  1.00  0.00           C
ATOM   1636  OH  TYR A 209      61.743  79.776 111.765  1.00  0.00           O
ATOM   1637  CE2 TYR A 209      63.929  80.615 111.163  1.00  0.00           C
ATOM   1638  CD2 TYR A 209      64.876  80.918 110.179  1.00  0.00           C
ATOM   1639  C   TYR A 209      67.219  80.604 105.890  1.00  0.00           C
ATOM   1640  O   TYR A 209      67.883  81.634 106.045  1.00  0.00           O
ATOM   1641  N   MET A 210      67.250  79.910 104.715  1.00  0.00           N
ATOM   1642  CA  MET A 210      67.898  80.303 103.471  1.00  0.00           C
ATOM   1643  CB  MET A 210      67.805  79.165 102.403  1.00  0.00           C
ATOM   1644  CG  MET A 210      68.512  77.857 102.836  1.00  0.00           C
ATOM   1645  SD  MET A 210      70.320  78.053 102.870  1.00  0.00           S
ATOM   1646  CE  MET A 210      70.789  76.491 103.666  1.00  0.00           C
ATOM   1647  C   MET A 210      67.299  81.618 102.975  1.00  0.00           C
ATOM   1648  O   MET A 210      66.091  81.744 102.780  1.00  0.00           O
ATOM   1649  N   ASN A 211      68.153  82.664 102.859  1.00  0.00           N
ATOM   1650  CA  ASN A 211      67.848  84.050 102.524  1.00  0.00           C
ATOM   1651  CB  ASN A 211      67.439  84.022 101.041  1.00  0.00           C
ATOM   1652  CG  ASN A 211      67.441  85.395 100.411  1.00  0.00           C
ATOM   1653  OD1 ASN A 211      68.462  86.017 100.124  1.00  0.00           O
ATOM   1654  ND2 ASN A 211      66.222  85.903 100.198  1.00  0.00           N
ATOM   1655  C   ASN A 211      66.839  84.733 103.472  1.00  0.00           C
ATOM   1656  O   ASN A 211      66.117  85.665 103.133  1.00  0.00           O
ATOM   1657  N   ASN A 212      66.776  84.254 104.726  1.00  0.00           N
ATOM   1658  CA  ASN A 212      65.712  84.486 105.708  1.00  0.00           C
ATOM   1659  CB  ASN A 212      65.783  85.939 106.264  1.00  0.00           C
ATOM   1660  CG  ASN A 212      65.042  86.152 107.585  1.00  0.00           C
ATOM   1661  OD1 ASN A 212      64.788  85.196 108.310  1.00  0.00           O
ATOM   1662  ND2 ASN A 212      64.680  87.413 107.905  1.00  0.00           N
ATOM   1663  C   ASN A 212      64.290  84.127 105.246  1.00  0.00           C
ATOM   1664  O   ASN A 212      63.294  84.546 105.824  1.00  0.00           O
ATOM   1665  N   GLY A 213      64.169  83.319 104.180  1.00  0.00           N
ATOM   1666  CA  GLY A 213      62.892  82.820 103.667  1.00  0.00           C
ATOM   1667  C   GLY A 213      62.123  83.725 102.736  1.00  0.00           C
ATOM   1668  O   GLY A 213      61.075  83.369 102.196  1.00  0.00           O
ATOM   1669  N   TYR A 214      62.662  84.910 102.442  1.00  0.00           N
ATOM   1670  CA  TYR A 214      62.350  85.643 101.253  1.00  0.00           C
ATOM   1671  CB  TYR A 214      62.863  87.081 101.431  1.00  0.00           C
ATOM   1672  CG  TYR A 214      62.382  87.850 102.629  1.00  0.00           C
ATOM   1673  CD1 TYR A 214      61.184  88.585 102.588  1.00  0.00           C
ATOM   1674  CE1 TYR A 214      60.807  89.424 103.641  1.00  0.00           C
ATOM   1675  CZ  TYR A 214      61.629  89.497 104.762  1.00  0.00           C
ATOM   1676  OH  TYR A 214      61.313  90.401 105.774  1.00  0.00           O
ATOM   1677  CE2 TYR A 214      62.808  88.755 104.838  1.00  0.00           C
ATOM   1678  CD2 TYR A 214      63.208  87.968 103.754  1.00  0.00           C
ATOM   1679  C   TYR A 214      62.962  84.939 100.019  1.00  0.00           C
ATOM   1680  O   TYR A 214      63.749  83.999 100.143  1.00  0.00           O
ATOM   1681  N   ASN A 215      62.601  85.359  98.790  1.00  0.00           N
ATOM   1682  CA  ASN A 215      62.960  84.663  97.561  1.00  0.00           C
ATOM   1683  CB  ASN A 215      62.288  85.327  96.340  1.00  0.00           C
ATOM   1684  CG  ASN A 215      60.811  84.996  96.209  1.00  0.00           C
ATOM   1685  OD1 ASN A 215      60.007  84.985  97.140  1.00  0.00           O
ATOM   1686  ND2 ASN A 215      60.396  84.669  94.968  1.00  0.00           N
ATOM   1687  C   ASN A 215      64.448  84.544  97.288  1.00  0.00           C
ATOM   1688  O   ASN A 215      65.191  85.520  97.398  1.00  0.00           O
ATOM   1689  N   GLN A 216      64.917  83.322  96.929  1.00  0.00           N
ATOM   1690  CA  GLN A 216      66.330  83.024  96.899  1.00  0.00           C
ATOM   1691  CB  GLN A 216      66.558  81.526  96.592  1.00  0.00           C
ATOM   1692  CG  GLN A 216      65.909  80.611  97.650  1.00  0.00           C
ATOM   1693  CD  GLN A 216      66.486  80.922  99.038  1.00  0.00           C
ATOM   1694  OE1 GLN A 216      67.689  81.118  99.240  1.00  0.00           O
ATOM   1695  NE2 GLN A 216      65.620  81.060 100.048  1.00  0.00           N
ATOM   1696  C   GLN A 216      67.067  83.925  95.905  1.00  0.00           C
ATOM   1697  O   GLN A 216      66.493  84.287  94.873  1.00  0.00           O
ATOM   1698  N   PRO A 217      68.310  84.368  96.129  1.00  0.00           N
ATOM   1699  CD  PRO A 217      69.188  83.814  97.148  1.00  0.00           C
ATOM   1700  CG  PRO A 217      70.637  84.168  96.790  1.00  0.00           C
ATOM   1701  CB  PRO A 217      70.424  85.396  95.903  1.00  0.00           C
ATOM   1702  CA  PRO A 217      69.068  85.172  95.197  1.00  0.00           C
ATOM   1703  C   PRO A 217      69.217  84.517  93.838  1.00  0.00           C
ATOM   1704  O   PRO A 217      69.671  83.377  93.719  1.00  0.00           O
ATOM   1705  N   GLY A 218      68.830  85.256  92.792  1.00  0.00           N
ATOM   1706  CA  GLY A 218      68.910  84.820  91.426  1.00  0.00           C
ATOM   1707  C   GLY A 218      67.660  84.084  90.986  1.00  0.00           C
ATOM   1708  O   GLY A 218      67.575  83.668  89.839  1.00  0.00           O
ATOM   1709  N   CYX A 219      66.634  83.881  91.855  1.00  0.00           N
ATOM   1710  CA  CYX A 219      65.298  83.512  91.396  1.00  0.00           C
ATOM   1711  CB  CYX A 219      64.449  82.865  92.521  1.00  0.00           C
ATOM   1712  SG  CYX A 219      64.961  81.171  92.956  1.00  0.00           S
ATOM   1713  C   CYX A 219      64.553  84.693  90.789  1.00  0.00           C
ATOM   1714  O   CYX A 219      64.744  85.827  91.219  1.00  0.00           O
ATOM   1715  N   GLY A 220      63.726  84.451  89.734  1.00  0.00           N
ATOM   1716  CA  GLY A 220      63.106  85.509  88.954  1.00  0.00           C
ATOM   1717  C   GLY A 220      61.903  86.240  89.524  1.00  0.00           C
ATOM   1718  O   GLY A 220      61.560  86.126  90.690  1.00  0.00           O
ATOM   1719  N   LEU A 221      61.240  87.045  88.663  1.00  0.00           N
ATOM   1720  CA  LEU A 221      59.987  87.774  88.860  1.00  0.00           C
ATOM   1721  CB  LEU A 221      59.835  88.819  87.701  1.00  0.00           C
ATOM   1722  CG  LEU A 221      61.033  89.678  87.253  1.00  0.00           C
ATOM   1723  CD1 LEU A 221      60.819  90.380  85.894  1.00  0.00           C
ATOM   1724  CD2 LEU A 221      61.332  90.680  88.337  1.00  0.00           C
ATOM   1725  C   LEU A 221      58.704  86.874  88.900  1.00  0.00           C
ATOM   1726  O   LEU A 221      58.818  85.679  88.633  1.00  0.00           O
ATOM   1727  N   PRO A 222      57.451  87.357  89.192  1.00  0.00           N
ATOM   1728  CD  PRO A 222      57.289  88.735  89.636  1.00  0.00           C
ATOM   1729  CG  PRO A 222      56.194  88.736  90.670  1.00  0.00           C
ATOM   1730  CB  PRO A 222      55.281  87.666  90.103  1.00  0.00           C
ATOM   1731  CA  PRO A 222      56.252  86.574  89.605  1.00  0.00           C
ATOM   1732  C   PRO A 222      55.561  85.704  88.580  1.00  0.00           C
ATOM   1733  O   PRO A 222      54.481  85.167  88.822  1.00  0.00           O
ATOM   1734  N   ILE A 223      56.220  85.426  87.484  1.00  0.00           N
ATOM   1735  CA  ILE A 223      56.006  84.188  86.796  1.00  0.00           C
ATOM   1736  CB  ILE A 223      56.514  84.424  85.484  1.00  0.00           C
ATOM   1737  CG2 ILE A 223      58.061  84.536  85.223  1.00  0.00           C
ATOM   1738  CG1 ILE A 223      56.018  83.256  84.688  1.00  0.00           C
ATOM   1739  CD1 ILE A 223      54.431  83.165  84.540  1.00  0.00           C
ATOM   1740  C   ILE A 223      56.597  82.882  87.322  1.00  0.00           C
ATOM   1741  O   ILE A 223      56.116  81.793  86.998  1.00  0.00           O
ATOM   1742  N   ILE A 224      57.626  82.966  88.194  1.00  0.00           N
ATOM   1743  CA  ILE A 224      58.473  81.830  88.543  1.00  0.00           C
ATOM   1744  CB  ILE A 224      59.508  81.598  87.411  1.00  0.00           C
ATOM   1745  CG2 ILE A 224      60.515  82.758  87.255  1.00  0.00           C
ATOM   1746  CG1 ILE A 224      60.296  80.288  87.534  1.00  0.00           C
ATOM   1747  CD1 ILE A 224      59.363  79.107  87.719  1.00  0.00           C
ATOM   1748  C   ILE A 224      59.195  81.869  89.897  1.00  0.00           C
ATOM   1749  O   ILE A 224      59.534  80.816  90.445  1.00  0.00           O
ATOM   1750  N   GLY A 225      59.400  83.039  90.543  1.00  0.00           N
ATOM   1751  CA  GLY A 225      60.468  83.222  91.523  1.00  0.00           C
ATOM   1752  C   GLY A 225      60.220  82.522  92.830  1.00  0.00           C
ATOM   1753  O   GLY A 225      61.148  82.105  93.524  1.00  0.00           O
ATOM   1754  N   GLU A 226      58.945  82.333  93.207  1.00  0.00           N
ATOM   1755  CA  GLU A 226      58.552  81.595  94.397  1.00  0.00           C
ATOM   1756  CB  GLU A 226      57.066  81.887  94.719  1.00  0.00           C
ATOM   1757  CG  GLU A 226      56.841  82.917  95.845  1.00  0.00           C
ATOM   1758  CD  GLU A 226      56.506  84.295  95.309  1.00  0.00           C
ATOM   1759  OE1 GLU A 226      55.377  84.725  95.597  1.00  0.00           O
ATOM   1760  OE2 GLU A 226      57.368  84.900  94.621  1.00  0.00           O
ATOM   1761  C   GLU A 226      58.770  80.097  94.221  1.00  0.00           C
ATOM   1762  O   GLU A 226      59.068  79.334  95.143  1.00  0.00           O
ATOM   1763  N   THR A 227      58.624  79.645  92.972  1.00  0.00           N
ATOM   1764  CA  THR A 227      58.695  78.253  92.595  1.00  0.00           C
ATOM   1765  CB  THR A 227      57.976  78.005  91.285  1.00  0.00           C
ATOM   1766  CG2 THR A 227      57.807  76.504  91.063  1.00  0.00           C
ATOM   1767  OG1 THR A 227      56.667  78.564  91.321  1.00  0.00           O
ATOM   1768  C   THR A 227      60.110  77.800  92.470  1.00  0.00           C
ATOM   1769  O   THR A 227      60.478  76.765  93.019  1.00  0.00           O
ATOM   1770  N   CYX A 228      60.953  78.638  91.837  1.00  0.00           N
ATOM   1771  CA  CYX A 228      62.393  78.545  91.839  1.00  0.00           C
ATOM   1772  CB  CYX A 228      62.931  79.788  91.100  1.00  0.00           C
ATOM   1773  SG  CYX A 228      64.736  80.091  91.235  1.00  0.00           S
ATOM   1774  C   CYX A 228      62.975  78.444  93.228  1.00  0.00           C
ATOM   1775  O   CYX A 228      63.869  77.628  93.441  1.00  0.00           O
ATOM   1776  N   SER A 229      62.448  79.222  94.197  1.00  0.00           N
ATOM   1777  CA  SER A 229      62.772  79.113  95.613  1.00  0.00           C
ATOM   1778  CB  SER A 229      62.105  80.210  96.483  1.00  0.00           C
ATOM   1779  OG  SER A 229      62.709  81.472  96.195  1.00  0.00           O
ATOM   1780  C   SER A 229      62.415  77.733  96.181  1.00  0.00           C
ATOM   1781  O   SER A 229      63.091  77.244  97.078  1.00  0.00           O
ATOM   1782  N   HID A 230      61.352  77.053  95.690  1.00  0.00           N
ATOM   1783  CA  HID A 230      61.056  75.661  96.022  1.00  0.00           C
ATOM   1784  CB  HID A 230      59.535  75.415  95.750  1.00  0.00           C
ATOM   1785  CG  HID A 230      59.256  74.245  94.897  1.00  0.00           C
ATOM   1786  ND1 HID A 230      59.425  74.199  93.527  1.00  0.00           N
ATOM   1787  CE1 HID A 230      59.269  72.925  93.164  1.00  0.00           C
ATOM   1788  NE2 HID A 230      59.052  72.178  94.221  1.00  0.00           N
ATOM   1789  CD2 HID A 230      58.975  72.995  95.299  1.00  0.00           C
ATOM   1790  C   HID A 230      62.019  74.649  95.379  1.00  0.00           C
ATOM   1791  O   HID A 230      62.374  73.618  95.950  1.00  0.00           O
ATOM   1792  N   THR A 231      62.542  74.970  94.191  1.00  0.00           N
ATOM   1793  CA  THR A 231      63.245  74.056  93.285  1.00  0.00           C
ATOM   1794  CB  THR A 231      63.105  74.622  91.876  1.00  0.00           C
ATOM   1795  CG2 THR A 231      63.972  73.970  90.819  1.00  0.00           C
ATOM   1796  OG1 THR A 231      61.769  74.408  91.455  1.00  0.00           O
ATOM   1797  C   THR A 231      64.684  73.766  93.682  1.00  0.00           C
ATOM   1798  O   THR A 231      65.352  72.892  93.140  1.00  0.00           O
ATOM   1799  N   ARG A 232      65.206  74.475  94.705  1.00  0.00           N
ATOM   1800  CA  ARG A 232      66.573  74.375  95.169  1.00  0.00           C
ATOM   1801  CB  ARG A 232      67.213  75.784  95.397  1.00  0.00           C
ATOM   1802  CG  ARG A 232      67.179  76.680  94.124  1.00  0.00           C
ATOM   1803  CD  ARG A 232      67.759  78.089  94.377  1.00  0.00           C
ATOM   1804  NE  ARG A 232      67.856  78.953  93.152  1.00  0.00           N
ATOM   1805  CZ  ARG A 232      68.371  80.182  93.162  1.00  0.00           C
ATOM   1806  NH1 ARG A 232      68.797  80.787  94.249  1.00  0.00           N
ATOM   1807  NH2 ARG A 232      68.440  80.875  92.044  1.00  0.00           N
ATOM   1808  C   ARG A 232      66.690  73.510  96.408  1.00  0.00           C
ATOM   1809  O   ARG A 232      67.794  73.123  96.786  1.00  0.00           O
ATOM   1810  N   ALA A 233      65.571  73.070  97.024  1.00  0.00           N
ATOM   1811  CA  ALA A 233      65.606  72.507  98.371  1.00  0.00           C
ATOM   1812  CB  ALA A 233      64.171  72.217  98.850  1.00  0.00           C
ATOM   1813  C   ALA A 233      66.431  71.229  98.522  1.00  0.00           C
ATOM   1814  O   ALA A 233      66.950  70.932  99.593  1.00  0.00           O
ATOM   1815  N   VAL A 234      66.616  70.433  97.446  1.00  0.00           N
ATOM   1816  CA  VAL A 234      67.455  69.244  97.532  1.00  0.00           C
ATOM   1817  CB  VAL A 234      66.817  68.026  96.826  1.00  0.00           C
ATOM   1818  CG1 VAL A 234      67.850  66.887  96.632  1.00  0.00           C
ATOM   1819  CG2 VAL A 234      65.564  67.581  97.629  1.00  0.00           C
ATOM   1820  C   VAL A 234      68.870  69.588  97.090  1.00  0.00           C
ATOM   1821  O   VAL A 234      69.852  69.226  97.747  1.00  0.00           O
ATOM   1822  N   LYS A 235      69.001  70.434  96.044  1.00  0.00           N
ATOM   1823  CA  LYS A 235      70.266  70.845  95.453  1.00  0.00           C
ATOM   1824  CB  LYS A 235      70.043  71.865  94.306  1.00  0.00           C
ATOM   1825  CG  LYS A 235      69.246  71.284  93.129  1.00  0.00           C
ATOM   1826  CD  LYS A 235      70.080  70.383  92.218  1.00  0.00           C
ATOM   1827  CE  LYS A 235      69.265  69.904  91.022  1.00  0.00           C
ATOM   1828  NZ  LYS A 235      70.089  69.059  90.147  1.00  0.00           N
ATOM   1829  C   LYS A 235      71.185  71.461  96.488  1.00  0.00           C
ATOM   1830  O   LYS A 235      72.334  71.050  96.633  1.00  0.00           O
ATOM   1831  N   TYR A 236      70.648  72.377  97.330  1.00  0.00           N
ATOM   1832  CA  TYR A 236      71.419  73.005  98.390  1.00  0.00           C
ATOM   1833  CB  TYR A 236      70.512  73.913  99.298  1.00  0.00           C
ATOM   1834  CG  TYR A 236      69.969  75.202  98.731  1.00  0.00           C
ATOM   1835  CD1 TYR A 236      70.635  75.812  97.670  1.00  0.00           C
ATOM   1836  CE1 TYR A 236      70.241  77.055  97.190  1.00  0.00           C
ATOM   1837  CZ  TYR A 236      69.132  77.691  97.722  1.00  0.00           C
ATOM   1838  OH  TYR A 236      68.853  78.975  97.221  1.00  0.00           O
ATOM   1839  CE2 TYR A 236      68.406  77.090  98.759  1.00  0.00           C
ATOM   1840  CD2 TYR A 236      68.846  75.864  99.288  1.00  0.00           C
ATOM   1841  C   TYR A 236      72.054  71.949  99.306  1.00  0.00           C
ATOM   1842  O   TYR A 236      73.264  71.909  99.514  1.00  0.00           O
ATOM   1843  N   PHE A 237      71.257  70.981  99.802  1.00  0.00           N
ATOM   1844  CA  PHE A 237      71.746  69.970 100.728  1.00  0.00           C
ATOM   1845  CB  PHE A 237      70.540  69.297 101.421  1.00  0.00           C
ATOM   1846  CG  PHE A 237      70.888  68.221 102.437  1.00  0.00           C
ATOM   1847  CD1 PHE A 237      70.824  66.872 102.065  1.00  0.00           C
ATOM   1848  CE1 PHE A 237      71.099  65.861 102.991  1.00  0.00           C
ATOM   1849  CZ  PHE A 237      71.633  66.173 104.241  1.00  0.00           C
ATOM   1850  CE2 PHE A 237      71.659  67.507 104.653  1.00  0.00           C
ATOM   1851  CD2 PHE A 237      71.226  68.515 103.774  1.00  0.00           C
ATOM   1852  C   PHE A 237      72.666  68.955 100.081  1.00  0.00           C
ATOM   1853  O   PHE A 237      73.630  68.488 100.676  1.00  0.00           O
ATOM   1854  N   THR A 238      72.412  68.635  98.806  1.00  0.00           N
ATOM   1855  CA  THR A 238      73.312  67.831  97.988  1.00  0.00           C
ATOM   1856  CB  THR A 238      72.679  67.472  96.652  1.00  0.00           C
ATOM   1857  CG2 THR A 238      73.497  66.442  95.878  1.00  0.00           C
ATOM   1858  OG1 THR A 238      71.380  66.927  96.859  1.00  0.00           O
ATOM   1859  C   THR A 238      74.694  68.408  97.779  1.00  0.00           C
ATOM   1860  O   THR A 238      75.682  67.698  97.972  1.00  0.00           O
ATOM   1861  N   GLU A 239      74.806  69.716  97.476  1.00  0.00           N
ATOM   1862  CA  GLU A 239      76.061  70.440  97.381  1.00  0.00           C
ATOM   1863  CB  GLU A 239      75.857  71.807  96.680  1.00  0.00           C
ATOM   1864  CG  GLU A 239      75.310  71.733  95.219  1.00  0.00           C
ATOM   1865  CD  GLU A 239      75.753  70.516  94.410  1.00  0.00           C
ATOM   1866  OE1 GLU A 239      76.982  70.330  94.218  1.00  0.00           O
ATOM   1867  OE2 GLU A 239      74.886  69.733  93.929  1.00  0.00           O
ATOM   1868  C   GLU A 239      76.737  70.604  98.722  1.00  0.00           C
ATOM   1869  O   GLU A 239      77.960  70.534  98.822  1.00  0.00           O
ATOM   1870  N   CYS A 240      75.940  70.738  99.806  1.00  0.00           N
ATOM   1871  CA  CYS A 240      76.410  70.726 101.182  1.00  0.00           C
ATOM   1872  CB  CYS A 240      75.319  71.144 102.201  1.00  0.00           C
ATOM   1873  SG  CYS A 240      74.798  72.870 101.955  1.00  0.00           S
ATOM   1874  C   CYS A 240      76.979  69.389 101.616  1.00  0.00           C
ATOM   1875  O   CYS A 240      77.675  69.321 102.627  1.00  0.00           O
ATOM   1876  N   ILE A 241      76.754  68.271 100.888  1.00  0.00           N
ATOM   1877  CA  ILE A 241      77.639  67.145 101.079  1.00  0.00           C
ATOM   1878  CB  ILE A 241      76.942  65.857 100.617  1.00  0.00           C
ATOM   1879  CG2 ILE A 241      77.867  64.642 100.758  1.00  0.00           C
ATOM   1880  CG1 ILE A 241      75.609  65.555 101.333  1.00  0.00           C
ATOM   1881  CD1 ILE A 241      74.728  64.571 100.554  1.00  0.00           C
ATOM   1882  C   ILE A 241      78.947  67.415 100.320  1.00  0.00           C
ATOM   1883  O   ILE A 241      80.041  67.324 100.874  1.00  0.00           O
ATOM   1884  N   ARG A 242      78.859  67.809  99.025  1.00  0.00           N
ATOM   1885  CA  ARG A 242      79.962  67.884  98.078  1.00  0.00           C
ATOM   1886  CB  ARG A 242      79.409  68.258  96.694  1.00  0.00           C
ATOM   1887  CG  ARG A 242      80.216  67.547  95.600  1.00  0.00           C
ATOM   1888  CD  ARG A 242      79.812  67.860  94.164  1.00  0.00           C
ATOM   1889  NE  ARG A 242      78.334  67.959  94.042  1.00  0.00           N
ATOM   1890  CZ  ARG A 242      77.492  66.992  93.750  1.00  0.00           C
ATOM   1891  NH1 ARG A 242      77.815  65.739  93.529  1.00  0.00           N
ATOM   1892  NH2 ARG A 242      76.222  67.293  93.632  1.00  0.00           N
ATOM   1893  C   ARG A 242      81.084  68.835  98.429  1.00  0.00           C
ATOM   1894  O   ARG A 242      82.262  68.566  98.169  1.00  0.00           O
ATOM   1895  N   HID A 243      80.722  69.974  99.037  1.00  0.00           N
ATOM   1896  CA  HID A 243      81.651  70.956  99.537  1.00  0.00           C
ATOM   1897  CB  HID A 243      81.512  72.248  98.688  1.00  0.00           C
ATOM   1898  CG  HID A 243      81.609  72.017  97.200  1.00  0.00           C
ATOM   1899  ND1 HID A 243      82.765  71.619  96.571  1.00  0.00           N
ATOM   1900  CE1 HID A 243      82.456  71.343  95.282  1.00  0.00           C
ATOM   1901  NE2 HID A 243      81.178  71.576  95.028  1.00  0.00           N
ATOM   1902  CD2 HID A 243      80.647  72.011  96.239  1.00  0.00           C
ATOM   1903  C   HID A 243      81.505  71.206 101.041  1.00  0.00           C
ATOM   1904  O   HID A 243      80.448  71.573 101.555  1.00  0.00           O
ATOM   1905  N   GLU A 244      82.613  71.001 101.791  1.00  0.00           N
ATOM   1906  CA  GLU A 244      82.623  71.034 103.248  1.00  0.00           C
ATOM   1907  CB  GLU A 244      83.994  70.579 103.802  1.00  0.00           C
ATOM   1908  CG  GLU A 244      84.102  70.382 105.334  1.00  0.00           C
ATOM   1909  CD  GLU A 244      83.046  69.415 105.882  1.00  0.00           C
ATOM   1910  OE1 GLU A 244      83.088  68.206 105.504  1.00  0.00           O
ATOM   1911  OE2 GLU A 244      82.239  69.857 106.734  1.00  0.00           O
ATOM   1912  C   GLU A 244      82.343  72.413 103.788  1.00  0.00           C
ATOM   1913  O   GLU A 244      82.947  73.385 103.337  1.00  0.00           O
ATOM   1914  N   CYX A 245      81.398  72.540 104.747  1.00  0.00           N
ATOM   1915  CA  CYX A 245      80.961  73.819 105.309  1.00  0.00           C
ATOM   1916  CB  CYX A 245      82.046  74.424 106.276  1.00  0.00           C
ATOM   1917  SG  CYX A 245      82.114  73.782 107.980  1.00  0.00           S
ATOM   1918  C   CYX A 245      80.513  74.840 104.241  1.00  0.00           C
ATOM   1919  O   CYX A 245      80.631  76.045 104.418  1.00  0.00           O
ATOM   1920  N   CYX A 246      79.922  74.381 103.108  1.00  0.00           N
ATOM   1921  CA  CYX A 246      79.443  75.203 101.993  1.00  0.00           C
ATOM   1922  CB  CYX A 246      78.714  74.214 101.042  1.00  0.00           C
ATOM   1923  SG  CYX A 246      77.665  74.930  99.745  1.00  0.00           S
ATOM   1924  C   CYX A 246      78.580  76.412 102.413  1.00  0.00           C
ATOM   1925  O   CYX A 246      78.729  77.518 101.890  1.00  0.00           O
ATOM   1926  N   LEU A 247      77.710  76.234 103.429  1.00  0.00           N
ATOM   1927  CA  LEU A 247      76.912  77.260 104.048  1.00  0.00           C
ATOM   1928  CB  LEU A 247      75.461  77.106 103.518  1.00  0.00           C
ATOM   1929  CG  LEU A 247      75.237  77.355 102.005  1.00  0.00           C
ATOM   1930  CD1 LEU A 247      73.796  77.100 101.563  1.00  0.00           C
ATOM   1931  CD2 LEU A 247      75.524  78.796 101.616  1.00  0.00           C
ATOM   1932  C   LEU A 247      76.979  77.180 105.578  1.00  0.00           C
ATOM   1933  O   LEU A 247      77.295  76.162 106.199  1.00  0.00           O
ATOM   1934  N   ILE A 248      76.707  78.330 106.213  1.00  0.00           N
ATOM   1935  CA  ILE A 248      76.834  78.551 107.633  1.00  0.00           C
ATOM   1936  CB  ILE A 248      78.098  79.372 107.962  1.00  0.00           C
ATOM   1937  CG2 ILE A 248      77.994  79.973 109.377  1.00  0.00           C
ATOM   1938  CG1 ILE A 248      79.344  78.463 107.885  1.00  0.00           C
ATOM   1939  CD1 ILE A 248      80.688  79.194 107.908  1.00  0.00           C
ATOM   1940  C   ILE A 248      75.571  79.210 108.161  1.00  0.00           C
ATOM   1941  O   ILE A 248      75.070  80.179 107.593  1.00  0.00           O
ATOM   1942  N   GLY A 249      75.019  78.693 109.284  1.00  0.00           N
ATOM   1943  CA  GLY A 249      74.022  79.389 110.084  1.00  0.00           C
ATOM   1944  C   GLY A 249      74.548  80.605 110.832  1.00  0.00           C
ATOM   1945  O   GLY A 249      75.281  80.460 111.805  1.00  0.00           O
ATOM   1946  N   VAL A 250      74.151  81.819 110.399  1.00  0.00           N
ATOM   1947  CA  VAL A 250      74.399  83.129 111.003  1.00  0.00           C
ATOM   1948  CB  VAL A 250      74.608  84.158 109.870  1.00  0.00           C
ATOM   1949  CG1 VAL A 250      74.382  85.634 110.245  1.00  0.00           C
ATOM   1950  CG2 VAL A 250      76.000  83.981 109.262  1.00  0.00           C
ATOM   1951  C   VAL A 250      73.305  83.558 112.003  1.00  0.00           C
ATOM   1952  O   VAL A 250      72.110  83.485 111.695  1.00  0.00           O
ATOM   1953  N   PRO A 251      73.643  83.993 113.243  1.00  0.00           N
ATOM   1954  CD  PRO A 251      74.909  83.685 113.901  1.00  0.00           C
ATOM   1955  CG  PRO A 251      74.705  83.928 115.403  1.00  0.00           C
ATOM   1956  CB  PRO A 251      73.515  84.886 115.467  1.00  0.00           C
ATOM   1957  CA  PRO A 251      72.690  84.498 114.226  1.00  0.00           C
ATOM   1958  C   PRO A 251      71.761  85.585 113.762  1.00  0.00           C
ATOM   1959  O   PRO A 251      72.173  86.587 113.183  1.00  0.00           O
ATOM   1960  N   GLN A 252      70.474  85.389 114.072  1.00  0.00           N
ATOM   1961  CA  GLN A 252      69.335  86.207 113.772  1.00  0.00           C
ATOM   1962  CB  GLN A 252      68.083  85.352 114.104  1.00  0.00           C
ATOM   1963  CG  GLN A 252      67.968  83.997 113.354  1.00  0.00           C
ATOM   1964  CD  GLN A 252      66.558  83.383 113.477  1.00  0.00           C
ATOM   1965  OE1 GLN A 252      65.958  82.977 112.484  1.00  0.00           O
ATOM   1966  NE2 GLN A 252      65.950  83.336 114.682  1.00  0.00           N
ATOM   1967  C   GLN A 252      69.383  87.535 114.523  1.00  0.00           C
ATOM   1968  O   GLN A 252      69.722  87.598 115.696  1.00  0.00           O
ATOM   1969  N   SER A 253      69.044  88.640 113.844  1.00  0.00           N
ATOM   1970  CA  SER A 253      69.275  89.978 114.351  1.00  0.00           C
ATOM   1971  CB  SER A 253      70.781  90.349 114.263  1.00  0.00           C
ATOM   1972  OG  SER A 253      71.013  91.666 114.749  1.00  0.00           O
ATOM   1973  C   SER A 253      68.453  91.004 113.578  1.00  0.00           C
ATOM   1974  O   SER A 253      68.143  90.821 112.401  1.00  0.00           O
ATOM   1975  N   LYS A 254      68.165  92.187 114.190  1.00  0.00           N
ATOM   1976  CA  LYS A 254      67.844  93.402 113.445  1.00  0.00           C
ATOM   1977  CB  LYS A 254      67.875  94.666 114.346  1.00  0.00           C
ATOM   1978  CG  LYS A 254      66.745  94.737 115.375  1.00  0.00           C
ATOM   1979  CD  LYS A 254      66.527  96.141 115.954  1.00  0.00           C
ATOM   1980  CE  LYS A 254      65.186  96.217 116.683  1.00  0.00           C
ATOM   1981  NZ  LYS A 254      65.227  95.617 118.041  1.00  0.00           N
ATOM   1982  C   LYS A 254      68.806  93.712 112.282  1.00  0.00           C
ATOM   1983  O   LYS A 254      68.414  94.305 111.279  1.00  0.00           O
ATOM   1984  N   ASN A 255      70.098  93.325 112.431  1.00  0.00           N
ATOM   1985  CA  ASN A 255      71.112  93.541 111.411  1.00  0.00           C
ATOM   1986  CB  ASN A 255      71.512  95.037 111.490  1.00  0.00           C
ATOM   1987  CG  ASN A 255      72.183  95.541 110.230  1.00  0.00           C
ATOM   1988  OD1 ASN A 255      72.278  94.860 109.222  1.00  0.00           O
ATOM   1989  ND2 ASN A 255      72.647  96.805 110.296  1.00  0.00           N
ATOM   1990  C   ASN A 255      72.282  92.548 111.561  1.00  0.00           C
ATOM   1991  O   ASN A 255      73.199  92.785 112.353  1.00  0.00           O
ATOM   1992  N   PRO A 256      72.168  91.338 110.947  1.00  0.00           N
ATOM   1993  CD  PRO A 256      71.020  90.895 110.134  1.00  0.00           C
ATOM   1994  CG  PRO A 256      71.051  89.360 110.097  1.00  0.00           C
ATOM   1995  CB  PRO A 256      72.512  89.027 110.397  1.00  0.00           C
ATOM   1996  CA  PRO A 256      73.089  90.235 111.155  1.00  0.00           C
ATOM   1997  C   PRO A 256      74.508  90.485 110.752  1.00  0.00           C
ATOM   1998  O   PRO A 256      74.806  91.340 109.928  1.00  0.00           O
ATOM   1999  N   GLN A 257      75.426  89.718 111.354  1.00  0.00           N
ATOM   2000  CA  GLN A 257      76.839  89.838 111.066  1.00  0.00           C
ATOM   2001  CB  GLN A 257      77.635  89.206 112.246  1.00  0.00           C
ATOM   2002  CG  GLN A 257      77.758  87.668 112.162  1.00  0.00           C
ATOM   2003  CD  GLN A 257      78.310  87.027 113.434  1.00  0.00           C
ATOM   2004  OE1 GLN A 257      79.524  86.911 113.552  1.00  0.00           O
ATOM   2005  NE2 GLN A 257      77.427  86.658 114.386  1.00  0.00           N
ATOM   2006  C   GLN A 257      77.177  89.158 109.721  1.00  0.00           C
ATOM   2007  O   GLN A 257      76.415  88.294 109.276  1.00  0.00           O
ATOM   2008  N   PRO A 258      78.283  89.501 109.023  1.00  0.00           N
ATOM   2009  CD  PRO A 258      79.325  90.461 109.446  1.00  0.00           C
ATOM   2010  CG  PRO A 258      80.538  90.169 108.550  1.00  0.00           C
ATOM   2011  CB  PRO A 258      79.903  89.559 107.307  1.00  0.00           C
ATOM   2012  CA  PRO A 258      78.757  88.705 107.891  1.00  0.00           C
ATOM   2013  C   PRO A 258      79.235  87.302 108.277  1.00  0.00           C
ATOM   2014  O   PRO A 258      79.738  87.093 109.380  1.00  0.00           O
ATOM   2015  N   VAL A 259      79.188  86.328 107.336  1.00  0.00           N
ATOM   2016  CA  VAL A 259      79.643  84.937 107.526  1.00  0.00           C
ATOM   2017  CB  VAL A 259      79.482  84.098 106.250  1.00  0.00           C
ATOM   2018  CG1 VAL A 259      79.830  82.621 106.457  1.00  0.00           C
ATOM   2019  CG2 VAL A 259      78.029  84.095 105.767  1.00  0.00           C
ATOM   2020  C   VAL A 259      81.077  84.863 108.007  1.00  0.00           C
ATOM   2021  O   VAL A 259      81.455  84.026 108.827  1.00  0.00           O
ATOM   2022  N   SER A 260      81.915  85.813 107.565  1.00  0.00           N
ATOM   2023  CA  SER A 260      83.288  85.938 107.987  1.00  0.00           C
ATOM   2024  CB  SER A 260      83.955  87.221 107.424  1.00  0.00           C
ATOM   2025  OG  SER A 260      83.256  88.415 107.766  1.00  0.00           O
ATOM   2026  C   SER A 260      83.502  86.014 109.488  1.00  0.00           C
ATOM   2027  O   SER A 260      84.506  85.502 109.989  1.00  0.00           O
ATOM   2028  N   LYS A 261      82.587  86.652 110.238  1.00  0.00           N
ATOM   2029  CA  LYS A 261      82.829  86.889 111.642  1.00  0.00           C
ATOM   2030  CB  LYS A 261      82.121  88.206 111.993  1.00  0.00           C
ATOM   2031  CG  LYS A 261      82.472  88.852 113.327  1.00  0.00           C
ATOM   2032  CD  LYS A 261      83.773  89.639 113.287  1.00  0.00           C
ATOM   2033  CE  LYS A 261      83.974  90.227 114.673  1.00  0.00           C
ATOM   2034  NZ  LYS A 261      85.075  91.195 114.633  1.00  0.00           N
ATOM   2035  C   LYS A 261      82.412  85.763 112.556  1.00  0.00           C
ATOM   2036  O   LYS A 261      82.920  85.699 113.674  1.00  0.00           O
ATOM   2037  N   CYX A 262      81.613  84.788 112.059  1.00  0.00           N
ATOM   2038  CA  CYX A 262      81.162  83.643 112.835  1.00  0.00           C
ATOM   2039  CB  CYX A 262      80.357  82.652 111.927  1.00  0.00           C
ATOM   2040  SG  CYX A 262      78.536  82.739 111.919  1.00  0.00           S
ATOM   2041  C   CYX A 262      82.319  82.827 113.461  1.00  0.00           C
ATOM   2042  O   CYX A 262      83.347  82.576 112.809  1.00  0.00           O
ATOM   2043  N   THR A 263      82.108  82.343 114.712  1.00  0.00           N
ATOM   2044  CA  THR A 263      83.002  81.461 115.492  1.00  0.00           C
ATOM   2045  CB  THR A 263      83.704  82.134 116.694  1.00  0.00           C
ATOM   2046  CG2 THR A 263      84.516  83.377 116.268  1.00  0.00           C
ATOM   2047  OG1 THR A 263      82.804  82.437 117.769  1.00  0.00           O
ATOM   2048  C   THR A 263      82.341  80.129 115.911  1.00  0.00           C
ATOM   2049  O   THR A 263      81.144  79.921 115.746  1.00  0.00           O
ATOM   2050  N   ARG A 264      83.100  79.113 116.408  1.00  0.00           N
ATOM   2051  CA  ARG A 264      82.601  77.829 116.893  1.00  0.00           C
ATOM   2052  CB  ARG A 264      83.833  76.916 117.175  1.00  0.00           C
ATOM   2053  CG  ARG A 264      83.602  75.617 117.970  1.00  0.00           C
ATOM   2054  CD  ARG A 264      82.490  74.702 117.448  1.00  0.00           C
ATOM   2055  NE  ARG A 264      82.939  73.942 116.254  1.00  0.00           N
ATOM   2056  CZ  ARG A 264      82.585  72.695 115.932  1.00  0.00           C
ATOM   2057  NH1 ARG A 264      82.046  71.830 116.780  1.00  0.00           N
ATOM   2058  NH2 ARG A 264      82.813  72.300 114.699  1.00  0.00           N
ATOM   2059  C   ARG A 264      81.636  77.935 118.052  1.00  0.00           C
ATOM   2060  O   ARG A 264      80.681  77.169 118.150  1.00  0.00           O
ATOM   2061  N   ASN A 265      81.789  78.934 118.935  1.00  0.00           N
ATOM   2062  CA  ASN A 265      80.899  79.067 120.083  1.00  0.00           C
ATOM   2063  CB  ASN A 265      81.693  79.624 121.325  1.00  0.00           C
ATOM   2064  CG  ASN A 265      82.632  78.608 122.003  1.00  0.00           C
ATOM   2065  OD1 ASN A 265      82.508  77.401 121.828  1.00  0.00           O
ATOM   2066  ND2 ASN A 265      83.625  79.075 122.809  1.00  0.00           N
ATOM   2067  C   ASN A 265      79.623  79.871 119.747  1.00  0.00           C
ATOM   2068  O   ASN A 265      78.947  80.421 120.619  1.00  0.00           O
ATOM   2069  N   GLU A 266      79.264  79.927 118.450  1.00  0.00           N
ATOM   2070  CA  GLU A 266      78.336  80.897 117.943  1.00  0.00           C
ATOM   2071  CB  GLU A 266      79.227  82.045 117.422  1.00  0.00           C
ATOM   2072  CG  GLU A 266      78.431  83.292 117.039  1.00  0.00           C
ATOM   2073  CD  GLU A 266      79.299  84.457 116.604  1.00  0.00           C
ATOM   2074  OE1 GLU A 266      78.746  85.590 116.630  1.00  0.00           O
ATOM   2075  OE2 GLU A 266      80.466  84.193 116.204  1.00  0.00           O
ATOM   2076  C   GLU A 266      77.452  80.432 116.783  1.00  0.00           C
ATOM   2077  O   GLU A 266      76.305  80.881 116.701  1.00  0.00           O
ATOM   2078  N   CYX A 267      77.921  79.508 115.899  1.00  0.00           N
ATOM   2079  CA  CYX A 267      77.323  79.288 114.577  1.00  0.00           C
ATOM   2080  CB  CYX A 267      78.000  80.127 113.456  1.00  0.00           C
ATOM   2081  SG  CYX A 267      77.956  81.930 113.692  1.00  0.00           S
ATOM   2082  C   CYX A 267      77.482  77.827 114.136  1.00  0.00           C
ATOM   2083  O   CYX A 267      78.113  77.026 114.824  1.00  0.00           O
ATOM   2084  N   VAL A 268      76.920  77.418 112.974  1.00  0.00           N
ATOM   2085  CA  VAL A 268      76.912  76.007 112.611  1.00  0.00           C
ATOM   2086  CB  VAL A 268      75.587  75.362 113.053  1.00  0.00           C
ATOM   2087  CG1 VAL A 268      75.514  73.912 112.581  1.00  0.00           C
ATOM   2088  CG2 VAL A 268      75.317  75.429 114.571  1.00  0.00           C
ATOM   2089  C   VAL A 268      77.077  75.830 111.095  1.00  0.00           C
ATOM   2090  O   VAL A 268      76.425  76.521 110.322  1.00  0.00           O
ATOM   2091  N   CYX A 269      77.918  74.893 110.600  1.00  0.00           N
ATOM   2092  CA  CYX A 269      77.890  74.487 109.197  1.00  0.00           C
ATOM   2093  CB  CYX A 269      79.236  73.835 108.801  1.00  0.00           C
ATOM   2094  SG  CYX A 269      80.705  74.911 108.906  1.00  0.00           S
ATOM   2095  C   CYX A 269      76.736  73.556 108.783  1.00  0.00           C
ATOM   2096  O   CYX A 269      76.533  72.473 109.324  1.00  0.00           O
ATOM   2097  N   VAL A 270      75.969  73.964 107.750  1.00  0.00           N
ATOM   2098  CA  VAL A 270      74.835  73.244 107.173  1.00  0.00           C
ATOM   2099  CB  VAL A 270      74.160  74.150 106.115  1.00  0.00           C
ATOM   2100  CG1 VAL A 270      72.864  73.512 105.623  1.00  0.00           C
ATOM   2101  CG2 VAL A 270      73.883  75.574 106.629  1.00  0.00           C
ATOM   2102  C   VAL A 270      75.246  71.903 106.550  1.00  0.00           C
ATOM   2103  O   VAL A 270      75.808  71.869 105.460  1.00  0.00           O
ATOM   2104  N   GLY A 271      74.972  70.748 107.218  1.00  0.00           N
ATOM   2105  CA  GLY A 271      75.389  69.441 106.729  1.00  0.00           C
ATOM   2106  C   GLY A 271      75.176  68.338 107.722  1.00  0.00           C
ATOM   2107  O   GLY A 271      74.565  68.514 108.772  1.00  0.00           O
ATOM   2108  N   LEU A 272      75.752  67.161 107.408  1.00  0.00           N
ATOM   2109  CA  LEU A 272      75.644  65.956 108.213  1.00  0.00           C
ATOM   2110  CB  LEU A 272      76.149  64.750 107.381  1.00  0.00           C
ATOM   2111  CG  LEU A 272      75.268  64.516 106.139  1.00  0.00           C
ATOM   2112  CD1 LEU A 272      76.031  63.695 105.117  1.00  0.00           C
ATOM   2113  CD2 LEU A 272      74.021  63.735 106.522  1.00  0.00           C
ATOM   2114  C   LEU A 272      76.333  66.055 109.582  1.00  0.00           C
ATOM   2115  O   LEU A 272      76.032  65.284 110.496  1.00  0.00           O
ATOM   2116  N   ASN A 273      77.251  67.028 109.777  1.00  0.00           N
ATOM   2117  CA  ASN A 273      78.003  67.175 111.009  1.00  0.00           C
ATOM   2118  CB  ASN A 273      79.508  67.304 110.608  1.00  0.00           C
ATOM   2119  CG  ASN A 273      80.419  67.680 111.756  1.00  0.00           C
ATOM   2120  OD1 ASN A 273      80.553  66.940 112.731  1.00  0.00           O
ATOM   2121  ND2 ASN A 273      81.034  68.868 111.683  1.00  0.00           N
ATOM   2122  C   ASN A 273      77.480  68.256 111.954  1.00  0.00           C
ATOM   2123  O   ASN A 273      78.044  68.463 113.030  1.00  0.00           O
ATOM   2124  N   ALA A 274      76.332  68.898 111.639  1.00  0.00           N
ATOM   2125  CA  ALA A 274      75.769  69.991 112.406  1.00  0.00           C
ATOM   2126  CB  ALA A 274      74.399  70.340 111.807  1.00  0.00           C
ATOM   2127  C   ALA A 274      75.552  69.669 113.875  1.00  0.00           C
ATOM   2128  O   ALA A 274      75.597  70.544 114.732  1.00  0.00           O
ATOM   2129  N   LYS A 275      75.362  68.382 114.226  1.00  0.00           N
ATOM   2130  CA  LYS A 275      74.859  67.951 115.508  1.00  0.00           C
ATOM   2131  CB  LYS A 275      74.376  66.503 115.303  1.00  0.00           C
ATOM   2132  CG  LYS A 275      75.544  65.603 114.866  1.00  0.00           C
ATOM   2133  CD  LYS A 275      75.143  64.136 114.950  1.00  0.00           C
ATOM   2134  CE  LYS A 275      74.052  63.736 113.940  1.00  0.00           C
ATOM   2135  NZ  LYS A 275      74.587  63.520 112.575  1.00  0.00           N
ATOM   2136  C   LYS A 275      75.922  67.986 116.606  1.00  0.00           C
ATOM   2137  O   LYS A 275      75.652  67.631 117.751  1.00  0.00           O
ATOM   2138  N   THR A 276      77.169  68.377 116.247  1.00  0.00           N
ATOM   2139  CA  THR A 276      78.296  68.501 117.154  1.00  0.00           C
ATOM   2140  CB  THR A 276      79.596  68.050 116.471  1.00  0.00           C
ATOM   2141  CG2 THR A 276      79.545  66.578 116.019  1.00  0.00           C
ATOM   2142  OG1 THR A 276      80.006  68.906 115.403  1.00  0.00           O
ATOM   2143  C   THR A 276      78.491  69.922 117.681  1.00  0.00           C
ATOM   2144  O   THR A 276      79.210  70.161 118.653  1.00  0.00           O
ATOM   2145  N   TYR A 277      77.876  70.936 117.054  1.00  0.00           N
ATOM   2146  CA  TYR A 277      78.175  72.309 117.414  1.00  0.00           C
ATOM   2147  CB  TYR A 277      77.807  73.243 116.230  1.00  0.00           C
ATOM   2148  CG  TYR A 277      78.703  73.087 115.004  1.00  0.00           C
ATOM   2149  CD1 TYR A 277      79.612  74.088 114.609  1.00  0.00           C
ATOM   2150  CE1 TYR A 277      80.354  73.932 113.425  1.00  0.00           C
ATOM   2151  CZ  TYR A 277      80.255  72.766 112.665  1.00  0.00           C
ATOM   2152  OH  TYR A 277      81.077  72.608 111.540  1.00  0.00           O
ATOM   2153  CE2 TYR A 277      79.365  71.762 113.034  1.00  0.00           C
ATOM   2154  CD2 TYR A 277      78.536  71.983 114.143  1.00  0.00           C
ATOM   2155  C   TYR A 277      77.575  72.781 118.748  1.00  0.00           C
ATOM   2156  O   TYR A 277      76.553  72.251 119.176  1.00  0.00           O
ATOM   2157  N   PRO A 278      78.162  73.769 119.444  1.00  0.00           N
ATOM   2158  CD  PRO A 278      79.525  74.239 119.198  1.00  0.00           C
ATOM   2159  CG  PRO A 278      80.012  74.799 120.531  1.00  0.00           C
ATOM   2160  CB  PRO A 278      78.732  75.220 121.258  1.00  0.00           C
ATOM   2161  CA  PRO A 278      77.648  74.250 120.732  1.00  0.00           C
ATOM   2162  C   PRO A 278      76.318  74.942 120.684  1.00  0.00           C
ATOM   2163  O   PRO A 278      75.514  74.714 121.585  1.00  0.00           O
ATOM   2164  N   LYS A 279      76.049  75.821 119.715  1.00  0.00           N
ATOM   2165  CA  LYS A 279      74.816  76.570 119.740  1.00  0.00           C
ATOM   2166  CB  LYS A 279      75.008  77.959 119.083  1.00  0.00           C
ATOM   2167  CG  LYS A 279      73.733  78.837 119.058  1.00  0.00           C
ATOM   2168  CD  LYS A 279      73.246  79.405 120.404  1.00  0.00           C
ATOM   2169  CE  LYS A 279      72.254  80.565 120.244  1.00  0.00           C
ATOM   2170  NZ  LYS A 279      70.972  80.096 119.708  1.00  0.00           N
ATOM   2171  C   LYS A 279      73.666  75.863 119.021  1.00  0.00           C
ATOM   2172  O   LYS A 279      73.622  75.806 117.794  1.00  0.00           O
ATOM   2173  N   THR A 280      72.662  75.376 119.766  1.00  0.00           N
ATOM   2174  CA  THR A 280      71.344  75.024 119.230  1.00  0.00           C
ATOM   2175  CB  THR A 280      70.642  74.063 120.190  1.00  0.00           C
ATOM   2176  CG2 THR A 280      71.312  72.668 120.235  1.00  0.00           C
ATOM   2177  OG1 THR A 280      70.632  74.613 121.504  1.00  0.00           O
ATOM   2178  C   THR A 280      70.418  76.208 118.900  1.00  0.00           C
ATOM   2179  O   THR A 280      70.681  77.362 119.259  1.00  0.00           O
ATOM   2180  N   GLY A 281      69.263  75.949 118.219  1.00  0.00           N
ATOM   2181  CA  GLY A 281      68.297  76.966 117.793  1.00  0.00           C
ATOM   2182  C   GLY A 281      68.448  77.454 116.370  1.00  0.00           C
ATOM   2183  O   GLY A 281      69.245  76.942 115.598  1.00  0.00           O
ATOM   2184  N   SER A 282      67.565  78.391 115.972  1.00  0.00           N
ATOM   2185  CA  SER A 282      67.367  78.901 114.612  1.00  0.00           C
ATOM   2186  CB  SER A 282      66.086  79.778 114.516  1.00  0.00           C
ATOM   2187  OG  SER A 282      65.007  79.286 115.313  1.00  0.00           O
ATOM   2188  C   SER A 282      68.515  79.769 114.109  1.00  0.00           C
ATOM   2189  O   SER A 282      69.215  80.385 114.911  1.00  0.00           O
ATOM   2190  N   PHE A 283      68.687  79.863 112.768  1.00  0.00           N
ATOM   2191  CA  PHE A 283      69.667  80.698 112.113  1.00  0.00           C
ATOM   2192  CB  PHE A 283      70.974  79.881 111.869  1.00  0.00           C
ATOM   2193  CG  PHE A 283      71.698  79.420 113.095  1.00  0.00           C
ATOM   2194  CD1 PHE A 283      72.496  80.330 113.794  1.00  0.00           C
ATOM   2195  CE1 PHE A 283      73.204  79.901 114.919  1.00  0.00           C
ATOM   2196  CZ  PHE A 283      73.220  78.545 115.277  1.00  0.00           C
ATOM   2197  CE2 PHE A 283      72.505  77.607 114.527  1.00  0.00           C
ATOM   2198  CD2 PHE A 283      71.737  78.057 113.450  1.00  0.00           C
ATOM   2199  C   PHE A 283      69.140  81.230 110.770  1.00  0.00           C
ATOM   2200  O   PHE A 283      68.415  80.539 110.050  1.00  0.00           O
ATOM   2201  N   TYR A 284      69.484  82.503 110.433  1.00  0.00           N
ATOM   2202  CA  TYR A 284      69.588  83.055 109.087  1.00  0.00           C
ATOM   2203  CB  TYR A 284      69.802  84.614 109.121  1.00  0.00           C
ATOM   2204  CG  TYR A 284      70.146  85.292 107.804  1.00  0.00           C
ATOM   2205  CD1 TYR A 284      69.303  85.178 106.688  1.00  0.00           C
ATOM   2206  CE1 TYR A 284      69.593  85.860 105.492  1.00  0.00           C
ATOM   2207  CZ  TYR A 284      70.770  86.605 105.393  1.00  0.00           C
ATOM   2208  OH  TYR A 284      71.149  87.263 104.213  1.00  0.00           O
ATOM   2209  CE2 TYR A 284      71.603  86.747 106.494  1.00  0.00           C
ATOM   2210  CD2 TYR A 284      71.285  86.110 107.699  1.00  0.00           C
ATOM   2211  C   TYR A 284      70.751  82.420 108.341  1.00  0.00           C
ATOM   2212  O   TYR A 284      71.857  82.380 108.872  1.00  0.00           O
ATOM   2213  N   VAL A 285      70.551  81.957 107.090  1.00  0.00           N
ATOM   2214  CA  VAL A 285      71.646  81.617 106.196  1.00  0.00           C
ATOM   2215  CB  VAL A 285      71.532  80.187 105.648  1.00  0.00           C
ATOM   2216  CG1 VAL A 285      72.770  79.764 104.840  1.00  0.00           C
ATOM   2217  CG2 VAL A 285      71.435  79.197 106.824  1.00  0.00           C
ATOM   2218  C   VAL A 285      71.661  82.651 105.065  1.00  0.00           C
ATOM   2219  O   VAL A 285      70.747  82.703 104.228  1.00  0.00           O
ATOM   2220  N   PRO A 286      72.664  83.522 104.971  1.00  0.00           N
ATOM   2221  CD  PRO A 286      73.616  83.830 106.034  1.00  0.00           C
ATOM   2222  CG  PRO A 286      74.408  85.046 105.561  1.00  0.00           C
ATOM   2223  CB  PRO A 286      73.983  85.288 104.102  1.00  0.00           C
ATOM   2224  CA  PRO A 286      73.019  84.145 103.714  1.00  0.00           C
ATOM   2225  C   PRO A 286      73.656  83.141 102.749  1.00  0.00           C
ATOM   2226  O   PRO A 286      74.611  82.457 103.121  1.00  0.00           O
ATOM   2227  N   VAL A 287      73.175  83.082 101.485  1.00  0.00           N
ATOM   2228  CA  VAL A 287      73.568  82.116 100.446  1.00  0.00           C
ATOM   2229  CB  VAL A 287      72.400  81.115 100.202  1.00  0.00           C
ATOM   2230  CG1 VAL A 287      71.105  81.765  99.695  1.00  0.00           C
ATOM   2231  CG2 VAL A 287      72.675  79.988  99.215  1.00  0.00           C
ATOM   2232  C   VAL A 287      74.023  82.837  99.166  1.00  0.00           C
ATOM   2233  O   VAL A 287      73.677  83.993  98.935  1.00  0.00           O
ATOM   2234  N   GLU A 288      74.868  82.203  98.323  1.00  0.00           N
ATOM   2235  CA  GLU A 288      75.311  82.762  97.056  1.00  0.00           C
ATOM   2236  CB  GLU A 288      76.707  82.181  96.742  1.00  0.00           C
ATOM   2237  CG  GLU A 288      77.426  82.717  95.489  1.00  0.00           C
ATOM   2238  CD  GLU A 288      77.509  84.227  95.473  1.00  0.00           C
ATOM   2239  OE1 GLU A 288      78.254  84.816  96.290  1.00  0.00           O
ATOM   2240  OE2 GLU A 288      76.740  84.818  94.653  1.00  0.00           O
ATOM   2241  C   GLU A 288      74.280  82.568  95.953  1.00  0.00           C
ATOM   2242  O   GLU A 288      73.441  81.673  96.003  1.00  0.00           O
ATOM   2243  N   SER A 289      74.233  83.476  94.957  1.00  0.00           N
ATOM   2244  CA  SER A 289      73.186  83.501  93.948  1.00  0.00           C
ATOM   2245  CB  SER A 289      73.219  84.876  93.203  1.00  0.00           C
ATOM   2246  OG  SER A 289      74.515  85.171  92.651  1.00  0.00           O
ATOM   2247  C   SER A 289      73.270  82.384  92.920  1.00  0.00           C
ATOM   2248  O   SER A 289      72.266  81.916  92.385  1.00  0.00           O
ATOM   2249  N   LYS A 290      74.504  81.950  92.635  1.00  0.00           N
ATOM   2250  CA  LYS A 290      74.922  81.040  91.570  1.00  0.00           C
ATOM   2251  CB  LYS A 290      76.257  81.502  90.920  1.00  0.00           C
ATOM   2252  CG  LYS A 290      76.177  82.863  90.236  1.00  0.00           C
ATOM   2253  CD  LYS A 290      77.524  83.594  90.273  1.00  0.00           C
ATOM   2254  CE  LYS A 290      77.551  84.714  89.235  1.00  0.00           C
ATOM   2255  NZ  LYS A 290      76.941  85.960  89.748  1.00  0.00           N
ATOM   2256  C   LYS A 290      75.221  79.667  92.126  1.00  0.00           C
ATOM   2257  O   LYS A 290      75.792  79.549  93.203  1.00  0.00           O
ATOM   2258  N   ALA A 291      74.885  78.553  91.442  1.00  0.00           N
ATOM   2259  CA  ALA A 291      75.333  77.228  91.886  1.00  0.00           C
ATOM   2260  CB  ALA A 291      74.708  76.095  91.043  1.00  0.00           C
ATOM   2261  C   ALA A 291      76.863  77.059  92.071  1.00  0.00           C
ATOM   2262  O   ALA A 291      77.627  77.741  91.390  1.00  0.00           O
ATOM   2263  N   PRO A 292      77.381  76.228  93.017  1.00  0.00           N
ATOM   2264  CD  PRO A 292      78.835  76.173  93.255  1.00  0.00           C
ATOM   2265  CG  PRO A 292      79.042  75.188  94.411  1.00  0.00           C
ATOM   2266  CB  PRO A 292      77.709  74.435  94.509  1.00  0.00           C
ATOM   2267  CA  PRO A 292      76.646  75.434  94.015  1.00  0.00           C
ATOM   2268  C   PRO A 292      76.089  76.179  95.217  1.00  0.00           C
ATOM   2269  O   PRO A 292      75.809  75.566  96.247  1.00  0.00           O
ATOM   2270  N   TYR A 293      75.908  77.491  95.108  1.00  0.00           N
ATOM   2271  CA  TYR A 293      75.279  78.382  96.069  1.00  0.00           C
ATOM   2272  CB  TYR A 293      73.759  78.090  96.226  1.00  0.00           C
ATOM   2273  CG  TYR A 293      73.012  77.845  94.955  1.00  0.00           C
ATOM   2274  CD1 TYR A 293      72.517  78.906  94.198  1.00  0.00           C
ATOM   2275  CE1 TYR A 293      71.749  78.670  93.054  1.00  0.00           C
ATOM   2276  CZ  TYR A 293      71.503  77.355  92.645  1.00  0.00           C
ATOM   2277  OH  TYR A 293      70.830  77.140  91.434  1.00  0.00           O
ATOM   2278  CE2 TYR A 293      71.937  76.276  93.429  1.00  0.00           C
ATOM   2279  CD2 TYR A 293      72.670  76.529  94.589  1.00  0.00           C
ATOM   2280  C   TYR A 293      76.041  78.569  97.394  1.00  0.00           C
ATOM   2281  O   TYR A 293      75.677  79.386  98.231  1.00  0.00           O
ATOM   2282  N   CYX A 294      77.201  77.914  97.563  1.00  0.00           N
ATOM   2283  CA  CYX A 294      78.118  78.077  98.674  1.00  0.00           C
ATOM   2284  CB  CYX A 294      79.300  77.102  98.420  1.00  0.00           C
ATOM   2285  SG  CYX A 294      78.918  75.334  98.215  1.00  0.00           S
ATOM   2286  C   CYX A 294      78.703  79.490  98.875  1.00  0.00           C
ATOM   2287  O   CYX A 294      79.102  80.156  97.924  1.00  0.00           O
ATOM   2288  N   ASN A 295      78.765  79.951 100.143  1.00  0.00           N
ATOM   2289  CA  ASN A 295      79.063  81.315 100.543  1.00  0.00           C
ATOM   2290  CB  ASN A 295      77.679  81.891 100.973  1.00  0.00           C
ATOM   2291  CG  ASN A 295      77.563  83.407 101.019  1.00  0.00           C
ATOM   2292  OD1 ASN A 295      78.238  84.133 100.301  1.00  0.00           O
ATOM   2293  ND2 ASN A 295      76.713  83.928 101.937  1.00  0.00           N
ATOM   2294  C   ASN A 295      80.085  81.374 101.679  1.00  0.00           C
ATOM   2295  O   ASN A 295      80.243  82.397 102.349  1.00  0.00           O
ATOM   2296  N   ASN A 296      80.834  80.277 101.939  1.00  0.00           N
ATOM   2297  CA  ASN A 296      81.656  80.232 103.149  1.00  0.00           C
ATOM   2298  CB  ASN A 296      81.682  78.817 103.784  1.00  0.00           C
ATOM   2299  CG  ASN A 296      82.469  77.838 102.913  1.00  0.00           C
ATOM   2300  OD1 ASN A 296      82.115  77.572 101.765  1.00  0.00           O
ATOM   2301  ND2 ASN A 296      83.609  77.330 103.417  1.00  0.00           N
ATOM   2302  C   ASN A 296      83.033  80.797 103.004  1.00  0.00           C
ATOM   2303  O   ASN A 296      83.691  81.026 104.006  1.00  0.00           O
ATOM   2304  N   LYS A 297      83.461  81.089 101.765  1.00  0.00           N
ATOM   2305  CA  LYS A 297      84.692  81.762 101.400  1.00  0.00           C
ATOM   2306  CB  LYS A 297      84.498  83.305 101.486  1.00  0.00           C
ATOM   2307  CG  LYS A 297      83.287  83.879 100.730  1.00  0.00           C
ATOM   2308  CD  LYS A 297      83.360  85.405 100.494  1.00  0.00           C
ATOM   2309  CE  LYS A 297      82.148  85.931  99.714  1.00  0.00           C
ATOM   2310  NZ  LYS A 297      82.215  87.387  99.492  1.00  0.00           N
ATOM   2311  C   LYS A 297      85.921  81.236 102.134  1.00  0.00           C
ATOM   2312  O   LYS A 297      86.631  81.963 102.809  1.00  0.00           O
ATOM   2313  N   GLY A 298      86.131  79.899 102.018  1.00  0.00           N
ATOM   2314  CA  GLY A 298      87.075  79.082 102.791  1.00  0.00           C
ATOM   2315  C   GLY A 298      86.735  78.679 104.220  1.00  0.00           C
ATOM   2316  O   GLY A 298      87.352  77.756 104.753  1.00  0.00           O
ATOM   2317  N   LYS A 299      85.800  79.371 104.886  1.00  0.00           N
ATOM   2318  CA  LYS A 299      85.562  79.291 106.325  1.00  0.00           C
ATOM   2319  CB  LYS A 299      84.524  80.360 106.725  1.00  0.00           C
ATOM   2320  CG  LYS A 299      84.587  80.672 108.205  1.00  0.00           C
ATOM   2321  CD  LYS A 299      83.728  81.874 108.554  1.00  0.00           C
ATOM   2322  CE  LYS A 299      83.919  82.152 110.033  1.00  0.00           C
ATOM   2323  NZ  LYS A 299      85.299  82.611 110.383  1.00  0.00           N
ATOM   2324  C   LYS A 299      85.055  77.932 106.822  1.00  0.00           C
ATOM   2325  O   LYS A 299      84.090  77.420 106.263  1.00  0.00           O
ATOM   2326  N   ILE A 300      85.676  77.330 107.876  1.00  0.00           N
ATOM   2327  CA  ILE A 300      85.323  76.039 108.446  1.00  0.00           C
ATOM   2328  CB  ILE A 300      86.299  74.953 107.947  1.00  0.00           C
ATOM   2329  CG2 ILE A 300      86.355  73.790 108.929  1.00  0.00           C
ATOM   2330  CG1 ILE A 300      85.940  74.362 106.564  1.00  0.00           C
ATOM   2331  CD1 ILE A 300      87.104  73.648 105.864  1.00  0.00           C
ATOM   2332  C   ILE A 300      85.292  76.185 109.965  1.00  0.00           C
ATOM   2333  O   ILE A 300      86.238  76.675 110.595  1.00  0.00           O
ATOM   2334  N   ILE A 301      84.133  75.829 110.555  1.00  0.00           N
ATOM   2335  CA  ILE A 301      83.819  76.101 111.943  1.00  0.00           C
ATOM   2336  CB  ILE A 301      82.507  76.913 112.101  1.00  0.00           C
ATOM   2337  CG2 ILE A 301      82.128  77.138 113.592  1.00  0.00           C
ATOM   2338  CG1 ILE A 301      82.682  78.233 111.302  1.00  0.00           C
ATOM   2339  CD1 ILE A 301      81.659  79.342 111.554  1.00  0.00           C
ATOM   2340  C   ILE A 301      83.847  74.787 112.725  1.00  0.00           C
ATOM   2341  O   ILE A 301      84.063  73.688 112.161  1.00  0.00           O
ATOM   2342  OXT ILE A 301      83.655  74.853 113.956  1.00  0.00           O
ATOM   2343  C36 MOL X 302      58.838  64.311  92.334  1.00  0.00           C
ATOM   2344  C35 MOL X 302      60.226  64.001  92.199  1.00  0.00           C
ATOM   2345  C37 MOL X 302      60.669  62.595  92.627  1.00  0.00           C
ATOM   2346  C38 MOL X 302      60.981  63.751  93.402  1.00  0.00           C
ATOM   2347  S   MOL X 302      60.942  65.130  91.030  1.00  0.00           S
ATOM   2348  O8  MOL X 302      60.075  65.022  89.904  1.00  0.00           O
ATOM   2349  O9  MOL X 302      62.367  65.277  90.862  1.00  0.00           O
ATOM   2350  N6  MOL X 302      61.119  66.627  91.610  1.00  0.00           N
ATOM   2351  C34 MOL X 302      61.794  66.944  92.735  1.00  0.00           C
ATOM   2352  O7  MOL X 302      62.739  66.268  93.150  1.00  0.00           O
ATOM   2353  C31 MOL X 302      61.410  68.179  93.470  1.00  0.00           C
ATOM   2354  C32 MOL X 302      62.259  68.488  94.717  1.00  0.00           C
ATOM   2355  C33 MOL X 302      62.311  69.426  93.480  1.00  0.00           C
ATOM   2356  C39 MOL X 302      63.535  69.477  92.659  1.00  0.00           C
ATOM   2357  F3  MOL X 302      64.369  70.477  92.975  1.00  0.00           F
ATOM   2358  F4  MOL X 302      64.107  68.409  93.128  1.00  0.00           F
ATOM   2359  N5  MOL X 302      59.976  68.393  93.604  1.00  0.00           N
ATOM   2360  C30 MOL X 302      59.062  68.526  92.604  1.00  0.00           C
ATOM   2361  O6  MOL X 302      58.571  67.561  92.014  1.00  0.00           O
ATOM   2362  C25 MOL X 302      58.590  69.915  92.252  1.00  0.00           C
ATOM   2363  C26 MOL X 302      57.181  70.273  92.869  1.00  0.00           C
ATOM   2364  C27 MOL X 302      56.312  70.812  91.723  1.00  0.00           C
ATOM   2365  C28 MOL X 302      57.253  70.882  90.497  1.00  0.00           C
ATOM   2366  O5  MOL X 302      55.829  72.144  91.981  1.00  0.00           O
ATOM   2367  C29 MOL X 302      56.532  69.256  93.817  1.00  0.00           C
ATOM   2368  C40 MOL X 302      55.452  68.379  93.205  1.00  0.00           C
ATOM   2369  N4  MOL X 302      58.493  70.163  90.815  1.00  0.00           N
ATOM   2370  C20 MOL X 302      59.569  69.940  89.971  1.00  0.00           C
ATOM   2371  O4  MOL X 302      60.588  69.494  90.500  1.00  0.00           O
ATOM   2372  C19 MOL X 302      59.586  70.091  88.427  1.00  0.00           C
ATOM   2373  C21 MOL X 302      61.019  70.207  87.813  1.00  0.00           C
ATOM   2374  C22 MOL X 302      62.019  70.993  88.651  1.00  0.00           C
ATOM   2375  C23 MOL X 302      61.028  70.933  86.467  1.00  0.00           C
ATOM   2376  C24 MOL X 302      61.556  68.791  87.531  1.00  0.00           C
ATOM   2377  N3  MOL X 302      58.728  71.111  87.872  1.00  0.00           N
ATOM   2378  C18 MOL X 302      57.940  70.884  86.804  1.00  0.00           C
ATOM   2379  O3  MOL X 302      57.385  69.811  86.631  1.00  0.00           O
ATOM   2380  O1  MOL X 302      57.874  72.025  86.088  1.00  0.00           O
ATOM   2381  C1  MOL X 302      56.731  72.292  85.298  1.00  0.00           C
ATOM   2382  C3  MOL X 302      56.758  73.245  84.094  1.00  0.00           C
ATOM   2383  C2  MOL X 302      56.359  73.732  85.442  1.00  0.00           C
ATOM   2384  C4  MOL X 302      54.981  73.824  86.011  1.00  0.00           C
ATOM   2385  C5  MOL X 302      55.135  73.287  87.435  1.00  0.00           C
ATOM   2386  C6  MOL X 302      54.053  73.725  88.406  1.00  0.00           C
ATOM   2387  C7  MOL X 302      54.364  73.113  89.785  1.00  0.00           C
ATOM   2388  C8  MOL X 302      53.388  73.575  90.869  1.00  0.00           C
ATOM   2389  F1  MOL X 302      52.144  73.438  90.332  1.00  0.00           F
ATOM   2390  F2  MOL X 302      53.563  74.914  91.013  1.00  0.00           F
ATOM   2391  C9  MOL X 302      53.469  72.871  92.175  1.00  0.00           C
ATOM   2392  N2  MOL X 302      52.384  72.970  92.954  1.00  0.00           N
ATOM   2393  C10 MOL X 302      54.611  72.184  92.684  1.00  0.00           C
ATOM   2394  N1  MOL X 302      54.576  71.666  93.908  1.00  0.00           N
ATOM   2395  C11 MOL X 302      53.488  71.752  94.669  1.00  0.00           C
ATOM   2396  C13 MOL X 302      53.431  71.198  95.951  1.00  0.00           C
ATOM   2397  C12 MOL X 302      52.335  72.435  94.166  1.00  0.00           C
ATOM   2398  C16 MOL X 302      51.181  72.524  94.944  1.00  0.00           C
ATOM   2399  C15 MOL X 302      51.139  71.950  96.216  1.00  0.00           C
ATOM   2400  C14 MOL X 302      52.267  71.300  96.717  1.00  0.00           C
ATOM   2401  O2  MOL X 302      52.203  70.690  97.955  1.00  0.00           O
ATOM   2402  C17 MOL X 302      52.717  71.540  98.967  1.00  0.00           C
ATOM   2403 C114 MY  B 303      79.132  56.365  61.628  1.00  0.00           C
ATOM   2404 C113 MY  B 303      79.747  55.520  62.848  1.00  0.00           C
ATOM   2405 C112 MY  B 303      78.751  55.365  64.056  1.00  0.00           C
ATOM   2406 C111 MY  B 303      79.182  54.507  65.568  1.00  0.00           C
ATOM   2407 C110 MY  B 303      79.537  55.321  66.596  1.00  0.00           C
ATOM   2408  C19 MY  B 303      79.717  54.462  67.817  1.00  0.00           C
ATOM   2409  C18 MY  B 303      80.876  53.474  67.732  1.00  0.00           C
ATOM   2410  C17 MY  B 303      81.338  53.103  69.121  1.00  0.00           C
ATOM   2411  C16 MY  B 303      82.443  52.056  69.086  1.00  0.00           C
ATOM   2412  C15 MY  B 303      81.960  50.642  68.825  1.00  0.00           C
ATOM   2413  C14 MY  B 303      80.855  50.024  69.675  1.00  0.00           C
ATOM   2414  C13 MY  B 303      80.980  50.123  71.210  1.00  0.00           C
ATOM   2415  C12 MY  B 303      79.672  49.691  71.949  1.00  0.00           C
ATOM   2416  C11 PC  B 304      79.903  48.970  73.261  1.00  0.00           C
ATOM   2417  O12 PC  B 304      80.763  48.149  73.395  1.00  0.00           O
ATOM   2418  O11 PC  B 304      79.112  49.423  74.252  1.00  0.00           O
ATOM   2419  C1  PC  B 304      79.219  48.794  75.568  1.00  0.00           C
ATOM   2420  C2  PC  B 304      80.114  49.443  76.694  1.00  0.00           C
ATOM   2421  C3  PC  B 304      79.731  48.965  78.087  1.00  0.00           C
ATOM   2422  O31 PC  B 304      79.014  50.010  78.772  1.00  0.00           O
ATOM   2423  P31 PC  B 304      79.150  50.271  80.343  1.00  0.00           P
ATOM   2424  O32 PC  B 304      77.750  50.683  80.565  1.00  0.00           O
ATOM   2425  C31 PC  B 304      77.307  51.827  79.839  1.00  0.00           C
ATOM   2426  C32 PC  B 304      76.100  52.402  80.577  1.00  0.00           C
ATOM   2427  N31 PC  B 304      75.085  51.439  81.191  1.00  0.00           N
ATOM   2428  C33 PC  B 304      75.861  50.641  82.207  1.00  0.00           C
ATOM   2429  C34 PC  B 304      74.591  50.427  80.196  1.00  0.00           C
ATOM   2430  C35 PC  B 304      74.002  52.283  81.786  1.00  0.00           C
ATOM   2431  O33 PC  B 304      79.589  49.040  80.984  1.00  0.00           O
ATOM   2432  O34 PC  B 304      79.802  51.516  80.761  1.00  0.00           O
ATOM   2433  O21 PC  B 304      80.252  51.125  76.444  1.00  0.00           O
ATOM   2434  C21 PC  B 304      81.343  52.321  76.358  1.00  0.00           C
ATOM   2435  O22 PC  B 304      82.508  52.429  76.736  1.00  0.00           O
ATOM   2436 C114 MY  B 305      77.638  49.502  65.735  1.00  0.00           C
ATOM   2437 C113 MY  B 305      77.164  50.426  66.863  1.00  0.00           C
ATOM   2438 C112 MY  B 305      75.797  50.128  67.525  1.00  0.00           C
ATOM   2439 C111 MY  B 305      75.330  50.763  68.716  1.00  0.00           C
ATOM   2440 C110 MY  B 305      75.123  52.135  68.408  1.00  0.00           C
ATOM   2441  C19 MY  B 305      75.101  52.351  69.873  1.00  0.00           C
ATOM   2442  C18 MY  B 305      76.618  52.624  70.894  1.00  0.00           C
ATOM   2443  C17 MY  B 305      77.353  54.106  71.700  1.00  0.00           C
ATOM   2444  C16 MY  B 305      77.948  53.903  72.894  1.00  0.00           C
ATOM   2445  C15 MY  B 305      79.263  53.707  72.247  1.00  0.00           C
ATOM   2446  C14 MY  B 305      80.153  54.008  73.324  1.00  0.00           C
ATOM   2447  C13 MY  B 305      80.216  52.904  74.316  1.00  0.00           C
ATOM   2448  C12 MY  B 305      81.001  53.354  75.602  1.00  0.00           C
ATOM   2449  C12 OL  C 306      65.670  51.142  74.858  1.00  0.00           C
ATOM   2450  C13 OL  C 306      66.049  49.949  73.972  1.00  0.00           C
ATOM   2451  C14 OL  C 306      67.496  49.443  74.186  1.00  0.00           C
ATOM   2452  C15 OL  C 306      67.944  48.382  73.182  1.00  0.00           C
ATOM   2453  C16 OL  C 306      67.735  48.739  71.703  1.00  0.00           C
ATOM   2454  C17 OL  C 306      68.435  50.009  71.172  1.00  0.00           C
ATOM   2455  C18 OL  C 306      67.856  50.567  69.828  1.00  0.00           C
ATOM   2456  C19 OL  C 306      66.381  50.896  69.657  1.00  0.00           C
ATOM   2457 C110 OL  C 306      65.480  50.337  68.816  1.00  0.00           C
ATOM   2458 C111 OL  C 306      65.679  49.228  67.817  1.00  0.00           C
ATOM   2459 C112 OL  C 306      65.766  49.781  66.387  1.00  0.00           C
ATOM   2460 C113 OL  C 306      66.069  48.686  65.364  1.00  0.00           C
ATOM   2461 C114 OL  C 306      66.301  49.187  63.943  1.00  0.00           C
ATOM   2462 C115 OL  C 306      65.112  49.777  63.189  1.00  0.00           C
ATOM   2463 C116 OL  C 306      65.546  50.397  61.854  1.00  0.00           C
ATOM   2464 C117 OL  C 306      65.385  49.525  60.602  1.00  0.00           C
ATOM   2465 C118 OL  C 306      66.350  48.485  60.482  1.00  0.00           C
ATOM   2466  C11 PGR C 307      65.741  50.699  76.301  1.00  0.00           C
ATOM   2467  O12 PGR C 307      64.902  50.000  76.850  1.00  0.00           O
ATOM   2468  O11 PGR C 307      66.809  51.241  76.846  1.00  0.00           O
ATOM   2469  C1  PGR C 307      67.205  50.941  78.202  1.00  0.00           C
ATOM   2470  C2  PGR C 307      68.068  49.705  78.422  1.00  0.00           C
ATOM   2471  C3  PGR C 307      68.307  49.442  79.937  1.00  0.00           C
ATOM   2472  O31 PGR C 307      69.551  50.028  80.285  1.00  0.00           O
ATOM   2473  P31 PGR C 307      70.449  49.489  81.436  1.00  0.00           P
ATOM   2474  O32 PGR C 307      69.448  48.690  82.323  1.00  0.00           O
ATOM   2475  C31 PGR C 307      69.771  48.244  83.621  1.00  0.00           C
ATOM   2476  C32 PGR C 307      68.513  47.563  84.157  1.00  0.00           C
ATOM   2477  O35 PGR C 307      67.431  48.451  84.326  1.00  0.00           O
ATOM   2478  C33 PGR C 307      68.110  46.308  83.346  1.00  0.00           C
ATOM   2479  O33 PGR C 307      71.520  48.571  80.987  1.00  0.00           O
ATOM   2480  O34 PGR C 307      71.007  50.636  82.182  1.00  0.00           O
ATOM   2481  O21 PGR C 307      69.291  49.977  77.758  1.00  0.00           O
ATOM   2482  C21 PGR C 307      70.058  48.938  77.507  1.00  0.00           C
ATOM   2483  O22 PGR C 307      69.731  47.766  77.587  1.00  0.00           O
ATOM   2484  O36 PGR C 307      66.770  45.872  83.608  1.00  0.00           O
ATOM   2485  C12 OL  C 308      71.444  49.498  77.102  1.00  0.00           C
ATOM   2486  C13 OL  C 308      72.403  48.622  76.252  1.00  0.00           C
ATOM   2487  C14 OL  C 308      71.926  48.403  74.811  1.00  0.00           C
ATOM   2488  C15 OL  C 308      72.970  47.793  73.871  1.00  0.00           C
ATOM   2489  C16 OL  C 308      72.367  47.876  72.486  1.00  0.00           C
ATOM   2490  C17 OL  C 308      73.165  47.234  71.413  1.00  0.00           C
ATOM   2491  C18 OL  C 308      72.673  47.726  70.098  1.00  0.00           C
ATOM   2492  C19 OL  C 308      71.224  47.762  69.835  1.00  0.00           C
ATOM   2493 C110 OL  C 308      70.213  46.964  69.426  1.00  0.00           C
ATOM   2494 C111 OL  C 308      70.118  45.535  69.005  1.00  0.00           C
ATOM   2495 C112 OL  C 308      70.274  45.591  67.623  1.00  0.00           C
ATOM   2496 C113 OL  C 308      69.513  46.580  66.957  1.00  0.00           C
ATOM   2497 C114 OL  C 308      70.001  46.792  65.734  1.00  0.00           C
ATOM   2498 C115 OL  C 308      71.226  47.273  64.903  1.00  0.00           C
ATOM   2499 C116 OL  C 308      71.180  48.645  64.622  1.00  0.00           C
ATOM   2500 C117 OL  C 308      72.212  48.980  63.583  1.00  0.00           C
ATOM   2501 C118 OL  C 308      72.163  50.468  63.497  1.00  0.00           C
ATOM   2502  C12 OL  D 309      56.096  85.189  77.292  1.00  0.00           C
ATOM   2503  C13 OL  D 309      57.003  84.294  76.438  1.00  0.00           C
ATOM   2504  C14 OL  D 309      58.353  84.980  76.159  1.00  0.00           C
ATOM   2505  C15 OL  D 309      58.271  86.020  75.005  1.00  0.00           C
ATOM   2506  C16 OL  D 309      58.631  85.357  73.645  1.00  0.00           C
ATOM   2507  C17 OL  D 309      58.569  86.191  72.350  1.00  0.00           C
ATOM   2508  C18 OL  D 309      59.365  85.509  71.223  1.00  0.00           C
ATOM   2509  C19 OL  D 309      59.314  86.215  69.890  1.00  0.00           C
ATOM   2510 C110 OL  D 309      58.253  86.384  69.063  1.00  0.00           C
ATOM   2511 C111 OL  D 309      56.819  85.925  69.213  1.00  0.00           C
ATOM   2512 C112 OL  D 309      56.295  85.324  67.935  1.00  0.00           C
ATOM   2513 C113 OL  D 309      56.820  83.902  67.939  1.00  0.00           C
ATOM   2514 C114 OL  D 309      56.741  83.407  66.604  1.00  0.00           C
ATOM   2515 C115 OL  D 309      57.907  83.781  65.532  1.00  0.00           C
ATOM   2516 C116 OL  D 309      57.896  83.536  63.823  1.00  0.00           C
ATOM   2517 C117 OL  D 309      55.959  84.504  62.504  1.00  0.00           C
ATOM   2518 C118 OL  D 309      55.844  85.821  62.672  1.00  0.00           C
ATOM   2519  C11 PGR D 310      54.672  84.683  77.356  1.00  0.00           C
ATOM   2520  O12 PGR D 310      53.692  85.370  77.112  1.00  0.00           O
ATOM   2521  O11 PGR D 310      54.641  83.431  77.768  1.00  0.00           O
ATOM   2522  C1  PGR D 310      53.307  83.002  78.091  1.00  0.00           C
ATOM   2523  C2  PGR D 310      53.337  82.046  79.295  1.00  0.00           C
ATOM   2524  C3  PGR D 310      53.644  82.714  80.624  1.00  0.00           C
ATOM   2525  O31 PGR D 310      55.074  82.708  80.635  1.00  0.00           O
ATOM   2526  P31 PGR D 310      55.753  82.311  81.914  1.00  0.00           P
ATOM   2527  O32 PGR D 310      55.303  83.859  82.277  1.00  0.00           O
ATOM   2528  C31 PGR D 310      56.033  85.077  82.578  1.00  0.00           C
ATOM   2529  C32 PGR D 310      55.159  86.269  82.516  1.00  0.00           C
ATOM   2530  O35 PGR D 310      53.909  86.090  83.176  1.00  0.00           O
ATOM   2531  C33 PGR D 310      55.772  87.577  83.035  1.00  0.00           C
ATOM   2532  O33 PGR D 310      55.014  81.199  82.624  1.00  0.00           O
ATOM   2533  O34 PGR D 310      57.223  82.216  81.982  1.00  0.00           O
ATOM   2534  O21 PGR D 310      54.378  81.078  79.017  1.00  0.00           O
ATOM   2535  C21 PGR D 310      54.231  80.387  77.893  1.00  0.00           C
ATOM   2536  O22 PGR D 310      53.128  80.165  77.406  1.00  0.00           O
ATOM   2537  O36 PGR D 310      57.140  87.726  82.693  1.00  0.00           O
ATOM   2538  C12 OL  D 311      55.474  79.395  77.890  1.00  0.00           C
ATOM   2539  C13 OL  D 311      56.739  80.159  77.675  1.00  0.00           C
ATOM   2540  C14 OL  D 311      56.886  80.409  76.186  1.00  0.00           C
ATOM   2541  C15 OL  D 311      55.638  80.927  75.427  1.00  0.00           C
ATOM   2542  C16 OL  D 311      55.909  81.146  73.937  1.00  0.00           C
ATOM   2543  C17 OL  D 311      54.889  81.971  73.125  1.00  0.00           C
ATOM   2544  C18 OL  D 311      55.499  82.300  71.745  1.00  0.00           C
ATOM   2545  C19 OL  D 311      54.728  83.352  71.003  1.00  0.00           C
ATOM   2546 C110 OL  D 311      53.645  83.203  70.216  1.00  0.00           C
ATOM   2547 C111 OL  D 311      52.904  81.932  69.866  1.00  0.00           C
ATOM   2548 C112 OL  D 311      53.087  81.500  68.411  1.00  0.00           C
ATOM   2549 C113 OL  D 311      52.363  82.513  67.517  1.00  0.00           C
ATOM   2550 C114 OL  D 311      52.369  82.027  66.094  1.00  0.00           C
ATOM   2551 C115 OL  D 311      51.613  82.837  65.034  1.00  0.00           C
ATOM   2552 C116 OL  D 311      51.694  82.186  63.642  1.00  0.00           C
ATOM   2553 C117 OL  D 311      51.192  83.041  62.536  1.00  0.00           C
ATOM   2554 C118 OL  D 311      52.035  84.216  62.476  1.00  0.00           C
ATOM   2555 C114 MY  E 312      41.774  63.632  65.154  1.00  0.00           C
ATOM   2556 C113 MY  E 312      43.057  62.802  65.238  1.00  0.00           C
ATOM   2557 C112 MY  E 312      44.027  63.307  66.350  1.00  0.00           C
ATOM   2558 C111 MY  E 312      43.790  62.854  67.822  1.00  0.00           C
ATOM   2559 C110 MY  E 312      44.811  63.454  68.835  1.00  0.00           C
ATOM   2560  C19 MY  E 312      45.007  62.694  70.171  1.00  0.00           C
ATOM   2561  C18 MY  E 312      43.698  62.673  70.978  1.00  0.00           C
ATOM   2562  C17 MY  E 312      43.161  64.030  71.470  1.00  0.00           C
ATOM   2563  C16 MY  E 312      42.085  63.925  72.567  1.00  0.00           C
ATOM   2564  C15 MY  E 312      42.674  63.420  73.899  1.00  0.00           C
ATOM   2565  C14 MY  E 312      41.653  63.251  75.041  1.00  0.00           C
ATOM   2566  C13 MY  E 312      41.533  64.356  76.112  1.00  0.00           C
ATOM   2567  C12 MY  E 312      40.334  65.297  75.894  1.00  0.00           C
ATOM   2568  C11 PC  E 313      39.109  64.729  76.584  1.00  0.00           C
ATOM   2569  O12 PC  E 313      38.215  65.346  77.106  1.00  0.00           O
ATOM   2570  O11 PC  E 313      39.086  63.425  76.483  1.00  0.00           O
ATOM   2571  C1  PC  E 313      37.979  62.849  77.171  1.00  0.00           C
ATOM   2572  C2  PC  E 313      38.509  62.136  78.413  1.00  0.00           C
ATOM   2573  C3  PC  E 313      39.084  63.091  79.473  1.00  0.00           C
ATOM   2574  O31 PC  E 313      40.499  63.178  79.415  1.00  0.00           O
ATOM   2575  P31 PC  E 313      41.297  64.175  80.347  1.00  0.00           P
ATOM   2576  O32 PC  E 313      42.707  64.256  79.638  1.00  0.00           O
ATOM   2577  C31 PC  E 313      43.627  63.169  79.532  1.00  0.00           C
ATOM   2578  C32 PC  E 313      44.630  62.984  80.713  1.00  0.00           C
ATOM   2579  N31 PC  E 313      45.330  64.221  81.212  1.00  0.00           N
ATOM   2580  C33 PC  E 313      46.371  63.927  82.234  1.00  0.00           C
ATOM   2581  C34 PC  E 313      44.345  65.212  81.694  1.00  0.00           C
ATOM   2582  C35 PC  E 313      45.971  64.879  80.075  1.00  0.00           C
ATOM   2583  O33 PC  E 313      40.753  65.533  80.314  1.00  0.00           O
ATOM   2584  O34 PC  E 313      41.503  63.536  81.660  1.00  0.00           O
ATOM   2585  O21 PC  E 313      39.339  61.071  77.950  1.00  0.00           O
ATOM   2586  C21 PC  E 313      39.699  60.204  78.878  1.00  0.00           C
ATOM   2587  O22 PC  E 313      39.316  60.153  80.037  1.00  0.00           O
ATOM   2588 C114 MY  E 314      41.708  57.714  65.392  1.00  0.00           C
ATOM   2589 C113 MY  E 314      41.029  58.953  65.735  1.00  0.00           C
ATOM   2590 C112 MY  E 314      41.522  59.502  67.050  1.00  0.00           C
ATOM   2591 C111 MY  E 314      40.985  58.759  68.270  1.00  0.00           C
ATOM   2592 C110 MY  E 314      41.710  59.103  69.577  1.00  0.00           C
ATOM   2593  C19 MY  E 314      40.788  59.750  70.610  1.00  0.00           C
ATOM   2594  C18 MY  E 314      41.514  59.923  71.956  1.00  0.00           C
ATOM   2595  C17 MY  E 314      41.775  58.559  72.615  1.00  0.00           C
ATOM   2596  C16 MY  E 314      42.504  58.522  73.964  1.00  0.00           C
ATOM   2597  C15 MY  E 314      41.702  59.006  75.172  1.00  0.00           C
ATOM   2598  C14 MY  E 314      42.449  58.830  76.490  1.00  0.00           C
ATOM   2599  C13 MY  E 314      41.875  59.685  77.616  1.00  0.00           C
ATOM   2600  C12 MY  E 314      40.550  59.184  78.179  1.00  0.00           C
ATOM   2601 C114 MY  F 315      53.318  71.960  63.921  1.00  0.00           C
ATOM   2602 C113 MY  F 315      53.265  73.025  64.737  1.00  0.00           C
ATOM   2603 C112 MY  F 315      53.553  72.939  66.158  1.00  0.00           C
ATOM   2604 C111 MY  F 315      52.755  73.960  66.836  1.00  0.00           C
ATOM   2605 C110 MY  F 315      53.772  74.991  67.181  1.00  0.00           C
ATOM   2606  C19 MY  F 315      54.615  74.535  68.392  1.00  0.00           C
ATOM   2607  C18 MY  F 315      53.804  74.339  69.699  1.00  0.00           C
ATOM   2608  C17 MY  F 315      54.583  74.131  71.014  1.00  0.00           C
ATOM   2609  C16 MY  F 315      53.731  73.654  72.206  1.00  0.00           C
ATOM   2610  C15 MY  F 315      52.551  74.581  72.516  1.00  0.00           C
ATOM   2611  C14 MY  F 315      51.782  74.181  73.780  1.00  0.00           C
ATOM   2612  C13 MY  F 315      52.476  74.522  75.094  1.00  0.00           C
ATOM   2613  C12 MY  F 315      51.682  73.939  76.280  1.00  0.00           C
ATOM   2614  C11 PC  F 316      52.058  72.485  76.579  1.00  0.00           C
ATOM   2615  O12 PC  F 316      52.391  71.586  75.821  1.00  0.00           O
ATOM   2616  O11 PC  F 316      51.880  72.366  77.864  1.00  0.00           O
ATOM   2617  C1  PC  F 316      52.336  71.163  78.432  1.00  0.00           C
ATOM   2618  C2  PC  F 316      53.174  71.284  79.726  1.00  0.00           C
ATOM   2619  C3  PC  F 316      52.485  72.082  80.880  1.00  0.00           C
ATOM   2620  O31 PC  F 316      53.422  72.463  81.880  1.00  0.00           O
ATOM   2621  P31 PC  F 316      53.803  74.007  82.016  1.00  0.00           P
ATOM   2622  O32 PC  F 316      53.480  74.591  80.585  1.00  0.00           O
ATOM   2623  C31 PC  F 316      54.465  75.161  79.717  1.00  0.00           C
ATOM   2624  C32 PC  F 316      54.529  76.685  79.937  1.00  0.00           C
ATOM   2625  N31 PC  F 316      53.266  77.436  79.552  1.00  0.00           N
ATOM   2626  C33 PC  F 316      53.350  78.833  79.848  1.00  0.00           C
ATOM   2627  C34 PC  F 316      52.141  77.066  80.431  1.00  0.00           C
ATOM   2628  C35 PC  F 316      52.963  77.167  78.095  1.00  0.00           C
ATOM   2629  O33 PC  F 316      52.868  74.611  82.977  1.00  0.00           O
ATOM   2630  O34 PC  F 316      55.231  74.264  82.152  1.00  0.00           O
ATOM   2631  O21 PC  F 316      54.359  71.877  79.247  1.00  0.00           O
ATOM   2632  C21 PC  F 316      55.402  71.111  79.197  1.00  0.00           C
ATOM   2633  O22 PC  F 316      55.454  69.985  79.678  1.00  0.00           O
ATOM   2634 C114 MY  F 317      57.366  72.925  65.223  1.00  0.00           C
ATOM   2635 C113 MY  F 317      57.234  71.575  65.563  1.00  0.00           C
ATOM   2636 C112 MY  F 317      57.715  71.217  66.871  1.00  0.00           C
ATOM   2637 C111 MY  F 317      57.216  69.906  67.440  1.00  0.00           C
ATOM   2638 C110 MY  F 317      57.097  69.512  68.919  1.00  0.00           C
ATOM   2639  C19 MY  F 317      56.081  70.129  69.837  1.00  0.00           C
ATOM   2640  C18 MY  F 317      56.514  70.296  71.213  1.00  0.00           C
ATOM   2641  C17 MY  F 317      55.692  70.484  72.524  1.00  0.00           C
ATOM   2642  C16 MY  F 317      56.311  70.734  74.024  1.00  0.00           C
ATOM   2643  C15 MY  F 317      56.991  71.996  74.390  1.00  0.00           C
ATOM   2644  C14 MY  F 317      57.303  72.037  75.881  1.00  0.00           C
ATOM   2645  C13 MY  F 317      56.099  71.600  76.745  1.00  0.00           C
ATOM   2646  C12 MY  F 317      56.365  71.819  78.210  1.00  0.00           C
ATOM   2647  C12 OL  G 318      62.034  72.855  75.713  1.00  0.00           C
ATOM   2648  C13 OL  G 318      61.157  72.477  74.509  1.00  0.00           C
ATOM   2649  C14 OL  G 318      61.914  71.901  73.397  1.00  0.00           C
ATOM   2650  C15 OL  G 318      62.539  70.710  73.998  1.00  0.00           C
ATOM   2651  C16 OL  G 318      63.125  70.245  72.829  1.00  0.00           C
ATOM   2652  C17 OL  G 318      62.613  69.552  71.530  1.00  0.00           C
ATOM   2653  C18 OL  G 318      63.382  68.620  70.488  1.00  0.00           C
ATOM   2654  C19 OL  G 318      64.346  69.322  69.630  1.00  0.00           C
ATOM   2655 C110 OL  G 318      64.823  69.748  68.501  1.00  0.00           C
ATOM   2656 C111 OL  G 318      64.033  69.361  67.466  1.00  0.00           C
ATOM   2657 C112 OL  G 318      62.836  70.265  67.598  1.00  0.00           C
ATOM   2658 C113 OL  G 318      61.731  69.811  66.646  1.00  0.00           C
ATOM   2659 C114 OL  G 318      62.095  69.449  65.353  1.00  0.00           C
ATOM   2660 C115 OL  G 318      61.027  69.555  63.875  1.00  0.00           C
ATOM   2661 C116 OL  G 318      60.105  70.911  63.602  1.00  0.00           C
ATOM   2662 C117 OL  G 318      59.725  71.192  62.260  1.00  0.00           C
ATOM   2663 C118 OL  G 318      59.038  72.425  62.428  1.00  0.00           C
ATOM   2664  C11 PGR G 319      61.157  73.492  76.778  1.00  0.00           C
ATOM   2665  O12 PGR G 319      60.875  74.666  76.810  1.00  0.00           O
ATOM   2666  O11 PGR G 319      60.751  72.580  77.604  1.00  0.00           O
ATOM   2667  C1  PGR G 319      60.244  72.990  78.887  1.00  0.00           C
ATOM   2668  C2  PGR G 319      60.512  71.804  79.850  1.00  0.00           C
ATOM   2669  C3  PGR G 319      62.004  71.446  80.105  1.00  0.00           C
ATOM   2670  O31 PGR G 319      62.180  70.098  80.528  1.00  0.00           O
ATOM   2671  P31 PGR G 319      62.046  69.641  82.015  1.00  0.00           P
ATOM   2672  O32 PGR G 319      60.484  69.847  82.262  1.00  0.00           O
ATOM   2673  C31 PGR G 319      60.056  70.717  83.287  1.00  0.00           C
ATOM   2674  C32 PGR G 319      58.548  70.811  83.489  1.00  0.00           C
ATOM   2675  O35 PGR G 319      57.841  71.305  82.434  1.00  0.00           O
ATOM   2676  C33 PGR G 319      57.785  69.616  84.023  1.00  0.00           C
ATOM   2677  O33 PGR G 319      62.400  68.192  82.086  1.00  0.00           O
ATOM   2678  O34 PGR G 319      62.785  70.580  82.875  1.00  0.00           O
ATOM   2679  O21 PGR G 319      59.962  70.611  79.261  1.00  0.00           O
ATOM   2680  C21 PGR G 319      58.756  70.413  79.653  1.00  0.00           C
ATOM   2681  O22 PGR G 319      58.030  71.281  80.083  1.00  0.00           O
ATOM   2682  O36 PGR G 319      57.716  68.485  83.199  1.00  0.00           O
ATOM   2683  C12 OL  G 320      58.283  69.032  79.259  1.00  0.00           C
ATOM   2684  C13 OL  G 320      58.193  68.887  77.730  1.00  0.00           C
ATOM   2685  C14 OL  G 320      57.846  67.553  77.292  1.00  0.00           C
ATOM   2686  C15 OL  G 320      58.132  67.238  75.848  1.00  0.00           C
ATOM   2687  C16 OL  G 320      57.165  67.651  74.826  1.00  0.00           C
ATOM   2688  C17 OL  G 320      57.821  67.304  73.499  1.00  0.00           C
ATOM   2689  C18 OL  G 320      57.187  67.673  72.244  1.00  0.00           C
ATOM   2690  C19 OL  G 320      58.039  68.897  72.703  1.00  0.00           C
ATOM   2691 C110 OL  G 320      59.010  69.791  72.174  1.00  0.00           C
ATOM   2692 C111 OL  G 320      59.520  69.581  70.712  1.00  0.00           C
ATOM   2693 C112 OL  G 320      59.679  70.265  69.239  1.00  0.00           C
ATOM   2694 C113 OL  G 320      59.051  71.684  69.287  1.00  0.00           C
ATOM   2695 C114 OL  G 320      60.069  72.559  69.438  1.00  0.00           C
ATOM   2696 C115 OL  G 320      59.425  73.843  69.425  1.00  0.00           C
ATOM   2697 C116 OL  G 320      58.660  74.049  68.000  1.00  0.00           C
ATOM   2698 C117 OL  G 320      59.600  73.856  66.699  1.00  0.00           C
ATOM   2699 C118 OL  G 320      59.278  74.613  65.362  1.00  0.00           C
ATOM   2700 C114 MY  H 321      43.360  66.998  65.821  1.00  0.00           C
ATOM   2701 C113 MY  H 321      43.854  68.453  66.063  1.00  0.00           C
ATOM   2702 C112 MY  H 321      43.183  69.173  67.252  1.00  0.00           C
ATOM   2703 C111 MY  H 321      43.498  70.698  67.375  1.00  0.00           C
ATOM   2704 C110 MY  H 321      42.727  71.402  68.562  1.00  0.00           C
ATOM   2705  C19 MY  H 321      43.435  71.952  69.749  1.00  0.00           C
ATOM   2706  C18 MY  H 321      42.641  73.066  70.470  1.00  0.00           C
ATOM   2707  C17 MY  H 321      43.567  73.810  71.421  1.00  0.00           C
ATOM   2708  C16 MY  H 321      44.341  72.867  72.337  1.00  0.00           C
ATOM   2709  C15 MY  H 321      43.412  72.238  73.381  1.00  0.00           C
ATOM   2710  C14 MY  H 321      44.265  71.540  74.448  1.00  0.00           C
ATOM   2711  C13 MY  H 321      43.577  70.812  75.597  1.00  0.00           C
ATOM   2712  C12 MY  H 321      42.581  69.735  75.130  1.00  0.00           C
ATOM   2713  C11 PC  H 322      42.520  68.631  76.165  1.00  0.00           C
ATOM   2714  O12 PC  H 322      42.738  67.447  75.972  1.00  0.00           O
ATOM   2715  O11 PC  H 322      42.408  69.210  77.284  1.00  0.00           O
ATOM   2716  C1  PC  H 322      42.134  68.380  78.375  1.00  0.00           C
ATOM   2717  C2  PC  H 322      42.901  68.972  79.494  1.00  0.00           C
ATOM   2718  C3  PC  H 322      42.561  70.476  79.759  1.00  0.00           C
ATOM   2719  O31 PC  H 322      43.389  70.958  80.797  1.00  0.00           O
ATOM   2720  P31 PC  H 322      43.312  72.326  81.586  1.00  0.00           P
ATOM   2721  O32 PC  H 322      44.828  72.812  81.576  1.00  0.00           O
ATOM   2722  C31 PC  H 322      45.900  71.916  81.314  1.00  0.00           C
ATOM   2723  C32 PC  H 322      46.384  72.140  79.867  1.00  0.00           C
ATOM   2724  N31 PC  H 322      47.116  73.447  79.609  1.00  0.00           N
ATOM   2725  C33 PC  H 322      47.533  73.594  78.186  1.00  0.00           C
ATOM   2726  C34 PC  H 322      48.312  73.424  80.492  1.00  0.00           C
ATOM   2727  C35 PC  H 322      46.154  74.585  79.905  1.00  0.00           C
ATOM   2728  O33 PC  H 322      42.540  73.332  80.812  1.00  0.00           O
ATOM   2729  O34 PC  H 322      42.949  72.071  82.994  1.00  0.00           O
ATOM   2730  O21 PC  H 322      44.241  68.800  79.059  1.00  0.00           O
ATOM   2731  C21 PC  H 322      45.149  68.498  79.880  1.00  0.00           C
ATOM   2732  O22 PC  H 322      45.078  68.364  81.086  1.00  0.00           O
ATOM   2733 C114 MY  H 323      49.941  69.719  66.093  1.00  0.00           C
ATOM   2734 C113 MY  H 323      49.993  68.329  66.673  1.00  0.00           C
ATOM   2735 C112 MY  H 323      49.376  68.365  68.081  1.00  0.00           C
ATOM   2736 C111 MY  H 323      47.922  68.405  68.184  1.00  0.00           C
ATOM   2737 C110 MY  H 323      47.422  68.113  69.599  1.00  0.00           C
ATOM   2738  C19 MY  H 323      47.886  69.010  70.744  1.00  0.00           C
ATOM   2739  C18 MY  H 323      47.152  68.588  72.012  1.00  0.00           C
ATOM   2740  C17 MY  H 323      47.847  69.117  73.260  1.00  0.00           C
ATOM   2741  C16 MY  H 323      47.305  68.517  74.551  1.00  0.00           C
ATOM   2742  C15 MY  H 323      48.043  69.142  75.725  1.00  0.00           C
ATOM   2743  C14 MY  H 323      47.810  68.387  77.035  1.00  0.00           C
ATOM   2744  C13 MY  H 323      46.416  68.538  77.599  1.00  0.00           C
ATOM   2745  C12 MY  H 323      46.430  68.183  79.104  1.00  0.00           C
ATOM   2746 C114 MY  I 324      75.618  55.658  66.321  1.00  0.00           C
ATOM   2747 C113 MY  I 324      76.112  54.992  67.528  1.00  0.00           C
ATOM   2748 C112 MY  I 324      75.139  55.233  68.696  1.00  0.00           C
ATOM   2749 C111 MY  I 324      75.831  54.824  69.893  1.00  0.00           C
ATOM   2750 C110 MY  I 324      74.880  54.332  71.417  1.00  0.00           C
ATOM   2751  C19 MY  I 324      74.203  55.289  72.151  1.00  0.00           C
ATOM   2752  C18 MY  I 324      75.046  56.494  72.542  1.00  0.00           C
ATOM   2753  C17 MY  I 324      74.065  57.603  72.803  1.00  0.00           C
ATOM   2754  C16 MY  I 324      73.282  57.272  74.049  1.00  0.00           C
ATOM   2755  C15 MY  I 324      72.241  58.307  74.421  1.00  0.00           C
ATOM   2756  C14 MY  I 324      72.602  59.785  74.410  1.00  0.00           C
ATOM   2757  C13 MY  I 324      71.400  60.656  74.838  1.00  0.00           C
ATOM   2758  C12 MY  I 324      70.515  60.255  76.039  1.00  0.00           C
ATOM   2759  C11 PC  I 325      69.297  59.425  75.607  1.00  0.00           C
ATOM   2760  O12 PC  I 325      68.510  59.672  74.706  1.00  0.00           O
ATOM   2761  O11 PC  I 325      69.278  58.376  76.387  1.00  0.00           O
ATOM   2762  C1  PC  I 325      68.210  57.462  76.147  1.00  0.00           C
ATOM   2763  C2  PC  I 325      68.104  56.395  77.247  1.00  0.00           C
ATOM   2764  C3  PC  I 325      68.015  56.924  78.713  1.00  0.00           C
ATOM   2765  O31 PC  I 325      69.298  57.023  79.362  1.00  0.00           O
ATOM   2766  P31 PC  I 325      69.472  56.560  80.876  1.00  0.00           P
ATOM   2767  O32 PC  I 325      70.985  56.989  81.143  1.00  0.00           O
ATOM   2768  C31 PC  I 325      71.329  58.374  81.052  1.00  0.00           C
ATOM   2769  C32 PC  I 325      72.844  58.551  81.293  1.00  0.00           C
ATOM   2770  N31 PC  I 325      73.847  57.810  80.413  1.00  0.00           N
ATOM   2771  C33 PC  I 325      75.218  58.299  80.717  1.00  0.00           C
ATOM   2772  C34 PC  I 325      73.510  58.191  79.008  1.00  0.00           C
ATOM   2773  C35 PC  I 325      73.791  56.311  80.506  1.00  0.00           C
ATOM   2774  O33 PC  I 325      68.612  57.354  81.761  1.00  0.00           O
ATOM   2775  O34 PC  I 325      69.361  55.078  80.942  1.00  0.00           O
ATOM   2776  O21 PC  I 325      69.251  55.570  77.055  1.00  0.00           O
ATOM   2777  C21 PC  I 325      69.124  54.387  77.614  1.00  0.00           C
ATOM   2778  O22 PC  I 325      68.095  53.967  78.118  1.00  0.00           O
ATOM   2779 C114 MY  I 326      71.993  56.761  66.486  1.00  0.00           C
ATOM   2780 C113 MY  I 326      71.266  56.620  67.840  1.00  0.00           C
ATOM   2781 C112 MY  I 326      69.849  56.981  67.873  1.00  0.00           C
ATOM   2782 C111 MY  I 326      68.754  56.493  68.817  1.00  0.00           C
ATOM   2783 C110 MY  I 326      68.429  57.486  69.914  1.00  0.00           C
ATOM   2784  C19 MY  I 326      69.375  57.552  71.105  1.00  0.00           C
ATOM   2785  C18 MY  I 326      68.738  56.922  72.352  1.00  0.00           C
ATOM   2786  C17 MY  I 326      68.709  55.381  72.336  1.00  0.00           C
ATOM   2787  C16 MY  I 326      70.002  54.754  72.903  1.00  0.00           C
ATOM   2788  C15 MY  I 326      70.131  54.938  74.425  1.00  0.00           C
ATOM   2789  C14 MY  I 326      71.377  54.244  75.023  1.00  0.00           C
ATOM   2790  C13 MY  I 326      71.517  54.300  76.570  1.00  0.00           C
ATOM   2791  C12 MY  I 326      70.418  53.568  77.418  1.00  0.00           C
ATOM   2792 C114 MY  J 327      54.843  70.069  63.858  1.00  0.00           C
ATOM   2793 C113 MY  J 327      54.296  70.136  65.441  1.00  0.00           C
ATOM   2794 C112 MY  J 327      53.226  69.349  66.131  1.00  0.00           C
ATOM   2795 C111 MY  J 327      52.769  70.117  67.442  1.00  0.00           C
ATOM   2796 C110 MY  J 327      52.299  69.173  68.434  1.00  0.00           C
ATOM   2797  C19 MY  J 327      51.686  69.522  69.761  1.00  0.00           C
ATOM   2798  C18 MY  J 327      51.385  68.218  70.505  1.00  0.00           C
ATOM   2799  C17 MY  J 327      52.660  67.533  70.939  1.00  0.00           C
ATOM   2800  C16 MY  J 327      52.508  66.633  72.160  1.00  0.00           C
ATOM   2801  C15 MY  J 327      51.508  65.475  71.938  1.00  0.00           C
ATOM   2802  C14 MY  J 327      51.367  64.590  73.182  1.00  0.00           C
ATOM   2803  C13 MY  J 327      50.956  65.372  74.451  1.00  0.00           C
ATOM   2804  C12 MY  J 327      50.554  64.423  75.601  1.00  0.00           C
ATOM   2805  C11 PC  J 328      51.785  63.760  76.184  1.00  0.00           C
ATOM   2806  O12 PC  J 328      52.917  64.068  75.888  1.00  0.00           O
ATOM   2807  O11 PC  J 328      51.402  62.844  77.073  1.00  0.00           O
ATOM   2808  C1  PC  J 328      52.418  62.186  77.843  1.00  0.00           C
ATOM   2809  C2  PC  J 328      52.733  63.064  79.095  1.00  0.00           C
ATOM   2810  C3  PC  J 328      51.517  63.582  79.866  1.00  0.00           C
ATOM   2811  O31 PC  J 328      51.831  63.809  81.247  1.00  0.00           O
ATOM   2812  P31 PC  J 328      51.983  65.209  81.999  1.00  0.00           P
ATOM   2813  O32 PC  J 328      52.101  66.183  80.774  1.00  0.00           O
ATOM   2814  C31 PC  J 328      52.763  67.429  80.692  1.00  0.00           C
ATOM   2815  C32 PC  J 328      52.263  68.078  79.418  1.00  0.00           C
ATOM   2816  N31 PC  J 328      50.834  68.554  79.410  1.00  0.00           N
ATOM   2817  C33 PC  J 328      50.600  68.852  77.983  1.00  0.00           C
ATOM   2818  C34 PC  J 328      50.595  69.715  80.313  1.00  0.00           C
ATOM   2819  C35 PC  J 328      49.843  67.601  79.911  1.00  0.00           C
ATOM   2820  O33 PC  J 328      50.690  65.507  82.664  1.00  0.00           O
ATOM   2821  O34 PC  J 328      53.245  65.195  82.776  1.00  0.00           O
ATOM   2822  O21 PC  J 328      53.362  64.349  78.775  1.00  0.00           O
ATOM   2823  C21 PC  J 328      54.403  64.308  77.979  1.00  0.00           C
ATOM   2824  O22 PC  J 328      54.864  63.357  77.474  1.00  0.00           O
ATOM   2825 C114 MY  J 329      55.288  65.061  64.996  1.00  0.00           C
ATOM   2826 C113 MY  J 329      55.328  65.289  66.391  1.00  0.00           C
ATOM   2827 C112 MY  J 329      56.154  64.290  66.950  1.00  0.00           C
ATOM   2828 C111 MY  J 329      56.018  64.273  68.613  1.00  0.00           C
ATOM   2829 C110 MY  J 329      56.857  63.415  69.725  1.00  0.00           C
ATOM   2830  C19 MY  J 329      57.188  63.453  71.062  1.00  0.00           C
ATOM   2831  C18 MY  J 329      58.280  64.435  71.229  1.00  0.00           C
ATOM   2832  C17 MY  J 329      57.995  64.761  72.548  1.00  0.00           C
ATOM   2833  C16 MY  J 329      57.879  63.705  73.599  1.00  0.00           C
ATOM   2834  C15 MY  J 329      58.052  64.146  75.034  1.00  0.00           C
ATOM   2835  C14 MY  J 329      56.663  64.333  75.726  1.00  0.00           C
ATOM   2836  C13 MY  J 329      56.655  64.718  77.222  1.00  0.00           C
ATOM   2837  C12 MY  J 329      55.313  65.385  77.785  1.00  0.00           C
ATOM   2838 C114 MY  K 330      69.392  45.844  61.075  1.00  0.00           C
ATOM   2839 C113 MY  K 330      70.131  46.482  61.870  1.00  0.00           C
ATOM   2840 C112 MY  K 330      69.590  46.918  62.921  1.00  0.00           C
ATOM   2841 C111 MY  K 330      69.564  45.516  63.836  1.00  0.00           C
ATOM   2842 C110 MY  K 330      71.057  44.573  64.713  1.00  0.00           C
ATOM   2843  C19 MY  K 330      72.368  45.119  65.730  1.00  0.00           C
ATOM   2844  C18 MY  K 330      72.740  44.550  67.084  1.00  0.00           C
ATOM   2845  C17 MY  K 330      73.467  45.566  67.921  1.00  0.00           C
ATOM   2846  C16 MY  K 330      73.507  45.103  69.397  1.00  0.00           C
ATOM   2847  C15 MY  K 330      73.548  43.742  69.963  1.00  0.00           C
ATOM   2848  C14 MY  K 330      73.891  43.786  71.491  1.00  0.00           C
ATOM   2849  C13 MY  K 330      72.780  44.255  72.479  1.00  0.00           C
ATOM   2850  C12 MY  K 330      73.130  44.118  73.960  1.00  0.00           C
ATOM   2851  C11 PC  K 331      72.142  44.784  74.944  1.00  0.00           C
ATOM   2852  O12 PC  K 331      71.243  45.547  74.645  1.00  0.00           O
ATOM   2853  O11 PC  K 331      72.512  44.461  76.168  1.00  0.00           O
ATOM   2854  C1  PC  K 331      71.849  45.134  77.257  1.00  0.00           C
ATOM   2855  C2  PC  K 331      72.410  44.797  78.679  1.00  0.00           C
ATOM   2856  C3  PC  K 331      73.839  45.253  78.942  1.00  0.00           C
ATOM   2857  O31 PC  K 331      74.713  44.570  78.060  1.00  0.00           O
ATOM   2858  P31 PC  K 331      75.724  43.449  78.513  1.00  0.00           P
ATOM   2859  O32 PC  K 331      75.184  42.865  79.935  1.00  0.00           O
ATOM   2860  C31 PC  K 331      76.018  41.827  80.497  1.00  0.00           C
ATOM   2861  C32 PC  K 331      75.314  40.884  81.533  1.00  0.00           C
ATOM   2862  N31 PC  K 331      74.611  41.450  82.758  1.00  0.00           N
ATOM   2863  C33 PC  K 331      73.318  42.074  82.307  1.00  0.00           C
ATOM   2864  C34 PC  K 331      75.485  42.403  83.506  1.00  0.00           C
ATOM   2865  C35 PC  K 331      74.267  40.328  83.684  1.00  0.00           C
ATOM   2866  O33 PC  K 331      75.683  42.354  77.519  1.00  0.00           O
ATOM   2867  O34 PC  K 331      77.017  44.122  78.737  1.00  0.00           O
ATOM   2868  O21 PC  K 331      72.479  43.380  78.841  1.00  0.00           O
ATOM   2869  C21 PC  K 331      71.431  42.903  79.312  1.00  0.00           C
ATOM   2870  O22 PC  K 331      70.574  43.592  79.873  1.00  0.00           O
ATOM   2871 C114 MY  K 332      72.481  41.460  65.311  1.00  0.00           C
ATOM   2872 C113 MY  K 332      72.916  40.212  66.076  1.00  0.00           C
ATOM   2873 C112 MY  K 332      73.323  40.455  67.519  1.00  0.00           C
ATOM   2874 C111 MY  K 332      73.682  39.157  68.267  1.00  0.00           C
ATOM   2875 C110 MY  K 332      73.290  39.320  69.721  1.00  0.00           C
ATOM   2876  C19 MY  K 332      73.376  38.100  70.548  1.00  0.00           C
ATOM   2877  C18 MY  K 332      72.716  38.522  71.846  1.00  0.00           C
ATOM   2878  C17 MY  K 332      72.939  39.412  73.080  1.00  0.00           C
ATOM   2879  C16 MY  K 332      72.030  39.412  74.398  1.00  0.00           C
ATOM   2880  C15 MY  K 332      72.183  40.521  75.216  1.00  0.00           C
ATOM   2881  C14 MY  K 332      71.581  40.202  76.551  1.00  0.00           C
ATOM   2882  C13 MY  K 332      71.679  41.482  77.272  1.00  0.00           C
ATOM   2883  C12 MY  K 332      71.436  41.418  78.753  1.00  0.00           C
ATOM   2884  C12 OL  L 333      35.630  68.009  77.469  1.00  0.00           C
ATOM   2885  C13 OL  L 333      34.881  67.541  76.223  1.00  0.00           C
ATOM   2886  C14 OL  L 333      34.962  68.599  75.145  1.00  0.00           C
ATOM   2887  C15 OL  L 333      34.227  68.219  73.898  1.00  0.00           C
ATOM   2888  C16 OL  L 333      34.683  66.962  73.157  1.00  0.00           C
ATOM   2889  C17 OL  L 333      33.999  66.783  71.791  1.00  0.00           C
ATOM   2890  C18 OL  L 333      34.469  65.778  70.757  1.00  0.00           C
ATOM   2891  C19 OL  L 333      35.959  65.614  70.598  1.00  0.00           C
ATOM   2892 C110 OL  L 333      36.750  65.814  69.539  1.00  0.00           C
ATOM   2893 C111 OL  L 333      36.264  66.289  68.201  1.00  0.00           C
ATOM   2894 C112 OL  L 333      37.159  65.974  67.007  1.00  0.00           C
ATOM   2895 C113 OL  L 333      38.307  66.979  66.898  1.00  0.00           C
ATOM   2896 C114 OL  L 333      39.224  66.633  65.745  1.00  0.00           C
ATOM   2897 C115 OL  L 333      38.779  67.329  64.470  1.00  0.00           C
ATOM   2898 C116 OL  L 333      39.789  67.127  63.343  1.00  0.00           C
ATOM   2899 C117 OL  L 333      39.997  68.364  62.520  1.00  0.00           C
ATOM   2900 C118 OL  L 333      41.280  68.392  61.728  1.00  0.00           C
ATOM   2901  C11 PGR L 334      37.083  67.676  77.299  1.00  0.00           C
ATOM   2902  O12 PGR L 334      37.677  67.644  76.229  1.00  0.00           O
ATOM   2903  O11 PGR L 334      37.537  67.476  78.509  1.00  0.00           O
ATOM   2904  C1  PGR L 334      38.931  67.341  78.718  1.00  0.00           C
ATOM   2905  C2  PGR L 334      39.403  68.423  79.713  1.00  0.00           C
ATOM   2906  C3  PGR L 334      38.941  68.085  81.090  1.00  0.00           C
ATOM   2907  O31 PGR L 334      39.455  69.028  82.029  1.00  0.00           O
ATOM   2908  P31 PGR L 334      38.815  68.818  83.459  1.00  0.00           P
ATOM   2909  O32 PGR L 334      37.340  69.333  83.241  1.00  0.00           O
ATOM   2910  C31 PGR L 334      36.921  70.683  83.283  1.00  0.00           C
ATOM   2911  C32 PGR L 334      35.613  70.853  82.480  1.00  0.00           C
ATOM   2912  O35 PGR L 334      35.224  72.219  82.513  1.00  0.00           O
ATOM   2913  C33 PGR L 334      35.781  70.403  81.001  1.00  0.00           C
ATOM   2914  O33 PGR L 334      38.668  67.382  83.741  1.00  0.00           O
ATOM   2915  O34 PGR L 334      39.514  69.637  84.474  1.00  0.00           O
ATOM   2916  O21 PGR L 334      39.027  69.761  79.206  1.00  0.00           O
ATOM   2917  C21 PGR L 334      39.440  70.254  78.006  1.00  0.00           C
ATOM   2918  O22 PGR L 334      40.083  69.748  77.143  1.00  0.00           O
ATOM   2919  O36 PGR L 334      34.576  70.534  80.239  1.00  0.00           O
ATOM   2920  C12 OL  L 335      38.945  71.561  77.567  1.00  0.00           C
ATOM   2921  C13 OL  L 335      37.608  71.302  76.899  1.00  0.00           C
ATOM   2922  C14 OL  L 335      37.121  72.582  76.239  1.00  0.00           C
ATOM   2923  C15 OL  L 335      35.812  72.343  75.513  1.00  0.00           C
ATOM   2924  C16 OL  L 335      35.221  73.557  74.843  1.00  0.00           C
ATOM   2925  C17 OL  L 335      36.176  74.224  73.852  1.00  0.00           C
ATOM   2926  C18 OL  L 335      36.427  73.538  72.566  1.00  0.00           C
ATOM   2927  C19 OL  L 335      35.247  73.459  71.668  1.00  0.00           C
ATOM   2928 C110 OL  L 335      34.873  72.398  71.074  1.00  0.00           C
ATOM   2929 C111 OL  L 335      35.511  71.125  71.197  1.00  0.00           C
ATOM   2930 C112 OL  L 335      35.946  70.468  70.015  1.00  0.00           C
ATOM   2931 C113 OL  L 335      37.255  71.210  69.894  1.00  0.00           C
ATOM   2932 C114 OL  L 335      38.045  70.625  68.814  1.00  0.00           C
ATOM   2933 C115 OL  L 335      39.039  71.586  68.114  1.00  0.00           C
ATOM   2934 C116 OL  L 335      39.878  70.855  67.066  1.00  0.00           C
ATOM   2935 C117 OL  L 335      40.962  71.628  66.433  1.00  0.00           C
ATOM   2936 C118 OL  L 335      40.839  72.658  65.407  1.00  0.00           C
ATOM   2937 C114 MY  M 336      43.571  80.659  62.803  1.00  0.00           C
ATOM   2938 C113 MY  M 336      44.741  80.474  63.846  1.00  0.00           C
ATOM   2939 C112 MY  M 336      45.881  81.536  64.343  1.00  0.00           C
ATOM   2940 C111 MY  M 336      45.392  82.857  64.658  1.00  0.00           C
ATOM   2941 C110 MY  M 336      45.374  82.604  66.104  1.00  0.00           C
ATOM   2942  C19 MY  M 336      46.756  82.247  66.694  1.00  0.00           C
ATOM   2943  C18 MY  M 336      46.636  81.878  68.154  1.00  0.00           C
ATOM   2944  C17 MY  M 336      47.702  82.456  69.062  1.00  0.00           C
ATOM   2945  C16 MY  M 336      47.557  81.989  70.523  1.00  0.00           C
ATOM   2946  C15 MY  M 336      46.293  82.438  71.220  1.00  0.00           C
ATOM   2947  C14 MY  M 336      46.017  82.260  72.728  1.00  0.00           C
ATOM   2948  C13 MY  M 336      44.542  82.018  73.151  1.00  0.00           C
ATOM   2949  C12 MY  M 336      44.193  80.507  73.161  1.00  0.00           C
ATOM   2950  C11 PC  M 337      44.781  79.676  74.303  1.00  0.00           C
ATOM   2951  O12 PC  M 337      45.345  78.611  74.141  1.00  0.00           O
ATOM   2952  O11 PC  M 337      44.500  80.245  75.457  1.00  0.00           O
ATOM   2953  C1  PC  M 337      45.027  79.614  76.640  1.00  0.00           C
ATOM   2954  C2  PC  M 337      45.939  80.602  77.406  1.00  0.00           C
ATOM   2955  C3  PC  M 337      45.237  81.982  77.619  1.00  0.00           C
ATOM   2956  O31 PC  M 337      46.190  82.959  78.001  1.00  0.00           O
ATOM   2957  P31 PC  M 337      46.490  83.352  79.478  1.00  0.00           P
ATOM   2958  O32 PC  M 337      46.930  81.991  80.158  1.00  0.00           O
ATOM   2959  C31 PC  M 337      46.737  81.846  81.564  1.00  0.00           C
ATOM   2960  C32 PC  M 337      47.588  80.670  82.120  1.00  0.00           C
ATOM   2961  N31 PC  M 337      49.057  80.537  81.701  1.00  0.00           N
ATOM   2962  C33 PC  M 337      49.116  79.984  80.318  1.00  0.00           C
ATOM   2963  C34 PC  M 337      49.746  79.614  82.648  1.00  0.00           C
ATOM   2964  C35 PC  M 337      49.765  81.862  81.644  1.00  0.00           C
ATOM   2965  O33 PC  M 337      47.657  84.255  79.477  1.00  0.00           O
ATOM   2966  O34 PC  M 337      45.253  83.833  80.144  1.00  0.00           O
ATOM   2967  O21 PC  M 337      47.187  80.792  76.697  1.00  0.00           O
ATOM   2968  C21 PC  M 337      48.041  79.786  76.645  1.00  0.00           C
ATOM   2969  O22 PC  M 337      47.914  78.710  77.213  1.00  0.00           O
ATOM   2970 C114 MY  M 338      44.807  76.294  65.877  1.00  0.00           C
ATOM   2971 C113 MY  M 338      46.250  76.433  65.314  1.00  0.00           C
ATOM   2972 C112 MY  M 338      47.447  76.345  66.302  1.00  0.00           C
ATOM   2973 C111 MY  M 338      47.242  77.145  67.588  1.00  0.00           C
ATOM   2974 C110 MY  M 338      48.556  77.342  68.385  1.00  0.00           C
ATOM   2975  C19 MY  M 338      48.257  77.909  69.782  1.00  0.00           C
ATOM   2976  C18 MY  M 338      49.349  77.827  70.849  1.00  0.00           C
ATOM   2977  C17 MY  M 338      48.768  77.715  72.264  1.00  0.00           C
ATOM   2978  C16 MY  M 338      49.931  77.738  73.277  1.00  0.00           C
ATOM   2979  C15 MY  M 338      50.786  79.026  73.283  1.00  0.00           C
ATOM   2980  C14 MY  M 338      49.945  80.318  73.249  1.00  0.00           C
ATOM   2981  C13 MY  M 338      48.825  80.419  74.298  1.00  0.00           C
ATOM   2982  C12 MY  M 338      49.240  80.172  75.767  1.00  0.00           C
ATOM   2983 C114 MY  N 339      64.753  76.380  63.081  1.00  0.00           C
ATOM   2984 C113 MY  N 339      62.716  76.002  62.739  1.00  0.00           C
ATOM   2985 C112 MY  N 339      62.454  75.225  63.953  1.00  0.00           C
ATOM   2986 C111 MY  N 339      62.460  76.185  64.885  1.00  0.00           C
ATOM   2987 C110 MY  N 339      61.716  75.543  65.834  1.00  0.00           C
ATOM   2988  C19 MY  N 339      61.308  76.311  67.068  1.00  0.00           C
ATOM   2989  C18 MY  N 339      59.921  76.306  67.736  1.00  0.00           C
ATOM   2990  C17 MY  N 339      59.209  76.851  69.001  1.00  0.00           C
ATOM   2991  C16 MY  N 339      60.299  76.729  69.956  1.00  0.00           C
ATOM   2992  C15 MY  N 339      59.803  76.989  71.325  1.00  0.00           C
ATOM   2993  C14 MY  N 339      60.470  76.153  72.427  1.00  0.00           C
ATOM   2994  C13 MY  N 339      61.940  76.484  72.709  1.00  0.00           C
ATOM   2995  C12 MY  N 339      62.413  76.086  74.128  1.00  0.00           C
ATOM   2996  C11 PC  N 340      63.886  76.439  74.369  1.00  0.00           C
ATOM   2997  O12 PC  N 340      64.664  76.752  73.488  1.00  0.00           O
ATOM   2998  O11 PC  N 340      64.183  76.301  75.656  1.00  0.00           O
ATOM   2999  C1  PC  N 340      65.404  76.873  76.186  1.00  0.00           C
ATOM   3000  C2  PC  N 340      65.202  78.257  76.876  1.00  0.00           C
ATOM   3001  C3  PC  N 340      64.153  78.103  78.001  1.00  0.00           C
ATOM   3002  O31 PC  N 340      62.867  78.255  77.430  1.00  0.00           O
ATOM   3003  P31 PC  N 340      61.606  78.216  78.346  1.00  0.00           P
ATOM   3004  O32 PC  N 340      62.223  78.271  79.839  1.00  0.00           O
ATOM   3005  C31 PC  N 340      62.041  79.465  80.587  1.00  0.00           C
ATOM   3006  C32 PC  N 340      62.513  79.366  82.065  1.00  0.00           C
ATOM   3007  N31 PC  N 340      61.978  78.255  82.942  1.00  0.00           N
ATOM   3008  C33 PC  N 340      62.422  78.498  84.345  1.00  0.00           C
ATOM   3009  C34 PC  N 340      62.555  76.973  82.463  1.00  0.00           C
ATOM   3010  C35 PC  N 340      60.506  78.107  82.867  1.00  0.00           C
ATOM   3011  O33 PC  N 340      60.821  79.435  78.046  1.00  0.00           O
ATOM   3012  O34 PC  N 340      60.967  76.904  78.226  1.00  0.00           O
ATOM   3013  O21 PC  N 340      64.830  79.232  75.887  1.00  0.00           O
ATOM   3014  C21 PC  N 340      64.877  80.506  76.245  1.00  0.00           C
ATOM   3015  O22 PC  N 340      65.320  80.951  77.290  1.00  0.00           O
ATOM   3016 C114 MY  N 341      68.671  76.475  65.629  1.00  0.00           C
ATOM   3017 C113 MY  N 341      67.286  76.743  66.202  1.00  0.00           C
ATOM   3018 C112 MY  N 341      66.577  77.727  65.359  1.00  0.00           C
ATOM   3019 C111 MY  N 341      66.887  79.074  65.879  1.00  0.00           C
ATOM   3020 C110 MY  N 341      66.535  79.215  67.367  1.00  0.00           C
ATOM   3021  C19 MY  N 341      65.178  78.593  67.804  1.00  0.00           C
ATOM   3022  C18 MY  N 341      64.996  78.528  69.347  1.00  0.00           C
ATOM   3023  C17 MY  N 341      64.798  79.899  70.040  1.00  0.00           C
ATOM   3024  C16 MY  N 341      64.127  79.892  71.448  1.00  0.00           C
ATOM   3025  C15 MY  N 341      63.697  81.323  71.918  1.00  0.00           C
ATOM   3026  C14 MY  N 341      62.683  81.443  73.081  1.00  0.00           C
ATOM   3027  C13 MY  N 341      63.106  80.769  74.390  1.00  0.00           C
ATOM   3028  C12 MY  N 341      64.344  81.383  75.090  1.00  0.00           C
ATOM   3029 C114 MY  O 342      64.448  97.147  65.568  1.00  0.00           C
ATOM   3030 C113 MY  O 342      63.653  96.739  66.803  1.00  0.00           C
ATOM   3031 C112 MY  O 342      63.599  95.233  67.105  1.00  0.00           C
ATOM   3032 C111 MY  O 342      62.660  95.044  68.294  1.00  0.00           C
ATOM   3033 C110 MY  O 342      62.525  93.618  68.772  1.00  0.00           C
ATOM   3034  C19 MY  O 342      62.037  92.784  67.577  1.00  0.00           C
ATOM   3035  C18 MY  O 342      60.588  92.951  67.216  1.00  0.00           C
ATOM   3036  C17 MY  O 342      59.566  93.050  68.348  1.00  0.00           C
ATOM   3037  C16 MY  O 342      59.391  91.866  69.309  1.00  0.00           C
ATOM   3038  C15 MY  O 342      58.567  92.254  70.531  1.00  0.00           C
ATOM   3039  C14 MY  O 342      58.442  91.194  71.638  1.00  0.00           C
ATOM   3040  C13 MY  O 342      59.562  91.222  72.690  1.00  0.00           C
ATOM   3041  C12 MY  O 342      59.547  90.099  73.726  1.00  0.00           C
ATOM   3042  C11 PC  O 343      60.868  90.044  74.485  1.00  0.00           C
ATOM   3043  O12 PC  O 343      61.849  89.457  74.085  1.00  0.00           O
ATOM   3044  O11 PC  O 343      60.743  90.693  75.605  1.00  0.00           O
ATOM   3045  C1  PC  O 343      61.917  91.073  76.310  1.00  0.00           C
ATOM   3046  C2  PC  O 343      61.509  92.456  77.009  1.00  0.00           C
ATOM   3047  C3  PC  O 343      60.436  92.342  78.016  1.00  0.00           C
ATOM   3048  O31 PC  O 343      59.906  93.655  78.198  1.00  0.00           O
ATOM   3049  P31 PC  O 343      58.489  93.903  78.807  1.00  0.00           P
ATOM   3050  O32 PC  O 343      58.295  92.584  79.669  1.00  0.00           O
ATOM   3051  C31 PC  O 343      58.869  92.476  80.965  1.00  0.00           C
ATOM   3052  C32 PC  O 343      58.050  93.225  82.059  1.00  0.00           C
ATOM   3053  N31 PC  O 343      56.646  92.743  82.401  1.00  0.00           N
ATOM   3054  C33 PC  O 343      56.399  93.057  83.826  1.00  0.00           C
ATOM   3055  C34 PC  O 343      56.542  91.272  82.229  1.00  0.00           C
ATOM   3056  C35 PC  O 343      55.581  93.382  81.605  1.00  0.00           C
ATOM   3057  O33 PC  O 343      58.630  95.021  79.753  1.00  0.00           O
ATOM   3058  O34 PC  O 343      57.405  93.944  77.791  1.00  0.00           O
ATOM   3059  O21 PC  O 343      60.816  93.536  76.039  1.00  0.00           O
ATOM   3060  C21 PC  O 343      61.835  94.021  75.399  1.00  0.00           C
ATOM   3061  O22 PC  O 343      62.726  93.445  75.718  1.00  0.00           O
ATOM   3062 C114 MY  O 344      56.054  92.992  64.811  1.00  0.00           C
ATOM   3063 C113 MY  O 344      56.110  92.724  66.329  1.00  0.00           C
ATOM   3064 C112 MY  O 344      55.671  93.868  67.238  1.00  0.00           C
ATOM   3065 C111 MY  O 344      56.625  95.008  67.220  1.00  0.00           C
ATOM   3066 C110 MY  O 344      56.088  96.242  68.031  1.00  0.00           C
ATOM   3067  C19 MY  O 344      56.139  96.325  69.453  1.00  0.00           C
ATOM   3068  C18 MY  O 344      57.610  96.367  69.798  1.00  0.00           C
ATOM   3069  C17 MY  O 344      57.780  97.025  71.104  1.00  0.00           C
ATOM   3070  C16 MY  O 344      59.149  97.265  71.610  1.00  0.00           C
ATOM   3071  C15 MY  O 344      59.692  95.943  72.010  1.00  0.00           C
ATOM   3072  C14 MY  O 344      60.871  96.172  72.854  1.00  0.00           C
ATOM   3073  C13 MY  O 344      61.294  94.841  73.278  1.00  0.00           C
ATOM   3074  C12 MY  O 344      62.061  95.185  74.427  1.00  0.00           C
ATOM   3075 C114 MY  P 345      67.966  93.228  64.882  1.00  0.00           C
ATOM   3076 C113 MY  P 345      67.820  92.064  65.358  1.00  0.00           C
ATOM   3077 C112 MY  P 345      67.400  91.807  66.860  1.00  0.00           C
ATOM   3078 C111 MY  P 345      66.228  90.211  67.542  1.00  0.00           C
ATOM   3079 C110 MY  P 345      66.556  89.027  68.660  1.00  0.00           C
ATOM   3080  C19 MY  P 345      66.444  87.555  68.503  1.00  0.00           C
ATOM   3081  C18 MY  P 345      66.392  86.912  69.832  1.00  0.00           C
ATOM   3082  C17 MY  P 345      65.523  87.497  70.895  1.00  0.00           C
ATOM   3083  C16 MY  P 345      65.510  86.803  72.230  1.00  0.00           C
ATOM   3084  C15 MY  P 345      65.458  85.317  72.462  1.00  0.00           C
ATOM   3085  C14 MY  P 345      65.163  84.955  73.922  1.00  0.00           C
ATOM   3086  C13 MY  P 345      66.314  85.343  74.870  1.00  0.00           C
ATOM   3087  C12 MY  P 345      66.186  84.907  76.344  1.00  0.00           C
ATOM   3088  C11 PC  P 346      67.330  85.556  77.162  1.00  0.00           C
ATOM   3089  O12 PC  P 346      68.424  85.825  76.701  1.00  0.00           O
ATOM   3090  O11 PC  P 346      66.938  85.687  78.416  1.00  0.00           O
ATOM   3091  C1  PC  P 346      67.918  86.117  79.395  1.00  0.00           C
ATOM   3092  C2  PC  P 346      67.909  87.616  79.725  1.00  0.00           C
ATOM   3093  C3  PC  P 346      66.493  88.136  80.085  1.00  0.00           C
ATOM   3094  O31 PC  P 346      65.660  88.199  78.922  1.00  0.00           O
ATOM   3095  P31 PC  P 346      64.228  88.841  78.957  1.00  0.00           P
ATOM   3096  O32 PC  P 346      63.579  88.052  80.190  1.00  0.00           O
ATOM   3097  C31 PC  P 346      63.048  86.739  79.975  1.00  0.00           C
ATOM   3098  C32 PC  P 346      62.683  86.045  81.325  1.00  0.00           C
ATOM   3099  N31 PC  P 346      63.724  85.755  82.414  1.00  0.00           N
ATOM   3100  C33 PC  P 346      63.099  84.859  83.452  1.00  0.00           C
ATOM   3101  C34 PC  P 346      64.220  87.050  82.985  1.00  0.00           C
ATOM   3102  C35 PC  P 346      64.867  85.031  81.779  1.00  0.00           C
ATOM   3103  O33 PC  P 346      64.358  90.277  79.297  1.00  0.00           O
ATOM   3104  O34 PC  P 346      63.503  88.511  77.716  1.00  0.00           O
ATOM   3105  O21 PC  P 346      68.340  88.252  78.619  1.00  0.00           O
ATOM   3106  C21 PC  P 346      68.365  89.524  78.714  1.00  0.00           C
ATOM   3107  O22 PC  P 346      68.515  90.319  79.596  1.00  0.00           O
ATOM   3108 C114 MY  P 347      62.574  89.462  64.885  1.00  0.00           C
ATOM   3109 C113 MY  P 347      62.343  89.951  66.236  1.00  0.00           C
ATOM   3110 C112 MY  P 347      63.226  89.266  67.206  1.00  0.00           C
ATOM   3111 C111 MY  P 347      63.456  89.897  68.549  1.00  0.00           C
ATOM   3112 C110 MY  P 347      62.266  90.378  69.265  1.00  0.00           C
ATOM   3113  C19 MY  P 347      62.308  90.624  70.709  1.00  0.00           C
ATOM   3114  C18 MY  P 347      63.544  91.288  71.239  1.00  0.00           C
ATOM   3115  C17 MY  P 347      63.984  90.417  72.349  1.00  0.00           C
ATOM   3116  C16 MY  P 347      65.281  90.827  72.915  1.00  0.00           C
ATOM   3117  C15 MY  P 347      65.423  90.310  74.425  1.00  0.00           C
ATOM   3118  C14 MY  P 347      66.745  90.504  75.400  1.00  0.00           C
ATOM   3119  C13 MY  P 347      66.908  89.890  76.737  1.00  0.00           C
ATOM   3120  C12 MY  P 347      68.289  89.904  77.431  1.00  0.00           C
ATOM   3121 C114 MY  Q 348      34.432  62.593  66.307  1.00  0.00           C
ATOM   3122 C113 MY  Q 348      34.387  61.097  66.327  1.00  0.00           C
ATOM   3123 C112 MY  Q 348      35.481  60.522  67.168  1.00  0.00           C
ATOM   3124 C111 MY  Q 348      35.659  60.998  68.619  1.00  0.00           C
ATOM   3125 C110 MY  Q 348      34.531  60.757  69.627  1.00  0.00           C
ATOM   3126  C19 MY  Q 348      34.882  61.216  71.052  1.00  0.00           C
ATOM   3127  C18 MY  Q 348      35.236  62.696  71.227  1.00  0.00           C
ATOM   3128  C17 MY  Q 348      35.503  63.161  72.683  1.00  0.00           C
ATOM   3129  C16 MY  Q 348      34.405  62.805  73.669  1.00  0.00           C
ATOM   3130  C15 MY  Q 348      33.343  63.901  73.714  1.00  0.00           C
ATOM   3131  C14 MY  Q 348      32.226  63.682  74.671  1.00  0.00           C
ATOM   3132  C13 MY  Q 348      31.370  64.982  74.983  1.00  0.00           C
ATOM   3133  C12 MY  Q 348      30.297  64.980  76.060  1.00  0.00           C
ATOM   3134  C11 PC  Q 349      30.712  63.862  76.994  1.00  0.00           C
ATOM   3135  O12 PC  Q 349      30.685  62.643  76.911  1.00  0.00           O
ATOM   3136  O11 PC  Q 349      31.242  64.410  77.897  1.00  0.00           O
ATOM   3137  C1  PC  Q 349      31.266  63.391  78.937  1.00  0.00           C
ATOM   3138  C2  PC  Q 349      32.672  63.058  79.169  1.00  0.00           C
ATOM   3139  C3  PC  Q 349      33.386  64.396  79.342  1.00  0.00           C
ATOM   3140  O31 PC  Q 349      34.768  64.189  79.438  1.00  0.00           O
ATOM   3141  P31 PC  Q 349      35.373  63.617  80.763  1.00  0.00           P
ATOM   3142  O32 PC  Q 349      35.168  62.054  80.615  1.00  0.00           O
ATOM   3143  C31 PC  Q 349      35.880  61.257  79.732  1.00  0.00           C
ATOM   3144  C32 PC  Q 349      35.357  59.859  79.568  1.00  0.00           C
ATOM   3145  N31 PC  Q 349      35.252  59.072  80.833  1.00  0.00           N
ATOM   3146  C33 PC  Q 349      34.404  59.672  81.910  1.00  0.00           C
ATOM   3147  C34 PC  Q 349      36.632  58.838  81.351  1.00  0.00           C
ATOM   3148  C35 PC  Q 349      34.658  57.825  80.415  1.00  0.00           C
ATOM   3149  O33 PC  Q 349      36.784  63.996  80.804  1.00  0.00           O
ATOM   3150  O34 PC  Q 349      34.602  63.996  81.946  1.00  0.00           O
ATOM   3151  O21 PC  Q 349      33.214  62.406  78.003  1.00  0.00           O
ATOM   3152  C21 PC  Q 349      32.955  61.144  77.869  1.00  0.00           C
ATOM   3153  O22 PC  Q 349      32.372  60.405  78.645  1.00  0.00           O
ATOM   3154 C114 MY  Q 350      31.934  58.545  66.205  1.00  0.00           C
ATOM   3155 C113 MY  Q 350      32.336  57.961  67.363  1.00  0.00           C
ATOM   3156 C112 MY  Q 350      31.958  57.892  68.770  1.00  0.00           C
ATOM   3157 C111 MY  Q 350      32.464  56.794  69.457  1.00  0.00           C
ATOM   3158 C110 MY  Q 350      32.194  56.999  70.892  1.00  0.00           C
ATOM   3159  C19 MY  Q 350      32.843  56.007  71.671  1.00  0.00           C
ATOM   3160  C18 MY  Q 350      32.424  55.814  73.143  1.00  0.00           C
ATOM   3161  C17 MY  Q 350      32.344  57.019  73.923  1.00  0.00           C
ATOM   3162  C16 MY  Q 350      31.980  56.734  75.294  1.00  0.00           C
ATOM   3163  C15 MY  Q 350      31.373  57.745  76.137  1.00  0.00           C
ATOM   3164  C14 MY  Q 350      31.890  59.088  75.715  1.00  0.00           C
ATOM   3165  C13 MY  Q 350      33.366  59.261  76.138  1.00  0.00           C
ATOM   3166  C12 MY  Q 350      33.650  60.702  76.578  1.00  0.00           C
ATOM   3167 C114 MY  R 351      62.999  61.889  60.961  1.00  0.00           C
ATOM   3168 C113 MY  R 351      63.824  61.074  61.539  1.00  0.00           C
ATOM   3169 C112 MY  R 351      65.067  61.919  62.313  1.00  0.00           C
ATOM   3170 C111 MY  R 351      64.759  62.571  63.581  1.00  0.00           C
ATOM   3171 C110 MY  R 351      66.147  62.946  64.206  1.00  0.00           C
ATOM   3172  C19 MY  R 351      66.017  64.094  65.135  1.00  0.00           C
ATOM   3173  C18 MY  R 351      65.166  63.687  66.318  1.00  0.00           C
ATOM   3174  C17 MY  R 351      65.091  64.738  67.424  1.00  0.00           C
ATOM   3175  C16 MY  R 351      64.097  64.252  68.492  1.00  0.00           C
ATOM   3176  C15 MY  R 351      63.457  65.321  69.406  1.00  0.00           C
ATOM   3177  C14 MY  R 351      62.418  64.800  70.430  1.00  0.00           C
ATOM   3178  C13 MY  R 351      62.941  63.584  71.195  1.00  0.00           C
ATOM   3179  C12 MY  R 351      62.311  63.323  72.570  1.00  0.00           C
ATOM   3180  C11 PC  R 352      63.197  62.336  73.245  1.00  0.00           C
ATOM   3181  O12 PC  R 352      64.065  61.722  72.651  1.00  0.00           O
ATOM   3182  O11 PC  R 352      62.716  62.180  74.476  1.00  0.00           O
ATOM   3183  C1  PC  R 352      63.141  61.204  75.430  1.00  0.00           C
ATOM   3184  C2  PC  R 352      64.369  61.515  76.284  1.00  0.00           C
ATOM   3185  C3  PC  R 352      63.806  62.439  77.327  1.00  0.00           C
ATOM   3186  O31 PC  R 352      64.871  62.690  78.236  1.00  0.00           O
ATOM   3187  P31 PC  R 352      65.080  61.873  79.600  1.00  0.00           P
ATOM   3188  O32 PC  R 352      66.261  62.621  80.289  1.00  0.00           O
ATOM   3189  C31 PC  R 352      66.816  63.811  79.820  1.00  0.00           C
ATOM   3190  C32 PC  R 352      66.122  65.024  80.421  1.00  0.00           C
ATOM   3191  N31 PC  R 352      66.162  65.093  81.938  1.00  0.00           N
ATOM   3192  C33 PC  R 352      65.275  64.057  82.589  1.00  0.00           C
ATOM   3193  C34 PC  R 352      65.776  66.477  82.360  1.00  0.00           C
ATOM   3194  C35 PC  R 352      67.527  64.716  82.445  1.00  0.00           C
ATOM   3195  O33 PC  R 352      63.822  62.012  80.363  1.00  0.00           O
ATOM   3196  O34 PC  R 352      65.634  60.527  79.352  1.00  0.00           O
ATOM   3197  O21 PC  R 352      65.462  61.707  75.416  1.00  0.00           O
ATOM   3198  C21 PC  R 352      65.725  62.843  74.998  1.00  0.00           C
ATOM   3199  O22 PC  R 352      65.000  63.829  75.081  1.00  0.00           O
ATOM   3200 C114 MY  R 353      68.966  56.688  64.576  1.00  0.00           C
ATOM   3201 C113 MY  R 353      68.195  56.883  65.882  1.00  0.00           C
ATOM   3202 C112 MY  R 353      67.220  57.932  66.402  1.00  0.00           C
ATOM   3203 C111 MY  R 353      67.525  59.257  65.811  1.00  0.00           C
ATOM   3204 C110 MY  R 353      67.221  60.252  66.858  1.00  0.00           C
ATOM   3205  C19 MY  R 353      68.330  60.246  67.814  1.00  0.00           C
ATOM   3206  C18 MY  R 353      68.165  61.423  68.672  1.00  0.00           C
ATOM   3207  C17 MY  R 353      69.247  61.628  69.745  1.00  0.00           C
ATOM   3208  C16 MY  R 353      68.989  62.865  70.713  1.00  0.00           C
ATOM   3209  C15 MY  R 353      67.900  63.074  71.508  1.00  0.00           C
ATOM   3210  C14 MY  R 353      68.311  64.125  72.573  1.00  0.00           C
ATOM   3211  C13 MY  R 353      67.183  64.143  73.543  1.00  0.00           C
ATOM   3212  C12 MY  R 353      67.059  62.798  74.264  1.00  0.00           C
ATOM   3213 C114 MY  S 354      49.161  95.963  63.606  1.00  0.00           C
ATOM   3214 C113 MY  S 354      49.898  94.852  63.005  1.00  0.00           C
ATOM   3215 C112 MY  S 354      51.309  94.385  63.515  1.00  0.00           C
ATOM   3216 C111 MY  S 354      51.183  93.709  64.865  1.00  0.00           C
ATOM   3217 C110 MY  S 354      52.425  92.983  65.284  1.00  0.00           C
ATOM   3218  C19 MY  S 354      52.227  92.248  66.614  1.00  0.00           C
ATOM   3219  C18 MY  S 354      52.071  93.066  67.919  1.00  0.00           C
ATOM   3220  C17 MY  S 354      52.194  92.201  69.207  1.00  0.00           C
ATOM   3221  C16 MY  S 354      51.354  90.895  69.158  1.00  0.00           C
ATOM   3222  C15 MY  S 354      51.487  89.953  70.390  1.00  0.00           C
ATOM   3223  C14 MY  S 354      51.032  90.471  71.782  1.00  0.00           C
ATOM   3224  C13 MY  S 354      52.037  90.297  72.962  1.00  0.00           C
ATOM   3225  C12 MY  S 354      51.354  90.460  74.349  1.00  0.00           C
ATOM   3226  C11 PC  S 355      51.155  91.943  74.699  1.00  0.00           C
ATOM   3227  O12 PC  S 355      51.027  92.848  73.898  1.00  0.00           O
ATOM   3228  O11 PC  S 355      51.306  92.053  76.008  1.00  0.00           O
ATOM   3229  C1  PC  S 355      51.541  93.347  76.586  1.00  0.00           C
ATOM   3230  C2  PC  S 355      50.430  93.679  77.605  1.00  0.00           C
ATOM   3231  C3  PC  S 355      50.282  92.524  78.641  1.00  0.00           C
ATOM   3232  O31 PC  S 355      49.442  92.881  79.740  1.00  0.00           O
ATOM   3233  P31 PC  S 355      48.012  92.184  79.925  1.00  0.00           P
ATOM   3234  O32 PC  S 355      48.432  90.779  80.580  1.00  0.00           O
ATOM   3235  C31 PC  S 355      49.383  90.799  81.640  1.00  0.00           C
ATOM   3236  C32 PC  S 355      50.643  90.006  81.289  1.00  0.00           C
ATOM   3237  N31 PC  S 355      50.577  88.516  81.062  1.00  0.00           N
ATOM   3238  C33 PC  S 355      49.869  87.888  82.203  1.00  0.00           C
ATOM   3239  C34 PC  S 355      51.984  88.024  81.039  1.00  0.00           C
ATOM   3240  C35 PC  S 355      49.810  88.128  79.812  1.00  0.00           C
ATOM   3241  O33 PC  S 355      47.308  92.975  80.951  1.00  0.00           O
ATOM   3242  O34 PC  S 355      47.352  91.956  78.619  1.00  0.00           O
ATOM   3243  O21 PC  S 355      49.181  93.860  76.946  1.00  0.00           O
ATOM   3244  C21 PC  S 355      48.889  95.096  76.609  1.00  0.00           C
ATOM   3245  O22 PC  S 355      49.679  96.005  76.425  1.00  0.00           O
ATOM   3246 C114 MY  S 356      46.811  92.293  65.075  1.00  0.00           C
ATOM   3247 C113 MY  S 356      45.907  93.316  65.625  1.00  0.00           C
ATOM   3248 C112 MY  S 356      46.372  94.688  66.117  1.00  0.00           C
ATOM   3249 C111 MY  S 356      47.520  94.554  67.090  1.00  0.00           C
ATOM   3250 C110 MY  S 356      47.226  93.801  68.412  1.00  0.00           C
ATOM   3251  C19 MY  S 356      48.506  93.691  69.254  1.00  0.00           C
ATOM   3252  C18 MY  S 356      48.354  93.176  70.667  1.00  0.00           C
ATOM   3253  C17 MY  S 356      48.030  94.357  71.536  1.00  0.00           C
ATOM   3254  C16 MY  S 356      46.777  94.090  72.080  1.00  0.00           C
ATOM   3255  C15 MY  S 356      47.155  93.110  73.206  1.00  0.00           C
ATOM   3256  C14 MY  S 356      47.368  93.579  74.684  1.00  0.00           C
ATOM   3257  C13 MY  S 356      46.931  95.018  75.084  1.00  0.00           C
ATOM   3258  C12 MY  S 356      47.368  95.213  76.544  1.00  0.00           C
ATOM   3259 C114 MY  T 357      50.251  57.416  65.054  1.00  0.00           C
ATOM   3260 C113 MY  T 357      50.368  55.898  65.371  1.00  0.00           C
ATOM   3261 C112 MY  T 357      51.052  55.473  66.686  1.00  0.00           C
ATOM   3262 C111 MY  T 357      50.354  56.142  67.863  1.00  0.00           C
ATOM   3263 C110 MY  T 357      51.032  55.787  69.154  1.00  0.00           C
ATOM   3264  C19 MY  T 357      50.315  56.185  70.437  1.00  0.00           C
ATOM   3265  C18 MY  T 357      48.900  55.608  70.556  1.00  0.00           C
ATOM   3266  C17 MY  T 357      48.333  55.591  71.990  1.00  0.00           C
ATOM   3267  C16 MY  T 357      48.574  56.920  72.763  1.00  0.00           C
ATOM   3268  C15 MY  T 357      47.759  57.217  74.038  1.00  0.00           C
ATOM   3269  C14 MY  T 357      47.937  56.212  75.177  1.00  0.00           C
ATOM   3270  C13 MY  T 357      46.949  55.057  74.970  1.00  0.00           C
ATOM   3271  C12 MY  T 357      47.039  53.954  76.031  1.00  0.00           C
ATOM   3272  C11 PC  T 358      48.440  53.388  76.015  1.00  0.00           C
ATOM   3273  O12 PC  T 358      49.132  53.312  75.015  1.00  0.00           O
ATOM   3274  O11 PC  T 358      48.797  52.975  77.224  1.00  0.00           O
ATOM   3275  C1  PC  T 358      50.177  52.584  77.279  1.00  0.00           C
ATOM   3276  C2  PC  T 358      51.162  53.732  77.706  1.00  0.00           C
ATOM   3277  C3  PC  T 358      50.727  54.518  78.982  1.00  0.00           C
ATOM   3278  O31 PC  T 358      49.500  55.249  78.810  1.00  0.00           O
ATOM   3279  P31 PC  T 358      49.459  56.851  78.960  1.00  0.00           P
ATOM   3280  O32 PC  T 358      50.064  57.040  80.418  1.00  0.00           O
ATOM   3281  C31 PC  T 358      49.316  57.032  81.631  1.00  0.00           C
ATOM   3282  C32 PC  T 358      48.647  58.404  81.949  1.00  0.00           C
ATOM   3283  N31 PC  T 358      49.545  59.639  82.024  1.00  0.00           N
ATOM   3284  C33 PC  T 358      48.877  60.771  82.736  1.00  0.00           C
ATOM   3285  C34 PC  T 358      49.930  60.093  80.637  1.00  0.00           C
ATOM   3286  C35 PC  T 358      50.748  59.277  82.847  1.00  0.00           C
ATOM   3287  O33 PC  T 358      50.450  57.487  78.067  1.00  0.00           O
ATOM   3288  O34 PC  T 358      48.069  57.364  78.928  1.00  0.00           O
ATOM   3289  O21 PC  T 358      51.309  54.659  76.628  1.00  0.00           O
ATOM   3290  C21 PC  T 358      52.348  55.457  76.711  1.00  0.00           C
ATOM   3291  O22 PC  T 358      53.314  55.311  77.450  1.00  0.00           O
ATOM   3292 C114 MY  T 359      56.823  60.459  64.209  1.00  0.00           C
ATOM   3293 C113 MY  T 359      55.581  59.779  63.685  1.00  0.00           C
ATOM   3294 C112 MY  T 359      55.392  58.321  64.043  1.00  0.00           C
ATOM   3295 C111 MY  T 359      55.196  58.131  65.560  1.00  0.00           C
ATOM   3296 C110 MY  T 359      54.052  58.647  66.334  1.00  0.00           C
ATOM   3297  C19 MY  T 359      53.785  58.172  67.763  1.00  0.00           C
ATOM   3298  C18 MY  T 359      55.000  58.070  68.584  1.00  0.00           C
ATOM   3299  C17 MY  T 359      54.925  57.469  70.023  1.00  0.00           C
ATOM   3300  C16 MY  T 359      53.938  57.860  71.032  1.00  0.00           C
ATOM   3301  C15 MY  T 359      53.840  57.019  72.239  1.00  0.00           C
ATOM   3302  C14 MY  T 359      53.051  57.372  73.484  1.00  0.00           C
ATOM   3303  C13 MY  T 359      53.076  56.276  74.507  1.00  0.00           C
ATOM   3304  C12 MY  T 359      52.182  56.568  75.696  1.00  0.00           C
ATOM   3305 C114 MY  U 360      69.463  94.466  66.539  1.00  0.00           C
ATOM   3306 C113 MY  U 360      69.941  94.176  67.760  1.00  0.00           C
ATOM   3307 C112 MY  U 360      69.383  94.968  68.830  1.00  0.00           C
ATOM   3308 C111 MY  U 360      67.872  95.161  69.018  1.00  0.00           C
ATOM   3309 C110 MY  U 360      67.666  96.046  70.240  1.00  0.00           C
ATOM   3310  C19 MY  U 360      66.445  95.689  71.082  1.00  0.00           C
ATOM   3311  C18 MY  U 360      66.275  96.678  72.231  1.00  0.00           C
ATOM   3312  C17 MY  U 360      65.212  96.263  73.214  1.00  0.00           C
ATOM   3313  C16 MY  U 360      65.409  94.889  73.776  1.00  0.00           C
ATOM   3314  C15 MY  U 360      65.024  94.801  75.206  1.00  0.00           C
ATOM   3315  C14 MY  U 360      64.961  93.345  75.441  1.00  0.00           C
ATOM   3316  C13 MY  U 360      65.771  92.714  76.222  1.00  0.00           C
ATOM   3317  C12 MY  U 360      66.141  93.455  77.452  1.00  0.00           C
ATOM   3318  C11 PC  U 361      67.508  93.113  77.527  1.00  0.00           C
ATOM   3319  O12 PC  U 361      68.031  92.483  76.643  1.00  0.00           O
ATOM   3320  O11 PC  U 361      68.031  93.691  78.525  1.00  0.00           O
ATOM   3321  C1  PC  U 361      69.347  93.328  78.871  1.00  0.00           C
ATOM   3322  C2  PC  U 361      70.126  94.526  79.397  1.00  0.00           C
ATOM   3323  C3  PC  U 361      69.446  95.058  80.653  1.00  0.00           C
ATOM   3324  O31 PC  U 361      68.095  95.490  80.431  1.00  0.00           O
ATOM   3325  P31 PC  U 361      67.762  97.032  80.553  1.00  0.00           P
ATOM   3326  O32 PC  U 361      66.156  96.963  80.583  1.00  0.00           O
ATOM   3327  C31 PC  U 361      65.511  96.425  81.735  1.00  0.00           C
ATOM   3328  C32 PC  U 361      64.105  95.806  81.499  1.00  0.00           C
ATOM   3329  N31 PC  U 361      63.980  94.610  80.570  1.00  0.00           N
ATOM   3330  C33 PC  U 361      64.838  93.430  80.951  1.00  0.00           C
ATOM   3331  C34 PC  U 361      64.321  95.141  79.223  1.00  0.00           C
ATOM   3332  C35 PC  U 361      62.573  94.121  80.511  1.00  0.00           C
ATOM   3333  O33 PC  U 361      68.283  97.560  81.834  1.00  0.00           O
ATOM   3334  O34 PC  U 361      68.160  97.702  79.297  1.00  0.00           O
ATOM   3335  O21 PC  U 361      70.073  95.558  78.434  1.00  0.00           O
ATOM   3336  C21 PC  U 361      71.045  95.543  77.632  1.00  0.00           C
ATOM   3337  O22 PC  U 361      72.056  94.851  77.655  1.00  0.00           O
ATOM   3338 C114 MY  U 362      71.736  98.628  62.728  1.00  0.00           C
ATOM   3339 C113 MY  U 362      70.733  99.050  64.174  1.00  0.00           C
ATOM   3340 C112 MY  U 362      70.979  99.202  66.002  1.00  0.00           C
ATOM   3341 C111 MY  U 362      71.750  98.004  67.039  1.00  0.00           C
ATOM   3342 C110 MY  U 362      71.381  97.949  68.290  1.00  0.00           C
ATOM   3343  C19 MY  U 362      72.014  99.123  68.934  1.00  0.00           C
ATOM   3344  C18 MY  U 362      71.368  99.321  70.194  1.00  0.00           C
ATOM   3345  C17 MY  U 362      70.857  98.015  70.720  1.00  0.00           C
ATOM   3346  C16 MY  U 362      70.065  98.205  72.072  1.00  0.00           C
ATOM   3347  C15 MY  U 362      70.375  97.499  73.437  1.00  0.00           C
ATOM   3348  C14 MY  U 362      69.419  97.155  74.535  1.00  0.00           C
ATOM   3349  C13 MY  U 362      69.740  96.168  75.655  1.00  0.00           C
ATOM   3350  C12 MY  U 362      70.740  96.583  76.570  1.00  0.00           C
ATOM   3351 C114 MY  V 363      61.552  57.980  62.679  1.00  0.00           C
ATOM   3352 C113 MY  V 363      61.945  58.030  64.181  1.00  0.00           C
ATOM   3353 C112 MY  V 363      62.299  56.935  65.103  1.00  0.00           C
ATOM   3354 C111 MY  V 363      62.791  57.246  66.479  1.00  0.00           C
ATOM   3355 C110 MY  V 363      63.411  56.099  67.216  1.00  0.00           C
ATOM   3356  C19 MY  V 363      63.548  56.379  68.712  1.00  0.00           C
ATOM   3357  C18 MY  V 363      63.876  55.218  69.594  1.00  0.00           C
ATOM   3358  C17 MY  V 363      63.945  55.444  71.093  1.00  0.00           C
ATOM   3359  C16 MY  V 363      62.795  56.033  71.909  1.00  0.00           C
ATOM   3360  C15 MY  V 363      62.763  56.094  73.423  1.00  0.00           C
ATOM   3361  C14 MY  V 363      64.002  56.740  73.976  1.00  0.00           C
ATOM   3362  C13 MY  V 363      64.136  58.199  74.026  1.00  0.00           C
ATOM   3363  C12 MY  V 363      65.173  59.053  74.594  1.00  0.00           C
ATOM   3364  C11 PC  V 364      64.903  58.567  76.027  1.00  0.00           C
ATOM   3365  O12 PC  V 364      65.463  57.657  76.591  1.00  0.00           O
ATOM   3366  O11 PC  V 364      63.786  59.042  76.536  1.00  0.00           O
ATOM   3367  C1  PC  V 364      63.766  59.184  77.961  1.00  0.00           C
ATOM   3368  C2  PC  V 364      62.490  58.726  78.308  1.00  0.00           C
ATOM   3369  C3  PC  V 364      62.261  58.810  79.807  1.00  0.00           C
ATOM   3370  O31 PC  V 364      62.980  57.710  80.291  1.00  0.00           O
ATOM   3371  P31 PC  V 364      62.384  56.645  81.251  1.00  0.00           P
ATOM   3372  O32 PC  V 364      62.886  55.316  80.515  1.00  0.00           O
ATOM   3373  C31 PC  V 364      64.308  55.209  80.326  1.00  0.00           C
ATOM   3374  C32 PC  V 364      64.724  53.898  79.619  1.00  0.00           C
ATOM   3375  N31 PC  V 364      64.262  52.577  80.225  1.00  0.00           N
ATOM   3376  C33 PC  V 364      64.548  51.553  79.292  1.00  0.00           C
ATOM   3377  C34 PC  V 364      62.814  52.423  80.333  1.00  0.00           C
ATOM   3378  C35 PC  V 364      64.948  52.297  81.526  1.00  0.00           C
ATOM   3379  O33 PC  V 364      63.085  56.715  82.550  1.00  0.00           O
ATOM   3380  O34 PC  V 364      60.908  56.596  81.263  1.00  0.00           O
ATOM   3381  O21 PC  V 364      62.523  57.410  77.726  1.00  0.00           O
ATOM   3382  C21 PC  V 364      61.427  56.908  77.910  1.00  0.00           C
ATOM   3383  O22 PC  V 364      60.461  57.531  78.314  1.00  0.00           O
ATOM   3384 C114 MY  V 365      56.760  52.411  66.023  1.00  0.00           C
ATOM   3385 C113 MY  V 365      57.306  53.241  66.991  1.00  0.00           C
ATOM   3386 C112 MY  V 365      58.415  53.752  67.673  1.00  0.00           C
ATOM   3387 C111 MY  V 365      58.519  52.917  69.008  1.00  0.00           C
ATOM   3388 C110 MY  V 365      59.692  52.030  69.417  1.00  0.00           C
ATOM   3389  C19 MY  V 365      59.948  51.560  70.627  1.00  0.00           C
ATOM   3390  C18 MY  V 365      59.231  52.529  71.732  1.00  0.00           C
ATOM   3391  C17 MY  V 365      59.501  52.723  73.398  1.00  0.00           C
ATOM   3392  C16 MY  V 365      59.747  53.712  74.481  1.00  0.00           C
ATOM   3393  C15 MY  V 365      60.523  53.353  75.818  1.00  0.00           C
ATOM   3394  C14 MY  V 365      59.760  53.826  76.955  1.00  0.00           C
ATOM   3395  C13 MY  V 365      60.146  55.069  76.927  1.00  0.00           C
ATOM   3396  C12 MY  V 365      61.467  55.530  77.240  1.00  0.00           C
ATOM   3397  C12 OL  W 366      65.198  67.162  76.260  1.00  0.00           C
ATOM   3398  C13 OL  W 366      66.010  67.498  75.024  1.00  0.00           C
ATOM   3399  C14 OL  W 366      65.225  68.432  74.214  1.00  0.00           C
ATOM   3400  C15 OL  W 366      66.191  69.196  73.291  1.00  0.00           C
ATOM   3401  C16 OL  W 366      65.678  69.899  72.155  1.00  0.00           C
ATOM   3402  C17 OL  W 366      66.057  71.004  71.158  1.00  0.00           C
ATOM   3403  C18 OL  W 366      67.024  70.135  70.338  1.00  0.00           C
ATOM   3404  C19 OL  W 366      68.273  70.007  70.907  1.00  0.00           C
ATOM   3405 C110 OL  W 366      68.946  68.900  70.846  1.00  0.00           C
ATOM   3406 C111 OL  W 366      68.709  67.506  70.230  1.00  0.00           C
ATOM   3407 C112 OL  W 366      69.277  67.191  68.816  1.00  0.00           C
ATOM   3408 C113 OL  W 366      69.110  68.222  67.680  1.00  0.00           C
ATOM   3409 C114 OL  W 366      69.914  67.849  66.405  1.00  0.00           C
ATOM   3410 C115 OL  W 366      69.636  68.625  65.106  1.00  0.00           C
ATOM   3411 C116 OL  W 366      68.277  68.341  64.530  1.00  0.00           C
ATOM   3412 C117 OL  W 366      67.393  69.401  64.967  1.00  0.00           C
ATOM   3413 C118 OL  W 366      66.139  69.271  64.523  1.00  0.00           C
ATOM   3414  C11 PGR W 367      65.128  68.259  77.315  1.00  0.00           C
ATOM   3415  O12 PGR W 367      64.133  68.544  77.953  1.00  0.00           O
ATOM   3416  O11 PGR W 367      66.333  68.795  77.534  1.00  0.00           O
ATOM   3417  C1  PGR W 367      66.308  69.544  78.772  1.00  0.00           C
ATOM   3418  C2  PGR W 367      67.687  70.039  79.099  1.00  0.00           C
ATOM   3419  C3  PGR W 367      67.805  70.511  80.582  1.00  0.00           C
ATOM   3420  O31 PGR W 367      66.625  71.216  80.878  1.00  0.00           O
ATOM   3421  P31 PGR W 367      66.087  71.265  82.360  1.00  0.00           P
ATOM   3422  O32 PGR W 367      67.371  71.593  83.189  1.00  0.00           O
ATOM   3423  C31 PGR W 367      67.912  72.905  83.173  1.00  0.00           C
ATOM   3424  C32 PGR W 367      69.396  72.879  83.568  1.00  0.00           C
ATOM   3425  O35 PGR W 367      70.041  71.884  82.790  1.00  0.00           O
ATOM   3426  C33 PGR W 367      70.152  74.224  83.336  1.00  0.00           C
ATOM   3427  O33 PGR W 367      65.218  72.452  82.450  1.00  0.00           O
ATOM   3428  O34 PGR W 367      65.675  69.901  82.757  1.00  0.00           O
ATOM   3429  O21 PGR W 367      67.897  71.082  78.085  1.00  0.00           O
ATOM   3430  C21 PGR W 367      69.123  71.308  78.136  1.00  0.00           C
ATOM   3431  O22 PGR W 367      69.833  70.592  78.859  1.00  0.00           O
ATOM   3432  O36 PGR W 367      70.189  74.602  81.953  1.00  0.00           O
ATOM   3433  C12 OL  W 368      69.503  72.333  76.928  1.00  0.00           C
ATOM   3434  C13 OL  W 368      70.169  71.540  75.727  1.00  0.00           C
ATOM   3435  C14 OL  W 368      70.696  72.221  74.423  1.00  0.00           C
ATOM   3436  C15 OL  W 368      72.026  72.934  74.384  1.00  0.00           C
ATOM   3437  C16 OL  W 368      72.734  73.528  73.243  1.00  0.00           C
ATOM   3438  C17 OL  W 368      72.020  74.752  72.758  1.00  0.00           C
ATOM   3439  C18 OL  W 368      71.652  74.607  71.305  1.00  0.00           C
ATOM   3440  C19 OL  W 368      70.474  73.729  71.077  1.00  0.00           C
ATOM   3441 C110 OL  W 368      69.893  73.498  69.924  1.00  0.00           C
ATOM   3442 C111 OL  W 368      70.292  74.052  68.691  1.00  0.00           C
ATOM   3443 C112 OL  W 368      69.164  74.954  68.291  1.00  0.00           C
ATOM   3444 C113 OL  W 368      67.963  74.350  67.728  1.00  0.00           C
ATOM   3445 C114 OL  W 368      68.050  73.528  66.447  1.00  0.00           C
ATOM   3446 C115 OL  W 368      66.880  73.583  65.439  1.00  0.00           C
ATOM   3447 C116 OL  W 368      67.086  74.616  64.344  1.00  0.00           C
ATOM   3448 C117 OL  W 368      66.660  74.386  63.008  1.00  0.00           C
ATOM   3449 C118 OL  W 368      67.017  75.419  61.850  1.00  0.00           C
ATOM   3450 C114 MY  X 369      84.243  62.153  65.153  1.00  0.00           C
ATOM   3451 C113 MY  X 369      83.893  60.677  65.137  1.00  0.00           C
ATOM   3452 C112 MY  X 369      83.355  60.058  66.427  1.00  0.00           C
ATOM   3453 C111 MY  X 369      84.326  58.973  66.931  1.00  0.00           C
ATOM   3454 C110 MY  X 369      83.864  58.289  68.243  1.00  0.00           C
ATOM   3455  C19 MY  X 369      83.564  59.107  69.406  1.00  0.00           C
ATOM   3456  C18 MY  X 369      83.749  58.587  70.901  1.00  0.00           C
ATOM   3457  C17 MY  X 369      82.434  58.656  71.634  1.00  0.00           C
ATOM   3458  C16 MY  X 369      81.573  59.967  71.813  1.00  0.00           C
ATOM   3459  C15 MY  X 369      80.234  59.777  72.513  1.00  0.00           C
ATOM   3460  C14 MY  X 369      80.294  58.923  73.793  1.00  0.00           C
ATOM   3461  C13 MY  X 369      80.192  57.420  73.502  1.00  0.00           C
ATOM   3462  C12 MY  X 369      80.680  56.678  74.746  1.00  0.00           C
ATOM   3463  C11 PC  X 370      82.165  56.883  74.967  1.00  0.00           C
ATOM   3464  O12 PC  X 370      83.046  56.566  74.180  1.00  0.00           O
ATOM   3465  O11 PC  X 370      82.305  57.419  76.112  1.00  0.00           O
ATOM   3466  C1  PC  X 370      83.468  58.188  76.439  1.00  0.00           C
ATOM   3467  C2  PC  X 370      83.042  59.457  77.251  1.00  0.00           C
ATOM   3468  C3  PC  X 370      82.230  59.054  78.513  1.00  0.00           C
ATOM   3469  O31 PC  X 370      81.174  58.196  78.160  1.00  0.00           O
ATOM   3470  P31 PC  X 370      79.682  58.407  78.469  1.00  0.00           P
ATOM   3471  O32 PC  X 370      79.715  59.204  79.861  1.00  0.00           O
ATOM   3472  C31 PC  X 370      78.594  59.061  80.710  1.00  0.00           C
ATOM   3473  C32 PC  X 370      78.627  60.186  81.788  1.00  0.00           C
ATOM   3474  N31 PC  X 370      79.832  60.334  82.732  1.00  0.00           N
ATOM   3475  C33 PC  X 370      80.284  58.981  83.226  1.00  0.00           C
ATOM   3476  C34 PC  X 370      79.489  61.291  83.825  1.00  0.00           C
ATOM   3477  C35 PC  X 370      80.952  61.020  82.014  1.00  0.00           C
ATOM   3478  O33 PC  X 370      79.104  59.330  77.473  1.00  0.00           O
ATOM   3479  O34 PC  X 370      79.028  57.084  78.648  1.00  0.00           O
ATOM   3480  O21 PC  X 370      82.234  60.279  76.377  1.00  0.00           O
ATOM   3481  C21 PC  X 370      82.488  61.563  76.326  1.00  0.00           C
ATOM   3482  O22 PC  X 370      83.349  62.141  76.939  1.00  0.00           O
ATOM   3483 C114 MY  X 371      77.909  60.253  64.973  1.00  0.00           C
ATOM   3484 C113 MY  X 371      79.109  60.828  65.680  1.00  0.00           C
ATOM   3485 C112 MY  X 371      79.320  62.426  65.694  1.00  0.00           C
ATOM   3486 C111 MY  X 371      78.803  63.028  66.814  1.00  0.00           C
ATOM   3487 C110 MY  X 371      79.670  62.922  67.974  1.00  0.00           C
ATOM   3488  C19 MY  X 371      80.947  63.803  67.946  1.00  0.00           C
ATOM   3489  C18 MY  X 371      81.586  63.811  69.340  1.00  0.00           C
ATOM   3490  C17 MY  X 371      80.604  64.098  70.494  1.00  0.00           C
ATOM   3491  C16 MY  X 371      81.208  64.195  71.903  1.00  0.00           C
ATOM   3492  C15 MY  X 371      80.119  64.015  72.992  1.00  0.00           C
ATOM   3493  C14 MY  X 371      80.584  64.236  74.396  1.00  0.00           C
ATOM   3494  C13 MY  X 371      81.934  63.603  74.830  1.00  0.00           C
ATOM   3495  C12 MY  X 371      81.537  62.229  75.359  1.00  0.00           C
ATOM   3496 C114 MY  Y 372      43.812  53.203  64.196  1.00  0.00           C
ATOM   3497 C113 MY  Y 372      42.704  53.899  64.136  1.00  0.00           C
ATOM   3498 C112 MY  Y 372      42.716  54.842  65.236  1.00  0.00           C
ATOM   3499 C111 MY  Y 372      41.832  54.182  66.220  1.00  0.00           C
ATOM   3500 C110 MY  Y 372      41.588  54.940  67.505  1.00  0.00           C
ATOM   3501  C19 MY  Y 372      40.574  54.335  68.432  1.00  0.00           C
ATOM   3502  C18 MY  Y 372      40.754  54.960  69.808  1.00  0.00           C
ATOM   3503  C17 MY  Y 372      39.732  54.406  70.759  1.00  0.00           C
ATOM   3504  C16 MY  Y 372      38.318  54.789  70.391  1.00  0.00           C
ATOM   3505  C15 MY  Y 372      37.452  53.948  71.248  1.00  0.00           C
ATOM   3506  C14 MY  Y 372      37.798  54.286  72.754  1.00  0.00           C
ATOM   3507  C13 MY  Y 372      37.784  55.812  73.387  1.00  0.00           C
ATOM   3508  C12 MY  Y 372      38.164  56.096  74.904  1.00  0.00           C
ATOM   3509  C11 PC  Y 373      37.430  55.684  76.201  1.00  0.00           C
ATOM   3510  O12 PC  Y 373      36.726  54.749  76.216  1.00  0.00           O
ATOM   3511  O11 PC  Y 373      37.620  56.269  77.351  1.00  0.00           O
ATOM   3512  C1  PC  Y 373      36.792  55.569  78.328  1.00  0.00           C
ATOM   3513  C2  PC  Y 373      37.448  54.426  79.053  1.00  0.00           C
ATOM   3514  C3  PC  Y 373      38.685  54.818  79.721  1.00  0.00           C
ATOM   3515  O31 PC  Y 373      39.793  54.395  78.938  1.00  0.00           O
ATOM   3516  P31 PC  Y 373      40.759  55.537  78.515  1.00  0.00           P
ATOM   3517  O32 PC  Y 373      41.613  55.801  79.817  1.00  0.00           O
ATOM   3518  C31 PC  Y 373      42.658  54.932  80.244  1.00  0.00           C
ATOM   3519  C32 PC  Y 373      42.904  55.260  81.747  1.00  0.00           C
ATOM   3520  N31 PC  Y 373      41.742  55.042  82.733  1.00  0.00           N
ATOM   3521  C33 PC  Y 373      42.244  55.162  84.133  1.00  0.00           C
ATOM   3522  C34 PC  Y 373      41.129  53.680  82.522  1.00  0.00           C
ATOM   3523  C35 PC  Y 373      40.675  56.086  82.565  1.00  0.00           C
ATOM   3524  O33 PC  Y 373      41.651  55.151  77.417  1.00  0.00           O
ATOM   3525  O34 PC  Y 373      39.886  56.678  78.293  1.00  0.00           O
ATOM   3526  O21 PC  Y 373      37.505  53.312  78.166  1.00  0.00           O
ATOM   3527  C21 PC  Y 373      37.747  52.127  78.655  1.00  0.00           C
ATOM   3528  O22 PC  Y 373      37.879  51.701  79.780  1.00  0.00           O
ATOM   3529 C114 MY  Y 374      37.461  52.448  65.829  1.00  0.00           C
ATOM   3530 C113 MY  Y 374      37.281  51.941  67.205  1.00  0.00           C
ATOM   3531 C112 MY  Y 374      38.413  51.041  67.593  1.00  0.00           C
ATOM   3532 C111 MY  Y 374      38.256  50.661  69.069  1.00  0.00           C
ATOM   3533 C110 MY  Y 374      39.310  49.688  69.494  1.00  0.00           C
ATOM   3534  C19 MY  Y 374      39.239  49.007  70.794  1.00  0.00           C
ATOM   3535  C18 MY  Y 374      39.485  50.113  71.732  1.00  0.00           C
ATOM   3536  C17 MY  Y 374      40.726  50.601  72.374  1.00  0.00           C
ATOM   3537  C16 MY  Y 374      41.270  49.983  73.713  1.00  0.00           C
ATOM   3538  C15 MY  Y 374      41.006  50.797  74.969  1.00  0.00           C
ATOM   3539  C14 MY  Y 374      39.642  50.885  75.532  1.00  0.00           C
ATOM   3540  C13 MY  Y 374      39.352  51.394  76.912  1.00  0.00           C
ATOM   3541  C12 MY  Y 374      37.898  51.266  77.506  1.00  0.00           C
ATOM   3542 C114 MY  Z 375      74.688  86.056  61.367  1.00  0.00           C
ATOM   3543 C113 MY  Z 375      75.799  85.628  62.054  1.00  0.00           C
ATOM   3544 C112 MY  Z 375      77.047  85.440  61.313  1.00  0.00           C
ATOM   3545 C111 MY  Z 375      77.776  84.784  62.306  1.00  0.00           C
ATOM   3546 C110 MY  Z 375      78.005  85.248  63.562  1.00  0.00           C
ATOM   3547  C19 MY  Z 375      79.521  85.712  63.287  1.00  0.00           C
ATOM   3548  C18 MY  Z 375      79.693  86.607  64.360  1.00  0.00           C
ATOM   3549  C17 MY  Z 375      79.716  85.744  64.705  1.00  0.00           C
ATOM   3550  C16 MY  Z 375      79.651  84.846  66.374  1.00  0.00           C
ATOM   3551  C15 MY  Z 375      79.070  85.276  68.069  1.00  0.00           C
ATOM   3552  C14 MY  Z 375      79.686  85.864  69.545  1.00  0.00           C
ATOM   3553  C13 MY  Z 375      79.789  86.981  70.613  1.00  0.00           C
ATOM   3554  C12 MY  Z 375      79.799  85.780  71.423  1.00  0.00           C
ATOM   3555  C11 PC  Z 376      79.572  86.300  72.673  1.00  0.00           C
ATOM   3556  O12 PC  Z 376      78.914  87.285  72.942  1.00  0.00           O
ATOM   3557  O11 PC  Z 376      80.262  85.516  73.412  1.00  0.00           O
ATOM   3558  C1  PC  Z 376      80.180  85.803  74.772  1.00  0.00           C
ATOM   3559  C2  PC  Z 376      79.249  84.794  75.486  1.00  0.00           C
ATOM   3560  C3  PC  Z 376      79.400  85.172  76.996  1.00  0.00           C
ATOM   3561  O31 PC  Z 376      79.379  84.111  77.955  1.00  0.00           O
ATOM   3562  P31 PC  Z 376      78.017  83.604  78.526  1.00  0.00           P
ATOM   3563  O32 PC  Z 376      77.669  84.501  79.773  1.00  0.00           O
ATOM   3564  C31 PC  Z 376      78.672  85.025  80.599  1.00  0.00           C
ATOM   3565  C32 PC  Z 376      78.231  84.953  82.047  1.00  0.00           C
ATOM   3566  N31 PC  Z 376      78.138  83.598  82.689  1.00  0.00           N
ATOM   3567  C33 PC  Z 376      77.814  83.817  84.120  1.00  0.00           C
ATOM   3568  C34 PC  Z 376      79.420  82.813  82.521  1.00  0.00           C
ATOM   3569  C35 PC  Z 376      77.015  82.764  82.169  1.00  0.00           C
ATOM   3570  O33 PC  Z 376      77.013  83.964  77.521  1.00  0.00           O
ATOM   3571  O34 PC  Z 376      78.168  82.223  79.043  1.00  0.00           O
ATOM   3572  O21 PC  Z 376      79.627  83.414  75.203  1.00  0.00           O
ATOM   3573  C21 PC  Z 376      78.740  82.697  74.512  1.00  0.00           C
ATOM   3574  O22 PC  Z 376      77.687  83.111  74.063  1.00  0.00           O
ATOM   3575 C114 MY  Z 377      74.363  86.451  64.957  1.00  0.00           C
ATOM   3576 C113 MY  Z 377      73.914  85.104  64.676  1.00  0.00           C
ATOM   3577 C112 MY  Z 377      73.951  84.435  65.939  1.00  0.00           C
ATOM   3578 C111 MY  Z 377      74.099  83.195  65.483  1.00  0.00           C
ATOM   3579 C110 MY  Z 377      75.198  82.435  65.749  1.00  0.00           C
ATOM   3580  C19 MY  Z 377      76.509  82.395  66.243  1.00  0.00           C
ATOM   3581  C18 MY  Z 377      76.435  81.333  67.370  1.00  0.00           C
ATOM   3582  C17 MY  Z 377      77.360  81.674  68.432  1.00  0.00           C
ATOM   3583  C16 MY  Z 377      77.607  80.561  69.411  1.00  0.00           C
ATOM   3584  C15 MY  Z 377      78.756  80.952  70.326  1.00  0.00           C
ATOM   3585  C14 MY  Z 377      78.335  81.155  71.780  1.00  0.00           C
ATOM   3586  C13 MY  Z 377      79.570  81.198  72.685  1.00  0.00           C
ATOM   3587  C12 MY  Z 377      79.297  81.301  74.205  1.00  0.00           C
ATOM   3588 C114 MY  a 378      74.768  60.933  65.190  1.00  0.00           C
ATOM   3589 C113 MY  a 378      75.678  61.889  65.932  1.00  0.00           C
ATOM   3590 C112 MY  a 378      75.430  63.350  65.871  1.00  0.00           C
ATOM   3591 C111 MY  a 378      74.879  64.221  66.905  1.00  0.00           C
ATOM   3592 C110 MY  a 378      74.969  65.691  66.512  1.00  0.00           C
ATOM   3593  C19 MY  a 378      73.878  66.484  67.160  1.00  0.00           C
ATOM   3594  C18 MY  a 378      73.921  66.676  68.667  1.00  0.00           C
ATOM   3595  C17 MY  a 378      72.868  67.625  69.216  1.00  0.00           C
ATOM   3596  C16 MY  a 378      72.759  67.524  70.738  1.00  0.00           C
ATOM   3597  C15 MY  a 378      71.895  68.599  71.323  1.00  0.00           C
ATOM   3598  C14 MY  a 378      71.720  68.584  72.859  1.00  0.00           C
ATOM   3599  C13 MY  a 378      70.903  67.441  73.486  1.00  0.00           C
ATOM   3600  C12 MY  a 378      70.645  67.661  75.001  1.00  0.00           C
ATOM   3601  C11 PC  a 379      69.749  66.607  75.680  1.00  0.00           C
ATOM   3602  O12 PC  a 379      69.417  65.547  75.187  1.00  0.00           O
ATOM   3603  O11 PC  a 379      69.364  67.043  76.880  1.00  0.00           O
ATOM   3604  C1  PC  a 379      68.765  66.080  77.776  1.00  0.00           C
ATOM   3605  C2  PC  a 379      69.761  65.144  78.504  1.00  0.00           C
ATOM   3606  C3  PC  a 379      70.745  65.954  79.353  1.00  0.00           C
ATOM   3607  O31 PC  a 379      71.608  66.571  78.456  1.00  0.00           O
ATOM   3608  P31 PC  a 379      72.952  67.136  78.942  1.00  0.00           P
ATOM   3609  O32 PC  a 379      73.569  66.141  79.956  1.00  0.00           O
ATOM   3610  C31 PC  a 379      74.900  66.370  80.404  1.00  0.00           C
ATOM   3611  C32 PC  a 379      74.948  66.076  81.898  1.00  0.00           C
ATOM   3612  N31 PC  a 379      74.651  64.672  82.369  1.00  0.00           N
ATOM   3613  C33 PC  a 379      74.946  64.604  83.821  1.00  0.00           C
ATOM   3614  C34 PC  a 379      75.513  63.702  81.629  1.00  0.00           C
ATOM   3615  C35 PC  a 379      73.199  64.425  82.117  1.00  0.00           C
ATOM   3616  O33 PC  a 379      73.786  67.124  77.736  1.00  0.00           O
ATOM   3617  O34 PC  a 379      72.640  68.286  79.789  1.00  0.00           O
ATOM   3618  O21 PC  a 379      70.422  64.312  77.553  1.00  0.00           O
ATOM   3619  C21 PC  a 379      71.183  63.413  78.141  1.00  0.00           C
ATOM   3620  O22 PC  a 379      71.114  63.047  79.302  1.00  0.00           O
ATOM   3621 C114 MY  a 380      69.692  61.793  65.991  1.00  0.00           C
ATOM   3622 C113 MY  a 380      70.350  62.142  67.241  1.00  0.00           C
ATOM   3623 C112 MY  a 380      69.686  63.448  67.832  1.00  0.00           C
ATOM   3624 C111 MY  a 380      70.639  64.206  68.709  1.00  0.00           C
ATOM   3625 C110 MY  a 380      71.707  63.476  69.702  1.00  0.00           C
ATOM   3626  C19 MY  a 380      71.462  62.824  71.131  1.00  0.00           C
ATOM   3627  C18 MY  a 380      72.117  61.993  72.124  1.00  0.00           C
ATOM   3628  C17 MY  a 380      73.415  62.641  72.162  1.00  0.00           C
ATOM   3629  C16 MY  a 380      73.347  64.044  72.801  1.00  0.00           C
ATOM   3630  C15 MY  a 380      72.945  64.112  74.284  1.00  0.00           C
ATOM   3631  C14 MY  a 380      73.908  63.422  75.260  1.00  0.00           C
ATOM   3632  C13 MY  a 380      73.392  63.559  76.720  1.00  0.00           C
ATOM   3633  C12 MY  a 380      72.089  62.785  77.101  1.00  0.00           C
ATOM   3634  C12 OL  b 381      82.397  40.692  76.181  1.00  0.00           C
ATOM   3635  C13 OL  b 381      81.449  41.442  75.293  1.00  0.00           C
ATOM   3636  C14 OL  b 381      81.544  41.340  73.713  1.00  0.00           C
ATOM   3637  C15 OL  b 381      80.567  42.334  73.107  1.00  0.00           C
ATOM   3638  C16 OL  b 381      80.904  43.756  73.511  1.00  0.00           C
ATOM   3639  C17 OL  b 381      80.583  44.737  72.393  1.00  0.00           C
ATOM   3640  C18 OL  b 381      81.549  45.899  72.375  1.00  0.00           C
ATOM   3641  C19 OL  b 381      82.971  45.542  72.213  1.00  0.00           C
ATOM   3642 C110 OL  b 381      83.540  45.453  71.045  1.00  0.00           C
ATOM   3643 C111 OL  b 381      82.779  45.727  69.816  1.00  0.00           C
ATOM   3644 C112 OL  b 381      83.423  45.216  68.480  1.00  0.00           C
ATOM   3645 C113 OL  b 381      84.919  45.355  68.193  1.00  0.00           C
ATOM   3646 C114 OL  b 381      85.711  44.680  67.071  1.00  0.00           C
ATOM   3647 C115 OL  b 381      85.232  44.992  65.625  1.00  0.00           C
ATOM   3648 C116 OL  b 381      85.965  44.278  64.522  1.00  0.00           C
ATOM   3649 C117 OL  b 381      85.755  42.825  64.665  1.00  0.00           C
ATOM   3650 C118 OL  b 381      86.838  42.140  63.943  1.00  0.00           C
ATOM   3651  C11 PGR b 382      83.841  40.714  76.049  1.00  0.00           C
ATOM   3652  O12 PGR b 382      84.551  40.953  75.101  1.00  0.00           O
ATOM   3653  O11 PGR b 382      84.169  40.296  77.252  1.00  0.00           O
ATOM   3654  C1  PGR b 382      85.331  40.807  77.806  1.00  0.00           C
ATOM   3655  C2  PGR b 382      85.034  42.200  78.411  1.00  0.00           C
ATOM   3656  C3  PGR b 382      83.866  42.117  79.449  1.00  0.00           C
ATOM   3657  O31 PGR b 382      83.623  43.393  80.037  1.00  0.00           O
ATOM   3658  P31 PGR b 382      82.465  43.639  81.107  1.00  0.00           P
ATOM   3659  O32 PGR b 382      83.248  43.977  82.472  1.00  0.00           O
ATOM   3660  C31 PGR b 382      84.045  45.164  82.606  1.00  0.00           C
ATOM   3661  C32 PGR b 382      85.027  45.066  83.823  1.00  0.00           C
ATOM   3662  O35 PGR b 382      85.754  46.292  83.942  1.00  0.00           O
ATOM   3663  C33 PGR b 382      84.303  44.835  85.200  1.00  0.00           C
ATOM   3664  O33 PGR b 382      81.764  44.858  80.696  1.00  0.00           O
ATOM   3665  O34 PGR b 382      81.685  42.396  81.333  1.00  0.00           O
ATOM   3666  O21 PGR b 382      84.667  43.147  77.363  1.00  0.00           O
ATOM   3667  C21 PGR b 382      85.649  43.660  76.613  1.00  0.00           C
ATOM   3668  O22 PGR b 382      86.825  43.381  76.714  1.00  0.00           O
ATOM   3669  O36 PGR b 382      83.341  43.773  85.228  1.00  0.00           O
ATOM   3670  C12 OL  b 383      85.079  44.610  75.540  1.00  0.00           C
ATOM   3671  C13 OL  b 383      86.070  44.838  74.380  1.00  0.00           C
ATOM   3672  C14 OL  b 383      86.388  43.568  73.587  1.00  0.00           C
ATOM   3673  C15 OL  b 383      87.730  43.666  72.890  1.00  0.00           C
ATOM   3674  C16 OL  b 383      87.945  42.505  71.915  1.00  0.00           C
ATOM   3675  C17 OL  b 383      87.131  42.575  70.596  1.00  0.00           C
ATOM   3676  C18 OL  b 383      87.043  41.289  69.738  1.00  0.00           C
ATOM   3677  C19 OL  b 383      86.554  40.032  70.407  1.00  0.00           C
ATOM   3678 C110 OL  b 383      85.384  39.786  70.994  1.00  0.00           C
ATOM   3679 C111 OL  b 383      84.228  40.742  71.131  1.00  0.00           C
ATOM   3680 C112 OL  b 383      83.065  40.199  70.405  1.00  0.00           C
ATOM   3681 C113 OL  b 383      83.377  40.466  68.906  1.00  0.00           C
ATOM   3682 C114 OL  b 383      82.170  40.477  68.097  1.00  0.00           C
ATOM   3683 C115 OL  b 383      82.323  40.411  66.419  1.00  0.00           C
ATOM   3684 C116 OL  b 383      81.863  41.606  65.813  1.00  0.00           C
ATOM   3685 C117 OL  b 383      81.793  41.360  64.321  1.00  0.00           C
ATOM   3686 C118 OL  b 383      81.475  42.615  63.588  1.00  0.00           C
ATOM   3687 C114 MY  c 384      61.523  63.694  66.091  1.00  0.00           C
ATOM   3688 C113 MY  c 384      60.104  63.818  66.503  1.00  0.00           C
ATOM   3689 C112 MY  c 384      59.997  63.776  67.961  1.00  0.00           C
ATOM   3690 C111 MY  c 384      58.617  63.986  67.968  1.00  0.00           C
ATOM   3691 C110 MY  c 384      57.871  62.422  67.662  1.00  0.00           C
ATOM   3692  C19 MY  c 384      57.980  61.198  68.681  1.00  0.00           C
ATOM   3693  C18 MY  c 384      56.803  60.336  68.707  1.00  0.00           C
ATOM   3694  C17 MY  c 384      57.179  59.322  69.783  1.00  0.00           C
ATOM   3695  C16 MY  c 384      56.897  59.529  71.285  1.00  0.00           C
ATOM   3696  C15 MY  c 384      55.721  60.406  71.817  1.00  0.00           C
ATOM   3697  C14 MY  c 384      55.692  60.369  73.348  1.00  0.00           C
ATOM   3698  C13 MY  c 384      55.542  59.022  74.001  1.00  0.00           C
ATOM   3699  C12 MY  c 384      55.163  59.083  75.494  1.00  0.00           C
ATOM   3700  C11 PC  c 385      55.467  57.757  76.180  1.00  0.00           C
ATOM   3701  O12 PC  c 385      55.804  56.761  75.583  1.00  0.00           O
ATOM   3702  O11 PC  c 385      55.512  57.913  77.474  1.00  0.00           O
ATOM   3703  C1  PC  c 385      56.077  56.768  78.136  1.00  0.00           C
ATOM   3704  C2  PC  c 385      57.465  57.004  78.717  1.00  0.00           C
ATOM   3705  C3  PC  c 385      57.488  58.013  79.908  1.00  0.00           C
ATOM   3706  O31 PC  c 385      58.746  58.465  80.342  1.00  0.00           O
ATOM   3707  P31 PC  c 385      58.802  59.326  81.695  1.00  0.00           P
ATOM   3708  O32 PC  c 385      58.008  60.583  81.193  1.00  0.00           O
ATOM   3709  C31 PC  c 385      58.465  61.351  80.105  1.00  0.00           C
ATOM   3710  C32 PC  c 385      57.625  62.612  79.990  1.00  0.00           C
ATOM   3711  N31 PC  c 385      56.140  62.427  79.957  1.00  0.00           N
ATOM   3712  C33 PC  c 385      55.750  61.512  78.744  1.00  0.00           C
ATOM   3713  C34 PC  c 385      55.603  63.823  80.233  1.00  0.00           C
ATOM   3714  C35 PC  c 385      55.453  61.830  81.106  1.00  0.00           C
ATOM   3715  O33 PC  c 385      57.918  58.742  82.748  1.00  0.00           O
ATOM   3716  O34 PC  c 385      60.208  59.649  81.997  1.00  0.00           O
ATOM   3717  O21 PC  c 385      58.216  57.635  77.721  1.00  0.00           O
ATOM   3718  C21 PC  c 385      58.410  56.946  76.665  1.00  0.00           C
ATOM   3719  O22 PC  c 385      57.834  55.876  76.438  1.00  0.00           O
ATOM   3720 C114 MY  c 386      59.298  58.929  64.124  1.00  0.00           C
ATOM   3721 C113 MY  c 386      60.111  59.843  65.121  1.00  0.00           C
ATOM   3722 C112 MY  c 386      60.166  59.128  66.483  1.00  0.00           C
ATOM   3723 C111 MY  c 386      60.986  59.715  67.606  1.00  0.00           C
ATOM   3724 C110 MY  c 386      61.010  58.816  68.796  1.00  0.00           C
ATOM   3725  C19 MY  c 386      61.767  59.406  69.913  1.00  0.00           C
ATOM   3726  C18 MY  c 386      61.574  58.476  70.971  1.00  0.00           C
ATOM   3727  C17 MY  c 386      62.391  58.920  72.019  1.00  0.00           C
ATOM   3728  C16 MY  c 386      61.923  59.899  72.946  1.00  0.00           C
ATOM   3729  C15 MY  c 386      61.159  59.566  74.236  1.00  0.00           C
ATOM   3730  C14 MY  c 386      59.913  58.894  73.906  1.00  0.00           C
ATOM   3731  C13 MY  c 386      59.046  58.597  75.061  1.00  0.00           C
ATOM   3732  C12 MY  c 386      59.622  57.518  75.788  1.00  0.00           C
ATOM   3733 C114 MY  d 387      56.503  55.762  65.731  1.00  0.00           C
ATOM   3734 C113 MY  d 387      56.444  55.839  67.251  1.00  0.00           C
ATOM   3735 C112 MY  d 387      55.161  55.273  67.859  1.00  0.00           C
ATOM   3736 C111 MY  d 387      55.268  54.776  69.326  1.00  0.00           C
ATOM   3737 C110 MY  d 387      53.863  54.706  69.959  1.00  0.00           C
ATOM   3738  C19 MY  d 387      53.719  54.335  71.415  1.00  0.00           C
ATOM   3739  C18 MY  d 387      54.722  53.388  71.892  1.00  0.00           C
ATOM   3740  C17 MY  d 387      54.144  52.785  73.163  1.00  0.00           C
ATOM   3741  C16 MY  d 387      54.650  51.390  73.416  1.00  0.00           C
ATOM   3742  C15 MY  d 387      54.184  50.863  74.770  1.00  0.00           C
ATOM   3743  C14 MY  d 387      54.850  49.533  75.128  1.00  0.00           C
ATOM   3744  C13 MY  d 387      54.459  49.052  76.518  1.00  0.00           C
ATOM   3745  C12 MY  d 387      54.861  47.625  76.749  1.00  0.00           C
ATOM   3746  C11 PC  d 388      56.048  48.118  77.559  1.00  0.00           C
ATOM   3747  O12 PC  d 388      56.986  48.630  77.023  1.00  0.00           O
ATOM   3748  O11 PC  d 388      56.077  47.866  78.810  1.00  0.00           O
ATOM   3749  C1  PC  d 388      57.544  47.650  78.922  1.00  0.00           C
ATOM   3750  C2  PC  d 388      58.146  48.641  79.635  1.00  0.00           C
ATOM   3751  C3  PC  d 388      57.181  49.416  80.560  1.00  0.00           C
ATOM   3752  O31 PC  d 388      56.094  49.960  79.811  1.00  0.00           O
ATOM   3753  P31 PC  d 388      54.830  50.516  80.541  1.00  0.00           P
ATOM   3754  O32 PC  d 388      55.377  51.966  80.824  1.00  0.00           O
ATOM   3755  C31 PC  d 388      55.861  52.746  79.734  1.00  0.00           C
ATOM   3756  C32 PC  d 388      56.386  54.071  80.271  1.00  0.00           C
ATOM   3757  N31 PC  d 388      55.367  55.000  80.947  1.00  0.00           N
ATOM   3758  C33 PC  d 388      56.117  56.050  81.508  1.00  0.00           C
ATOM   3759  C34 PC  d 388      54.803  54.447  82.166  1.00  0.00           C
ATOM   3760  C35 PC  d 388      54.205  55.434  80.081  1.00  0.00           C
ATOM   3761  O33 PC  d 388      53.688  50.639  79.600  1.00  0.00           O
ATOM   3762  O34 PC  d 388      54.571  49.781  81.806  1.00  0.00           O
ATOM   3763  O21 PC  d 388      58.807  49.126  78.595  1.00  0.00           O
ATOM   3764  C21 PC  d 388      59.316  50.122  78.570  1.00  0.00           C
ATOM   3765  O22 PC  d 388      59.753  50.882  79.435  1.00  0.00           O
ATOM   3766 C114 MY  d 389      61.865  51.049  66.172  1.00  0.00           C
ATOM   3767 C113 MY  d 389      61.051  51.014  67.254  1.00  0.00           C
ATOM   3768 C112 MY  d 389      60.324  52.234  66.900  1.00  0.00           C
ATOM   3769 C111 MY  d 389      60.953  53.730  67.321  1.00  0.00           C
ATOM   3770 C110 MY  d 389      61.475  54.207  68.589  1.00  0.00           C
ATOM   3771  C19 MY  d 389      60.916  54.369  69.942  1.00  0.00           C
ATOM   3772  C18 MY  d 389      61.631  53.871  71.128  1.00  0.00           C
ATOM   3773  C17 MY  d 389      61.310  53.686  72.301  1.00  0.00           C
ATOM   3774  C16 MY  d 389      61.443  51.555  72.738  1.00  0.00           C
ATOM   3775  C15 MY  d 389      60.923  50.969  74.431  1.00  0.00           C
ATOM   3776  C14 MY  d 389      59.153  51.190  75.256  1.00  0.00           C
ATOM   3777  C13 MY  d 389      58.841  51.345  76.704  1.00  0.00           C
ATOM   3778  C12 MY  d 389      59.388  50.148  77.093  1.00  0.00           C
ATOM   3779 C114 MY  e 390      86.375  51.676  66.158  1.00  0.00           C
ATOM   3780 C113 MY  e 390      87.237  51.591  67.429  1.00  0.00           C
ATOM   3781 C112 MY  e 390      87.193  52.727  68.419  1.00  0.00           C
ATOM   3782 C111 MY  e 390      88.130  52.464  69.547  1.00  0.00           C
ATOM   3783 C110 MY  e 390      88.095  53.717  70.476  1.00  0.00           C
ATOM   3784  C19 MY  e 390      88.736  53.432  71.764  1.00  0.00           C
ATOM   3785  C18 MY  e 390      88.244  54.273  72.881  1.00  0.00           C
ATOM   3786  C17 MY  e 390      87.130  53.640  73.626  1.00  0.00           C
ATOM   3787  C16 MY  e 390      85.804  53.926  72.994  1.00  0.00           C
ATOM   3788  C15 MY  e 390      84.751  53.496  73.962  1.00  0.00           C
ATOM   3789  C14 MY  e 390      83.688  52.931  73.084  1.00  0.00           C
ATOM   3790  C13 MY  e 390      82.813  52.031  73.833  1.00  0.00           C
ATOM   3791  C12 MY  e 390      83.341  50.936  74.808  1.00  0.00           C
ATOM   3792  C11 PC  e 391      82.439  50.166  75.692  1.00  0.00           C
ATOM   3793  O12 PC  e 391      81.609  49.959  74.897  1.00  0.00           O
ATOM   3794  O11 PC  e 391      82.344  50.234  77.290  1.00  0.00           O
ATOM   3795  C1  PC  e 391      81.634  51.096  78.480  1.00  0.00           C
ATOM   3796  C2  PC  e 391      82.255  50.922  79.730  1.00  0.00           C
ATOM   3797  C3  PC  e 391      82.303  52.379  80.152  1.00  0.00           C
ATOM   3798  O31 PC  e 391      82.814  52.338  81.467  1.00  0.00           O
ATOM   3799  P31 PC  e 391      83.487  53.634  81.992  1.00  0.00           P
ATOM   3800  O32 PC  e 391      84.888  53.494  81.199  1.00  0.00           O
ATOM   3801  C31 PC  e 391      85.647  52.279  81.336  1.00  0.00           C
ATOM   3802  C32 PC  e 391      86.329  51.671  80.061  1.00  0.00           C
ATOM   3803  N31 PC  e 391      87.299  52.451  79.238  1.00  0.00           N
ATOM   3804  C33 PC  e 391      87.992  51.551  78.273  1.00  0.00           C
ATOM   3805  C34 PC  e 391      88.308  53.043  80.151  1.00  0.00           C
ATOM   3806  C35 PC  e 391      86.513  53.431  78.424  1.00  0.00           C
ATOM   3807  O33 PC  e 391      82.724  54.789  81.482  1.00  0.00           O
ATOM   3808  O34 PC  e 391      83.696  53.540  83.456  1.00  0.00           O
ATOM   3809  O21 PC  e 391      83.443  50.192  79.503  1.00  0.00           O
ATOM   3810  C21 PC  e 391      83.346  48.859  79.527  1.00  0.00           C
ATOM   3811  O22 PC  e 391      82.396  48.141  79.694  1.00  0.00           O
ATOM   3812 C114 MY  e 392      86.786  47.378  67.388  1.00  0.00           C
ATOM   3813 C113 MY  e 392      85.829  48.564  67.549  1.00  0.00           C
ATOM   3814 C112 MY  e 392      84.318  48.451  67.749  1.00  0.00           C
ATOM   3815 C111 MY  e 392      84.046  47.981  69.127  1.00  0.00           C
ATOM   3816 C110 MY  e 392      84.025  48.685  70.457  1.00  0.00           C
ATOM   3817  C19 MY  e 392      85.291  48.467  71.237  1.00  0.00           C
ATOM   3818  C18 MY  e 392      85.206  49.198  72.567  1.00  0.00           C
ATOM   3819  C17 MY  e 392      86.509  49.128  73.317  1.00  0.00           C
ATOM   3820  C16 MY  e 392      86.473  49.543  74.794  1.00  0.00           C
ATOM   3821  C15 MY  e 392      85.770  48.534  75.690  1.00  0.00           C
ATOM   3822  C14 MY  e 392      85.405  49.033  77.094  1.00  0.00           C
ATOM   3823  C13 MY  e 392      85.112  47.885  78.039  1.00  0.00           C
ATOM   3824  C12 MY  e 392      84.719  48.303  79.452  1.00  0.00           C
ATOM   3825 C114 MY  f 393      61.871  39.793  66.122  1.00  0.00           C
ATOM   3826 C113 MY  f 393      62.167  39.580  67.654  1.00  0.00           C
ATOM   3827 C112 MY  f 393      63.347  38.609  68.279  1.00  0.00           C
ATOM   3828 C111 MY  f 393      63.464  37.991  69.807  1.00  0.00           C
ATOM   3829 C110 MY  f 393      63.976  36.487  69.940  1.00  0.00           C
ATOM   3830  C19 MY  f 393      64.014  36.019  71.375  1.00  0.00           C
ATOM   3831  C18 MY  f 393      64.990  36.821  72.181  1.00  0.00           C
ATOM   3832  C17 MY  f 393      66.388  36.713  71.601  1.00  0.00           C
ATOM   3833  C16 MY  f 393      67.415  37.247  72.592  1.00  0.00           C
ATOM   3834  C15 MY  f 393      67.220  38.606  73.307  1.00  0.00           C
ATOM   3835  C14 MY  f 393      68.347  38.902  74.280  1.00  0.00           C
ATOM   3836  C13 MY  f 393      68.369  40.105  75.173  1.00  0.00           C
ATOM   3837  C12 MY  f 393      68.765  41.384  74.432  1.00  0.00           C
ATOM   3838  C11 PC  f 394      68.584  42.599  75.314  1.00  0.00           C
ATOM   3839  O12 PC  f 394      68.449  43.726  74.894  1.00  0.00           O
ATOM   3840  O11 PC  f 394      68.631  42.218  76.577  1.00  0.00           O
ATOM   3841  C1  PC  f 394      68.762  43.268  77.543  1.00  0.00           C
ATOM   3842  C2  PC  f 394      68.068  42.915  78.874  1.00  0.00           C
ATOM   3843  C3  PC  f 394      68.602  41.655  79.549  1.00  0.00           C
ATOM   3844  O31 PC  f 394      68.059  41.391  80.792  1.00  0.00           O
ATOM   3845  P31 PC  f 394      68.728  40.305  81.752  1.00  0.00           P
ATOM   3846  O32 PC  f 394      67.718  39.149  81.444  1.00  0.00           O
ATOM   3847  C31 PC  f 394      67.735  38.404  80.246  1.00  0.00           C
ATOM   3848  C32 PC  f 394      66.667  38.853  79.225  1.00  0.00           C
ATOM   3849  N31 PC  f 394      65.209  38.877  79.664  1.00  0.00           N
ATOM   3850  C33 PC  f 394      64.722  37.569  80.209  1.00  0.00           C
ATOM   3851  C34 PC  f 394      64.344  39.315  78.538  1.00  0.00           C
ATOM   3852  C35 PC  f 394      64.998  39.903  80.735  1.00  0.00           C
ATOM   3853  O33 PC  f 394      70.091  39.897  81.308  1.00  0.00           O
ATOM   3854  O34 PC  f 394      68.608  40.766  83.133  1.00  0.00           O
ATOM   3855  O21 PC  f 394      66.704  42.631  78.584  1.00  0.00           O
ATOM   3856  C21 PC  f 394      65.835  43.485  79.017  1.00  0.00           C
ATOM   3857  O22 PC  f 394      66.022  44.481  79.685  1.00  0.00           O
ATOM   3858 C114 MY  f 395      67.863  41.090  65.537  1.00  0.00           C
ATOM   3859 C113 MY  f 395      67.238  42.337  65.993  1.00  0.00           C
ATOM   3860 C112 MY  f 395      67.135  42.898  67.372  1.00  0.00           C
ATOM   3861 C111 MY  f 395      66.120  42.100  68.111  1.00  0.00           C
ATOM   3862 C110 MY  f 395      65.940  42.540  69.557  1.00  0.00           C
ATOM   3863  C19 MY  f 395      64.674  41.841  70.089  1.00  0.00           C
ATOM   3864  C18 MY  f 395      64.525  41.727  71.621  1.00  0.00           C
ATOM   3865  C17 MY  f 395      64.402  43.088  72.304  1.00  0.00           C
ATOM   3866  C16 MY  f 395      64.087  43.023  73.813  1.00  0.00           C
ATOM   3867  C15 MY  f 395      65.075  42.188  74.633  1.00  0.00           C
ATOM   3868  C14 MY  f 395      64.684  42.089  76.108  1.00  0.00           C
ATOM   3869  C13 MY  f 395      64.522  43.414  76.859  1.00  0.00           C
ATOM   3870  C12 MY  f 395      64.485  43.158  78.383  1.00  0.00           C
ATOM   3871 C114 MY  g 396      72.461  75.429  65.601  1.00  0.00           C
ATOM   3872 C113 MY  g 396      71.952  75.588  66.967  1.00  0.00           C
ATOM   3873 C112 MY  g 396      71.293  76.910  67.388  1.00  0.00           C
ATOM   3874 C111 MY  g 396      70.934  77.095  68.894  1.00  0.00           C
ATOM   3875 C110 MY  g 396      70.389  78.466  69.141  1.00  0.00           C
ATOM   3876  C19 MY  g 396      70.298  78.884  70.613  1.00  0.00           C
ATOM   3877  C18 MY  g 396      71.606  78.864  71.427  1.00  0.00           C
ATOM   3878  C17 MY  g 396      71.449  79.583  72.766  1.00  0.00           C
ATOM   3879  C16 MY  g 396      70.618  78.792  73.769  1.00  0.00           C
ATOM   3880  C15 MY  g 396      70.218  79.666  74.957  1.00  0.00           C
ATOM   3881  C14 MY  g 396      71.049  79.335  76.204  1.00  0.00           C
ATOM   3882  C13 MY  g 396      72.545  79.638  75.995  1.00  0.00           C
ATOM   3883  C12 MY  g 396      73.457  79.435  77.214  1.00  0.00           C
ATOM   3884  C11 PC  g 397      74.453  80.586  77.301  1.00  0.00           C
ATOM   3885  O12 PC  g 397      75.506  80.659  76.690  1.00  0.00           O
ATOM   3886  O11 PC  g 397      73.960  81.424  78.197  1.00  0.00           O
ATOM   3887  C1  PC  g 397      74.517  82.735  78.249  1.00  0.00           C
ATOM   3888  C2  PC  g 397      73.706  83.829  77.514  1.00  0.00           C
ATOM   3889  C3  PC  g 397      72.346  84.020  78.239  1.00  0.00           C
ATOM   3890  O31 PC  g 397      71.606  82.805  78.153  1.00  0.00           O
ATOM   3891  P31 PC  g 397      70.201  82.688  78.845  1.00  0.00           P
ATOM   3892  O32 PC  g 397      70.417  81.338  79.658  1.00  0.00           O
ATOM   3893  C31 PC  g 397      71.554  81.137  80.495  1.00  0.00           C
ATOM   3894  C32 PC  g 397      71.103  81.160  81.986  1.00  0.00           C
ATOM   3895  N31 PC  g 397      70.174  80.058  82.474  1.00  0.00           N
ATOM   3896  C33 PC  g 397      68.807  80.260  81.862  1.00  0.00           C
ATOM   3897  C34 PC  g 397      70.096  80.110  83.965  1.00  0.00           C
ATOM   3898  C35 PC  g 397      70.779  78.723  82.155  1.00  0.00           C
ATOM   3899  O33 PC  g 397      70.050  83.770  79.856  1.00  0.00           O
ATOM   3900  O34 PC  g 397      69.176  82.516  77.799  1.00  0.00           O
ATOM   3901  O21 PC  g 397      73.578  83.408  76.138  1.00  0.00           O
ATOM   3902  C21 PC  g 397      72.924  84.273  75.415  1.00  0.00           C
ATOM   3903  O22 PC  g 397      72.549  85.368  75.780  1.00  0.00           O
ATOM   3904 C114 MY  g 398      75.243  82.690  61.991  1.00  0.00           C
ATOM   3905 C113 MY  g 398      74.415  81.620  62.546  1.00  0.00           C
ATOM   3906 C112 MY  g 398      74.989  80.987  63.722  1.00  0.00           C
ATOM   3907 C111 MY  g 398      73.770  80.379  64.850  1.00  0.00           C
ATOM   3908 C110 MY  g 398      72.411  81.137  65.552  1.00  0.00           C
ATOM   3909  C19 MY  g 398      72.297  82.065  66.982  1.00  0.00           C
ATOM   3910  C18 MY  g 398      73.003  81.349  68.078  1.00  0.00           C
ATOM   3911  C17 MY  g 398      73.086  82.126  69.378  1.00  0.00           C
ATOM   3912  C16 MY  g 398      74.133  83.260  69.560  1.00  0.00           C
ATOM   3913  C15 MY  g 398      74.184  83.698  71.031  1.00  0.00           C
ATOM   3914  C14 MY  g 398      72.756  84.091  71.462  1.00  0.00           C
ATOM   3915  C13 MY  g 398      72.619  84.704  72.830  1.00  0.00           C
ATOM   3916  C12 MY  g 398      72.646  83.715  74.005  1.00  0.00           C
ATOM   3917 C114 MY  h 399      59.710  42.978  64.212  1.00  0.00           C
ATOM   3918 C113 MY  h 399      59.068  44.265  64.414  1.00  0.00           C
ATOM   3919 C112 MY  h 399      59.709  44.750  65.653  1.00  0.00           C
ATOM   3920 C111 MY  h 399      59.105  46.047  66.094  1.00  0.00           C
ATOM   3921 C110 MY  h 399      59.841  46.551  67.337  1.00  0.00           C
ATOM   3922  C19 MY  h 399      60.184  45.498  68.431  1.00  0.00           C
ATOM   3923  C18 MY  h 399      60.466  46.280  69.742  1.00  0.00           C
ATOM   3924  C17 MY  h 399      60.698  45.518  71.071  1.00  0.00           C
ATOM   3925  C16 MY  h 399      60.546  46.387  72.351  1.00  0.00           C
ATOM   3926  C15 MY  h 399      59.148  47.015  72.460  1.00  0.00           C
ATOM   3927  C14 MY  h 399      58.758  47.542  73.833  1.00  0.00           C
ATOM   3928  C13 MY  h 399      58.423  46.286  74.637  1.00  0.00           C
ATOM   3929  C12 MY  h 399      57.799  46.590  75.917  1.00  0.00           C
ATOM   3930  C11 PC  h 400      56.937  45.431  76.685  1.00  0.00           C
ATOM   3931  O12 PC  h 400      56.736  44.322  76.250  1.00  0.00           O
ATOM   3932  O11 PC  h 400      56.507  45.800  77.855  1.00  0.00           O
ATOM   3933  C1  PC  h 400      55.726  45.473  79.005  1.00  0.00           C
ATOM   3934  C2  PC  h 400      56.551  45.039  80.293  1.00  0.00           C
ATOM   3935  C3  PC  h 400      57.260  46.012  81.371  1.00  0.00           C
ATOM   3936  O31 PC  h 400      58.694  45.890  81.370  1.00  0.00           O
ATOM   3937  P31 PC  h 400      59.562  46.841  82.314  1.00  0.00           P
ATOM   3938  O32 PC  h 400      60.987  46.390  81.857  1.00  0.00           O
ATOM   3939  C31 PC  h 400      61.297  45.091  81.385  1.00  0.00           C
ATOM   3940  C32 PC  h 400      61.302  45.014  79.836  1.00  0.00           C
ATOM   3941  N31 PC  h 400      61.919  46.148  79.047  1.00  0.00           N
ATOM   3942  C33 PC  h 400      62.201  45.707  77.655  1.00  0.00           C
ATOM   3943  C34 PC  h 400      63.254  46.527  79.634  1.00  0.00           C
ATOM   3944  C35 PC  h 400      60.971  47.298  78.982  1.00  0.00           C
ATOM   3945  O33 PC  h 400      59.499  48.289  82.047  1.00  0.00           O
ATOM   3946  O34 PC  h 400      59.225  46.408  83.665  1.00  0.00           O
ATOM   3947  O21 PC  h 400      57.564  44.275  79.645  1.00  0.00           O
ATOM   3948  C21 PC  h 400      57.239  43.040  79.458  1.00  0.00           C
ATOM   3949  O22 PC  h 400      56.390  42.433  80.089  1.00  0.00           O
ATOM   3950 C114 MY  h 401      56.103  40.824  66.994  1.00  0.00           C
ATOM   3951 C113 MY  h 401      57.509  40.343  67.382  1.00  0.00           C
ATOM   3952 C112 MY  h 401      58.450  41.266  68.183  1.00  0.00           C
ATOM   3953 C111 MY  h 401      57.852  41.994  69.406  1.00  0.00           C
ATOM   3954 C110 MY  h 401      57.438  41.104  70.540  1.00  0.00           C
ATOM   3955  C19 MY  h 401      56.746  41.614  71.792  1.00  0.00           C
ATOM   3956  C18 MY  h 401      57.665  42.504  72.661  1.00  0.00           C
ATOM   3957  C17 MY  h 401      58.818  41.786  73.440  1.00  0.00           C
ATOM   3958  C16 MY  h 401      58.441  41.204  74.819  1.00  0.00           C
ATOM   3959  C15 MY  h 401      59.585  41.181  75.872  1.00  0.00           C
ATOM   3960  C14 MY  h 401      59.201  40.485  77.207  1.00  0.00           C
ATOM   3961  C13 MY  h 401      58.043  41.098  78.010  1.00  0.00           C
ATOM   3962  C12 MY  h 401      58.327  42.509  78.509  1.00  0.00           C
ATOM   3963  C12 OL  i 402      35.371  80.655  77.121  1.00  0.00           C
ATOM   3964  C13 OL  i 402      34.967  81.656  76.004  1.00  0.00           C
ATOM   3965  C14 OL  i 402      36.126  82.136  75.182  1.00  0.00           C
ATOM   3966  C15 OL  i 402      37.021  81.043  74.580  1.00  0.00           C
ATOM   3967  C16 OL  i 402      38.315  81.559  74.098  1.00  0.00           C
ATOM   3968  C17 OL  i 402      38.866  80.663  72.991  1.00  0.00           C
ATOM   3969  C18 OL  i 402      40.231  81.180  72.599  1.00  0.00           C
ATOM   3970  C19 OL  i 402      41.086  80.079  72.057  1.00  0.00           C
ATOM   3971 C110 OL  i 402      41.274  79.686  70.813  1.00  0.00           C
ATOM   3972 C111 OL  i 402      40.666  80.261  69.656  1.00  0.00           C
ATOM   3973 C112 OL  i 402      40.008  79.378  68.611  1.00  0.00           C
ATOM   3974 C113 OL  i 402      40.831  78.186  68.112  1.00  0.00           C
ATOM   3975 C114 OL  i 402      40.104  77.468  66.963  1.00  0.00           C
ATOM   3976 C115 OL  i 402      39.074  76.410  67.402  1.00  0.00           C
ATOM   3977 C116 OL  i 402      38.244  75.785  66.253  1.00  0.00           C
ATOM   3978 C117 OL  i 402      37.177  76.714  65.662  1.00  0.00           C
ATOM   3979 C118 OL  i 402      36.464  76.259  64.375  1.00  0.00           C
ATOM   3980  C11 PGR i 403      34.345  80.391  78.124  1.00  0.00           C
ATOM   3981  O12 PGR i 403      33.293  80.776  77.803  1.00  0.00           O
ATOM   3982  O11 PGR i 403      34.647  79.868  79.255  1.00  0.00           O
ATOM   3983  C1  PGR i 403      33.548  79.293  79.982  1.00  0.00           C
ATOM   3984  C2  PGR i 403      34.361  78.365  80.922  1.00  0.00           C
ATOM   3985  C3  PGR i 403      35.019  79.062  82.103  1.00  0.00           C
ATOM   3986  O31 PGR i 403      35.807  78.106  82.821  1.00  0.00           O
ATOM   3987  P31 PGR i 403      36.772  78.631  83.950  1.00  0.00           P
ATOM   3988  O32 PGR i 403      37.926  79.243  83.050  1.00  0.00           O
ATOM   3989  C31 PGR i 403      38.900  78.423  82.384  1.00  0.00           C
ATOM   3990  C32 PGR i 403      39.558  79.143  81.166  1.00  0.00           C
ATOM   3991  O35 PGR i 403      40.091  80.416  81.533  1.00  0.00           O
ATOM   3992  C33 PGR i 403      40.727  78.340  80.524  1.00  0.00           C
ATOM   3993  O33 PGR i 403      36.076  79.704  84.702  1.00  0.00           O
ATOM   3994  O34 PGR i 403      37.236  77.476  84.754  1.00  0.00           O
ATOM   3995  O21 PGR i 403      35.540  77.799  80.185  1.00  0.00           O
ATOM   3996  C21 PGR i 403      35.053  76.877  79.411  1.00  0.00           C
ATOM   3997  O22 PGR i 403      33.947  76.540  79.563  1.00  0.00           O
ATOM   3998  O36 PGR i 403      41.780  78.144  81.479  1.00  0.00           O
ATOM   3999  C12 OL  i 404      35.881  76.343  78.292  1.00  0.00           C
ATOM   4000  C13 OL  i 404      35.054  75.918  77.070  1.00  0.00           C
ATOM   4001  C14 OL  i 404      34.274  76.964  76.280  1.00  0.00           C
ATOM   4002  C15 OL  i 404      33.412  76.293  75.154  1.00  0.00           C
ATOM   4003  C16 OL  i 404      34.008  76.007  73.793  1.00  0.00           C
ATOM   4004  C17 OL  i 404      34.584  76.930  72.743  1.00  0.00           C
ATOM   4005  C18 OL  i 404      35.066  76.560  71.409  1.00  0.00           C
ATOM   4006  C19 OL  i 404      34.942  77.654  70.424  1.00  0.00           C
ATOM   4007 C110 OL  i 404      34.367  77.661  69.263  1.00  0.00           C
ATOM   4008 C111 OL  i 404      33.700  76.641  68.607  1.00  0.00           C
ATOM   4009 C112 OL  i 404      32.470  77.076  68.442  1.00  0.00           C
ATOM   4010 C113 OL  i 404      32.609  77.853  67.180  1.00  0.00           C
ATOM   4011 C114 OL  i 404      32.872  77.624  65.731  1.00  0.00           C
ATOM   4012 C115 OL  i 404      32.530  78.771  64.793  1.00  0.00           C
ATOM   4013 C116 OL  i 404      33.078  78.486  63.421  1.00  0.00           C
ATOM   4014 C117 OL  i 404      33.399  79.628  62.494  1.00  0.00           C
ATOM   4015 C118 OL  i 404      32.125  80.158  61.913  1.00  0.00           C
ATOM   4016  C12 OL  j 405      74.774  87.743  75.094  1.00  0.00           C
ATOM   4017  C13 OL  j 405      74.202  87.025  73.903  1.00  0.00           C
ATOM   4018  C14 OL  j 405      73.066  87.704  73.119  1.00  0.00           C
ATOM   4019  C15 OL  j 405      73.356  89.166  72.780  1.00  0.00           C
ATOM   4020  C16 OL  j 405      72.288  89.829  71.900  1.00  0.00           C
ATOM   4021  C17 OL  j 405      72.576  91.315  71.625  1.00  0.00           C
ATOM   4022  C18 OL  j 405      71.646  91.914  70.552  1.00  0.00           C
ATOM   4023  C19 OL  j 405      70.308  92.362  71.103  1.00  0.00           C
ATOM   4024 C110 OL  j 405      69.161  92.328  70.488  1.00  0.00           C
ATOM   4025 C111 OL  j 405      69.106  91.851  69.164  1.00  0.00           C
ATOM   4026 C112 OL  j 405      68.629  90.554  68.655  1.00  0.00           C
ATOM   4027 C113 OL  j 405      68.512  89.681  67.038  1.00  0.00           C
ATOM   4028 C114 OL  j 405      69.239  89.895  66.081  1.00  0.00           C
ATOM   4029 C115 OL  j 405      68.943  89.627  64.789  1.00  0.00           C
ATOM   4030 C116 OL  j 405      68.837  88.423  64.621  1.00  0.00           C
ATOM   4031 C117 OL  j 405      70.140  88.490  64.292  1.00  0.00           C
ATOM   4032 C118 OL  j 405      71.212  88.431  62.759  1.00  0.00           C
ATOM   4033  C11 PGR j 406      73.729  88.307  76.084  1.00  0.00           C
ATOM   4034  O12 PGR j 406      72.661  87.834  76.404  1.00  0.00           O
ATOM   4035  O11 PGR j 406      74.254  89.404  76.619  1.00  0.00           O
ATOM   4036  C1  PGR j 406      73.653  89.827  77.862  1.00  0.00           C
ATOM   4037  C2  PGR j 406      72.469  90.816  77.696  1.00  0.00           C
ATOM   4038  C3  PGR j 406      71.943  91.299  79.086  1.00  0.00           C
ATOM   4039  O31 PGR j 406      71.607  90.268  80.022  1.00  0.00           O
ATOM   4040  P31 PGR j 406      70.910  90.664  81.419  1.00  0.00           P
ATOM   4041  O32 PGR j 406      72.010  90.364  82.498  1.00  0.00           O
ATOM   4042  C31 PGR j 406      73.239  89.696  82.296  1.00  0.00           C
ATOM   4043  C32 PGR j 406      73.940  89.447  83.653  1.00  0.00           C
ATOM   4044  O35 PGR j 406      74.399  90.673  84.202  1.00  0.00           O
ATOM   4045  C33 PGR j 406      73.038  88.731  84.689  1.00  0.00           C
ATOM   4046  O33 PGR j 406      70.598  92.101  81.465  1.00  0.00           O
ATOM   4047  O34 PGR j 406      69.817  89.728  81.756  1.00  0.00           O
ATOM   4048  O21 PGR j 406      71.411  90.205  76.955  1.00  0.00           O
ATOM   4049  C21 PGR j 406      70.785  91.032  76.130  1.00  0.00           C
ATOM   4050  O22 PGR j 406      70.789  92.241  76.196  1.00  0.00           O
ATOM   4051  O36 PGR j 406      72.786  87.366  84.338  1.00  0.00           O
ATOM   4052  C12 OL  j 407      69.916  90.182  75.200  1.00  0.00           C
ATOM   4053  C13 OL  j 407      69.083  90.438  73.920  1.00  0.00           C
ATOM   4054  C14 OL  j 407      67.859  89.490  73.459  1.00  0.00           C
ATOM   4055  C15 OL  j 407      68.146  88.213  73.140  1.00  0.00           C
ATOM   4056  C16 OL  j 407      68.590  88.410  71.796  1.00  0.00           C
ATOM   4057  C17 OL  j 407      69.020  87.063  71.272  1.00  0.00           C
ATOM   4058  C18 OL  j 407      69.499  87.268  69.850  1.00  0.00           C
ATOM   4059  C19 OL  j 407      69.470  86.167  68.907  1.00  0.00           C
ATOM   4060 C110 OL  j 407      70.531  85.673  68.324  1.00  0.00           C
ATOM   4061 C111 OL  j 407      71.848  86.266  68.661  1.00  0.00           C
ATOM   4062 C112 OL  j 407      72.736  86.808  67.639  1.00  0.00           C
ATOM   4063 C113 OL  j 407      74.153  87.291  67.970  1.00  0.00           C
ATOM   4064 C114 OL  j 407      74.116  88.637  68.566  1.00  0.00           C
ATOM   4065 C115 OL  j 407      73.387  89.594  67.734  1.00  0.00           C
ATOM   4066 C116 OL  j 407      73.980  89.698  66.303  1.00  0.00           C
ATOM   4067 C117 OL  j 407      75.288  90.380  66.066  1.00  0.00           C
ATOM   4068 C118 OL  j 407      75.416  91.857  66.312  1.00  0.00           C
ATOM   4069 C114 MY  k 408      60.402 102.849  61.503  1.00  0.00           C
ATOM   4070 C113 MY  k 408      60.283 102.533  62.983  1.00  0.00           C
ATOM   4071 C112 MY  k 408      61.271 102.764  64.111  1.00  0.00           C
ATOM   4072 C111 MY  k 408      61.828 104.207  64.489  1.00  0.00           C
ATOM   4073 C110 MY  k 408      63.044 104.518  65.443  1.00  0.00           C
ATOM   4074  C19 MY  k 408      62.806 103.950  66.752  1.00  0.00           C
ATOM   4075  C18 MY  k 408      61.808 104.953  67.208  1.00  0.00           C
ATOM   4076  C17 MY  k 408      61.316 104.676  68.588  1.00  0.00           C
ATOM   4077  C16 MY  k 408      62.395 104.875  69.613  1.00  0.00           C
ATOM   4078  C15 MY  k 408      62.288 103.887  70.731  1.00  0.00           C
ATOM   4079  C14 MY  k 408      61.223 104.227  71.707  1.00  0.00           C
ATOM   4080  C13 MY  k 408      61.501 105.456  72.560  1.00  0.00           C
ATOM   4081  C12 MY  k 408      60.380 105.544  73.574  1.00  0.00           C
ATOM   4082  C11 PC  k 409      60.531 104.718  74.819  1.00  0.00           C
ATOM   4083  O12 PC  k 409      61.193 104.986  75.813  1.00  0.00           O
ATOM   4084  O11 PC  k 409      59.908 103.615  74.568  1.00  0.00           O
ATOM   4085  C1  PC  k 409      60.141 102.628  75.579  1.00  0.00           C
ATOM   4086  C2  PC  k 409      59.217 102.836  76.812  1.00  0.00           C
ATOM   4087  C3  PC  k 409      59.275 101.567  77.715  1.00  0.00           C
ATOM   4088  O31 PC  k 409      58.072 101.301  78.463  1.00  0.00           O
ATOM   4089  P31 PC  k 409      58.113 100.062  79.498  1.00  0.00           P
ATOM   4090  O32 PC  k 409      58.956 100.667  80.719  1.00  0.00           O
ATOM   4091  C31 PC  k 409      58.390 101.692  81.525  1.00  0.00           C
ATOM   4092  C32 PC  k 409      59.483 102.494  82.302  1.00  0.00           C
ATOM   4093  N31 PC  k 409      60.651 103.220  81.605  1.00  0.00           N
ATOM   4094  C33 PC  k 409      60.121 104.012  80.467  1.00  0.00           C
ATOM   4095  C34 PC  k 409      61.623 102.221  81.049  1.00  0.00           C
ATOM   4096  C35 PC  k 409      61.271 104.157  82.585  1.00  0.00           C
ATOM   4097  O33 PC  k 409      56.749  99.769  79.997  1.00  0.00           O
ATOM   4098  O34 PC  k 409      58.878  98.989  78.842  1.00  0.00           O
ATOM   4099  O21 PC  k 409      57.893 103.104  76.349  1.00  0.00           O
ATOM   4100  C21 PC  k 409      57.086 103.767  77.167  1.00  0.00           C
ATOM   4101  O22 PC  k 409      57.394 104.315  78.209  1.00  0.00           O
ATOM   4102 C114 MY  k 410      59.102 107.276  64.431  1.00  0.00           C
ATOM   4103 C113 MY  k 410      58.136 106.281  63.944  1.00  0.00           C
ATOM   4104 C112 MY  k 410      57.434 105.172  64.711  1.00  0.00           C
ATOM   4105 C111 MY  k 410      57.267 105.433  66.164  1.00  0.00           C
ATOM   4106 C110 MY  k 410      57.175 104.206  67.044  1.00  0.00           C
ATOM   4107  C19 MY  k 410      56.782 104.555  68.478  1.00  0.00           C
ATOM   4108  C18 MY  k 410      57.079 103.426  69.459  1.00  0.00           C
ATOM   4109  C17 MY  k 410      56.409 103.638  70.822  1.00  0.00           C
ATOM   4110  C16 MY  k 410      56.678 104.975  71.517  1.00  0.00           C
ATOM   4111  C15 MY  k 410      55.862 105.169  72.811  1.00  0.00           C
ATOM   4112  C14 MY  k 410      56.310 104.277  73.992  1.00  0.00           C
ATOM   4113  C13 MY  k 410      55.725 104.701  75.348  1.00  0.00           C
ATOM   4114  C12 MY  k 410      55.699 103.737  76.543  1.00  0.00           C
ATOM   4115 C114 MY  l 411      74.713  69.825  66.726  1.00  0.00           C
ATOM   4116 C113 MY  l 411      74.665  70.220  68.176  1.00  0.00           C
ATOM   4117 C112 MY  l 411      75.103  71.648  68.249  1.00  0.00           C
ATOM   4118 C111 MY  l 411      75.083  72.184  69.659  1.00  0.00           C
ATOM   4119 C110 MY  l 411      75.684  73.582  69.827  1.00  0.00           C
ATOM   4120  C19 MY  l 411      75.215  74.154  71.151  1.00  0.00           C
ATOM   4121  C18 MY  l 411      75.728  75.565  71.413  1.00  0.00           C
ATOM   4122  C17 MY  l 411      75.430  76.110  72.792  1.00  0.00           C
ATOM   4123  C16 MY  l 411      76.341  75.506  73.841  1.00  0.00           C
ATOM   4124  C15 MY  l 411      76.164  76.113  75.232  1.00  0.00           C
ATOM   4125  C14 MY  l 411      74.738  76.151  75.769  1.00  0.00           C
ATOM   4126  C13 MY  l 411      74.218  74.785  76.060  1.00  0.00           C
ATOM   4127  C12 MY  l 411      72.857  74.821  76.719  1.00  0.00           C
ATOM   4128  C11 PC  l 412      72.619  73.388  77.158  1.00  0.00           C
ATOM   4129  O12 PC  l 412      72.996  72.385  76.597  1.00  0.00           O
ATOM   4130  O11 PC  l 412      72.009  73.396  78.253  1.00  0.00           O
ATOM   4131  C1  PC  l 412      71.805  72.029  78.578  1.00  0.00           C
ATOM   4132  C2  PC  l 412      72.798  70.909  78.887  1.00  0.00           C
ATOM   4133  C3  PC  l 412      73.760  71.541  79.813  1.00  0.00           C
ATOM   4134  O31 PC  l 412      74.588  72.424  79.052  1.00  0.00           O
ATOM   4135  P31 PC  l 412      75.961  72.838  79.698  1.00  0.00           P
ATOM   4136  O32 PC  l 412      75.395  73.770  80.863  1.00  0.00           O
ATOM   4137  C31 PC  l 412      75.001  75.105  80.588  1.00  0.00           C
ATOM   4138  C32 PC  l 412      75.618  76.027  81.677  1.00  0.00           C
ATOM   4139  N31 PC  l 412      77.074  76.499  81.564  1.00  0.00           N
ATOM   4140  C33 PC  l 412      77.333  77.595  82.520  1.00  0.00           C
ATOM   4141  C34 PC  l 412      77.394  77.015  80.202  1.00  0.00           C
ATOM   4142  C35 PC  l 412      78.045  75.382  81.854  1.00  0.00           C
ATOM   4143  O33 PC  l 412      76.608  71.657  80.299  1.00  0.00           O
ATOM   4144  O34 PC  l 412      76.739  73.685  78.764  1.00  0.00           O
ATOM   4145  O21 PC  l 412      73.278  70.309  77.673  1.00  0.00           O
ATOM   4146  C21 PC  l 412      74.387  69.671  77.642  1.00  0.00           C
ATOM   4147  O22 PC  l 412      75.072  69.301  78.583  1.00  0.00           O
ATOM   4148 C114 MY  l 413      78.854  70.489  63.820  1.00  0.00           C
ATOM   4149 C113 MY  l 413      78.538  70.629  65.341  1.00  0.00           C
ATOM   4150 C112 MY  l 413      79.651  71.015  66.204  1.00  0.00           C
ATOM   4151 C111 MY  l 413      79.545  70.633  67.687  1.00  0.00           C
ATOM   4152 C110 MY  l 413      78.773  71.764  68.152  1.00  0.00           C
ATOM   4153  C19 MY  l 413      78.730  71.732  69.665  1.00  0.00           C
ATOM   4154  C18 MY  l 413      78.388  70.428  70.378  1.00  0.00           C
ATOM   4155  C17 MY  l 413      78.041  70.626  71.852  1.00  0.00           C
ATOM   4156  C16 MY  l 413      77.128  69.545  72.400  1.00  0.00           C
ATOM   4157  C15 MY  l 413      76.850  69.713  73.893  1.00  0.00           C
ATOM   4158  C14 MY  l 413      76.366  68.392  74.530  1.00  0.00           C
ATOM   4159  C13 MY  l 413      75.956  68.568  75.997  1.00  0.00           C
ATOM   4160  C12 MY  l 413      74.591  69.252  76.172  1.00  0.00           C
ATOM   4161  C12 OL  m 414      25.888  66.383  79.872  1.00  0.00           C
ATOM   4162  C13 OL  m 414      24.757  67.246  78.961  1.00  0.00           C
ATOM   4163  C14 OL  m 414      24.281  67.102  77.284  1.00  0.00           C
ATOM   4164  C15 OL  m 414      25.743  66.461  76.336  1.00  0.00           C
ATOM   4165  C16 OL  m 414      26.149  67.524  75.704  1.00  0.00           C
ATOM   4166  C17 OL  m 414      27.249  67.108  74.826  1.00  0.00           C
ATOM   4167  C18 OL  m 414      27.654  68.403  74.219  1.00  0.00           C
ATOM   4168  C19 OL  m 414      26.668  68.780  73.151  1.00  0.00           C
ATOM   4169 C110 OL  m 414      26.734  68.340  71.913  1.00  0.00           C
ATOM   4170 C111 OL  m 414      27.776  67.429  71.398  1.00  0.00           C
ATOM   4171 C112 OL  m 414      28.634  68.140  70.470  1.00  0.00           C
ATOM   4172 C113 OL  m 414      29.104  67.000  69.547  1.00  0.00           C
ATOM   4173 C114 OL  m 414      28.456  66.622  68.221  1.00  0.00           C
ATOM   4174 C115 OL  m 414      27.869  67.577  67.233  1.00  0.00           C
ATOM   4175 C116 OL  m 414      27.027  66.998  66.137  1.00  0.00           C
ATOM   4176 C117 OL  m 414      25.686  66.561  66.569  1.00  0.00           C
ATOM   4177 C118 OL  m 414      25.451  65.669  67.744  1.00  0.00           C
ATOM   4178  C11 PGR m 415      25.273  65.174  80.766  1.00  0.00           C
ATOM   4179  O12 PGR m 415      24.154  64.718  80.630  1.00  0.00           O
ATOM   4180  O11 PGR m 415      26.150  64.684  81.566  1.00  0.00           O
ATOM   4181  C1  PGR m 415      25.875  63.436  82.226  1.00  0.00           C
ATOM   4182  C2  PGR m 415      27.060  62.531  82.081  1.00  0.00           C
ATOM   4183  C3  PGR m 415      28.308  63.320  82.554  1.00  0.00           C
ATOM   4184  O31 PGR m 415      29.004  63.949  81.487  1.00  0.00           O
ATOM   4185  P31 PGR m 415      30.377  64.652  81.882  1.00  0.00           P
ATOM   4186  O32 PGR m 415      29.924  65.615  83.023  1.00  0.00           O
ATOM   4187  C31 PGR m 415      28.931  66.579  82.640  1.00  0.00           C
ATOM   4188  C32 PGR m 415      28.453  67.301  83.893  1.00  0.00           C
ATOM   4189  O35 PGR m 415      29.438  68.214  84.366  1.00  0.00           O
ATOM   4190  C33 PGR m 415      27.132  68.073  83.664  1.00  0.00           C
ATOM   4191  O33 PGR m 415      31.352  63.635  82.330  1.00  0.00           O
ATOM   4192  O34 PGR m 415      30.786  65.571  80.797  1.00  0.00           O
ATOM   4193  O21 PGR m 415      27.107  62.137  80.679  1.00  0.00           O
ATOM   4194  C21 PGR m 415      28.226  61.461  80.477  1.00  0.00           C
ATOM   4195  O22 PGR m 415      28.983  61.143  81.343  1.00  0.00           O
ATOM   4196  O36 PGR m 415      27.269  69.090  82.679  1.00  0.00           O
ATOM   4197  C12 OL  m 416      28.603  61.183  79.064  1.00  0.00           C
ATOM   4198  C13 OL  m 416      28.228  62.198  78.117  1.00  0.00           C
ATOM   4199  C14 OL  m 416      28.402  61.792  76.635  1.00  0.00           C
ATOM   4200  C15 OL  m 416      28.234  63.100  75.867  1.00  0.00           C
ATOM   4201  C16 OL  m 416      29.109  63.239  74.519  1.00  0.00           C
ATOM   4202  C17 OL  m 416      29.228  62.279  73.511  1.00  0.00           C
ATOM   4203  C18 OL  m 416      27.905  62.475  73.003  1.00  0.00           C
ATOM   4204  C19 OL  m 416      27.655  63.663  72.074  1.00  0.00           C
ATOM   4205 C110 OL  m 416      27.842  63.699  70.752  1.00  0.00           C
ATOM   4206 C111 OL  m 416      28.306  62.675  69.853  1.00  0.00           C
ATOM   4207 C112 OL  m 416      29.430  61.756  69.783  1.00  0.00           C
ATOM   4208 C113 OL  m 416      29.180  60.457  69.117  1.00  0.00           C
ATOM   4209 C114 OL  m 416      30.455  60.107  68.711  1.00  0.00           C
ATOM   4210 C115 OL  m 416      30.933  60.865  67.541  1.00  0.00           C
ATOM   4211 C116 OL  m 416      30.175  60.688  66.121  1.00  0.00           C
ATOM   4212 C117 OL  m 416      31.201  61.146  64.981  1.00  0.00           C
ATOM   4213 C118 OL  m 416      30.920  61.000  63.608  1.00  0.00           C
ATOM   4214  C12 OL  n 417      82.401  90.600  77.771  1.00  0.00           C
ATOM   4215  C13 OL  n 417      82.576  89.681  76.583  1.00  0.00           C
ATOM   4216  C14 OL  n 417      82.990  90.019  75.094  1.00  0.00           C
ATOM   4217  C15 OL  n 417      82.100  90.717  74.342  1.00  0.00           C
ATOM   4218  C16 OL  n 417      82.591  90.721  72.916  1.00  0.00           C
ATOM   4219  C17 OL  n 417      83.937  91.381  72.572  1.00  0.00           C
ATOM   4220  C18 OL  n 417      84.316  91.287  71.135  1.00  0.00           C
ATOM   4221  C19 OL  n 417      84.884  89.985  70.863  1.00  0.00           C
ATOM   4222 C110 OL  n 417      84.427  89.373  69.908  1.00  0.00           C
ATOM   4223 C111 OL  n 417      83.294  90.052  69.150  1.00  0.00           C
ATOM   4224 C112 OL  n 417      83.497  89.897  67.676  1.00  0.00           C
ATOM   4225 C113 OL  n 417      82.386  89.861  66.699  1.00  0.00           C
ATOM   4226 C114 OL  n 417      82.943  89.767  65.522  1.00  0.00           C
ATOM   4227 C115 OL  n 417      83.767  91.154  65.384  1.00  0.00           C
ATOM   4228 C116 OL  n 417      84.305  91.760  63.693  1.00  0.00           C
ATOM   4229 C117 OL  n 417      83.447  93.159  62.864  1.00  0.00           C
ATOM   4230 C118 OL  n 417      83.466  93.435  61.312  1.00  0.00           C
ATOM   4231  C11 PGR n 418      83.405  91.707  77.944  1.00  0.00           C
ATOM   4232  O12 PGR n 418      83.699  92.531  77.098  1.00  0.00           O
ATOM   4233  O11 PGR n 418      83.971  91.471  79.076  1.00  0.00           O
ATOM   4234  C1  PGR n 418      84.824  92.521  79.461  1.00  0.00           C
ATOM   4235  C2  PGR n 418      84.364  93.613  80.411  1.00  0.00           C
ATOM   4236  C3  PGR n 418      83.939  92.986  81.742  1.00  0.00           C
ATOM   4237  O31 PGR n 418      82.703  92.292  81.600  1.00  0.00           O
ATOM   4238  P31 PGR n 418      82.125  91.382  82.741  1.00  0.00           P
ATOM   4239  O32 PGR n 418      80.639  91.864  82.819  1.00  0.00           O
ATOM   4240  C31 PGR n 418      80.200  93.113  83.343  1.00  0.00           C
ATOM   4241  C32 PGR n 418      78.679  93.144  83.101  1.00  0.00           C
ATOM   4242  O35 PGR n 418      78.080  94.226  83.801  1.00  0.00           O
ATOM   4243  C33 PGR n 418      78.316  93.260  81.595  1.00  0.00           C
ATOM   4244  O33 PGR n 418      82.166  89.986  82.245  1.00  0.00           O
ATOM   4245  O34 PGR n 418      82.802  91.689  84.017  1.00  0.00           O
ATOM   4246  O21 PGR n 418      83.356  94.369  79.726  1.00  0.00           O
ATOM   4247  C21 PGR n 418      83.380  95.652  80.033  1.00  0.00           C
ATOM   4248  O22 PGR n 418      84.215  96.198  80.728  1.00  0.00           O
ATOM   4249  O36 PGR n 418      78.792  94.498  81.054  1.00  0.00           O
ATOM   4250  C12 OL  n 419      82.224  96.413  79.393  1.00  0.00           C
ATOM   4251  C13 OL  n 419      81.118  95.467  78.897  1.00  0.00           C
ATOM   4252  C14 OL  n 419      81.372  94.889  77.494  1.00  0.00           C
ATOM   4253  C15 OL  n 419      80.468  93.729  77.035  1.00  0.00           C
ATOM   4254  C16 OL  n 419      79.002  94.122  76.814  1.00  0.00           C
ATOM   4255  C17 OL  n 419      78.687  95.112  75.662  1.00  0.00           C
ATOM   4256  C18 OL  n 419      79.385  94.899  74.304  1.00  0.00           C
ATOM   4257  C19 OL  n 419      79.105  93.528  73.732  1.00  0.00           C
ATOM   4258 C110 OL  n 419      78.938  93.203  72.439  1.00  0.00           C
ATOM   4259 C111 OL  n 419      78.996  94.168  71.276  1.00  0.00           C
ATOM   4260 C112 OL  n 419      80.347  94.840  70.930  1.00  0.00           C
ATOM   4261 C113 OL  n 419      81.454  93.855  70.488  1.00  0.00           C
ATOM   4262 C114 OL  n 419      82.357  94.449  69.399  1.00  0.00           C
ATOM   4263 C115 OL  n 419      81.757  94.350  67.984  1.00  0.00           C
ATOM   4264 C116 OL  n 419      81.658  95.750  67.340  1.00  0.00           C
ATOM   4265 C117 OL  n 419      82.963  96.361  67.274  1.00  0.00           C
ATOM   4266 C118 OL  n 419      83.294  95.439  66.251  1.00  0.00           C
ATOM   4267 C114 MY  o 420      49.122  45.538  63.097  1.00  0.00           C
ATOM   4268 C113 MY  o 420      49.159  44.703  64.290  1.00  0.00           C
ATOM   4269 C112 MY  o 420      47.694  44.552  64.467  1.00  0.00           C
ATOM   4270 C111 MY  o 420      47.034  45.649  65.378  1.00  0.00           C
ATOM   4271 C110 MY  o 420      45.522  45.575  65.706  1.00  0.00           C
ATOM   4272  C19 MY  o 420      44.809  46.383  66.855  1.00  0.00           C
ATOM   4273  C18 MY  o 420      45.372  47.789  67.122  1.00  0.00           C
ATOM   4274  C17 MY  o 420      44.621  48.718  68.103  1.00  0.00           C
ATOM   4275  C16 MY  o 420      44.314  48.084  69.464  1.00  0.00           C
ATOM   4276  C15 MY  o 420      44.101  49.072  70.599  1.00  0.00           C
ATOM   4277  C14 MY  o 420      43.548  48.410  71.839  1.00  0.00           C
ATOM   4278  C13 MY  o 420      44.504  47.517  72.601  1.00  0.00           C
ATOM   4279  C12 MY  o 420      43.791  46.621  73.617  1.00  0.00           C
ATOM   4280  C11 PC  o 421      44.795  46.038  74.600  1.00  0.00           C
ATOM   4281  O12 PC  o 421      45.815  45.433  74.326  1.00  0.00           O
ATOM   4282  O11 PC  o 421      44.324  46.298  75.792  1.00  0.00           O
ATOM   4283  C1  PC  o 421      45.088  45.923  76.923  1.00  0.00           C
ATOM   4284  C2  PC  o 421      45.762  47.156  77.581  1.00  0.00           C
ATOM   4285  C3  PC  o 421      44.730  48.207  77.995  1.00  0.00           C
ATOM   4286  O31 PC  o 421      45.389  49.219  78.761  1.00  0.00           O
ATOM   4287  P31 PC  o 421      44.983  49.425  80.272  1.00  0.00           P
ATOM   4288  O32 PC  o 421      46.394  49.451  81.016  1.00  0.00           O
ATOM   4289  C31 PC  o 421      47.359  48.420  80.804  1.00  0.00           C
ATOM   4290  C32 PC  o 421      48.670  48.941  80.172  1.00  0.00           C
ATOM   4291  N31 PC  o 421      49.623  49.828  80.954  1.00  0.00           N
ATOM   4292  C33 PC  o 421      48.886  50.981  81.557  1.00  0.00           C
ATOM   4293  C34 PC  o 421      50.692  50.418  80.098  1.00  0.00           C
ATOM   4294  C35 PC  o 421      50.301  49.104  82.062  1.00  0.00           C
ATOM   4295  O33 PC  o 421      44.359  50.747  80.463  1.00  0.00           O
ATOM   4296  O34 PC  o 421      44.215  48.263  80.774  1.00  0.00           O
ATOM   4297  O21 PC  o 421      46.594  47.938  76.727  1.00  0.00           O
ATOM   4298  C21 PC  o 421      47.675  47.425  76.397  1.00  0.00           C
ATOM   4299  O22 PC  o 421      48.054  46.325  76.679  1.00  0.00           O
ATOM   4300 C114 MY  o 422      52.777  47.980  65.180  1.00  0.00           C
ATOM   4301 C113 MY  o 422      52.024  48.609  66.289  1.00  0.00           C
ATOM   4302 C112 MY  o 422      50.572  48.999  65.976  1.00  0.00           C
ATOM   4303 C111 MY  o 422      49.873  49.953  66.980  1.00  0.00           C
ATOM   4304 C110 MY  o 422      49.918  49.527  68.428  1.00  0.00           C
ATOM   4305  C19 MY  o 422      49.120  48.235  68.566  1.00  0.00           C
ATOM   4306  C18 MY  o 422      49.293  47.794  69.937  1.00  0.00           C
ATOM   4307  C17 MY  o 422      48.927  46.535  70.526  1.00  0.00           C
ATOM   4308  C16 MY  o 422      49.585  45.492  71.410  1.00  0.00           C
ATOM   4309  C15 MY  o 422      49.554  45.628  72.856  1.00  0.00           C
ATOM   4310  C14 MY  o 422      48.722  46.655  73.662  1.00  0.00           C
ATOM   4311  C13 MY  o 422      49.258  47.739  74.611  1.00  0.00           C
ATOM   4312  C12 MY  o 422      48.383  48.439  75.576  1.00  0.00           C
ATOM   4313  C12 OL  p 423      56.152  99.048  74.806  1.00  0.00           C
ATOM   4314  C13 OL  p 423      56.271  98.124  73.599  1.00  0.00           C
ATOM   4315  C14 OL  p 423      55.793  98.934  72.375  1.00  0.00           C
ATOM   4316  C15 OL  p 423      54.368  99.010  71.768  1.00  0.00           C
ATOM   4317  C16 OL  p 423      53.546  97.718  71.445  1.00  0.00           C
ATOM   4318  C17 OL  p 423      52.085  97.934  70.919  1.00  0.00           C
ATOM   4319  C18 OL  p 423      51.965  98.679  69.568  1.00  0.00           C
ATOM   4320  C19 OL  p 423      50.613  98.854  68.924  1.00  0.00           C
ATOM   4321 C110 OL  p 423      50.063  97.986  68.100  1.00  0.00           C
ATOM   4322 C111 OL  p 423      50.681  96.687  67.667  1.00  0.00           C
ATOM   4323 C112 OL  p 423      50.415  96.767  66.264  1.00  0.00           C
ATOM   4324 C113 OL  p 423      51.191  97.847  65.607  1.00  0.00           C
ATOM   4325 C114 OL  p 423      51.619  97.709  64.248  1.00  0.00           C
ATOM   4326 C115 OL  p 423      52.976  98.682  63.433  1.00  0.00           C
ATOM   4327 C116 OL  p 423      53.184  98.996  61.751  1.00  0.00           C
ATOM   4328 C117 OL  p 423      52.865  99.708  60.694  1.00  0.00           C
ATOM   4329 C118 OL  p 423      51.786 100.623  60.749  1.00  0.00           C
ATOM   4330  C11 PGR p 424      54.840  98.726  75.503  1.00  0.00           C
ATOM   4331  O12 PGR p 424      53.756  98.637  74.954  1.00  0.00           O
ATOM   4332  O11 PGR p 424      55.100  98.553  76.761  1.00  0.00           O
ATOM   4333  C1  PGR p 424      54.011  98.125  77.591  1.00  0.00           C
ATOM   4334  C2  PGR p 424      53.155  99.325  78.133  1.00  0.00           C
ATOM   4335  C3  PGR p 424      52.344  98.848  79.379  1.00  0.00           C
ATOM   4336  O31 PGR p 424      51.133  99.582  79.629  1.00  0.00           O
ATOM   4337  P31 PGR p 424      50.673 100.123  81.051  1.00  0.00           P
ATOM   4338  O32 PGR p 424      50.620  98.779  81.880  1.00  0.00           O
ATOM   4339  C31 PGR p 424      51.661  98.305  82.732  1.00  0.00           C
ATOM   4340  C32 PGR p 424      51.188  98.097  84.204  1.00  0.00           C
ATOM   4341  O35 PGR p 424      49.981  97.353  84.252  1.00  0.00           O
ATOM   4342  C33 PGR p 424      52.204  97.335  85.078  1.00  0.00           C
ATOM   4343  O33 PGR p 424      51.740 100.991  81.604  1.00  0.00           O
ATOM   4344  O34 PGR p 424      49.307 100.675  80.960  1.00  0.00           O
ATOM   4345  O21 PGR p 424      52.211  99.737  77.123  1.00  0.00           O
ATOM   4346  C21 PGR p 424      51.794 100.988  77.204  1.00  0.00           C
ATOM   4347  O22 PGR p 424      52.222 101.850  77.952  1.00  0.00           O
ATOM   4348  O36 PGR p 424      53.482  97.968  84.992  1.00  0.00           O
ATOM   4349  C12 OL  p 425      50.837 101.279  76.036  1.00  0.00           C
ATOM   4350  C13 OL  p 425      51.576 101.969  74.875  1.00  0.00           C
ATOM   4351  C14 OL  p 425      50.677 102.372  73.701  1.00  0.00           C
ATOM   4352  C15 OL  p 425      51.406 103.041  72.539  1.00  0.00           C
ATOM   4353  C16 OL  p 425      52.523 102.395  71.783  1.00  0.00           C
ATOM   4354  C17 OL  p 425      53.031 103.293  70.645  1.00  0.00           C
ATOM   4355  C18 OL  p 425      52.098 103.719  69.498  1.00  0.00           C
ATOM   4356  C19 OL  p 425      51.535 102.582  68.700  1.00  0.00           C
ATOM   4357 C110 OL  p 425      51.829 102.272  67.440  1.00  0.00           C
ATOM   4358 C111 OL  p 425      52.807 103.029  66.581  1.00  0.00           C
ATOM   4359 C112 OL  p 425      54.263 102.527  66.604  1.00  0.00           C
ATOM   4360 C113 OL  p 425      54.616 101.058  66.395  1.00  0.00           C
ATOM   4361 C114 OL  p 425      54.926 100.333  67.693  1.00  0.00           C
ATOM   4362 C115 OL  p 425      55.229  98.890  67.397  1.00  0.00           C
ATOM   4363 C116 OL  p 425      56.213  98.619  66.211  1.00  0.00           C
ATOM   4364 C117 OL  p 425      56.228  97.280  65.413  1.00  0.00           C
ATOM   4365 C118 OL  p 425      54.992  96.394  65.169  1.00  0.00           C
ATOM   4366 C114 MY  q 426      85.762  89.682  64.894  1.00  0.00           C
ATOM   4367 C113 MY  q 426      86.512  88.880  65.855  1.00  0.00           C
ATOM   4368 C112 MY  q 426      86.431  87.365  65.948  1.00  0.00           C
ATOM   4369 C111 MY  q 426      87.302  86.604  66.798  1.00  0.00           C
ATOM   4370 C110 MY  q 426      87.078  86.930  68.216  1.00  0.00           C
ATOM   4371  C19 MY  q 426      88.253  86.419  68.953  1.00  0.00           C
ATOM   4372  C18 MY  q 426      88.058  86.835  70.359  1.00  0.00           C
ATOM   4373  C17 MY  q 426      88.943  85.985  71.141  1.00  0.00           C
ATOM   4374  C16 MY  q 426      88.580  86.313  72.654  1.00  0.00           C
ATOM   4375  C15 MY  q 426      88.560  87.943  73.314  1.00  0.00           C
ATOM   4376  C14 MY  q 426      88.743  88.151  74.984  1.00  0.00           C
ATOM   4377  C13 MY  q 426      89.096  89.463  75.570  1.00  0.00           C
ATOM   4378  C12 MY  q 426      88.276  90.239  74.702  1.00  0.00           C
ATOM   4379  C11 PC  q 427      86.870  89.614  74.641  1.00  0.00           C
ATOM   4380  O12 PC  q 427      86.142  89.452  73.685  1.00  0.00           O
ATOM   4381  O11 PC  q 427      86.567  89.315  75.916  1.00  0.00           O
ATOM   4382  C1  PC  q 427      85.292  89.378  76.339  1.00  0.00           C
ATOM   4383  C2  PC  q 427      84.797  88.027  76.720  1.00  0.00           C
ATOM   4384  C3  PC  q 427      85.072  88.026  78.214  1.00  0.00           C
ATOM   4385  O31 PC  q 427      86.434  88.261  78.391  1.00  0.00           O
ATOM   4386  P31 PC  q 427      87.334  87.011  78.560  1.00  0.00           P
ATOM   4387  O32 PC  q 427      86.712  86.474  79.943  1.00  0.00           O
ATOM   4388  C31 PC  q 427      86.814  87.408  81.026  1.00  0.00           C
ATOM   4389  C32 PC  q 427      86.513  86.754  82.379  1.00  0.00           C
ATOM   4390  N31 PC  q 427      85.264  85.925  82.561  1.00  0.00           N
ATOM   4391  C33 PC  q 427      85.209  85.638  84.026  1.00  0.00           C
ATOM   4392  C34 PC  q 427      85.239  84.644  81.792  1.00  0.00           C
ATOM   4393  C35 PC  q 427      84.079  86.706  82.155  1.00  0.00           C
ATOM   4394  O33 PC  q 427      87.106  86.004  77.499  1.00  0.00           O
ATOM   4395  O34 PC  q 427      88.690  87.517  78.779  1.00  0.00           O
ATOM   4396  O21 PC  q 427      85.225  87.162  75.699  1.00  0.00           O
ATOM   4397  C21 PC  q 427      84.239  86.824  74.897  1.00  0.00           C
ATOM   4398  O22 PC  q 427      83.051  87.079  75.004  1.00  0.00           O
ATOM   4399 C114 MY  q 428      80.033  89.874  62.824  1.00  0.00           C
ATOM   4400 C113 MY  q 428      78.783  90.089  63.712  1.00  0.00           C
ATOM   4401 C112 MY  q 428      79.028  90.062  65.053  1.00  0.00           C
ATOM   4402 C111 MY  q 428      79.763  89.006  65.213  1.00  0.00           C
ATOM   4403 C110 MY  q 428      79.546  88.662  66.501  1.00  0.00           C
ATOM   4404  C19 MY  q 428      79.869  87.497  67.126  1.00  0.00           C
ATOM   4405  C18 MY  q 428      81.139  87.183  68.218  1.00  0.00           C
ATOM   4406  C17 MY  q 428      81.953  87.828  68.336  1.00  0.00           C
ATOM   4407  C16 MY  q 428      83.047  87.141  69.318  1.00  0.00           C
ATOM   4408  C15 MY  q 428      83.090  86.230  70.536  1.00  0.00           C
ATOM   4409  C14 MY  q 428      83.844  86.703  71.786  1.00  0.00           C
ATOM   4410  C13 MY  q 428      83.801  85.627  72.855  1.00  0.00           C
ATOM   4411  C12 MY  q 428      84.827  85.914  73.927  1.00  0.00           C
ATOM   4412 C114 MY  r 429      43.247  88.815  62.928  1.00  0.00           C
ATOM   4413 C113 MY  r 429      44.336  87.986  63.378  1.00  0.00           C
ATOM   4414 C112 MY  r 429      44.648  87.800  64.829  1.00  0.00           C
ATOM   4415 C111 MY  r 429      43.450  87.664  65.777  1.00  0.00           C
ATOM   4416 C110 MY  r 429      42.616  86.395  65.676  1.00  0.00           C
ATOM   4417  C19 MY  r 429      41.768  86.189  66.946  1.00  0.00           C
ATOM   4418  C18 MY  r 429      40.717  87.237  67.157  1.00  0.00           C
ATOM   4419  C17 MY  r 429      39.392  87.293  67.916  1.00  0.00           C
ATOM   4420  C16 MY  r 429      40.057  88.031  68.975  1.00  0.00           C
ATOM   4421  C15 MY  r 429      38.995  88.643  69.771  1.00  0.00           C
ATOM   4422  C14 MY  r 429      37.901  87.622  70.062  1.00  0.00           C
ATOM   4423  C13 MY  r 429      38.260  86.534  71.043  1.00  0.00           C
ATOM   4424  C12 MY  r 429      38.709  87.140  72.385  1.00  0.00           C
ATOM   4425  C11 PC  r 430      39.096  86.121  73.426  1.00  0.00           C
ATOM   4426  O12 PC  r 430      39.777  85.142  73.194  1.00  0.00           O
ATOM   4427  O11 PC  r 430      38.616  86.464  74.600  1.00  0.00           O
ATOM   4428  C1  PC  r 430      39.006  85.620  75.696  1.00  0.00           C
ATOM   4429  C2  PC  r 430      39.606  86.426  76.896  1.00  0.00           C
ATOM   4430  C3  PC  r 430      38.463  87.248  77.517  1.00  0.00           C
ATOM   4431  O31 PC  r 430      38.936  88.353  78.267  1.00  0.00           O
ATOM   4432  P31 PC  r 430      39.267  88.194  79.809  1.00  0.00           P
ATOM   4433  O32 PC  r 430      40.596  87.345  79.812  1.00  0.00           O
ATOM   4434  C31 PC  r 430      41.856  88.033  79.749  1.00  0.00           C
ATOM   4435  C32 PC  r 430      42.519  88.081  81.140  1.00  0.00           C
ATOM   4436  N31 PC  r 430      42.968  86.760  81.726  1.00  0.00           N
ATOM   4437  C33 PC  r 430      43.303  87.038  83.133  1.00  0.00           C
ATOM   4438  C34 PC  r 430      44.165  86.302  81.005  1.00  0.00           C
ATOM   4439  C35 PC  r 430      41.921  85.698  81.596  1.00  0.00           C
ATOM   4440  O33 PC  r 430      39.576  89.473  80.473  1.00  0.00           O
ATOM   4441  O34 PC  r 430      38.169  87.423  80.429  1.00  0.00           O
ATOM   4442  O21 PC  r 430      40.675  87.348  76.521  1.00  0.00           O
ATOM   4443  C21 PC  r 430      41.816  86.837  76.097  1.00  0.00           C
ATOM   4444  O22 PC  r 430      42.044  85.645  76.025  1.00  0.00           O
ATOM   4445 C114 MY  r 431      37.948  82.408  65.454  1.00  0.00           C
ATOM   4446 C113 MY  r 431      39.041  81.741  66.234  1.00  0.00           C
ATOM   4447 C112 MY  r 431      40.126  82.656  66.821  1.00  0.00           C
ATOM   4448 C111 MY  r 431      40.937  82.270  67.918  1.00  0.00           C
ATOM   4449 C110 MY  r 431      41.987  83.154  68.539  1.00  0.00           C
ATOM   4450  C19 MY  r 431      42.799  82.631  69.711  1.00  0.00           C
ATOM   4451  C18 MY  r 431      43.802  83.730  69.972  1.00  0.00           C
ATOM   4452  C17 MY  r 431      43.375  84.970  70.746  1.00  0.00           C
ATOM   4453  C16 MY  r 431      44.576  85.869  71.120  1.00  0.00           C
ATOM   4454  C15 MY  r 431      44.314  87.125  71.988  1.00  0.00           C
ATOM   4455  C14 MY  r 431      43.867  86.877  73.455  1.00  0.00           C
ATOM   4456  C13 MY  r 431      43.170  88.085  74.140  1.00  0.00           C
ATOM   4457  C12 MY  r 431      42.827  87.949  75.670  1.00  0.00           C
ATOM   4458  C12 OL  s 432      82.561  77.276  75.403  1.00  0.00           C
ATOM   4459  C13 OL  s 432      83.156  77.334  73.985  1.00  0.00           C
ATOM   4460  C14 OL  s 432      82.185  76.886  72.894  1.00  0.00           C
ATOM   4461  C15 OL  s 432      82.789  76.836  71.487  1.00  0.00           C
ATOM   4462  C16 OL  s 432      83.867  75.769  71.242  1.00  0.00           C
ATOM   4463  C17 OL  s 432      83.487  74.337  71.573  1.00  0.00           C
ATOM   4464  C18 OL  s 432      84.081  73.474  70.537  1.00  0.00           C
ATOM   4465  C19 OL  s 432      85.481  73.801  70.491  1.00  0.00           C
ATOM   4466 C110 OL  s 432      86.130  73.750  69.412  1.00  0.00           C
ATOM   4467 C111 OL  s 432      85.710  73.414  68.032  1.00  0.00           C
ATOM   4468 C112 OL  s 432      85.397  74.730  67.551  1.00  0.00           C
ATOM   4469 C113 OL  s 432      85.047  74.951  66.033  1.00  0.00           C
ATOM   4470 C114 OL  s 432      83.893  74.912  65.739  1.00  0.00           C
ATOM   4471 C115 OL  s 432      84.065  74.783  64.287  1.00  0.00           C
ATOM   4472 C116 OL  s 432      82.649  74.660  64.476  1.00  0.00           C
ATOM   4473 C117 OL  s 432      81.578  75.463  64.074  1.00  0.00           C
ATOM   4474 C118 OL  s 432      80.181  74.702  64.153  1.00  0.00           C
ATOM   4475  C11 PGR s 433      83.666  77.441  76.462  1.00  0.00           C
ATOM   4476  O12 PGR s 433      84.594  78.218  76.360  1.00  0.00           O
ATOM   4477  O11 PGR s 433      83.412  76.643  77.484  1.00  0.00           O
ATOM   4478  C1  PGR s 433      84.323  76.750  78.602  1.00  0.00           C
ATOM   4479  C2  PGR s 433      85.506  75.760  78.456  1.00  0.00           C
ATOM   4480  C3  PGR s 433      86.272  75.603  79.804  1.00  0.00           C
ATOM   4481  O31 PGR s 433      86.362  76.869  80.450  1.00  0.00           O
ATOM   4482  P31 PGR s 433      86.005  76.998  81.987  1.00  0.00           P
ATOM   4483  O32 PGR s 433      84.435  76.845  82.064  1.00  0.00           O
ATOM   4484  C31 PGR s 433      83.647  78.000  82.381  1.00  0.00           C
ATOM   4485  C32 PGR s 433      82.288  77.583  82.976  1.00  0.00           C
ATOM   4486  O35 PGR s 433      81.437  77.019  81.989  1.00  0.00           O
ATOM   4487  C33 PGR s 433      82.359  76.572  84.139  1.00  0.00           C
ATOM   4488  O33 PGR s 433      86.596  75.842  82.707  1.00  0.00           O
ATOM   4489  O34 PGR s 433      86.392  78.353  82.428  1.00  0.00           O
ATOM   4490  O21 PGR s 433      86.334  76.247  77.382  1.00  0.00           O
ATOM   4491  C21 PGR s 433      87.192  75.400  76.894  1.00  0.00           C
ATOM   4492  O22 PGR s 433      87.397  74.284  77.306  1.00  0.00           O
ATOM   4493  O36 PGR s 433      83.136  77.060  85.232  1.00  0.00           O
ATOM   4494  C12 OL  s 434      87.957  76.010  75.736  1.00  0.00           C
ATOM   4495  C13 OL  s 434      87.088  75.934  74.476  1.00  0.00           C
ATOM   4496  C14 OL  s 434      87.692  76.636  73.275  1.00  0.00           C
ATOM   4497  C15 OL  s 434      87.959  78.120  73.498  1.00  0.00           C
ATOM   4498  C16 OL  s 434      88.112  78.921  72.203  1.00  0.00           C
ATOM   4499  C17 OL  s 434      87.895  80.449  72.300  1.00  0.00           C
ATOM   4500  C18 OL  s 434      87.488  81.161  71.010  1.00  0.00           C
ATOM   4501  C19 OL  s 434      86.052  80.954  70.518  1.00  0.00           C
ATOM   4502 C110 OL  s 434      85.526  80.117  69.653  1.00  0.00           C
ATOM   4503 C111 OL  s 434      86.284  79.219  68.998  1.00  0.00           C
ATOM   4504 C112 OL  s 434      86.522  79.654  67.423  1.00  0.00           C
ATOM   4505 C113 OL  s 434      85.692  79.140  66.325  1.00  0.00           C
ATOM   4506 C114 OL  s 434      86.317  78.884  64.944  1.00  0.00           C
ATOM   4507 C115 OL  s 434      85.253  78.600  63.914  1.00  0.00           C
ATOM   4508 C116 OL  s 434      85.810  78.198  62.558  1.00  0.00           C
ATOM   4509 C117 OL  s 434      86.749  79.272  62.120  1.00  0.00           C
ATOM   4510 C118 OL  s 434      87.218  78.998  60.724  1.00  0.00           C
ATOM   4511 C114 MY  t 435      33.583  72.398  66.487  1.00  0.00           C
ATOM   4512 C113 MY  t 435      34.347  72.472  67.818  1.00  0.00           C
ATOM   4513 C112 MY  t 435      34.372  73.810  68.384  1.00  0.00           C
ATOM   4514 C111 MY  t 435      33.054  73.918  69.183  1.00  0.00           C
ATOM   4515 C110 MY  t 435      31.723  73.854  68.539  1.00  0.00           C
ATOM   4516  C19 MY  t 435      30.584  74.563  69.360  1.00  0.00           C
ATOM   4517  C18 MY  t 435      30.494  74.358  70.821  1.00  0.00           C
ATOM   4518  C17 MY  t 435      29.317  75.215  71.275  1.00  0.00           C
ATOM   4519  C16 MY  t 435      28.625  74.639  72.482  1.00  0.00           C
ATOM   4520  C15 MY  t 435      29.397  74.563  73.797  1.00  0.00           C
ATOM   4521  C14 MY  t 435      29.963  75.871  74.350  1.00  0.00           C
ATOM   4522  C13 MY  t 435      28.917  76.805  74.971  1.00  0.00           C
ATOM   4523  C12 MY  t 435      28.850  76.575  76.503  1.00  0.00           C
ATOM   4524  C11 PC  t 436      28.188  75.262  76.839  1.00  0.00           C
ATOM   4525  O12 PC  t 436      27.010  75.035  76.651  1.00  0.00           O
ATOM   4526  O11 PC  t 436      29.019  74.464  77.431  1.00  0.00           O
ATOM   4527  C1  PC  t 436      28.698  73.087  77.259  1.00  0.00           C
ATOM   4528  C2  PC  t 436      30.008  72.269  77.271  1.00  0.00           C
ATOM   4529  C3  PC  t 436      30.810  72.639  78.532  1.00  0.00           C
ATOM   4530  O31 PC  t 436      31.670  73.688  78.227  1.00  0.00           O
ATOM   4531  P31 PC  t 436      32.099  74.564  79.394  1.00  0.00           P
ATOM   4532  O32 PC  t 436      31.010  74.561  80.499  1.00  0.00           O
ATOM   4533  C31 PC  t 436      31.199  74.989  81.827  1.00  0.00           C
ATOM   4534  C32 PC  t 436      30.530  76.334  82.132  1.00  0.00           C
ATOM   4535  N31 PC  t 436      29.149  76.610  81.620  1.00  0.00           N
ATOM   4536  C33 PC  t 436      28.897  77.888  82.254  1.00  0.00           C
ATOM   4537  C34 PC  t 436      28.087  75.672  82.080  1.00  0.00           C
ATOM   4538  C35 PC  t 436      29.115  76.719  80.113  1.00  0.00           C
ATOM   4539  O33 PC  t 436      33.396  74.009  79.925  1.00  0.00           O
ATOM   4540  O34 PC  t 436      31.854  75.885  78.785  1.00  0.00           O
ATOM   4541  O21 PC  t 436      30.737  72.484  76.036  1.00  0.00           O
ATOM   4542  C21 PC  t 436      31.813  71.713  75.999  1.00  0.00           C
ATOM   4543  O22 PC  t 436      32.064  70.783  76.742  1.00  0.00           O
ATOM   4544 C114 MY  t 437      28.583  72.435  63.078  1.00  0.00           C
ATOM   4545 C113 MY  t 437      29.669  72.050  64.215  1.00  0.00           C
ATOM   4546 C112 MY  t 437      30.005  70.630  64.114  1.00  0.00           C
ATOM   4547 C111 MY  t 437      31.020  70.046  65.072  1.00  0.00           C
ATOM   4548 C110 MY  t 437      30.535  70.060  66.493  1.00  0.00           C
ATOM   4549  C19 MY  t 437      31.454  69.252  67.391  1.00  0.00           C
ATOM   4550  C18 MY  t 437      30.810  69.264  68.686  1.00  0.00           C
ATOM   4551  C17 MY  t 437      31.548  68.560  69.916  1.00  0.00           C
ATOM   4552  C16 MY  t 437      31.536  69.570  71.050  1.00  0.00           C
ATOM   4553  C15 MY  t 437      32.837  69.740  71.526  1.00  0.00           C
ATOM   4554  C14 MY  t 437      33.006  70.905  72.536  1.00  0.00           C
ATOM   4555  C13 MY  t 437      32.104  70.968  73.690  1.00  0.00           C
ATOM   4556  C12 MY  t 437      32.574  71.955  74.737  1.00  0.00           C
ATOM   4557 C114 MY  u 438      81.247  32.653  61.987  1.00  0.00           C
ATOM   4558 C113 MY  u 438      82.140  31.969  65.133  1.00  0.00           C
ATOM   4559 C112 MY  u 438      80.933  32.990  65.868  1.00  0.00           C
ATOM   4560 C111 MY  u 438      78.783  33.307  66.402  1.00  0.00           C
ATOM   4561 C110 MY  u 438      78.106  34.001  66.742  1.00  0.00           C
ATOM   4562  C19 MY  u 438      79.127  34.876  66.857  1.00  0.00           C
ATOM   4563  C18 MY  u 438      78.443  35.512  67.910  1.00  0.00           C
ATOM   4564  C17 MY  u 438      78.716  35.108  69.294  1.00  0.00           C
ATOM   4565  C16 MY  u 438      80.187  34.938  69.754  1.00  0.00           C
ATOM   4566  C15 MY  u 438      80.685  34.385  71.099  1.00  0.00           C
ATOM   4567  C14 MY  u 438      82.093  34.493  71.635  1.00  0.00           C
ATOM   4568  C13 MY  u 438      82.130  35.834  72.285  1.00  0.00           C
ATOM   4569  C12 MY  u 438      83.538  36.334  72.537  1.00  0.00           C
ATOM   4570  C11 PC  u 439      83.396  37.572  73.269  1.00  0.00           C
ATOM   4571  O12 PC  u 439      83.819  38.677  73.027  1.00  0.00           O
ATOM   4572  O11 PC  u 439      82.682  37.174  74.331  1.00  0.00           O
ATOM   4573  C1  PC  u 439      82.382  38.200  75.177  1.00  0.00           C
ATOM   4574  C2  PC  u 439      81.012  38.264  76.162  1.00  0.00           C
ATOM   4575  C3  PC  u 439      81.324  37.578  77.509  1.00  0.00           C
ATOM   4576  O31 PC  u 439      80.101  37.322  78.166  1.00  0.00           O
ATOM   4577  P31 PC  u 439      79.804  35.898  78.767  1.00  0.00           P
ATOM   4578  O32 PC  u 439      80.808  35.835  80.002  1.00  0.00           O
ATOM   4579  C31 PC  u 439      80.722  36.857  80.989  1.00  0.00           C
ATOM   4580  C32 PC  u 439      81.245  36.328  82.341  1.00  0.00           C
ATOM   4581  N31 PC  u 439      82.680  35.862  82.402  1.00  0.00           N
ATOM   4582  C33 PC  u 439      83.048  35.698  83.815  1.00  0.00           C
ATOM   4583  C34 PC  u 439      83.567  36.874  81.754  1.00  0.00           C
ATOM   4584  C35 PC  u 439      82.851  34.507  81.758  1.00  0.00           C
ATOM   4585  O33 PC  u 439      78.414  35.886  79.262  1.00  0.00           O
ATOM   4586  O34 PC  u 439      80.205  34.853  77.816  1.00  0.00           O
ATOM   4587  O21 PC  u 439      79.918  37.899  75.363  1.00  0.00           O
ATOM   4588  C21 PC  u 439      79.289  38.846  74.650  1.00  0.00           C
ATOM   4589  O22 PC  u 439      79.346  40.028  74.619  1.00  0.00           O
ATOM   4590 C114 MY  u 440      85.139  35.422  63.536  1.00  0.00           C
ATOM   4591 C113 MY  u 440      84.416  34.531  64.452  1.00  0.00           C
ATOM   4592 C112 MY  u 440      83.687  35.362  65.423  1.00  0.00           C
ATOM   4593 C111 MY  u 440      82.852  36.407  64.687  1.00  0.00           C
ATOM   4594 C110 MY  u 440      81.806  36.962  65.570  1.00  0.00           C
ATOM   4595  C19 MY  u 440      82.484  37.545  66.694  1.00  0.00           C
ATOM   4596  C18 MY  u 440      81.241  38.247  67.275  1.00  0.00           C
ATOM   4597  C17 MY  u 440      80.407  38.175  68.557  1.00  0.00           C
ATOM   4598  C16 MY  u 440      79.833  39.346  69.460  1.00  0.00           C
ATOM   4599  C15 MY  u 440      79.114  38.818  70.659  1.00  0.00           C
ATOM   4600  C14 MY  u 440      78.522  39.849  71.619  1.00  0.00           C
ATOM   4601  C13 MY  u 440      77.705  39.127  72.708  1.00  0.00           C
ATOM   4602  C12 MY  u 440      78.486  38.189  73.657  1.00  0.00           C
ATOM   4603 C114 MY  v 441      32.266  52.625  63.620  1.00  0.00           C
ATOM   4604 C113 MY  v 441      32.525  53.917  62.860  1.00  0.00           C
ATOM   4605 C112 MY  v 441      32.489  55.031  63.842  1.00  0.00           C
ATOM   4606 C111 MY  v 441      33.691  55.853  63.839  1.00  0.00           C
ATOM   4607 C110 MY  v 441      34.683  55.086  64.618  1.00  0.00           C
ATOM   4608  C19 MY  v 441      34.271  54.856  66.053  1.00  0.00           C
ATOM   4609  C18 MY  v 441      34.116  56.128  66.769  1.00  0.00           C
ATOM   4610  C17 MY  v 441      35.323  57.017  67.066  1.00  0.00           C
ATOM   4611  C16 MY  v 441      35.399  57.782  68.383  1.00  0.00           C
ATOM   4612  C15 MY  v 441      36.059  57.087  69.487  1.00  0.00           C
ATOM   4613  C14 MY  v 441      35.154  56.430  70.360  1.00  0.00           C
ATOM   4614  C13 MY  v 441      35.659  56.135  71.705  1.00  0.00           C
ATOM   4615  C12 MY  v 441      34.919  55.488  72.948  1.00  0.00           C
ATOM   4616  C11 PC  v 442      35.033  55.085  74.321  1.00  0.00           C
ATOM   4617  O12 PC  v 442      35.853  54.329  74.225  1.00  0.00           O
ATOM   4618  O11 PC  v 442      34.172  55.200  75.299  1.00  0.00           O
ATOM   4619  C1  PC  v 442      34.371  55.136  76.672  1.00  0.00           C
ATOM   4620  C2  PC  v 442      33.238  55.195  77.564  1.00  0.00           C
ATOM   4621  C3  PC  v 442      33.623  55.243  79.011  1.00  0.00           C
ATOM   4622  O31 PC  v 442      34.099  53.974  79.396  1.00  0.00           O
ATOM   4623  P31 PC  v 442      34.746  53.746  80.833  1.00  0.00           P
ATOM   4624  O32 PC  v 442      33.947  52.571  81.352  1.00  0.00           O
ATOM   4625  C31 PC  v 442      33.922  51.458  80.417  1.00  0.00           C
ATOM   4626  C32 PC  v 442      32.513  51.379  79.845  1.00  0.00           C
ATOM   4627  N31 PC  v 442      31.310  51.629  80.745  1.00  0.00           N
ATOM   4628  C33 PC  v 442      30.141  51.137  79.965  1.00  0.00           C
ATOM   4629  C34 PC  v 442      31.143  53.087  81.074  1.00  0.00           C
ATOM   4630  C35 PC  v 442      31.445  50.868  82.044  1.00  0.00           C
ATOM   4631  O33 PC  v 442      35.984  52.994  80.791  1.00  0.00           O
ATOM   4632  O34 PC  v 442      34.798  55.052  81.538  1.00  0.00           O
ATOM   4633  O21 PC  v 442      32.505  54.103  77.077  1.00  0.00           O
ATOM   4634  C21 PC  v 442      31.296  54.206  77.379  1.00  0.00           C
ATOM   4635  O22 PC  v 442      30.782  55.092  78.045  1.00  0.00           O
ATOM   4636 C114 MY  v 443      27.770  52.584  62.633  1.00  0.00           C
ATOM   4637 C113 MY  v 443      27.089  54.134  64.516  1.00  0.00           C
ATOM   4638 C112 MY  v 443      28.289  54.032  65.874  1.00  0.00           C
ATOM   4639 C111 MY  v 443      27.689  54.214  67.063  1.00  0.00           C
ATOM   4640 C110 MY  v 443      28.461  54.235  68.304  1.00  0.00           C
ATOM   4641  C19 MY  v 443      29.402  53.151  68.555  1.00  0.00           C
ATOM   4642  C18 MY  v 443      29.735  53.060  69.968  1.00  0.00           C
ATOM   4643  C17 MY  v 443      30.599  54.158  70.365  1.00  0.00           C
ATOM   4644  C16 MY  v 443      30.912  53.754  71.767  1.00  0.00           C
ATOM   4645  C15 MY  v 443      29.959  53.960  72.949  1.00  0.00           C
ATOM   4646  C14 MY  v 443      30.630  53.661  74.292  1.00  0.00           C
ATOM   4647  C13 MY  v 443      29.851  53.324  75.500  1.00  0.00           C
ATOM   4648  C12 MY  v 443      30.603  53.016  76.786  1.00  0.00           C
ATOM   4649 C114 MY  w 444      72.104  30.582  62.324  1.00  0.00           C
ATOM   4650 C113 MY  w 444      71.611  30.819  63.484  1.00  0.00           C
ATOM   4651 C112 MY  w 444      71.428  29.075  64.905  1.00  0.00           C
ATOM   4652 C111 MY  w 444      70.287  29.264  66.583  1.00  0.00           C
ATOM   4653 C110 MY  w 444      69.130  32.247  67.142  1.00  0.00           C
ATOM   4654  C19 MY  w 444      68.448  32.899  68.612  1.00  0.00           C
ATOM   4655  C18 MY  w 444      69.712  33.561  69.276  1.00  0.00           C
ATOM   4656  C17 MY  w 444      69.252  33.561  70.792  1.00  0.00           C
ATOM   4657  C16 MY  w 444      69.649  34.876  70.934  1.00  0.00           C
ATOM   4658  C15 MY  w 444      71.178  34.935  70.824  1.00  0.00           C
ATOM   4659  C14 MY  w 444      71.626  35.466  72.107  1.00  0.00           C
ATOM   4660  C13 MY  w 444      70.827  36.670  72.151  1.00  0.00           C
ATOM   4661  C12 MY  w 444      71.051  37.234  73.480  1.00  0.00           C
ATOM   4662  C11 PC  w 445      70.220  36.828  74.582  1.00  0.00           C
ATOM   4663  O12 PC  w 445      69.244  36.202  74.307  1.00  0.00           O
ATOM   4664  O11 PC  w 445      70.565  37.299  75.807  1.00  0.00           O
ATOM   4665  C1  PC  w 445      69.753  36.946  76.937  1.00  0.00           C
ATOM   4666  C2  PC  w 445      70.002  35.473  77.367  1.00  0.00           C
ATOM   4667  C3  PC  w 445      71.379  35.209  78.015  1.00  0.00           C
ATOM   4668  O31 PC  w 445      71.598  33.802  78.192  1.00  0.00           O
ATOM   4669  P31 PC  w 445      70.938  32.976  79.384  1.00  0.00           P
ATOM   4670  O32 PC  w 445      72.060  32.994  80.512  1.00  0.00           O
ATOM   4671  C31 PC  w 445      73.248  33.749  80.416  1.00  0.00           C
ATOM   4672  C32 PC  w 445      73.850  33.809  81.840  1.00  0.00           C
ATOM   4673  N31 PC  w 445      75.309  34.181  81.942  1.00  0.00           N
ATOM   4674  C33 PC  w 445      75.515  35.511  81.308  1.00  0.00           C
ATOM   4675  C34 PC  w 445      76.148  33.148  81.285  1.00  0.00           C
ATOM   4676  C35 PC  w 445      75.775  34.184  83.376  1.00  0.00           C
ATOM   4677  O33 PC  w 445      69.765  33.705  79.940  1.00  0.00           O
ATOM   4678  O34 PC  w 445      70.736  31.558  79.006  1.00  0.00           O
ATOM   4679  O21 PC  w 445      69.929  34.626  76.204  1.00  0.00           O
ATOM   4680  C21 PC  w 445      68.793  34.003  75.996  1.00  0.00           C
ATOM   4681  O22 PC  w 445      67.831  34.025  76.745  1.00  0.00           O
ATOM   4682 C114 MY  w 446      73.773  34.576  65.085  1.00  0.00           C
ATOM   4683 C113 MY  w 446      73.975  34.453  66.655  1.00  0.00           C
ATOM   4684 C112 MY  w 446      74.255  33.066  67.389  1.00  0.00           C
ATOM   4685 C111 MY  w 446      74.639  33.192  68.819  1.00  0.00           C
ATOM   4686 C110 MY  w 446      75.081  32.144  69.733  1.00  0.00           C
ATOM   4687  C19 MY  w 446      74.932  31.681  71.262  1.00  0.00           C
ATOM   4688  C18 MY  w 446      73.803  32.580  71.929  1.00  0.00           C
ATOM   4689  C17 MY  w 446      74.027  32.570  73.334  1.00  0.00           C
ATOM   4690  C16 MY  w 446      73.422  31.406  74.071  1.00  0.00           C
ATOM   4691  C15 MY  w 446      71.881  31.182  74.019  1.00  0.00           C
ATOM   4692  C14 MY  w 446      71.094  32.399  74.318  1.00  0.00           C
ATOM   4693  C13 MY  w 446      69.629  32.070  74.491  1.00  0.00           C
ATOM   4694  C12 MY  w 446      68.784  33.337  74.607  1.00  0.00           C
ATOM   4695  C12 OL  x 447      84.023  66.422  77.111  1.00  0.00           C
ATOM   4696  C13 OL  x 447      82.594  66.853  77.118  1.00  0.00           C
ATOM   4697  C14 OL  x 447      82.216  67.531  75.803  1.00  0.00           C
ATOM   4698  C15 OL  x 447      82.198  66.593  74.633  1.00  0.00           C
ATOM   4699  C16 OL  x 447      81.383  67.138  73.401  1.00  0.00           C
ATOM   4700  C17 OL  x 447      82.285  67.949  72.503  1.00  0.00           C
ATOM   4701  C18 OL  x 447      81.650  68.786  71.393  1.00  0.00           C
ATOM   4702  C19 OL  x 447      81.285  70.142  71.886  1.00  0.00           C
ATOM   4703 C110 OL  x 447      81.425  71.289  71.205  1.00  0.00           C
ATOM   4704 C111 OL  x 447      81.958  71.365  69.789  1.00  0.00           C
ATOM   4705 C112 OL  x 447      81.635  72.531  68.835  1.00  0.00           C
ATOM   4706 C113 OL  x 447      82.227  72.467  67.450  1.00  0.00           C
ATOM   4707 C114 OL  x 447      82.463  71.184  66.678  1.00  0.00           C
ATOM   4708 C115 OL  x 447      83.262  70.980  65.425  1.00  0.00           C
ATOM   4709 C116 OL  x 447      83.239  71.992  64.372  1.00  0.00           C
ATOM   4710 C117 OL  x 447      81.914  72.322  63.497  1.00  0.00           C
ATOM   4711 C118 OL  x 447      81.954  73.215  62.130  1.00  0.00           C
ATOM   4712  C11 PGR x 448      85.061  67.484  77.275  1.00  0.00           C
ATOM   4713  O12 PGR x 448      85.777  67.888  76.379  1.00  0.00           O
ATOM   4714  O11 PGR x 448      84.978  67.858  78.510  1.00  0.00           O
ATOM   4715  C1  PGR x 448      85.558  69.104  78.859  1.00  0.00           C
ATOM   4716  C2  PGR x 448      84.539  70.207  79.065  1.00  0.00           C
ATOM   4717  C3  PGR x 448      83.490  69.768  80.057  1.00  0.00           C
ATOM   4718  O31 PGR x 448      82.408  70.702  79.970  1.00  0.00           O
ATOM   4719  P31 PGR x 448      81.178  70.279  80.839  1.00  0.00           P
ATOM   4720  O32 PGR x 448      81.808  70.449  82.295  1.00  0.00           O
ATOM   4721  C31 PGR x 448      81.790  69.304  83.144  1.00  0.00           C
ATOM   4722  C32 PGR x 448      82.186  69.694  84.581  1.00  0.00           C
ATOM   4723  O35 PGR x 448      81.512  68.858  85.522  1.00  0.00           O
ATOM   4724  C33 PGR x 448      83.706  69.597  84.865  1.00  0.00           C
ATOM   4725  O33 PGR x 448      80.103  71.271  80.668  1.00  0.00           O
ATOM   4726  O34 PGR x 448      80.913  68.840  80.565  1.00  0.00           O
ATOM   4727  O21 PGR x 448      83.884  70.436  77.805  1.00  0.00           O
ATOM   4728  C21 PGR x 448      84.301  71.540  77.252  1.00  0.00           C
ATOM   4729  O22 PGR x 448      85.118  72.306  77.705  1.00  0.00           O
ATOM   4730  O36 PGR x 448      84.514  70.420  84.026  1.00  0.00           O
ATOM   4731  C12 OL  x 449      83.336  71.988  76.170  1.00  0.00           C
ATOM   4732  C13 OL  x 449      83.399  71.354  74.786  1.00  0.00           C
ATOM   4733  C14 OL  x 449      84.639  71.802  74.085  1.00  0.00           C
ATOM   4734  C15 OL  x 449      84.609  71.202  72.733  1.00  0.00           C
ATOM   4735  C16 OL  x 449      85.804  71.433  72.034  1.00  0.00           C
ATOM   4736  C17 OL  x 449      85.987  70.935  70.575  1.00  0.00           C
ATOM   4737  C18 OL  x 449      85.162  70.036  69.837  1.00  0.00           C
ATOM   4738  C19 OL  x 449      85.584  68.695  70.294  1.00  0.00           C
ATOM   4739 C110 OL  x 449      86.101  67.820  69.441  1.00  0.00           C
ATOM   4740 C111 OL  x 449      86.315  68.076  67.984  1.00  0.00           C
ATOM   4741 C112 OL  x 449      85.175  67.780  66.982  1.00  0.00           C
ATOM   4742 C113 OL  x 449      84.924  66.282  66.789  1.00  0.00           C
ATOM   4743 C114 OL  x 449      83.557  65.997  66.193  1.00  0.00           C
ATOM   4744 C115 OL  x 449      83.359  66.692  64.877  1.00  0.00           C
ATOM   4745 C116 OL  x 449      84.274  66.342  63.692  1.00  0.00           C
ATOM   4746 C117 OL  x 449      85.394  67.369  63.462  1.00  0.00           C
ATOM   4747 C118 OL  x 449      85.899  67.525  62.038  1.00  0.00           C
ATOM   4748 C114 MY  y 450      51.739  44.772  61.318  1.00  0.00           C
ATOM   4749 C113 MY  y 450      52.966  45.267  62.256  1.00  0.00           C
ATOM   4750 C112 MY  y 450      52.656  45.541  63.641  1.00  0.00           C
ATOM   4751 C111 MY  y 450      52.553  44.245  64.162  1.00  0.00           C
ATOM   4752 C110 MY  y 450      52.359  44.291  65.638  1.00  0.00           C
ATOM   4753  C19 MY  y 450      53.286  45.115  66.512  1.00  0.00           C
ATOM   4754  C18 MY  y 450      52.988  44.984  68.002  1.00  0.00           C
ATOM   4755  C17 MY  y 450      51.771  45.735  68.600  1.00  0.00           C
ATOM   4756  C16 MY  y 450      52.036  46.026  70.107  1.00  0.00           C
ATOM   4757  C15 MY  y 450      51.822  47.456  70.834  1.00  0.00           C
ATOM   4758  C14 MY  y 450      51.557  47.974  72.294  1.00  0.00           C
ATOM   4759  C13 MY  y 450      51.800  46.954  73.350  1.00  0.00           C
ATOM   4760  C12 MY  y 450      52.356  47.187  74.672  1.00  0.00           C
ATOM   4761  C11 PC  y 451      51.756  48.294  75.589  1.00  0.00           C
ATOM   4762  O12 PC  y 451      51.316  49.423  75.399  1.00  0.00           O
ATOM   4763  O11 PC  y 451      51.611  47.598  76.675  1.00  0.00           O
ATOM   4764  C1  PC  y 451      50.702  47.897  77.725  1.00  0.00           C
ATOM   4765  C2  PC  y 451      50.564  46.637  78.593  1.00  0.00           C
ATOM   4766  C3  PC  y 451      51.939  46.190  78.994  1.00  0.00           C
ATOM   4767  O31 PC  y 451      52.320  45.140  78.125  1.00  0.00           O
ATOM   4768  P31 PC  y 451      53.040  43.845  78.578  1.00  0.00           P
ATOM   4769  O32 PC  y 451      52.285  43.001  79.595  1.00  0.00           O
ATOM   4770  C31 PC  y 451      52.990  41.938  80.245  1.00  0.00           C
ATOM   4771  C32 PC  y 451      52.577  41.832  81.725  1.00  0.00           C
ATOM   4772  N31 PC  y 451      53.114  42.842  82.777  1.00  0.00           N
ATOM   4773  C33 PC  y 451      52.363  44.133  82.687  1.00  0.00           C
ATOM   4774  C34 PC  y 451      54.616  42.995  82.652  1.00  0.00           C
ATOM   4775  C35 PC  y 451      52.824  42.312  84.112  1.00  0.00           C
ATOM   4776  O33 PC  y 451      53.647  43.183  77.386  1.00  0.00           O
ATOM   4777  O34 PC  y 451      53.802  44.251  79.752  1.00  0.00           O
ATOM   4778  O21 PC  y 451      49.954  45.580  77.835  1.00  0.00           O
ATOM   4779  C21 PC  y 451      49.199  44.681  78.444  1.00  0.00           C
ATOM   4780  O22 PC  y 451      49.103  44.580  79.662  1.00  0.00           O
ATOM   4781 C114 MY  y 452      47.928  43.201  66.758  1.00  0.00           C
ATOM   4782 C113 MY  y 452      47.686  43.579  68.084  1.00  0.00           C
ATOM   4783 C112 MY  y 452      47.254  44.979  68.363  1.00  0.00           C
ATOM   4784 C111 MY  y 452      46.964  45.199  69.715  1.00  0.00           C
ATOM   4785 C110 MY  y 452      46.352  44.310  70.642  1.00  0.00           C
ATOM   4786  C19 MY  y 452      47.204  43.837  71.821  1.00  0.00           C
ATOM   4787  C18 MY  y 452      48.445  42.894  71.523  1.00  0.00           C
ATOM   4788  C17 MY  y 452      48.902  42.057  72.704  1.00  0.00           C
ATOM   4789  C16 MY  y 452      48.942  42.625  74.143  1.00  0.00           C
ATOM   4790  C15 MY  y 452      49.944  41.847  75.010  1.00  0.00           C
ATOM   4791  C14 MY  y 452      50.118  42.161  76.509  1.00  0.00           C
ATOM   4792  C13 MY  y 452      48.846  42.394  77.342  1.00  0.00           C
ATOM   4793  C12 MY  y 452      48.350  43.836  77.432  1.00  0.00           C
ATOM   4794 C114 MY  z 453      86.000  54.854  65.441  1.00  0.00           C
ATOM   4795 C113 MY  z 453      86.535  55.193  66.663  1.00  0.00           C
ATOM   4796 C112 MY  z 453      85.549  55.442  67.701  1.00  0.00           C
ATOM   4797 C111 MY  z 453      86.251  55.850  68.967  1.00  0.00           C
ATOM   4798 C110 MY  z 453      86.983  57.188  68.960  1.00  0.00           C
ATOM   4799  C19 MY  z 453      87.571  57.532  70.329  1.00  0.00           C
ATOM   4800  C18 MY  z 453      88.480  58.773  70.276  1.00  0.00           C
ATOM   4801  C17 MY  z 453      89.228  59.140  71.577  1.00  0.00           C
ATOM   4802  C16 MY  z 453      90.023  60.463  71.397  1.00  0.00           C
ATOM   4803  C15 MY  z 453      90.783  61.017  72.634  1.00  0.00           C
ATOM   4804  C14 MY  z 453      89.935  61.524  73.831  1.00  0.00           C
ATOM   4805  C13 MY  z 453      90.709  62.200  75.006  1.00  0.00           C
ATOM   4806  C12 MY  z 453      89.776  62.630  76.188  1.00  0.00           C
ATOM   4807  C11 PC  z 454      88.800  63.765  75.791  1.00  0.00           C
ATOM   4808  O12 PC  z 454      88.866  64.438  74.777  1.00  0.00           O
ATOM   4809  O11 PC  z 454      87.906  63.855  76.738  1.00  0.00           O
ATOM   4810  C1  PC  z 454      86.809  64.770  76.583  1.00  0.00           C
ATOM   4811  C2  PC  z 454      85.535  63.957  76.885  1.00  0.00           C
ATOM   4812  C3  PC  z 454      85.397  63.804  78.428  1.00  0.00           C
ATOM   4813  O31 PC  z 454      86.304  62.841  78.883  1.00  0.00           O
ATOM   4814  P31 PC  z 454      86.877  62.959  80.333  1.00  0.00           P
ATOM   4815  O32 PC  z 454      86.909  61.444  80.704  1.00  0.00           O
ATOM   4816  C31 PC  z 454      87.210  60.443  79.733  1.00  0.00           C
ATOM   4817  C32 PC  z 454      88.658  59.916  79.884  1.00  0.00           C
ATOM   4818  N31 PC  z 454      89.038  59.299  81.232  1.00  0.00           N
ATOM   4819  C33 PC  z 454      90.163  58.291  81.091  1.00  0.00           C
ATOM   4820  C34 PC  z 454      88.055  58.412  81.840  1.00  0.00           C
ATOM   4821  C35 PC  z 454      89.294  60.352  82.323  1.00  0.00           C
ATOM   4822  O33 PC  z 454      88.249  63.513  80.236  1.00  0.00           O
ATOM   4823  O34 PC  z 454      85.887  63.660  81.187  1.00  0.00           O
ATOM   4824  O21 PC  z 454      85.558  62.767  76.098  1.00  0.00           O
ATOM   4825  C21 PC  z 454      85.248  62.878  74.812  1.00  0.00           C
ATOM   4826  O22 PC  z 454      85.166  63.901  74.155  1.00  0.00           O
ATOM   4827 C114 MY  z 455      87.564  61.079  60.014  1.00  0.00           C
ATOM   4828 C113 MY  z 455      87.922  62.195  61.238  1.00  0.00           C
ATOM   4829 C112 MY  z 455      87.832  62.060  62.903  1.00  0.00           C
ATOM   4830 C111 MY  z 455      87.792  63.129  64.292  1.00  0.00           C
ATOM   4831 C110 MY  z 455      87.945  62.774  65.985  1.00  0.00           C
ATOM   4832  C19 MY  z 455      86.709  62.112  66.509  1.00  0.00           C
ATOM   4833  C18 MY  z 455      86.598  61.897  67.907  1.00  0.00           C
ATOM   4834  C17 MY  z 455      85.248  61.532  68.381  1.00  0.00           C
ATOM   4835  C16 MY  z 455      85.157  61.913  69.815  1.00  0.00           C
ATOM   4836  C15 MY  z 455      84.549  61.074  70.814  1.00  0.00           C
ATOM   4837  C14 MY  z 455      84.184  61.350  72.177  1.00  0.00           C
ATOM   4838  C13 MY  z 455      85.437  61.357  72.892  1.00  0.00           C
ATOM   4839  C12 MY  z 455      84.999  61.466  74.323  1.00  0.00           C
ATOM   4840 C114 MY  1 456      79.811 100.022  63.440  1.00  0.00           C
ATOM   4841 C113 MY  1 456      79.456  99.151  64.571  1.00  0.00           C
ATOM   4842 C112 MY  1 456      78.481  98.198  65.260  1.00  0.00           C
ATOM   4843 C111 MY  1 456      78.662  96.849  64.850  1.00  0.00           C
ATOM   4844 C110 MY  1 456      77.480  96.207  65.451  1.00  0.00           C
ATOM   4845  C19 MY  1 456      77.440  96.359  66.950  1.00  0.00           C
ATOM   4846  C18 MY  1 456      76.569  95.275  67.507  1.00  0.00           C
ATOM   4847  C17 MY  1 456      76.699  95.271  69.018  1.00  0.00           C
ATOM   4848  C16 MY  1 456      75.796  94.277  69.734  1.00  0.00           C
ATOM   4849  C15 MY  1 456      74.363  94.720  69.963  1.00  0.00           C
ATOM   4850  C14 MY  1 456      74.239  95.780  71.033  1.00  0.00           C
ATOM   4851  C13 MY  1 456      72.845  96.184  71.240  1.00  0.00           C
ATOM   4852  C12 MY  1 456      73.013  97.353  72.271  1.00  0.00           C
ATOM   4853  C11 PC  1 457      73.012  96.815  73.578  1.00  0.00           C
ATOM   4854  O12 PC  1 457      72.390  95.845  73.993  1.00  0.00           O
ATOM   4855  O11 PC  1 457      73.743  97.628  74.179  1.00  0.00           O
ATOM   4856  C1  PC  1 457      74.243  96.923  75.285  1.00  0.00           C
ATOM   4857  C2  PC  1 457      74.116  97.737  76.578  1.00  0.00           C
ATOM   4858  C3  PC  1 457      72.788  98.070  77.044  1.00  0.00           C
ATOM   4859  O31 PC  1 457      72.346  98.403  78.325  1.00  0.00           O
ATOM   4860  P31 PC  1 457      72.697  97.642  79.644  1.00  0.00           P
ATOM   4861  O32 PC  1 457      74.197  98.033  79.572  1.00  0.00           O
ATOM   4862  C31 PC  1 457      75.022  97.553  80.601  1.00  0.00           C
ATOM   4863  C32 PC  1 457      74.807  98.388  81.882  1.00  0.00           C
ATOM   4864  N31 PC  1 457      74.867  99.916  81.842  1.00  0.00           N
ATOM   4865  C33 PC  1 457      76.023 100.272  80.995  1.00  0.00           C
ATOM   4866  C34 PC  1 457      75.057 100.465  83.234  1.00  0.00           C
ATOM   4867  C35 PC  1 457      73.601 100.504  81.275  1.00  0.00           C
ATOM   4868  O33 PC  1 457      72.010  98.310  80.741  1.00  0.00           O
ATOM   4869  O34 PC  1 457      72.736  96.176  79.701  1.00  0.00           O
ATOM   4870  O21 PC  1 457      74.459  99.035  76.443  1.00  0.00           O
ATOM   4871  C21 PC  1 457      75.640  99.178  76.338  1.00  0.00           C
ATOM   4872  O22 PC  1 457      76.551  98.346  76.286  1.00  0.00           O
ATOM   4873 C114 MY  1 458      72.839  97.719  64.843  1.00  0.00           C
ATOM   4874 C113 MY  1 458      73.381  99.328  64.780  1.00  0.00           C
ATOM   4875 C112 MY  1 458      73.524 100.263  66.043  1.00  0.00           C
ATOM   4876 C111 MY  1 458      74.272  99.620  67.018  1.00  0.00           C
ATOM   4877 C110 MY  1 458      75.033 100.282  67.991  1.00  0.00           C
ATOM   4878  C19 MY  1 458      74.481 101.320  68.822  1.00  0.00           C
ATOM   4879  C18 MY  1 458      75.524 101.432  69.926  1.00  0.00           C
ATOM   4880  C17 MY  1 458      75.592 100.448  70.934  1.00  0.00           C
ATOM   4881  C16 MY  1 458      76.764 100.697  71.897  1.00  0.00           C
ATOM   4882  C15 MY  1 458      76.276 101.220  73.136  1.00  0.00           C
ATOM   4883  C14 MY  1 458      76.789 102.689  74.981  1.00  0.00           C
ATOM   4884  C13 MY  1 458      76.746 100.946  75.515  1.00  0.00           C
ATOM   4885  C12 MY  1 458      75.637 100.629  76.181  1.00  0.00           C
ATOM   4886  C12 OL  2 459      23.342  56.714  76.762  1.00  0.00           C
ATOM   4887  C13 OL  2 459      23.174  57.370  75.488  1.00  0.00           C
ATOM   4888  C14 OL  2 459      22.058  56.797  74.774  1.00  0.00           C
ATOM   4889  C15 OL  2 459      21.903  57.407  73.499  1.00  0.00           C
ATOM   4890  C16 OL  2 459      22.873  57.975  72.510  1.00  0.00           C
ATOM   4891  C17 OL  2 459      23.192  56.887  71.560  1.00  0.00           C
ATOM   4892  C18 OL  2 459      24.028  57.400  70.428  1.00  0.00           C
ATOM   4893  C19 OL  2 459      24.236  56.477  69.325  1.00  0.00           C
ATOM   4894 C110 OL  2 459      23.771  56.809  68.170  1.00  0.00           C
ATOM   4895 C111 OL  2 459      22.988  57.970  67.440  1.00  0.00           C
ATOM   4896 C112 OL  2 459      22.715  58.152  65.703  1.00  0.00           C
ATOM   4897 C113 OL  2 459      23.671  58.635  64.519  1.00  0.00           C
ATOM   4898 C114 OL  2 459      23.669  58.829  63.189  1.00  0.00           C
ATOM   4899 C115 OL  2 459      25.109  58.616  62.710  1.00  0.00           C
ATOM   4900 C116 OL  2 459      24.826  58.203  61.389  1.00  0.00           C
ATOM   4901 C117 OL  2 459      25.828  58.545  60.672  1.00  0.00           C
ATOM   4902 C118 OL  2 459      25.789  58.139  59.020  1.00  0.00           C
ATOM   4903  C11 PGR 2 460      24.287  57.252  77.755  1.00  0.00           C
ATOM   4904  O12 PGR 2 460      23.998  57.951  78.698  1.00  0.00           O
ATOM   4905  O11 PGR 2 460      25.480  56.831  77.436  1.00  0.00           O
ATOM   4906  C1  PGR 2 460      26.499  57.028  78.418  1.00  0.00           C
ATOM   4907  C2  PGR 2 460      27.301  58.185  77.943  1.00  0.00           C
ATOM   4908  C3  PGR 2 460      28.363  58.318  79.087  1.00  0.00           C
ATOM   4909  O31 PGR 2 460      27.742  58.792  80.291  1.00  0.00           O
ATOM   4910  P31 PGR 2 460      28.232  58.394  81.781  1.00  0.00           P
ATOM   4911  O32 PGR 2 460      26.965  59.008  82.582  1.00  0.00           O
ATOM   4912  C31 PGR 2 460      25.636  58.548  82.262  1.00  0.00           C
ATOM   4913  C32 PGR 2 460      24.643  58.921  83.414  1.00  0.00           C
ATOM   4914  O35 PGR 2 460      23.306  58.674  83.032  1.00  0.00           O
ATOM   4915  C33 PGR 2 460      24.934  58.197  84.772  1.00  0.00           C
ATOM   4916  O33 PGR 2 460      28.269  56.931  81.836  1.00  0.00           O
ATOM   4917  O34 PGR 2 460      29.527  58.968  82.195  1.00  0.00           O
ATOM   4918  O21 PGR 2 460      26.371  59.266  77.700  1.00  0.00           O
ATOM   4919  C21 PGR 2 460      26.227  59.606  76.412  1.00  0.00           C
ATOM   4920  O22 PGR 2 460      26.848  59.258  75.445  1.00  0.00           O
ATOM   4921  O36 PGR 2 460      24.909  56.767  84.715  1.00  0.00           O
ATOM   4922  C12 OL  2 461      25.227  60.556  76.291  1.00  0.00           C
ATOM   4923  C13 OL  2 461      25.127  61.212  74.972  1.00  0.00           C
ATOM   4924  C14 OL  2 461      23.844  61.149  74.129  1.00  0.00           C
ATOM   4925  C15 OL  2 461      23.779  61.608  72.673  1.00  0.00           C
ATOM   4926  C16 OL  2 461      24.977  61.818  71.786  1.00  0.00           C
ATOM   4927  C17 OL  2 461      25.266  60.488  71.277  1.00  0.00           C
ATOM   4928  C18 OL  2 461      26.475  60.335  70.495  1.00  0.00           C
ATOM   4929  C19 OL  2 461      26.251  60.934  69.066  1.00  0.00           C
ATOM   4930 C110 OL  2 461      26.481  60.328  67.922  1.00  0.00           C
ATOM   4931 C111 OL  2 461      26.970  58.948  68.024  1.00  0.00           C
ATOM   4932 C112 OL  2 461      28.038  58.433  67.126  1.00  0.00           C
ATOM   4933 C113 OL  2 461      28.072  57.045  66.729  1.00  0.00           C
ATOM   4934 C114 OL  2 461      29.183  56.763  65.816  1.00  0.00           C
ATOM   4935 C115 OL  2 461      28.830  57.026  64.403  1.00  0.00           C
ATOM   4936 C116 OL  2 461      29.979  56.794  63.455  1.00  0.00           C
ATOM   4937 C117 OL  2 461      31.194  57.426  63.582  1.00  0.00           C
ATOM   4938 C118 OL  2 461      30.788  58.485  63.552  1.00  0.00           C
ATOM   4939 C114 MY  3 462      71.349 108.702  64.678  1.00  0.00           C
ATOM   4940 C113 MY  3 462      71.036 109.273  65.980  1.00  0.00           C
ATOM   4941 C112 MY  3 462      70.619 108.251  67.029  1.00  0.00           C
ATOM   4942 C111 MY  3 462      69.651 107.175  66.613  1.00  0.00           C
ATOM   4943 C110 MY  3 462      68.313 107.695  66.280  1.00  0.00           C
ATOM   4944  C19 MY  3 462      67.765 108.650  67.316  1.00  0.00           C
ATOM   4945  C18 MY  3 462      67.400 107.962  68.693  1.00  0.00           C
ATOM   4946  C17 MY  3 462      66.658 106.579  68.752  1.00  0.00           C
ATOM   4947  C16 MY  3 462      66.472 105.845  70.069  1.00  0.00           C
ATOM   4948  C15 MY  3 462      65.573 104.649  69.849  1.00  0.00           C
ATOM   4949  C14 MY  3 462      65.280 103.920  71.136  1.00  0.00           C
ATOM   4950  C13 MY  3 462      66.388 103.086  71.682  1.00  0.00           C
ATOM   4951  C12 MY  3 462      66.084 102.669  73.127  1.00  0.00           C
ATOM   4952  C11 PC  3 463      67.274 101.969  73.803  1.00  0.00           C
ATOM   4953  O12 PC  3 463      68.337 101.713  73.265  1.00  0.00           O
ATOM   4954  O11 PC  3 463      66.984 101.746  75.081  1.00  0.00           O
ATOM   4955  C1  PC  3 463      68.108 101.465  75.963  1.00  0.00           C
ATOM   4956  C2  PC  3 463      68.648 102.765  76.655  1.00  0.00           C
ATOM   4957  C3  PC  3 463      67.586 103.372  77.626  1.00  0.00           C
ATOM   4958  O31 PC  3 463      67.677 104.795  77.757  1.00  0.00           O
ATOM   4959  P31 PC  3 463      68.714 105.409  78.789  1.00  0.00           P
ATOM   4960  O32 PC  3 463      68.067 105.031  80.176  1.00  0.00           O
ATOM   4961  C31 PC  3 463      66.698 105.255  80.408  1.00  0.00           C
ATOM   4962  C32 PC  3 463      66.473 105.060  81.913  1.00  0.00           C
ATOM   4963  N31 PC  3 463      66.866 103.724  82.497  1.00  0.00           N
ATOM   4964  C33 PC  3 463      66.305 102.645  81.623  1.00  0.00           C
ATOM   4965  C34 PC  3 463      66.318 103.585  83.866  1.00  0.00           C
ATOM   4966  C35 PC  3 463      68.358 103.503  82.567  1.00  0.00           C
ATOM   4967  O33 PC  3 463      69.994 104.665  78.739  1.00  0.00           O
ATOM   4968  O34 PC  3 463      68.723 106.886  78.706  1.00  0.00           O
ATOM   4969  O21 PC  3 463      68.986 103.747  75.676  1.00  0.00           O
ATOM   4970  C21 PC  3 463      70.118 103.638  75.053  1.00  0.00           C
ATOM   4971  O22 PC  3 463      71.007 102.826  75.241  1.00  0.00           O
ATOM   4972 C114 MY  3 464      68.236 104.893  62.543  1.00  0.00           C
ATOM   4973 C113 MY  3 464      67.345 104.565  63.347  1.00  0.00           C
ATOM   4974 C112 MY  3 464      68.123 103.614  63.660  1.00  0.00           C
ATOM   4975 C111 MY  3 464      67.991 103.068  64.977  1.00  0.00           C
ATOM   4976 C110 MY  3 464      68.654 103.812  66.033  1.00  0.00           C
ATOM   4977  C19 MY  3 464      68.274 103.113  67.310  1.00  0.00           C
ATOM   4978  C18 MY  3 464      68.935 103.722  68.526  1.00  0.00           C
ATOM   4979  C17 MY  3 464      70.387 103.327  68.784  1.00  0.00           C
ATOM   4980  C16 MY  3 464      70.831 103.606  70.247  1.00  0.00           C
ATOM   4981  C15 MY  3 464      70.438 105.010  70.790  1.00  0.00           C
ATOM   4982  C14 MY  3 464      71.326 105.560  71.931  1.00  0.00           C
ATOM   4983  C13 MY  3 464      71.427 104.778  73.245  1.00  0.00           C
ATOM   4984  C12 MY  3 464      70.093 104.697  73.965  1.00  0.00           C
ATOM   4985 C114 MY  4 465      62.255  36.355  62.547  1.00  0.00           C
ATOM   4986 C113 MY  4 465      61.622  36.899  63.806  1.00  0.00           C
ATOM   4987 C112 MY  4 465      62.428  36.312  64.957  1.00  0.00           C
ATOM   4988 C111 MY  4 465      62.184  36.997  66.202  1.00  0.00           C
ATOM   4989 C110 MY  4 465      61.983  36.261  67.581  1.00  0.00           C
ATOM   4990  C19 MY  4 465      61.324  36.905  68.919  1.00  0.00           C
ATOM   4991  C18 MY  4 465      60.021  37.317  69.306  1.00  0.00           C
ATOM   4992  C17 MY  4 465      59.928  38.498  70.316  1.00  0.00           C
ATOM   4993  C16 MY  4 465      58.479  38.532  70.493  1.00  0.00           C
ATOM   4994  C15 MY  4 465      57.686  37.320  70.777  1.00  0.00           C
ATOM   4995  C14 MY  4 465      57.892  37.095  72.245  1.00  0.00           C
ATOM   4996  C13 MY  4 465      56.910  36.116  72.726  1.00  0.00           C
ATOM   4997  C12 MY  4 465      56.735  36.112  74.323  1.00  0.00           C
ATOM   4998  C11 PC  4 466      55.474  35.228  74.952  1.00  0.00           C
ATOM   4999  O12 PC  4 466      54.761  34.358  74.444  1.00  0.00           O
ATOM   5000  O11 PC  4 466      55.663  35.264  76.253  1.00  0.00           O
ATOM   5001  C1  PC  4 466      55.495  34.059  77.010  1.00  0.00           C
ATOM   5002  C2  PC  4 466      56.792  33.789  77.981  1.00  0.00           C
ATOM   5003  C3  PC  4 466      57.458  34.637  78.857  1.00  0.00           C
ATOM   5004  O31 PC  4 466      58.555  35.280  78.247  1.00  0.00           O
ATOM   5005  P31 PC  4 466      59.252  36.406  78.603  1.00  0.00           P
ATOM   5006  O32 PC  4 466      59.621  35.959  80.083  1.00  0.00           O
ATOM   5007  C31 PC  4 466      60.364  36.918  80.802  1.00  0.00           C
ATOM   5008  C32 PC  4 466      59.428  37.971  81.425  1.00  0.00           C
ATOM   5009  N31 PC  4 466      58.637  37.549  82.660  1.00  0.00           N
ATOM   5010  C33 PC  4 466      57.558  38.541  82.962  1.00  0.00           C
ATOM   5011  C34 PC  4 466      59.537  37.399  83.860  1.00  0.00           C
ATOM   5012  C35 PC  4 466      57.894  36.251  82.403  1.00  0.00           C
ATOM   5013  O33 PC  4 466      60.421  36.481  77.714  1.00  0.00           O
ATOM   5014  O34 PC  4 466      58.230  37.454  78.571  1.00  0.00           O
ATOM   5015  O21 PC  4 466      58.255  33.418  77.352  1.00  0.00           O
ATOM   5016  C21 PC  4 466      59.518  32.356  77.303  1.00  0.00           C
ATOM   5017  O22 PC  4 466      59.848  31.714  78.235  1.00  0.00           O
ATOM   5018 C114 MY  4 467      58.418  33.580  64.507  1.00  0.00           C
ATOM   5019 C113 MY  4 467      59.326  32.398  64.725  1.00  0.00           C
ATOM   5020 C112 MY  4 467      59.821  32.234  66.172  1.00  0.00           C
ATOM   5021 C111 MY  4 467      58.740  32.310  67.244  1.00  0.00           C
ATOM   5022 C110 MY  4 467      59.266  31.991  68.640  1.00  0.00           C
ATOM   5023  C19 MY  4 467      60.157  33.030  69.315  1.00  0.00           C
ATOM   5024  C18 MY  4 467      60.818  32.372  70.524  1.00  0.00           C
ATOM   5025  C17 MY  4 467      61.877  33.199  71.241  1.00  0.00           C
ATOM   5026  C16 MY  4 467      61.310  34.458  71.907  1.00  0.00           C
ATOM   5027  C15 MY  4 467      60.305  34.273  72.973  1.00  0.00           C
ATOM   5028  C14 MY  4 467      60.915  33.307  73.970  1.00  0.00           C
ATOM   5029  C13 MY  4 467      60.165  33.094  75.177  1.00  0.00           C
ATOM   5030  C12 MY  4 467      60.066  31.763  75.859  1.00  0.00           C
ATOM   5031  C12 OL  5 468      35.614  47.671  77.448  1.00  0.00           C
ATOM   5032  C13 OL  5 468      37.018  47.157  77.131  1.00  0.00           C
ATOM   5033  C14 OL  5 468      38.042  48.204  76.868  1.00  0.00           C
ATOM   5034  C15 OL  5 468      37.498  48.984  75.706  1.00  0.00           C
ATOM   5035  C16 OL  5 468      38.262  48.658  74.504  1.00  0.00           C
ATOM   5036  C17 OL  5 468      37.648  49.473  73.443  1.00  0.00           C
ATOM   5037  C18 OL  5 468      36.356  49.427  72.771  1.00  0.00           C
ATOM   5038  C19 OL  5 468      35.951  47.994  72.797  1.00  0.00           C
ATOM   5039 C110 OL  5 468      36.058  47.146  71.764  1.00  0.00           C
ATOM   5040 C111 OL  5 468      36.559  47.291  70.338  1.00  0.00           C
ATOM   5041 C112 OL  5 468      35.807  46.474  69.349  1.00  0.00           C
ATOM   5042 C113 OL  5 468      35.861  45.062  69.862  1.00  0.00           C
ATOM   5043 C114 OL  5 468      35.380  44.216  68.827  1.00  0.00           C
ATOM   5044 C115 OL  5 468      36.156  44.000  67.335  1.00  0.00           C
ATOM   5045 C116 OL  5 468      35.884  42.470  66.353  1.00  0.00           C
ATOM   5046 C117 OL  5 468      36.110  42.691  64.808  1.00  0.00           C
ATOM   5047 C118 OL  5 468      35.987  44.012  63.957  1.00  0.00           C
ATOM   5048  C11 PGR 5 469      34.997  46.456  78.059  1.00  0.00           C
ATOM   5049  O12 PGR 5 469      34.375  45.572  77.494  1.00  0.00           O
ATOM   5050  O11 PGR 5 469      35.350  46.549  79.297  1.00  0.00           O
ATOM   5051  C1  PGR 5 469      34.826  45.543  80.091  1.00  0.00           C
ATOM   5052  C2  PGR 5 469      35.739  44.345  80.408  1.00  0.00           C
ATOM   5053  C3  PGR 5 469      37.005  44.814  81.158  1.00  0.00           C
ATOM   5054  O31 PGR 5 469      37.888  45.426  80.254  1.00  0.00           O
ATOM   5055  P31 PGR 5 469      39.102  46.309  80.702  1.00  0.00           P
ATOM   5056  O32 PGR 5 469      39.020  46.239  82.303  1.00  0.00           O
ATOM   5057  C31 PGR 5 469      39.879  47.099  83.069  1.00  0.00           C
ATOM   5058  C32 PGR 5 469      39.464  47.028  84.553  1.00  0.00           C
ATOM   5059  O35 PGR 5 469      40.503  47.446  85.422  1.00  0.00           O
ATOM   5060  C33 PGR 5 469      38.121  47.659  84.981  1.00  0.00           C
ATOM   5061  O33 PGR 5 469      40.310  45.624  80.215  1.00  0.00           O
ATOM   5062  O34 PGR 5 469      38.812  47.691  80.274  1.00  0.00           O
[truncated: 1,730,737 more chars]
