# Supplementary material for: Atomistic-Level Structural Insight into Vespa Venom (Ves a 1) and Lipid Membrane Through the View of Molecular Dynamics Simulation
Source: Toxins (Basel). 2025 Jul 31;17(8):387. doi: 10.3390/toxins17080387 (PMC12389835; doi:10.3390/toxins17080387)
Supplement: Supplementary file 1 [file toxins-17-00387-s001.zip › Ves-a-1-pdb-files/Ves_a_1-Membrane-MD1-1000ns.pdb]

CRYST1  124.247  124.247  128.034  90.00  90.00  90.00               1
ATOM      1  N   PHE     1     -16.964 -20.690 -16.157  1.00  0.00           N  
ATOM      2  H1  PHE     1     -15.973 -20.871 -16.083  1.00  0.00           H  
ATOM      3  H2  PHE     1     -17.454 -21.262 -16.829  1.00  0.00           H  
ATOM      4  H3  PHE     1     -17.235 -20.881 -15.203  1.00  0.00           H  
ATOM      5  CA  PHE     1     -17.106 -19.272 -16.429  1.00  0.00           C  
ATOM      6  HA  PHE     1     -16.632 -19.076 -17.391  1.00  0.00           H  
ATOM      7  CB  PHE     1     -18.587 -18.798 -16.423  1.00  0.00           C  
ATOM      8  HB2 PHE     1     -19.007 -19.151 -17.365  1.00  0.00           H  
ATOM      9  HB3 PHE     1     -19.158 -19.337 -15.668  1.00  0.00           H  
ATOM     10  CG  PHE     1     -18.911 -17.310 -16.436  1.00  0.00           C  
ATOM     11  CD1 PHE     1     -18.722 -16.654 -17.624  1.00  0.00           C  
ATOM     12  HD1 PHE     1     -18.245 -17.085 -18.492  1.00  0.00           H  
ATOM     13  CE1 PHE     1     -19.108 -15.254 -17.706  1.00  0.00           C  
ATOM     14  HE1 PHE     1     -19.004 -14.795 -18.679  1.00  0.00           H  
ATOM     15  CZ  PHE     1     -19.491 -14.548 -16.583  1.00  0.00           C  
ATOM     16  HZ  PHE     1     -19.695 -13.489 -16.643  1.00  0.00           H  
ATOM     17  CE2 PHE     1     -19.767 -15.217 -15.365  1.00  0.00           C  
ATOM     18  HE2 PHE     1     -20.077 -14.640 -14.506  1.00  0.00           H  
ATOM     19  CD2 PHE     1     -19.519 -16.665 -15.303  1.00  0.00           C  
ATOM     20  HD2 PHE     1     -19.837 -17.241 -14.447  1.00  0.00           H  
ATOM     21  C   PHE     1     -16.435 -18.599 -15.254  1.00  0.00           C  
ATOM     22  O   PHE     1     -16.819 -18.743 -14.076  1.00  0.00           O  
ATOM     23  N   ASN     2     -15.402 -17.784 -15.545  1.00  0.00           N  
ATOM     24  H   ASN     2     -15.119 -17.661 -16.507  1.00  0.00           H  
ATOM     25  CA  ASN     2     -14.690 -16.906 -14.615  1.00  0.00           C  
ATOM     26  HA  ASN     2     -15.369 -16.615 -13.813  1.00  0.00           H  
ATOM     27  CB  ASN     2     -13.536 -17.606 -13.901  1.00  0.00           C  
ATOM     28  HB2 ASN     2     -13.939 -18.444 -13.334  1.00  0.00           H  
ATOM     29  HB3 ASN     2     -12.756 -17.862 -14.618  1.00  0.00           H  
ATOM     30  CG  ASN     2     -12.796 -16.725 -12.934  1.00  0.00           C  
ATOM     31  OD1 ASN     2     -13.080 -15.539 -12.741  1.00  0.00           O  
ATOM     32  ND2 ASN     2     -11.798 -17.309 -12.240  1.00  0.00           N  
ATOM     33 HD21 ASN     2     -11.548 -16.658 -11.509  1.00  0.00           H  
ATOM     34 HD22 ASN     2     -11.871 -18.307 -12.105  1.00  0.00           H  
ATOM     35  C   ASN     2     -14.223 -15.647 -15.392  1.00  0.00           C  
ATOM     36  O   ASN     2     -13.322 -15.690 -16.211  1.00  0.00           O  
ATOM     37  N   PRO     3     -14.856 -14.529 -15.138  1.00  0.00           N  
ATOM     38  CD  PRO     3     -15.851 -14.290 -14.120  1.00  0.00           C  
ATOM     39  HD2 PRO     3     -15.429 -14.555 -13.150  1.00  0.00           H  
ATOM     40  HD3 PRO     3     -16.772 -14.843 -14.304  1.00  0.00           H  
ATOM     41  CG  PRO     3     -16.280 -12.849 -14.195  1.00  0.00           C  
ATOM     42  HG2 PRO     3     -15.570 -12.273 -13.602  1.00  0.00           H  
ATOM     43  HG3 PRO     3     -17.313 -12.608 -13.944  1.00  0.00           H  
ATOM     44  CB  PRO     3     -15.958 -12.622 -15.666  1.00  0.00           C  
ATOM     45  HB2 PRO     3     -15.873 -11.544 -15.808  1.00  0.00           H  
ATOM     46  HB3 PRO     3     -16.765 -12.983 -16.304  1.00  0.00           H  
ATOM     47  CA  PRO     3     -14.662 -13.363 -15.999  1.00  0.00           C  
ATOM     48  HA  PRO     3     -14.632 -13.687 -17.039  1.00  0.00           H  
ATOM     49  C   PRO     3     -13.464 -12.484 -15.611  1.00  0.00           C  
ATOM     50  O   PRO     3     -12.952 -11.788 -16.471  1.00  0.00           O  
ATOM     51  N   CYX     4     -12.826 -12.724 -14.454  1.00  0.00           N  
ATOM     52  H   CYX     4     -13.288 -13.439 -13.911  1.00  0.00           H  
ATOM     53  CA  CYX     4     -11.612 -12.124 -13.895  1.00  0.00           C  
ATOM     54  HA  CYX     4     -11.040 -11.533 -14.609  1.00  0.00           H  
ATOM     55  CB  CYX     4     -11.993 -11.157 -12.825  1.00  0.00           C  
ATOM     56  HB2 CYX     4     -12.496 -11.729 -12.045  1.00  0.00           H  
ATOM     57  HB3 CYX     4     -11.098 -10.721 -12.382  1.00  0.00           H  
ATOM     58  SG  CYX     4     -13.208  -9.927 -13.346  1.00  0.00           S  
ATOM     59  C   CYX     4     -10.641 -13.256 -13.403  1.00  0.00           C  
ATOM     60  O   CYX     4     -10.250 -13.373 -12.204  1.00  0.00           O  
ATOM     61  N   PRO     5     -10.235 -14.062 -14.416  1.00  0.00           N  
ATOM     62  CD  PRO     5     -10.324 -13.741 -15.870  1.00  0.00           C  
ATOM     63  HD2 PRO     5      -9.909 -12.761 -16.108  1.00  0.00           H  
ATOM     64  HD3 PRO     5     -11.385 -13.770 -16.118  1.00  0.00           H  
ATOM     65  CG  PRO     5      -9.514 -14.851 -16.575  1.00  0.00           C  
ATOM     66  HG2 PRO     5      -8.506 -14.486 -16.771  1.00  0.00           H  
ATOM     67  HG3 PRO     5     -10.010 -15.042 -17.527  1.00  0.00           H  
ATOM     68  CB  PRO     5      -9.523 -16.005 -15.578  1.00  0.00           C  
ATOM     69  HB2 PRO     5      -8.659 -16.633 -15.795  1.00  0.00           H  
ATOM     70  HB3 PRO     5     -10.545 -16.382 -15.590  1.00  0.00           H  
ATOM     71  CA  PRO     5      -9.462 -15.293 -14.231  1.00  0.00           C  
ATOM     72  HA  PRO     5      -9.809 -16.019 -13.495  1.00  0.00           H  
ATOM     73  C   PRO     5      -8.039 -14.978 -13.831  1.00  0.00           C  
ATOM     74  O   PRO     5      -7.086 -14.815 -14.590  1.00  0.00           O  
ATOM     75  N   TYR     6      -7.776 -15.063 -12.522  1.00  0.00           N  
ATOM     76  H   TYR     6      -8.543 -15.198 -11.879  1.00  0.00           H  
ATOM     77  CA  TYR     6      -6.477 -15.187 -11.885  1.00  0.00           C  
ATOM     78  HA  TYR     6      -5.907 -14.295 -12.147  1.00  0.00           H  
ATOM     79  CB  TYR     6      -6.541 -15.200 -10.366  1.00  0.00           C  
ATOM     80  HB2 TYR     6      -6.805 -14.248  -9.905  1.00  0.00           H  
ATOM     81  HB3 TYR     6      -7.274 -15.931 -10.023  1.00  0.00           H  
ATOM     82  CG  TYR     6      -5.190 -15.503  -9.696  1.00  0.00           C  
ATOM     83  CD1 TYR     6      -4.855 -16.839  -9.472  1.00  0.00           C  
ATOM     84  HD1 TYR     6      -5.596 -17.591  -9.697  1.00  0.00           H  
ATOM     85  CE1 TYR     6      -3.507 -17.196  -9.217  1.00  0.00           C  
ATOM     86  HE1 TYR     6      -3.185 -18.215  -9.063  1.00  0.00           H  
ATOM     87  CZ  TYR     6      -2.570 -16.157  -9.069  1.00  0.00           C  
ATOM     88  OH  TYR     6      -1.291 -16.540  -8.793  1.00  0.00           O  
ATOM     89  HH  TYR     6      -1.147 -17.446  -9.075  1.00  0.00           H  
ATOM     90  CE2 TYR     6      -2.939 -14.802  -9.197  1.00  0.00           C  
ATOM     91  HE2 TYR     6      -2.109 -14.127  -9.050  1.00  0.00           H  
ATOM     92  CD2 TYR     6      -4.236 -14.459  -9.535  1.00  0.00           C  
ATOM     93  HD2 TYR     6      -4.492 -13.433  -9.757  1.00  0.00           H  
ATOM     94  C   TYR     6      -5.741 -16.459 -12.410  1.00  0.00           C  
ATOM     95  O   TYR     6      -6.405 -17.549 -12.524  1.00  0.00           O  
ATOM     96  N   SER     7      -4.422 -16.397 -12.516  1.00  0.00           N  
ATOM     97  H   SER     7      -4.014 -15.482 -12.387  1.00  0.00           H  
ATOM     98  CA  SER     7      -3.583 -17.371 -13.090  1.00  0.00           C  
ATOM     99  HA  SER     7      -3.668 -18.364 -12.649  1.00  0.00           H  
ATOM    100  CB  SER     7      -4.001 -17.561 -14.540  1.00  0.00           C  
ATOM    101  HB2 SER     7      -5.082 -17.671 -14.620  1.00  0.00           H  
ATOM    102  HB3 SER     7      -3.710 -16.634 -15.034  1.00  0.00           H  
ATOM    103  OG  SER     7      -3.398 -18.647 -15.307  1.00  0.00           O  
ATOM    104  HG  SER     7      -2.853 -18.223 -15.975  1.00  0.00           H  
ATOM    105  C   SER     7      -2.128 -16.862 -13.043  1.00  0.00           C  
ATOM    106  O   SER     7      -1.837 -15.708 -13.374  1.00  0.00           O  
ATOM    107  N   ASP     8      -1.168 -17.690 -12.720  1.00  0.00           N  
ATOM    108  H   ASP     8      -1.338 -18.686 -12.717  1.00  0.00           H  
ATOM    109  CA  ASP     8       0.309 -17.459 -12.453  1.00  0.00           C  
ATOM    110  HA  ASP     8       0.355 -16.707 -11.666  1.00  0.00           H  
ATOM    111  CB  ASP     8       1.130 -18.719 -11.983  1.00  0.00           C  
ATOM    112  HB2 ASP     8       2.157 -18.388 -11.828  1.00  0.00           H  
ATOM    113  HB3 ASP     8       0.670 -19.054 -11.053  1.00  0.00           H  
ATOM    114  CG  ASP     8       1.152 -19.901 -12.938  1.00  0.00           C  
ATOM    115  OD1 ASP     8       1.909 -20.873 -12.683  1.00  0.00           O  
ATOM    116  OD2 ASP     8       0.285 -20.032 -13.872  1.00  0.00           O  
ATOM    117  C   ASP     8       1.107 -16.829 -13.641  1.00  0.00           C  
ATOM    118  O   ASP     8       1.871 -15.937 -13.343  1.00  0.00           O  
ATOM    119  N   ASP     9       0.772 -17.229 -14.837  1.00  0.00           N  
ATOM    120  H   ASP     9       0.059 -17.942 -14.891  1.00  0.00           H  
ATOM    121  CA  ASP     9       1.165 -16.629 -16.090  1.00  0.00           C  
ATOM    122  HA  ASP     9       2.252 -16.562 -16.054  1.00  0.00           H  
ATOM    123  CB  ASP     9       0.834 -17.555 -17.233  1.00  0.00           C  
ATOM    124  HB2 ASP     9       1.150 -17.054 -18.148  1.00  0.00           H  
ATOM    125  HB3 ASP     9       1.397 -18.488 -17.199  1.00  0.00           H  
ATOM    126  CG  ASP     9      -0.701 -17.910 -17.442  1.00  0.00           C  
ATOM    127  OD1 ASP     9      -1.058 -18.553 -18.448  1.00  0.00           O  
ATOM    128  OD2 ASP     9      -1.497 -17.477 -16.617  1.00  0.00           O  
ATOM    129  C   ASP     9       0.688 -15.130 -16.319  1.00  0.00           C  
ATOM    130  O   ASP     9       1.327 -14.388 -17.037  1.00  0.00           O  
ATOM    131  N   THR    10      -0.447 -14.803 -15.723  1.00  0.00           N  
ATOM    132  H   THR    10      -0.994 -15.542 -15.306  1.00  0.00           H  
ATOM    133  CA  THR    10      -1.267 -13.583 -16.128  1.00  0.00           C  
ATOM    134  HA  THR    10      -1.017 -13.190 -17.113  1.00  0.00           H  
ATOM    135  CB  THR    10      -2.769 -14.012 -16.090  1.00  0.00           C  
ATOM    136  HB  THR    10      -3.100 -14.388 -15.122  1.00  0.00           H  
ATOM    137  CG2 THR    10      -3.809 -12.987 -16.666  1.00  0.00           C  
ATOM    138 HG21 THR    10      -4.793 -13.454 -16.632  1.00  0.00           H  
ATOM    139 HG22 THR    10      -3.882 -12.061 -16.094  1.00  0.00           H  
ATOM    140 HG23 THR    10      -3.689 -12.603 -17.679  1.00  0.00           H  
ATOM    141  OG1 THR    10      -2.775 -15.081 -16.998  1.00  0.00           O  
ATOM    142  HG1 THR    10      -2.276 -15.855 -16.727  1.00  0.00           H  
ATOM    143  C   THR    10      -1.052 -12.350 -15.280  1.00  0.00           C  
ATOM    144  O   THR    10      -1.707 -11.326 -15.444  1.00  0.00           O  
ATOM    145  N   VAL    11      -0.204 -12.585 -14.249  1.00  0.00           N  
ATOM    146  H   VAL    11       0.158 -13.514 -14.087  1.00  0.00           H  
ATOM    147  CA  VAL    11       0.194 -11.564 -13.251  1.00  0.00           C  
ATOM    148  HA  VAL    11      -0.522 -10.743 -13.279  1.00  0.00           H  
ATOM    149  CB  VAL    11      -0.010 -12.010 -11.793  1.00  0.00           C  
ATOM    150  HB  VAL    11       0.550 -12.929 -11.621  1.00  0.00           H  
ATOM    151  CG1 VAL    11       0.476 -10.907 -10.763  1.00  0.00           C  
ATOM    152 HG11 VAL    11       1.560 -10.805 -10.733  1.00  0.00           H  
ATOM    153 HG12 VAL    11       0.148  -9.907 -11.046  1.00  0.00           H  
ATOM    154 HG13 VAL    11       0.044 -11.043  -9.771  1.00  0.00           H  
ATOM    155  CG2 VAL    11      -1.490 -12.238 -11.509  1.00  0.00           C  
ATOM    156 HG21 VAL    11      -1.581 -12.630 -10.496  1.00  0.00           H  
ATOM    157 HG22 VAL    11      -2.094 -11.343 -11.658  1.00  0.00           H  
ATOM    158 HG23 VAL    11      -1.749 -13.049 -12.190  1.00  0.00           H  
ATOM    159  C   VAL    11       1.688 -11.075 -13.473  1.00  0.00           C  
ATOM    160  O   VAL    11       2.550 -11.847 -13.784  1.00  0.00           O  
ATOM    161  N   LYS    12       1.967  -9.751 -13.431  1.00  0.00           N  
ATOM    162  H   LYS    12       1.181  -9.118 -13.392  1.00  0.00           H  
ATOM    163  CA  LYS    12       3.274  -9.172 -13.885  1.00  0.00           C  
ATOM    164  HA  LYS    12       4.092  -9.892 -13.899  1.00  0.00           H  
ATOM    165  CB  LYS    12       3.019  -8.677 -15.317  1.00  0.00           C  
ATOM    166  HB2 LYS    12       2.222  -9.282 -15.751  1.00  0.00           H  
ATOM    167  HB3 LYS    12       2.843  -7.602 -15.266  1.00  0.00           H  
ATOM    168  CG  LYS    12       4.302  -8.774 -16.188  1.00  0.00           C  
ATOM    169  HG2 LYS    12       5.197  -8.245 -15.861  1.00  0.00           H  
ATOM    170  HG3 LYS    12       4.555  -9.834 -16.208  1.00  0.00           H  
ATOM    171  CD  LYS    12       4.048  -8.379 -17.656  1.00  0.00           C  
ATOM    172  HD2 LYS    12       3.219  -8.944 -18.081  1.00  0.00           H  
ATOM    173  HD3 LYS    12       3.694  -7.352 -17.741  1.00  0.00           H  
ATOM    174  CE  LYS    12       5.219  -8.536 -18.666  1.00  0.00           C  
ATOM    175  HE2 LYS    12       6.077  -7.974 -18.297  1.00  0.00           H  
ATOM    176  HE3 LYS    12       5.333  -9.619 -18.624  1.00  0.00           H  
ATOM    177  NZ  LYS    12       4.940  -8.086 -20.044  1.00  0.00           N  
ATOM    178  HZ1 LYS    12       5.769  -7.901 -20.591  1.00  0.00           H  
ATOM    179  HZ2 LYS    12       4.500  -8.856 -20.527  1.00  0.00           H  
ATOM    180  HZ3 LYS    12       4.291  -7.316 -20.115  1.00  0.00           H  
ATOM    181  C   LYS    12       3.850  -8.082 -12.907  1.00  0.00           C  
ATOM    182  O   LYS    12       3.180  -7.696 -11.952  1.00  0.00           O  
ATOM    183  N   MET    13       5.180  -7.840 -12.976  1.00  0.00           N  
ATOM    184  H   MET    13       5.668  -8.285 -13.741  1.00  0.00           H  
ATOM    185  CA  MET    13       5.892  -7.196 -11.946  1.00  0.00           C  
ATOM    186  HA  MET    13       5.251  -6.757 -11.182  1.00  0.00           H  
ATOM    187  CB  MET    13       6.751  -8.153 -11.180  1.00  0.00           C  
ATOM    188  HB2 MET    13       7.421  -8.770 -11.779  1.00  0.00           H  
ATOM    189  HB3 MET    13       7.445  -7.666 -10.495  1.00  0.00           H  
ATOM    190  CG  MET    13       5.905  -9.187 -10.386  1.00  0.00           C  
ATOM    191  HG2 MET    13       5.157  -8.589  -9.865  1.00  0.00           H  
ATOM    192  HG3 MET    13       5.304  -9.715 -11.127  1.00  0.00           H  
ATOM    193  SD  MET    13       6.816 -10.454  -9.406  1.00  0.00           S  
ATOM    194  CE  MET    13       7.058 -11.907 -10.585  1.00  0.00           C  
ATOM    195  HE1 MET    13       8.120 -12.143 -10.657  1.00  0.00           H  
ATOM    196  HE2 MET    13       6.467 -12.733 -10.191  1.00  0.00           H  
ATOM    197  HE3 MET    13       6.576 -11.548 -11.494  1.00  0.00           H  
ATOM    198  C   MET    13       6.829  -6.125 -12.716  1.00  0.00           C  
ATOM    199  O   MET    13       7.684  -6.533 -13.505  1.00  0.00           O  
ATOM    200  N   ILE    14       6.574  -4.855 -12.419  1.00  0.00           N  
ATOM    201  H   ILE    14       5.908  -4.698 -11.675  1.00  0.00           H  
ATOM    202  CA  ILE    14       7.461  -3.730 -12.792  1.00  0.00           C  
ATOM    203  HA  ILE    14       7.967  -4.031 -13.709  1.00  0.00           H  
ATOM    204  CB  ILE    14       6.749  -2.394 -13.136  1.00  0.00           C  
ATOM    205  HB  ILE    14       6.633  -1.817 -12.219  1.00  0.00           H  
ATOM    206  CG2 ILE    14       7.680  -1.612 -14.112  1.00  0.00           C  
ATOM    207 HG21 ILE    14       7.476  -0.544 -14.193  1.00  0.00           H  
ATOM    208 HG22 ILE    14       8.684  -1.745 -13.707  1.00  0.00           H  
ATOM    209 HG23 ILE    14       7.711  -2.115 -15.078  1.00  0.00           H  
ATOM    210  CG1 ILE    14       5.368  -2.539 -13.680  1.00  0.00           C  
ATOM    211 HG12 ILE    14       5.422  -3.126 -14.597  1.00  0.00           H  
ATOM    212 HG13 ILE    14       4.807  -3.071 -12.911  1.00  0.00           H  
ATOM    213  CD1 ILE    14       4.704  -1.190 -13.880  1.00  0.00           C  
ATOM    214 HD11 ILE    14       3.633  -1.257 -14.070  1.00  0.00           H  
ATOM    215 HD12 ILE    14       5.012  -0.539 -13.062  1.00  0.00           H  
ATOM    216 HD13 ILE    14       5.018  -0.799 -14.848  1.00  0.00           H  
ATOM    217  C   ILE    14       8.619  -3.547 -11.755  1.00  0.00           C  
ATOM    218  O   ILE    14       8.366  -3.343 -10.575  1.00  0.00           O  
ATOM    219  N   ILE    15       9.909  -3.630 -12.095  1.00  0.00           N  
ATOM    220  H   ILE    15      10.158  -3.870 -13.044  1.00  0.00           H  
ATOM    221  CA  ILE    15      11.030  -3.601 -11.125  1.00  0.00           C  
ATOM    222  HA  ILE    15      10.560  -3.614 -10.142  1.00  0.00           H  
ATOM    223  CB  ILE    15      11.854  -4.920 -11.273  1.00  0.00           C  
ATOM    224  HB  ILE    15      12.309  -4.937 -12.263  1.00  0.00           H  
ATOM    225  CG2 ILE    15      12.941  -4.878 -10.165  1.00  0.00           C  
ATOM    226 HG21 ILE    15      13.548  -5.782 -10.112  1.00  0.00           H  
ATOM    227 HG22 ILE    15      13.583  -4.000 -10.241  1.00  0.00           H  
ATOM    228 HG23 ILE    15      12.422  -4.770  -9.213  1.00  0.00           H  
ATOM    229  CG1 ILE    15      11.049  -6.265 -11.181  1.00  0.00           C  
ATOM    230 HG12 ILE    15      10.731  -6.354 -10.143  1.00  0.00           H  
ATOM    231 HG13 ILE    15      10.268  -6.298 -11.941  1.00  0.00           H  
ATOM    232  CD1 ILE    15      11.991  -7.436 -11.435  1.00  0.00           C  
ATOM    233 HD11 ILE    15      12.632  -7.696 -10.593  1.00  0.00           H  
ATOM    234 HD12 ILE    15      11.431  -8.334 -11.696  1.00  0.00           H  
ATOM    235 HD13 ILE    15      12.542  -7.209 -12.347  1.00  0.00           H  
ATOM    236  C   ILE    15      11.734  -2.266 -11.317  1.00  0.00           C  
ATOM    237  O   ILE    15      12.283  -2.079 -12.405  1.00  0.00           O  
ATOM    238  N   LEU    16      11.716  -1.263 -10.369  1.00  0.00           N  
ATOM    239  H   LEU    16      11.256  -1.428  -9.485  1.00  0.00           H  
ATOM    240  CA  LEU    16      12.302   0.053 -10.526  1.00  0.00           C  
ATOM    241  HA  LEU    16      12.767   0.104 -11.511  1.00  0.00           H  
ATOM    242  CB  LEU    16      11.239   1.215 -10.472  1.00  0.00           C  
ATOM    243  HB2 LEU    16      10.904   1.296  -9.438  1.00  0.00           H  
ATOM    244  HB3 LEU    16      11.781   2.109 -10.782  1.00  0.00           H  
ATOM    245  CG  LEU    16      10.052   1.091 -11.441  1.00  0.00           C  
ATOM    246  HG  LEU    16       9.474   0.227 -11.113  1.00  0.00           H  
ATOM    247  CD1 LEU    16       9.160   2.249 -11.462  1.00  0.00           C  
ATOM    248 HD11 LEU    16       8.702   2.463 -10.497  1.00  0.00           H  
ATOM    249 HD12 LEU    16       9.792   3.108 -11.685  1.00  0.00           H  
ATOM    250 HD13 LEU    16       8.413   2.009 -12.219  1.00  0.00           H  
ATOM    251  CD2 LEU    16      10.514   0.890 -12.920  1.00  0.00           C  
ATOM    252 HD21 LEU    16      10.835   1.830 -13.370  1.00  0.00           H  
ATOM    253 HD22 LEU    16      11.350   0.196 -13.005  1.00  0.00           H  
ATOM    254 HD23 LEU    16       9.703   0.715 -13.627  1.00  0.00           H  
ATOM    255  C   LEU    16      13.298   0.284  -9.377  1.00  0.00           C  
ATOM    256  O   LEU    16      12.938  -0.013  -8.228  1.00  0.00           O  
ATOM    257  N   THR    17      14.425   0.969  -9.681  1.00  0.00           N  
ATOM    258  H   THR    17      14.704   1.195 -10.625  1.00  0.00           H  
ATOM    259  CA  THR    17      15.346   1.256  -8.550  1.00  0.00           C  
ATOM    260  HA  THR    17      14.743   1.674  -7.744  1.00  0.00           H  
ATOM    261  CB  THR    17      16.237   0.076  -8.148  1.00  0.00           C  
ATOM    262  HB  THR    17      15.628  -0.707  -7.698  1.00  0.00           H  
ATOM    263  CG2 THR    17      17.030  -0.489  -9.264  1.00  0.00           C  
ATOM    264 HG21 THR    17      16.322  -0.526 -10.093  1.00  0.00           H  
ATOM    265 HG22 THR    17      17.935   0.061  -9.518  1.00  0.00           H  
ATOM    266 HG23 THR    17      17.168  -1.539  -9.007  1.00  0.00           H  
ATOM    267  OG1 THR    17      17.134   0.469  -7.158  1.00  0.00           O  
ATOM    268  HG1 THR    17      16.700   0.279  -6.323  1.00  0.00           H  
ATOM    269  C   THR    17      16.211   2.446  -9.060  1.00  0.00           C  
ATOM    270  O   THR    17      16.337   2.549 -10.295  1.00  0.00           O  
ATOM    271  N   ARG    18      16.855   3.231  -8.141  1.00  0.00           N  
ATOM    272  H   ARG    18      16.841   3.041  -7.149  1.00  0.00           H  
ATOM    273  CA  ARG    18      17.522   4.488  -8.392  1.00  0.00           C  
ATOM    274  HA  ARG    18      16.752   5.234  -8.591  1.00  0.00           H  
ATOM    275  CB  ARG    18      18.255   5.055  -7.142  1.00  0.00           C  
ATOM    276  HB2 ARG    18      17.739   4.735  -6.236  1.00  0.00           H  
ATOM    277  HB3 ARG    18      19.203   4.522  -7.208  1.00  0.00           H  
ATOM    278  CG  ARG    18      18.618   6.572  -7.110  1.00  0.00           C  
ATOM    279  HG2 ARG    18      19.366   6.736  -7.885  1.00  0.00           H  
ATOM    280  HG3 ARG    18      17.731   7.164  -7.335  1.00  0.00           H  
ATOM    281  CD  ARG    18      19.343   7.021  -5.817  1.00  0.00           C  
ATOM    282  HD2 ARG    18      19.906   6.154  -5.470  1.00  0.00           H  
ATOM    283  HD3 ARG    18      20.056   7.821  -6.014  1.00  0.00           H  
ATOM    284  NE  ARG    18      18.395   7.370  -4.691  1.00  0.00           N  
ATOM    285  HE  ARG    18      17.411   7.395  -4.914  1.00  0.00           H  
ATOM    286  CZ  ARG    18      18.569   8.083  -3.601  1.00  0.00           C  
ATOM    287  NH1 ARG    18      19.798   8.120  -3.142  1.00  0.00           N  
ATOM    288 HH11 ARG    18      20.568   7.600  -3.539  1.00  0.00           H  
ATOM    289 HH12 ARG    18      19.916   8.729  -2.345  1.00  0.00           H  
ATOM    290  NH2 ARG    18      17.605   8.620  -2.989  1.00  0.00           N  
ATOM    291 HH21 ARG    18      16.692   8.509  -3.406  1.00  0.00           H  
ATOM    292 HH22 ARG    18      17.707   9.296  -2.245  1.00  0.00           H  
ATOM    293  C   ARG    18      18.392   4.520  -9.642  1.00  0.00           C  
ATOM    294  O   ARG    18      18.283   5.363 -10.499  1.00  0.00           O  
ATOM    295  N   GLU    19      19.285   3.517  -9.774  1.00  0.00           N  
ATOM    296  H   GLU    19      19.352   2.756  -9.113  1.00  0.00           H  
ATOM    297  CA  GLU    19      20.198   3.431 -10.943  1.00  0.00           C  
ATOM    298  HA  GLU    19      20.590   4.414 -11.204  1.00  0.00           H  
ATOM    299  CB  GLU    19      21.409   2.545 -10.620  1.00  0.00           C  
ATOM    300  HB2 GLU    19      22.222   2.885 -11.262  1.00  0.00           H  
ATOM    301  HB3 GLU    19      21.660   2.710  -9.573  1.00  0.00           H  
ATOM    302  CG  GLU    19      21.160   1.005 -10.770  1.00  0.00           C  
ATOM    303  HG2 GLU    19      20.250   0.811 -10.202  1.00  0.00           H  
ATOM    304  HG3 GLU    19      20.843   0.764 -11.785  1.00  0.00           H  
ATOM    305  CD  GLU    19      22.310   0.173 -10.253  1.00  0.00           C  
ATOM    306  OE1 GLU    19      22.097  -1.090 -10.104  1.00  0.00           O  
ATOM    307  OE2 GLU    19      23.468   0.629 -10.036  1.00  0.00           O  
ATOM    308  C   GLU    19      19.556   2.950 -12.244  1.00  0.00           C  
ATOM    309  O   GLU    19      20.195   2.900 -13.286  1.00  0.00           O  
ATOM    310  N   ASN    20      18.318   2.426 -12.218  1.00  0.00           N  
ATOM    311  H   ASN    20      17.938   2.535 -11.289  1.00  0.00           H  
ATOM    312  CA  ASN    20      17.589   1.633 -13.271  1.00  0.00           C  
ATOM    313  HA  ASN    20      18.025   1.926 -14.226  1.00  0.00           H  
ATOM    314  CB  ASN    20      17.785   0.161 -12.977  1.00  0.00           C  
ATOM    315  HB2 ASN    20      18.859   0.070 -12.810  1.00  0.00           H  
ATOM    316  HB3 ASN    20      17.390  -0.067 -11.987  1.00  0.00           H  
ATOM    317  CG  ASN    20      17.217  -0.761 -14.042  1.00  0.00           C  
ATOM    318  OD1 ASN    20      16.927  -0.253 -15.085  1.00  0.00           O  
ATOM    319  ND2 ASN    20      17.005  -2.052 -13.753  1.00  0.00           N  
ATOM    320 HD21 ASN    20      16.595  -2.567 -14.519  1.00  0.00           H  
ATOM    321 HD22 ASN    20      17.374  -2.523 -12.939  1.00  0.00           H  
ATOM    322  C   ASN    20      16.133   2.080 -13.401  1.00  0.00           C  
ATOM    323  O   ASN    20      15.170   1.333 -13.131  1.00  0.00           O  
ATOM    324  N   LYS    21      15.865   3.297 -13.847  1.00  0.00           N  
ATOM    325  H   LYS    21      16.668   3.902 -13.943  1.00  0.00           H  
ATOM    326  CA  LYS    21      14.544   3.898 -13.641  1.00  0.00           C  
ATOM    327  HA  LYS    21      14.246   3.368 -12.737  1.00  0.00           H  
ATOM    328  CB  LYS    21      14.703   5.402 -13.137  1.00  0.00           C  
ATOM    329  HB2 LYS    21      15.302   5.948 -13.866  1.00  0.00           H  
ATOM    330  HB3 LYS    21      13.697   5.821 -13.152  1.00  0.00           H  
ATOM    331  CG  LYS    21      15.422   5.669 -11.811  1.00  0.00           C  
ATOM    332  HG2 LYS    21      14.832   5.174 -11.040  1.00  0.00           H  
ATOM    333  HG3 LYS    21      16.366   5.135 -11.914  1.00  0.00           H  
ATOM    334  CD  LYS    21      15.645   7.088 -11.408  1.00  0.00           C  
ATOM    335  HD2 LYS    21      16.212   7.127 -10.478  1.00  0.00           H  
ATOM    336  HD3 LYS    21      16.299   7.622 -12.097  1.00  0.00           H  
ATOM    337  CE  LYS    21      14.285   7.756 -11.262  1.00  0.00           C  
ATOM    338  HE2 LYS    21      13.789   7.666 -12.228  1.00  0.00           H  
ATOM    339  HE3 LYS    21      13.586   7.306 -10.556  1.00  0.00           H  
ATOM    340  NZ  LYS    21      14.368   9.171 -11.055  1.00  0.00           N  
ATOM    341  HZ1 LYS    21      14.766   9.411 -10.158  1.00  0.00           H  
ATOM    342  HZ2 LYS    21      14.942   9.502 -11.817  1.00  0.00           H  
ATOM    343  HZ3 LYS    21      13.449   9.566 -11.195  1.00  0.00           H  
ATOM    344  C   LYS    21      13.448   3.842 -14.720  1.00  0.00           C  
ATOM    345  O   LYS    21      12.226   3.734 -14.410  1.00  0.00           O  
ATOM    346  N   LYS    22      13.937   3.519 -15.914  1.00  0.00           N  
ATOM    347  H   LYS    22      14.932   3.595 -16.068  1.00  0.00           H  
ATOM    348  CA  LYS    22      13.155   3.097 -17.068  1.00  0.00           C  
ATOM    349  HA  LYS    22      12.288   3.743 -17.198  1.00  0.00           H  
ATOM    350  CB  LYS    22      14.012   3.109 -18.341  1.00  0.00           C  
ATOM    351  HB2 LYS    22      14.839   2.415 -18.191  1.00  0.00           H  
ATOM    352  HB3 LYS    22      13.406   2.774 -19.183  1.00  0.00           H  
ATOM    353  CG  LYS    22      14.498   4.502 -18.701  1.00  0.00           C  
ATOM    354  HG2 LYS    22      13.678   5.220 -18.663  1.00  0.00           H  
ATOM    355  HG3 LYS    22      15.178   4.833 -17.916  1.00  0.00           H  
ATOM    356  CD  LYS    22      15.202   4.724 -20.016  1.00  0.00           C  
ATOM    357  HD2 LYS    22      15.715   3.797 -20.273  1.00  0.00           H  
ATOM    358  HD3 LYS    22      14.394   4.684 -20.746  1.00  0.00           H  
ATOM    359  CE  LYS    22      16.282   5.858 -20.224  1.00  0.00           C  
ATOM    360  HE2 LYS    22      16.438   5.986 -21.295  1.00  0.00           H  
ATOM    361  HE3 LYS    22      15.925   6.747 -19.704  1.00  0.00           H  
ATOM    362  NZ  LYS    22      17.555   5.462 -19.581  1.00  0.00           N  
ATOM    363  HZ1 LYS    22      17.850   4.656 -20.113  1.00  0.00           H  
ATOM    364  HZ2 LYS    22      18.284   6.159 -19.527  1.00  0.00           H  
ATOM    365  HZ3 LYS    22      17.508   4.977 -18.696  1.00  0.00           H  
ATOM    366  C   LYS    22      12.649   1.629 -16.892  1.00  0.00           C  
ATOM    367  O   LYS    22      13.334   0.854 -16.251  1.00  0.00           O  
ATOM    368  N   HID    23      11.439   1.317 -17.406  1.00  0.00           N  
ATOM    369  H   HID    23      11.004   1.995 -18.015  1.00  0.00           H  
ATOM    370  CA  HID    23      10.806   0.103 -16.967  1.00  0.00           C  
ATOM    371  HA  HID    23      10.777   0.133 -15.878  1.00  0.00           H  
ATOM    372  CB  HID    23       9.350   0.054 -17.502  1.00  0.00           C  
ATOM    373  HB2 HID    23       9.366   0.092 -18.591  1.00  0.00           H  
ATOM    374  HB3 HID    23       9.049  -0.979 -17.329  1.00  0.00           H  
ATOM    375  CG  HID    23       8.421   0.970 -16.773  1.00  0.00           C  
ATOM    376  ND1 HID    23       7.148   0.891 -17.049  1.00  0.00           N  
ATOM    377  HD1 HID    23       6.721   0.511 -17.882  1.00  0.00           H  
ATOM    378  CE1 HID    23       6.534   1.901 -16.468  1.00  0.00           C  
ATOM    379  HE1 HID    23       5.477   2.055 -16.629  1.00  0.00           H  
ATOM    380  NE2 HID    23       7.410   2.623 -15.778  1.00  0.00           N  
ATOM    381  CD2 HID    23       8.654   1.991 -15.972  1.00  0.00           C  
ATOM    382  HD2 HID    23       9.670   2.222 -15.690  1.00  0.00           H  
ATOM    383  C   HID    23      11.529  -1.207 -17.462  1.00  0.00           C  
ATOM    384  O   HID    23      11.911  -1.297 -18.642  1.00  0.00           O  
ATOM    385  N   ASP    24      11.704  -2.200 -16.515  1.00  0.00           N  
ATOM    386  H   ASP    24      11.416  -1.958 -15.578  1.00  0.00           H  
ATOM    387  CA  ASP    24      11.843  -3.658 -16.754  1.00  0.00           C  
ATOM    388  HA  ASP    24      11.809  -4.007 -17.786  1.00  0.00           H  
ATOM    389  CB  ASP    24      13.238  -4.093 -16.206  1.00  0.00           C  
ATOM    390  HB2 ASP    24      13.160  -4.213 -15.126  1.00  0.00           H  
ATOM    391  HB3 ASP    24      13.533  -5.032 -16.675  1.00  0.00           H  
ATOM    392  CG  ASP    24      14.529  -3.281 -16.556  1.00  0.00           C  
ATOM    393  OD1 ASP    24      14.594  -2.720 -17.678  1.00  0.00           O  
ATOM    394  OD2 ASP    24      15.512  -3.115 -15.785  1.00  0.00           O  
ATOM    395  C   ASP    24      10.672  -4.480 -16.112  1.00  0.00           C  
ATOM    396  O   ASP    24      10.318  -4.215 -14.959  1.00  0.00           O  
ATOM    397  N   PHE    25      10.150  -5.548 -16.742  1.00  0.00           N  
ATOM    398  H   PHE    25      10.636  -5.846 -17.576  1.00  0.00           H  
ATOM    399  CA  PHE    25       8.765  -5.976 -16.561  1.00  0.00           C  
ATOM    400  HA  PHE    25       8.381  -5.625 -15.603  1.00  0.00           H  
ATOM    401  CB  PHE    25       7.957  -5.250 -17.582  1.00  0.00           C  
ATOM    402  HB2 PHE    25       8.322  -4.245 -17.368  1.00  0.00           H  
ATOM    403  HB3 PHE    25       8.288  -5.450 -18.601  1.00  0.00           H  
ATOM    404  CG  PHE    25       6.439  -5.173 -17.486  1.00  0.00           C  
ATOM    405  CD1 PHE    25       5.794  -5.582 -16.362  1.00  0.00           C  
ATOM    406  HD1 PHE    25       6.380  -6.020 -15.566  1.00  0.00           H  
ATOM    407  CE1 PHE    25       4.415  -5.348 -16.166  1.00  0.00           C  
ATOM    408  HE1 PHE    25       4.039  -5.484 -15.163  1.00  0.00           H  
ATOM    409  CZ  PHE    25       3.641  -4.835 -17.147  1.00  0.00           C  
ATOM    410  HZ  PHE    25       2.603  -4.647 -16.914  1.00  0.00           H  
ATOM    411  CE2 PHE    25       4.279  -4.437 -18.330  1.00  0.00           C  
ATOM    412  HE2 PHE    25       3.698  -3.998 -19.128  1.00  0.00           H  
ATOM    413  CD2 PHE    25       5.657  -4.672 -18.546  1.00  0.00           C  
ATOM    414  HD2 PHE    25       6.151  -4.341 -19.448  1.00  0.00           H  
ATOM    415  C   PHE    25       8.618  -7.531 -16.691  1.00  0.00           C  
ATOM    416  O   PHE    25       8.767  -7.987 -17.856  1.00  0.00           O  
ATOM    417  N   TYR    26       8.488  -8.308 -15.633  1.00  0.00           N  
ATOM    418  H   TYR    26       8.299  -7.838 -14.759  1.00  0.00           H  
ATOM    419  CA  TYR    26       8.650  -9.747 -15.690  1.00  0.00           C  
ATOM    420  HA  TYR    26       8.581 -10.060 -16.732  1.00  0.00           H  
ATOM    421  CB  TYR    26      10.018 -10.156 -15.022  1.00  0.00           C  
ATOM    422  HB2 TYR    26       9.891 -10.015 -13.948  1.00  0.00           H  
ATOM    423  HB3 TYR    26      10.184 -11.224 -15.159  1.00  0.00           H  
ATOM    424  CG  TYR    26      11.217  -9.347 -15.465  1.00  0.00           C  
ATOM    425  CD1 TYR    26      11.616  -8.060 -14.959  1.00  0.00           C  
ATOM    426  HD1 TYR    26      10.926  -7.530 -14.319  1.00  0.00           H  
ATOM    427  CE1 TYR    26      12.790  -7.459 -15.342  1.00  0.00           C  
ATOM    428  HE1 TYR    26      13.130  -6.529 -14.910  1.00  0.00           H  
ATOM    429  CZ  TYR    26      13.612  -8.042 -16.343  1.00  0.00           C  
ATOM    430  OH  TYR    26      14.769  -7.405 -16.661  1.00  0.00           O  
ATOM    431  HH  TYR    26      14.729  -7.317 -17.616  1.00  0.00           H  
ATOM    432  CE2 TYR    26      13.246  -9.349 -16.790  1.00  0.00           C  
ATOM    433  HE2 TYR    26      13.903  -9.894 -17.452  1.00  0.00           H  
ATOM    434  CD2 TYR    26      12.075  -9.918 -16.391  1.00  0.00           C  
ATOM    435  HD2 TYR    26      11.830 -10.906 -16.749  1.00  0.00           H  
ATOM    436  C   TYR    26       7.581 -10.493 -14.852  1.00  0.00           C  
ATOM    437  O   TYR    26       6.856  -9.905 -14.043  1.00  0.00           O  
ATOM    438  N   THR    27       7.541 -11.839 -15.011  1.00  0.00           N  
ATOM    439  H   THR    27       8.267 -12.332 -15.510  1.00  0.00           H  
ATOM    440  CA  THR    27       6.493 -12.639 -14.397  1.00  0.00           C  
ATOM    441  HA  THR    27       5.989 -12.112 -13.587  1.00  0.00           H  
ATOM    442  CB  THR    27       5.454 -12.994 -15.452  1.00  0.00           C  
ATOM    443  HB  THR    27       5.033 -12.110 -15.931  1.00  0.00           H  
ATOM    444  CG2 THR    27       5.921 -14.036 -16.515  1.00  0.00           C  
ATOM    445 HG21 THR    27       6.904 -13.772 -16.905  1.00  0.00           H  
ATOM    446 HG22 THR    27       6.059 -15.006 -16.038  1.00  0.00           H  
ATOM    447 HG23 THR    27       5.241 -14.004 -17.367  1.00  0.00           H  
ATOM    448  OG1 THR    27       4.462 -13.621 -14.665  1.00  0.00           O  
ATOM    449  HG1 THR    27       3.612 -13.176 -14.674  1.00  0.00           H  
ATOM    450  C   THR    27       7.200 -13.891 -13.756  1.00  0.00           C  
ATOM    451  O   THR    27       8.380 -14.103 -13.963  1.00  0.00           O  
ATOM    452  N   LEU    28       6.494 -14.801 -13.072  1.00  0.00           N  
ATOM    453  H   LEU    28       5.488 -14.718 -13.124  1.00  0.00           H  
ATOM    454  CA  LEU    28       7.190 -15.982 -12.392  1.00  0.00           C  
ATOM    455  HA  LEU    28       7.995 -15.698 -11.714  1.00  0.00           H  
ATOM    456  CB  LEU    28       6.257 -16.829 -11.395  1.00  0.00           C  
ATOM    457  HB2 LEU    28       5.271 -16.883 -11.857  1.00  0.00           H  
ATOM    458  HB3 LEU    28       6.656 -17.835 -11.268  1.00  0.00           H  
ATOM    459  CG  LEU    28       5.971 -16.203 -10.040  1.00  0.00           C  
ATOM    460  HG  LEU    28       5.672 -15.170 -10.214  1.00  0.00           H  
ATOM    461  CD1 LEU    28       4.933 -17.022  -9.256  1.00  0.00           C  
ATOM    462 HD11 LEU    28       3.986 -17.006  -9.795  1.00  0.00           H  
ATOM    463 HD12 LEU    28       5.146 -18.083  -9.124  1.00  0.00           H  
ATOM    464 HD13 LEU    28       4.745 -16.690  -8.234  1.00  0.00           H  
ATOM    465  CD2 LEU    28       7.247 -16.186  -9.261  1.00  0.00           C  
ATOM    466 HD21 LEU    28       6.928 -15.884  -8.264  1.00  0.00           H  
ATOM    467 HD22 LEU    28       7.767 -17.142  -9.204  1.00  0.00           H  
ATOM    468 HD23 LEU    28       7.937 -15.444  -9.662  1.00  0.00           H  
ATOM    469  C   LEU    28       7.817 -16.900 -13.433  1.00  0.00           C  
ATOM    470  O   LEU    28       8.891 -17.418 -13.147  1.00  0.00           O  
ATOM    471  N   ASN    29       7.455 -16.903 -14.685  1.00  0.00           N  
ATOM    472  H   ASN    29       6.539 -16.573 -14.954  1.00  0.00           H  
ATOM    473  CA  ASN    29       8.218 -17.682 -15.631  1.00  0.00           C  
ATOM    474  HA  ASN    29       8.459 -18.698 -15.317  1.00  0.00           H  
ATOM    475  CB  ASN    29       7.388 -17.844 -16.951  1.00  0.00           C  
ATOM    476  HB2 ASN    29       6.389 -18.225 -16.739  1.00  0.00           H  
ATOM    477  HB3 ASN    29       7.214 -16.843 -17.348  1.00  0.00           H  
ATOM    478  CG  ASN    29       7.969 -18.907 -17.846  1.00  0.00           C  
ATOM    479  OD1 ASN    29       8.733 -18.652 -18.764  1.00  0.00           O  
ATOM    480  ND2 ASN    29       7.596 -20.136 -17.603  1.00  0.00           N  
ATOM    481 HD21 ASN    29       7.972 -20.961 -18.048  1.00  0.00           H  
ATOM    482 HD22 ASN    29       6.905 -20.257 -16.877  1.00  0.00           H  
ATOM    483  C   ASN    29       9.583 -17.005 -15.999  1.00  0.00           C  
ATOM    484  O   ASN    29      10.388 -17.708 -16.564  1.00  0.00           O  
ATOM    485  N   THR    30       9.779 -15.741 -15.669  1.00  0.00           N  
ATOM    486  H   THR    30       9.001 -15.209 -15.308  1.00  0.00           H  
ATOM    487  CA  THR    30      10.960 -14.908 -16.185  1.00  0.00           C  
ATOM    488  HA  THR    30      11.780 -15.564 -16.478  1.00  0.00           H  
ATOM    489  CB  THR    30      10.427 -13.987 -17.306  1.00  0.00           C  
ATOM    490  HB  THR    30      11.213 -13.355 -17.720  1.00  0.00           H  
ATOM    491  CG2 THR    30       9.845 -14.852 -18.429  1.00  0.00           C  
ATOM    492 HG21 THR    30      10.020 -14.297 -19.351  1.00  0.00           H  
ATOM    493 HG22 THR    30      10.322 -15.829 -18.506  1.00  0.00           H  
ATOM    494 HG23 THR    30       8.774 -15.030 -18.329  1.00  0.00           H  
ATOM    495  OG1 THR    30       9.352 -13.197 -16.901  1.00  0.00           O  
ATOM    496  HG1 THR    30       8.878 -12.925 -17.690  1.00  0.00           H  
ATOM    497  C   THR    30      11.611 -13.991 -15.092  1.00  0.00           C  
ATOM    498  O   THR    30      12.426 -13.186 -15.428  1.00  0.00           O  
ATOM    499  N   ILE    31      11.205 -14.069 -13.864  1.00  0.00           N  
ATOM    500  H   ILE    31      10.443 -14.686 -13.621  1.00  0.00           H  
ATOM    501  CA  ILE    31      11.628 -13.087 -12.777  1.00  0.00           C  
ATOM    502  HA  ILE    31      11.400 -12.107 -13.195  1.00  0.00           H  
ATOM    503  CB  ILE    31      10.736 -13.347 -11.519  1.00  0.00           C  
ATOM    504  HB  ILE    31       9.689 -13.119 -11.718  1.00  0.00           H  
ATOM    505  CG2 ILE    31      10.831 -14.845 -11.062  1.00  0.00           C  
ATOM    506 HG21 ILE    31      10.426 -14.983 -10.060  1.00  0.00           H  
ATOM    507 HG22 ILE    31      10.576 -15.587 -11.819  1.00  0.00           H  
ATOM    508 HG23 ILE    31      11.874 -15.037 -10.810  1.00  0.00           H  
ATOM    509  CG1 ILE    31      11.197 -12.415 -10.316  1.00  0.00           C  
ATOM    510 HG12 ILE    31      10.747 -12.807  -9.404  1.00  0.00           H  
ATOM    511 HG13 ILE    31      12.266 -12.311 -10.131  1.00  0.00           H  
ATOM    512  CD1 ILE    31      10.643 -10.991 -10.454  1.00  0.00           C  
ATOM    513 HD11 ILE    31       9.573 -10.864 -10.290  1.00  0.00           H  
ATOM    514 HD12 ILE    31      11.076 -10.460  -9.606  1.00  0.00           H  
ATOM    515 HD13 ILE    31      10.885 -10.479 -11.386  1.00  0.00           H  
ATOM    516  C   ILE    31      13.105 -13.153 -12.487  1.00  0.00           C  
ATOM    517  O   ILE    31      13.732 -12.151 -12.260  1.00  0.00           O  
ATOM    518  N   LYS    32      13.763 -14.365 -12.609  1.00  0.00           N  
ATOM    519  H   LYS    32      13.212 -15.210 -12.667  1.00  0.00           H  
ATOM    520  CA  LYS    32      15.177 -14.584 -12.318  1.00  0.00           C  
ATOM    521  HA  LYS    32      15.453 -14.086 -11.389  1.00  0.00           H  
ATOM    522  CB  LYS    32      15.527 -16.006 -12.002  1.00  0.00           C  
ATOM    523  HB2 LYS    32      15.418 -16.570 -12.928  1.00  0.00           H  
ATOM    524  HB3 LYS    32      16.576 -16.111 -11.723  1.00  0.00           H  
ATOM    525  CG  LYS    32      14.651 -16.701 -11.026  1.00  0.00           C  
ATOM    526  HG2 LYS    32      14.556 -16.159 -10.085  1.00  0.00           H  
ATOM    527  HG3 LYS    32      13.651 -16.685 -11.458  1.00  0.00           H  
ATOM    528  CD  LYS    32      15.108 -18.114 -10.838  1.00  0.00           C  
ATOM    529  HD2 LYS    32      14.945 -18.639 -11.779  1.00  0.00           H  
ATOM    530  HD3 LYS    32      16.154 -17.888 -10.633  1.00  0.00           H  
ATOM    531  CE  LYS    32      14.493 -18.813  -9.642  1.00  0.00           C  
ATOM    532  HE2 LYS    32      14.625 -18.170  -8.771  1.00  0.00           H  
ATOM    533  HE3 LYS    32      13.431 -18.898  -9.873  1.00  0.00           H  
ATOM    534  NZ  LYS    32      14.977 -20.158  -9.351  1.00  0.00           N  
ATOM    535  HZ1 LYS    32      15.242 -20.542 -10.247  1.00  0.00           H  
ATOM    536  HZ2 LYS    32      15.777 -20.239  -8.739  1.00  0.00           H  
ATOM    537  HZ3 LYS    32      14.333 -20.726  -8.820  1.00  0.00           H  
ATOM    538  C   LYS    32      16.174 -13.991 -13.262  1.00  0.00           C  
ATOM    539  O   LYS    32      17.344 -13.932 -12.935  1.00  0.00           O  
ATOM    540  N   ASN    33      15.799 -13.537 -14.496  1.00  0.00           N  
ATOM    541  H   ASN    33      14.811 -13.669 -14.659  1.00  0.00           H  
ATOM    542  CA  ASN    33      16.684 -12.976 -15.554  1.00  0.00           C  
ATOM    543  HA  ASN    33      17.676 -13.413 -15.443  1.00  0.00           H  
ATOM    544  CB  ASN    33      15.844 -13.055 -16.885  1.00  0.00           C  
ATOM    545  HB2 ASN    33      15.645 -14.085 -17.181  1.00  0.00           H  
ATOM    546  HB3 ASN    33      14.844 -12.672 -16.679  1.00  0.00           H  
ATOM    547  CG  ASN    33      16.425 -12.342 -18.035  1.00  0.00           C  
ATOM    548  OD1 ASN    33      16.072 -11.236 -18.322  1.00  0.00           O  
ATOM    549  ND2 ASN    33      17.336 -12.906 -18.754  1.00  0.00           N  
ATOM    550 HD21 ASN    33      17.712 -12.505 -19.602  1.00  0.00           H  
ATOM    551 HD22 ASN    33      17.727 -13.793 -18.472  1.00  0.00           H  
ATOM    552  C   ASN    33      16.949 -11.469 -15.369  1.00  0.00           C  
ATOM    553  O   ASN    33      17.916 -10.939 -15.948  1.00  0.00           O  
ATOM    554  N   HID    34      16.124 -10.798 -14.531  1.00  0.00           N  
ATOM    555  H   HID    34      15.371 -11.252 -14.034  1.00  0.00           H  
ATOM    556  CA  HID    34      16.379  -9.453 -14.103  1.00  0.00           C  
ATOM    557  HA  HID    34      16.267  -8.801 -14.968  1.00  0.00           H  
ATOM    558  CB  HID    34      15.276  -8.951 -13.193  1.00  0.00           C  
ATOM    559  HB2 HID    34      14.276  -9.176 -13.561  1.00  0.00           H  
ATOM    560  HB3 HID    34      15.401  -9.622 -12.343  1.00  0.00           H  
ATOM    561  CG  HID    34      15.442  -7.544 -12.741  1.00  0.00           C  
ATOM    562  ND1 HID    34      15.608  -6.451 -13.548  1.00  0.00           N  
ATOM    563  HD1 HID    34      15.633  -6.418 -14.557  1.00  0.00           H  
ATOM    564  CE1 HID    34      16.069  -5.432 -12.743  1.00  0.00           C  
ATOM    565  HE1 HID    34      16.395  -4.457 -13.074  1.00  0.00           H  
ATOM    566  NE2 HID    34      16.140  -5.807 -11.483  1.00  0.00           N  
ATOM    567  CD2 HID    34      15.702  -7.135 -11.434  1.00  0.00           C  
ATOM    568  HD2 HID    34      15.639  -7.790 -10.578  1.00  0.00           H  
ATOM    569  C   HID    34      17.776  -9.337 -13.518  1.00  0.00           C  
ATOM    570  O   HID    34      18.161 -10.256 -12.867  1.00  0.00           O  
ATOM    571  N   ASN    35      18.426  -8.169 -13.660  1.00  0.00           N  
ATOM    572  H   ASN    35      17.960  -7.484 -14.238  1.00  0.00           H  
ATOM    573  CA  ASN    35      19.811  -7.798 -13.335  1.00  0.00           C  
ATOM    574  HA  ASN    35      20.521  -8.288 -14.001  1.00  0.00           H  
ATOM    575  CB  ASN    35      19.877  -6.239 -13.556  1.00  0.00           C  
ATOM    576  HB2 ASN    35      19.293  -6.025 -14.451  1.00  0.00           H  
ATOM    577  HB3 ASN    35      19.494  -5.682 -12.701  1.00  0.00           H  
ATOM    578  CG  ASN    35      21.169  -5.696 -13.849  1.00  0.00           C  
ATOM    579  OD1 ASN    35      21.640  -5.592 -14.991  1.00  0.00           O  
ATOM    580  ND2 ASN    35      21.823  -5.286 -12.801  1.00  0.00           N  
ATOM    581 HD21 ASN    35      22.717  -4.880 -13.034  1.00  0.00           H  
ATOM    582 HD22 ASN    35      21.395  -5.145 -11.897  1.00  0.00           H  
ATOM    583  C   ASN    35      20.327  -8.189 -11.930  1.00  0.00           C  
ATOM    584  O   ASN    35      21.425  -8.748 -11.773  1.00  0.00           O  
ATOM    585  N   GLU    36      19.600  -7.776 -10.913  1.00  0.00           N  
ATOM    586  H   GLU    36      18.753  -7.256 -11.092  1.00  0.00           H  
ATOM    587  CA  GLU    36      19.948  -8.113  -9.510  1.00  0.00           C  
ATOM    588  HA  GLU    36      20.963  -7.713  -9.501  1.00  0.00           H  
ATOM    589  CB  GLU    36      19.055  -7.379  -8.566  1.00  0.00           C  
ATOM    590  HB2 GLU    36      18.031  -7.741  -8.653  1.00  0.00           H  
ATOM    591  HB3 GLU    36      19.359  -7.560  -7.535  1.00  0.00           H  
ATOM    592  CG  GLU    36      18.936  -5.897  -8.698  1.00  0.00           C  
ATOM    593  HG2 GLU    36      18.182  -5.450  -9.346  1.00  0.00           H  
ATOM    594  HG3 GLU    36      18.541  -5.557  -7.741  1.00  0.00           H  
ATOM    595  CD  GLU    36      20.256  -5.170  -9.150  1.00  0.00           C  
ATOM    596  OE1 GLU    36      21.065  -4.871  -8.204  1.00  0.00           O  
ATOM    597  OE2 GLU    36      20.429  -4.897 -10.380  1.00  0.00           O  
ATOM    598  C   GLU    36      19.992  -9.561  -9.227  1.00  0.00           C  
ATOM    599  O   GLU    36      21.026 -10.065  -8.761  1.00  0.00           O  
ATOM    600  N   PHE    37      18.878 -10.247  -9.603  1.00  0.00           N  
ATOM    601  H   PHE    37      18.102  -9.679  -9.909  1.00  0.00           H  
ATOM    602  CA  PHE    37      18.631 -11.734  -9.650  1.00  0.00           C  
ATOM    603  HA  PHE    37      18.587 -12.230  -8.680  1.00  0.00           H  
ATOM    604  CB  PHE    37      17.289 -12.013 -10.329  1.00  0.00           C  
ATOM    605  HB2 PHE    37      17.072 -11.443 -11.233  1.00  0.00           H  
ATOM    606  HB3 PHE    37      17.316 -13.061 -10.627  1.00  0.00           H  
ATOM    607  CG  PHE    37      16.023 -11.801  -9.442  1.00  0.00           C  
ATOM    608  CD1 PHE    37      15.521 -10.498  -9.242  1.00  0.00           C  
ATOM    609  HD1 PHE    37      16.021  -9.716  -9.795  1.00  0.00           H  
ATOM    610  CE1 PHE    37      14.396 -10.295  -8.444  1.00  0.00           C  
ATOM    611  HE1 PHE    37      14.058  -9.287  -8.253  1.00  0.00           H  
ATOM    612  CZ  PHE    37      13.815 -11.391  -7.795  1.00  0.00           C  
ATOM    613  HZ  PHE    37      12.898 -11.263  -7.240  1.00  0.00           H  
ATOM    614  CE2 PHE    37      14.302 -12.705  -7.932  1.00  0.00           C  
ATOM    615  HE2 PHE    37      13.732 -13.475  -7.433  1.00  0.00           H  
ATOM    616  CD2 PHE    37      15.404 -12.953  -8.805  1.00  0.00           C  
ATOM    617  HD2 PHE    37      15.709 -13.966  -9.024  1.00  0.00           H  
ATOM    618  C   PHE    37      19.825 -12.402 -10.363  1.00  0.00           C  
ATOM    619  O   PHE    37      20.462 -13.306  -9.876  1.00  0.00           O  
ATOM    620  N   LYS    38      20.259 -11.812 -11.470  1.00  0.00           N  
ATOM    621  H   LYS    38      19.795 -10.953 -11.728  1.00  0.00           H  
ATOM    622  CA  LYS    38      21.372 -12.243 -12.195  1.00  0.00           C  
ATOM    623  HA  LYS    38      21.195 -13.302 -12.386  1.00  0.00           H  
ATOM    624  CB  LYS    38      21.397 -11.503 -13.583  1.00  0.00           C  
ATOM    625  HB2 LYS    38      20.875 -10.546 -13.553  1.00  0.00           H  
ATOM    626  HB3 LYS    38      22.437 -11.280 -13.820  1.00  0.00           H  
ATOM    627  CG  LYS    38      20.810 -12.430 -14.705  1.00  0.00           C  
ATOM    628  HG2 LYS    38      21.304 -13.396 -14.812  1.00  0.00           H  
ATOM    629  HG3 LYS    38      19.784 -12.702 -14.457  1.00  0.00           H  
ATOM    630  CD  LYS    38      20.821 -11.725 -16.023  1.00  0.00           C  
ATOM    631  HD2 LYS    38      20.330 -10.754 -15.951  1.00  0.00           H  
ATOM    632  HD3 LYS    38      21.893 -11.643 -16.206  1.00  0.00           H  
ATOM    633  CE  LYS    38      20.158 -12.596 -17.125  1.00  0.00           C  
ATOM    634  HE2 LYS    38      20.363 -13.654 -16.960  1.00  0.00           H  
ATOM    635  HE3 LYS    38      19.085 -12.431 -17.021  1.00  0.00           H  
ATOM    636  NZ  LYS    38      20.660 -12.203 -18.458  1.00  0.00           N  
ATOM    637  HZ1 LYS    38      21.662 -12.077 -18.476  1.00  0.00           H  
ATOM    638  HZ2 LYS    38      20.376 -12.812 -19.212  1.00  0.00           H  
ATOM    639  HZ3 LYS    38      20.189 -11.339 -18.685  1.00  0.00           H  
ATOM    640  C   LYS    38      22.689 -12.084 -11.510  1.00  0.00           C  
ATOM    641  O   LYS    38      23.567 -12.966 -11.634  1.00  0.00           O  
ATOM    642  N   LYS    39      22.975 -10.984 -10.799  1.00  0.00           N  
ATOM    643  H   LYS    39      22.316 -10.220 -10.848  1.00  0.00           H  
ATOM    644  CA  LYS    39      24.177 -10.801  -9.988  1.00  0.00           C  
ATOM    645  HA  LYS    39      25.020 -11.090 -10.615  1.00  0.00           H  
ATOM    646  CB  LYS    39      24.271  -9.292  -9.559  1.00  0.00           C  
ATOM    647  HB2 LYS    39      23.321  -9.045  -9.083  1.00  0.00           H  
ATOM    648  HB3 LYS    39      25.059  -9.296  -8.806  1.00  0.00           H  
ATOM    649  CG  LYS    39      24.634  -8.442 -10.842  1.00  0.00           C  
ATOM    650  HG2 LYS    39      25.548  -8.846 -11.276  1.00  0.00           H  
ATOM    651  HG3 LYS    39      23.736  -8.473 -11.460  1.00  0.00           H  
ATOM    652  CD  LYS    39      24.916  -6.971 -10.589  1.00  0.00           C  
ATOM    653  HD2 LYS    39      25.638  -6.872  -9.779  1.00  0.00           H  
ATOM    654  HD3 LYS    39      25.232  -6.495 -11.517  1.00  0.00           H  
ATOM    655  CE  LYS    39      23.512  -6.403 -10.095  1.00  0.00           C  
ATOM    656  HE2 LYS    39      22.717  -6.783 -10.737  1.00  0.00           H  
ATOM    657  HE3 LYS    39      23.333  -6.680  -9.056  1.00  0.00           H  
ATOM    658  NZ  LYS    39      23.424  -4.955 -10.146  1.00  0.00           N  
ATOM    659  HZ1 LYS    39      22.540  -4.637  -9.774  1.00  0.00           H  
ATOM    660  HZ2 LYS    39      24.234  -4.514  -9.735  1.00  0.00           H  
ATOM    661  HZ3 LYS    39      23.442  -4.663 -11.113  1.00  0.00           H  
ATOM    662  C   LYS    39      24.258 -11.713  -8.694  1.00  0.00           C  
ATOM    663  O   LYS    39      25.361 -11.952  -8.192  1.00  0.00           O  
ATOM    664  N   SER    40      23.063 -11.954  -8.163  1.00  0.00           N  
ATOM    665  H   SER    40      22.368 -11.390  -8.630  1.00  0.00           H  
ATOM    666  CA  SER    40      22.660 -12.843  -7.035  1.00  0.00           C  
ATOM    667  HA  SER    40      21.708 -13.258  -7.366  1.00  0.00           H  
ATOM    668  CB  SER    40      23.568 -14.084  -6.816  1.00  0.00           C  
ATOM    669  HB2 SER    40      24.223 -14.264  -7.668  1.00  0.00           H  
ATOM    670  HB3 SER    40      24.224 -13.953  -5.955  1.00  0.00           H  
ATOM    671  OG  SER    40      22.915 -15.280  -6.644  1.00  0.00           O  
ATOM    672  HG  SER    40      23.027 -15.468  -5.709  1.00  0.00           H  
ATOM    673  C   SER    40      22.358 -12.144  -5.701  1.00  0.00           C  
ATOM    674  O   SER    40      22.234 -12.773  -4.594  1.00  0.00           O  
ATOM    675  N   THR    41      22.245 -10.829  -5.736  1.00  0.00           N  
ATOM    676  H   THR    41      22.188 -10.258  -6.567  1.00  0.00           H  
ATOM    677  CA  THR    41      22.110 -10.070  -4.476  1.00  0.00           C  
ATOM    678  HA  THR    41      21.513 -10.647  -3.770  1.00  0.00           H  
ATOM    679  CB  THR    41      23.466  -9.837  -3.812  1.00  0.00           C  
ATOM    680  HB  THR    41      23.895 -10.808  -3.561  1.00  0.00           H  
ATOM    681  CG2 THR    41      24.429  -8.955  -4.617  1.00  0.00           C  
ATOM    682 HG21 THR    41      24.531  -9.405  -5.605  1.00  0.00           H  
ATOM    683 HG22 THR    41      24.092  -7.920  -4.668  1.00  0.00           H  
ATOM    684 HG23 THR    41      25.325  -9.061  -4.005  1.00  0.00           H  
ATOM    685  OG1 THR    41      23.183  -9.146  -2.622  1.00  0.00           O  
ATOM    686  HG1 THR    41      22.662  -9.656  -1.998  1.00  0.00           H  
ATOM    687  C   THR    41      21.305  -8.836  -4.682  1.00  0.00           C  
ATOM    688  O   THR    41      21.166  -8.396  -5.849  1.00  0.00           O  
ATOM    689  N   ILE    42      20.678  -8.319  -3.579  1.00  0.00           N  
ATOM    690  H   ILE    42      20.676  -8.870  -2.732  1.00  0.00           H  
ATOM    691  CA  ILE    42      19.806  -7.218  -3.563  1.00  0.00           C  
ATOM    692  HA  ILE    42      19.791  -6.668  -4.504  1.00  0.00           H  
ATOM    693  CB  ILE    42      18.334  -7.731  -3.368  1.00  0.00           C  
ATOM    694  HB  ILE    42      18.358  -8.373  -2.488  1.00  0.00           H  
ATOM    695  CG2 ILE    42      17.414  -6.518  -3.054  1.00  0.00           C  
ATOM    696 HG21 ILE    42      17.415  -5.850  -3.916  1.00  0.00           H  
ATOM    697 HG22 ILE    42      16.393  -6.816  -2.814  1.00  0.00           H  
ATOM    698 HG23 ILE    42      17.668  -6.104  -2.079  1.00  0.00           H  
ATOM    699  CG1 ILE    42      17.744  -8.486  -4.615  1.00  0.00           C  
ATOM    700 HG12 ILE    42      16.662  -8.502  -4.487  1.00  0.00           H  
ATOM    701 HG13 ILE    42      17.979  -8.009  -5.566  1.00  0.00           H  
ATOM    702  CD1 ILE    42      18.048  -9.982  -4.734  1.00  0.00           C  
ATOM    703 HD11 ILE    42      19.063 -10.086  -5.115  1.00  0.00           H  
ATOM    704 HD12 ILE    42      18.111 -10.524  -3.790  1.00  0.00           H  
ATOM    705 HD13 ILE    42      17.377 -10.503  -5.417  1.00  0.00           H  
ATOM    706  C   ILE    42      20.296  -6.310  -2.429  1.00  0.00           C  
ATOM    707  O   ILE    42      20.288  -6.748  -1.293  1.00  0.00           O  
ATOM    708  N   LYS    43      20.848  -5.111  -2.754  1.00  0.00           N  
ATOM    709  H   LYS    43      20.781  -4.824  -3.721  1.00  0.00           H  
ATOM    710  CA  LYS    43      21.574  -4.254  -1.880  1.00  0.00           C  
ATOM    711  HA  LYS    43      21.643  -4.750  -0.912  1.00  0.00           H  
ATOM    712  CB  LYS    43      22.964  -4.001  -2.445  1.00  0.00           C  
ATOM    713  HB2 LYS    43      23.450  -3.419  -1.662  1.00  0.00           H  
ATOM    714  HB3 LYS    43      23.505  -4.941  -2.550  1.00  0.00           H  
ATOM    715  CG  LYS    43      22.918  -3.295  -3.830  1.00  0.00           C  
ATOM    716  HG2 LYS    43      22.514  -3.960  -4.593  1.00  0.00           H  
ATOM    717  HG3 LYS    43      22.298  -2.401  -3.765  1.00  0.00           H  
ATOM    718  CD  LYS    43      24.342  -2.949  -4.185  1.00  0.00           C  
ATOM    719  HD2 LYS    43      24.873  -2.577  -3.308  1.00  0.00           H  
ATOM    720  HD3 LYS    43      24.956  -3.773  -4.549  1.00  0.00           H  
ATOM    721  CE  LYS    43      24.343  -1.839  -5.296  1.00  0.00           C  
ATOM    722  HE2 LYS    43      23.621  -2.058  -6.083  1.00  0.00           H  
ATOM    723  HE3 LYS    43      23.903  -0.943  -4.857  1.00  0.00           H  
ATOM    724  NZ  LYS    43      25.747  -1.576  -5.659  1.00  0.00           N  
ATOM    725  HZ1 LYS    43      25.858  -0.644  -6.032  1.00  0.00           H  
ATOM    726  HZ2 LYS    43      26.221  -1.499  -4.770  1.00  0.00           H  
ATOM    727  HZ3 LYS    43      26.220  -2.300  -6.181  1.00  0.00           H  
ATOM    728  C   LYS    43      20.665  -3.007  -1.582  1.00  0.00           C  
ATOM    729  O   LYS    43      21.136  -1.902  -1.526  1.00  0.00           O  
ATOM    730  N   HIE    44      19.396  -3.255  -1.482  1.00  0.00           N  
ATOM    731  H   HIE    44      19.160  -4.237  -1.462  1.00  0.00           H  
ATOM    732  CA  HIE    44      18.311  -2.267  -1.401  1.00  0.00           C  
ATOM    733  HA  HIE    44      18.647  -1.271  -1.114  1.00  0.00           H  
ATOM    734  CB  HIE    44      17.799  -2.154  -2.809  1.00  0.00           C  
ATOM    735  HB2 HIE    44      17.429  -3.128  -3.130  1.00  0.00           H  
ATOM    736  HB3 HIE    44      16.896  -1.545  -2.850  1.00  0.00           H  
ATOM    737  CG  HIE    44      18.757  -1.639  -3.878  1.00  0.00           C  
ATOM    738  ND1 HIE    44      18.739  -1.923  -5.242  1.00  0.00           N  
ATOM    739  CE1 HIE    44      19.788  -1.149  -5.795  1.00  0.00           C  
ATOM    740  HE1 HIE    44      20.087  -1.146  -6.833  1.00  0.00           H  
ATOM    741  NE2 HIE    44      20.374  -0.443  -4.805  1.00  0.00           N  
ATOM    742  HE2 HIE    44      21.189   0.154  -4.810  1.00  0.00           H  
ATOM    743  CD2 HIE    44      19.695  -0.667  -3.643  1.00  0.00           C  
ATOM    744  HD2 HIE    44      19.937  -0.286  -2.662  1.00  0.00           H  
ATOM    745  C   HIE    44      17.174  -2.830  -0.542  1.00  0.00           C  
ATOM    746  O   HIE    44      17.040  -4.085  -0.425  1.00  0.00           O  
ATOM    747  N   GLN    45      16.429  -1.942   0.182  1.00  0.00           N  
ATOM    748  H   GLN    45      16.868  -1.034   0.215  1.00  0.00           H  
ATOM    749  CA  GLN    45      15.136  -2.226   0.809  1.00  0.00           C  
ATOM    750  HA  GLN    45      15.284  -3.162   1.347  1.00  0.00           H  
ATOM    751  CB  GLN    45      14.798  -1.111   1.828  1.00  0.00           C  
ATOM    752  HB2 GLN    45      15.043  -0.137   1.404  1.00  0.00           H  
ATOM    753  HB3 GLN    45      13.722  -1.206   1.975  1.00  0.00           H  
ATOM    754  CG  GLN    45      15.529  -1.336   3.150  1.00  0.00           C  
ATOM    755  HG2 GLN    45      15.439  -2.386   3.429  1.00  0.00           H  
ATOM    756  HG3 GLN    45      16.597  -1.232   2.962  1.00  0.00           H  
ATOM    757  CD  GLN    45      15.155  -0.396   4.253  1.00  0.00           C  
ATOM    758  OE1 GLN    45      14.425   0.537   4.030  1.00  0.00           O  
ATOM    759  NE2 GLN    45      15.495  -0.648   5.506  1.00  0.00           N  
ATOM    760 HE21 GLN    45      14.885  -0.250   6.205  1.00  0.00           H  
ATOM    761 HE22 GLN    45      16.074  -1.444   5.732  1.00  0.00           H  
ATOM    762  C   GLN    45      14.133  -2.563  -0.300  1.00  0.00           C  
ATOM    763  O   GLN    45      13.891  -1.820  -1.242  1.00  0.00           O  
ATOM    764  N   VAL    46      13.373  -3.667  -0.166  1.00  0.00           N  
ATOM    765  H   VAL    46      13.463  -4.180   0.699  1.00  0.00           H  
ATOM    766  CA  VAL    46      12.249  -3.967  -1.112  1.00  0.00           C  
ATOM    767  HA  VAL    46      12.511  -3.654  -2.123  1.00  0.00           H  
ATOM    768  CB  VAL    46      12.111  -5.488  -1.196  1.00  0.00           C  
ATOM    769  HB  VAL    46      11.720  -5.774  -0.219  1.00  0.00           H  
ATOM    770  CG1 VAL    46      10.967  -5.923  -2.121  1.00  0.00           C  
ATOM    771 HG11 VAL    46      11.153  -5.612  -3.149  1.00  0.00           H  
ATOM    772 HG12 VAL    46      10.952  -7.010  -2.039  1.00  0.00           H  
ATOM    773 HG13 VAL    46      10.015  -5.522  -1.774  1.00  0.00           H  
ATOM    774  CG2 VAL    46      13.446  -6.120  -1.555  1.00  0.00           C  
ATOM    775 HG21 VAL    46      13.760  -5.679  -2.502  1.00  0.00           H  
ATOM    776 HG22 VAL    46      14.238  -5.924  -0.833  1.00  0.00           H  
ATOM    777 HG23 VAL    46      13.545  -7.196  -1.693  1.00  0.00           H  
ATOM    778  C   VAL    46      10.981  -3.294  -0.655  1.00  0.00           C  
ATOM    779  O   VAL    46      10.716  -3.364   0.523  1.00  0.00           O  
ATOM    780  N   VAL    47      10.277  -2.692  -1.643  1.00  0.00           N  
ATOM    781  H   VAL    47      10.598  -2.904  -2.578  1.00  0.00           H  
ATOM    782  CA  VAL    47       8.917  -2.162  -1.411  1.00  0.00           C  
ATOM    783  HA  VAL    47       8.558  -2.580  -0.471  1.00  0.00           H  
ATOM    784  CB  VAL    47       8.840  -0.629  -1.171  1.00  0.00           C  
ATOM    785  HB  VAL    47       9.050  -0.090  -2.094  1.00  0.00           H  
ATOM    786  CG1 VAL    47       7.336  -0.251  -0.878  1.00  0.00           C  
ATOM    787 HG11 VAL    47       7.241   0.813  -0.663  1.00  0.00           H  
ATOM    788 HG12 VAL    47       6.730  -0.238  -1.784  1.00  0.00           H  
ATOM    789 HG13 VAL    47       6.890  -0.807  -0.053  1.00  0.00           H  
ATOM    790  CG2 VAL    47       9.797  -0.268   0.019  1.00  0.00           C  
ATOM    791 HG21 VAL    47       9.817   0.783   0.306  1.00  0.00           H  
ATOM    792 HG22 VAL    47       9.559  -0.922   0.858  1.00  0.00           H  
ATOM    793 HG23 VAL    47      10.824  -0.459  -0.293  1.00  0.00           H  
ATOM    794  C   VAL    47       8.003  -2.750  -2.503  1.00  0.00           C  
ATOM    795  O   VAL    47       8.182  -2.387  -3.667  1.00  0.00           O  
ATOM    796  N   PHE    48       7.046  -3.716  -2.271  1.00  0.00           N  
ATOM    797  H   PHE    48       6.960  -4.027  -1.314  1.00  0.00           H  
ATOM    798  CA  PHE    48       6.030  -4.031  -3.243  1.00  0.00           C  
ATOM    799  HA  PHE    48       6.374  -4.103  -4.275  1.00  0.00           H  
ATOM    800  CB  PHE    48       5.222  -5.308  -2.835  1.00  0.00           C  
ATOM    801  HB2 PHE    48       4.845  -5.219  -1.816  1.00  0.00           H  
ATOM    802  HB3 PHE    48       4.406  -5.445  -3.544  1.00  0.00           H  
ATOM    803  CG  PHE    48       6.162  -6.563  -2.838  1.00  0.00           C  
ATOM    804  CD1 PHE    48       6.319  -7.122  -4.119  1.00  0.00           C  
ATOM    805  HD1 PHE    48       5.858  -6.621  -4.957  1.00  0.00           H  
ATOM    806  CE1 PHE    48       6.962  -8.377  -4.254  1.00  0.00           C  
ATOM    807  HE1 PHE    48       7.175  -8.830  -5.211  1.00  0.00           H  
ATOM    808  CZ  PHE    48       7.533  -8.967  -3.092  1.00  0.00           C  
ATOM    809  HZ  PHE    48       8.048  -9.906  -3.228  1.00  0.00           H  
ATOM    810  CE2 PHE    48       7.452  -8.384  -1.811  1.00  0.00           C  
ATOM    811  HE2 PHE    48       8.021  -8.745  -0.967  1.00  0.00           H  
ATOM    812  CD2 PHE    48       6.751  -7.182  -1.690  1.00  0.00           C  
ATOM    813  HD2 PHE    48       6.725  -6.633  -0.760  1.00  0.00           H  
ATOM    814  C   PHE    48       4.976  -2.882  -3.347  1.00  0.00           C  
ATOM    815  O   PHE    48       4.784  -2.132  -2.353  1.00  0.00           O  
ATOM    816  N   ILE    49       4.390  -2.636  -4.577  1.00  0.00           N  
ATOM    817  H   ILE    49       4.533  -3.342  -5.286  1.00  0.00           H  
ATOM    818  CA  ILE    49       3.279  -1.636  -4.776  1.00  0.00           C  
ATOM    819  HA  ILE    49       2.984  -1.289  -3.785  1.00  0.00           H  
ATOM    820  CB  ILE    49       3.654  -0.283  -5.482  1.00  0.00           C  
ATOM    821  HB  ILE    49       3.714  -0.525  -6.543  1.00  0.00           H  
ATOM    822  CG2 ILE    49       2.535   0.726  -5.245  1.00  0.00           C  
ATOM    823 HG21 ILE    49       1.626   0.352  -5.716  1.00  0.00           H  
ATOM    824 HG22 ILE    49       2.384   0.940  -4.186  1.00  0.00           H  
ATOM    825 HG23 ILE    49       2.717   1.654  -5.787  1.00  0.00           H  
ATOM    826  CG1 ILE    49       5.073   0.140  -4.862  1.00  0.00           C  
ATOM    827 HG12 ILE    49       4.894   0.057  -3.790  1.00  0.00           H  
ATOM    828 HG13 ILE    49       5.864  -0.507  -5.243  1.00  0.00           H  
ATOM    829  CD1 ILE    49       5.485   1.506  -5.290  1.00  0.00           C  
ATOM    830 HD11 ILE    49       6.464   1.662  -4.837  1.00  0.00           H  
ATOM    831 HD12 ILE    49       5.740   1.577  -6.347  1.00  0.00           H  
ATOM    832 HD13 ILE    49       4.819   2.316  -4.991  1.00  0.00           H  
ATOM    833  C   ILE    49       2.125  -2.325  -5.457  1.00  0.00           C  
ATOM    834  O   ILE    49       2.284  -2.762  -6.558  1.00  0.00           O  
ATOM    835  N   THR    50       1.023  -2.526  -4.684  1.00  0.00           N  
ATOM    836  H   THR    50       0.992  -2.426  -3.679  1.00  0.00           H  
ATOM    837  CA  THR    50      -0.135  -3.296  -5.200  1.00  0.00           C  
ATOM    838  HA  THR    50       0.124  -3.671  -6.190  1.00  0.00           H  
ATOM    839  CB  THR    50      -0.398  -4.567  -4.301  1.00  0.00           C  
ATOM    840  HB  THR    50      -0.474  -4.164  -3.291  1.00  0.00           H  
ATOM    841  CG2 THR    50      -1.417  -5.497  -4.878  1.00  0.00           C  
ATOM    842 HG21 THR    50      -2.317  -4.886  -4.811  1.00  0.00           H  
ATOM    843 HG22 THR    50      -1.189  -5.766  -5.910  1.00  0.00           H  
ATOM    844 HG23 THR    50      -1.662  -6.367  -4.269  1.00  0.00           H  
ATOM    845  OG1 THR    50       0.796  -5.333  -4.093  1.00  0.00           O  
ATOM    846  HG1 THR    50       1.372  -5.111  -3.357  1.00  0.00           H  
ATOM    847  C   THR    50      -1.427  -2.493  -5.362  1.00  0.00           C  
ATOM    848  O   THR    50      -1.999  -2.120  -4.291  1.00  0.00           O  
ATOM    849  N   HID    51      -1.838  -2.180  -6.578  1.00  0.00           N  
ATOM    850  H   HID    51      -1.310  -2.523  -7.367  1.00  0.00           H  
ATOM    851  CA  HID    51      -3.040  -1.379  -6.842  1.00  0.00           C  
ATOM    852  HA  HID    51      -2.876  -0.415  -6.361  1.00  0.00           H  
ATOM    853  CB  HID    51      -3.176  -1.181  -8.294  1.00  0.00           C  
ATOM    854  HB2 HID    51      -4.063  -0.574  -8.475  1.00  0.00           H  
ATOM    855  HB3 HID    51      -2.273  -0.658  -8.606  1.00  0.00           H  
ATOM    856  CG  HID    51      -3.212  -2.498  -9.079  1.00  0.00           C  
ATOM    857  ND1 HID    51      -4.271  -3.374  -9.243  1.00  0.00           N  
ATOM    858  HD1 HID    51      -4.958  -3.592  -8.536  1.00  0.00           H  
ATOM    859  CE1 HID    51      -4.066  -4.078 -10.375  1.00  0.00           C  
ATOM    860  HE1 HID    51      -4.744  -4.846 -10.716  1.00  0.00           H  
ATOM    861  NE2 HID    51      -2.827  -3.868 -10.887  1.00  0.00           N  
ATOM    862  CD2 HID    51      -2.307  -2.854 -10.076  1.00  0.00           C  
ATOM    863  HD2 HID    51      -1.389  -2.345 -10.332  1.00  0.00           H  
ATOM    864  C   HID    51      -4.321  -2.066  -6.290  1.00  0.00           C  
ATOM    865  O   HID    51      -4.288  -3.218  -5.872  1.00  0.00           O  
ATOM    866  N   GLY    52      -5.459  -1.364  -6.311  1.00  0.00           N  
ATOM    867  H   GLY    52      -5.442  -0.429  -6.694  1.00  0.00           H  
ATOM    868  CA  GLY    52      -6.818  -1.939  -6.028  1.00  0.00           C  
ATOM    869  HA2 GLY    52      -6.883  -2.716  -5.266  1.00  0.00           H  
ATOM    870  HA3 GLY    52      -7.401  -1.054  -5.776  1.00  0.00           H  
ATOM    871  C   GLY    52      -7.577  -2.488  -7.321  1.00  0.00           C  
ATOM    872  O   GLY    52      -6.971  -2.962  -8.312  1.00  0.00           O  
ATOM    873  N   PHE    53      -8.911  -2.270  -7.218  1.00  0.00           N  
ATOM    874  H   PHE    53      -9.237  -1.780  -6.397  1.00  0.00           H  
ATOM    875  CA  PHE    53      -9.878  -2.579  -8.231  1.00  0.00           C  
ATOM    876  HA  PHE    53      -9.811  -3.632  -8.503  1.00  0.00           H  
ATOM    877  CB  PHE    53     -11.325  -2.299  -7.663  1.00  0.00           C  
ATOM    878  HB2 PHE    53     -11.411  -2.669  -6.641  1.00  0.00           H  
ATOM    879  HB3 PHE    53     -11.543  -1.242  -7.512  1.00  0.00           H  
ATOM    880  CG  PHE    53     -12.397  -2.846  -8.486  1.00  0.00           C  
ATOM    881  CD1 PHE    53     -13.307  -1.953  -9.112  1.00  0.00           C  
ATOM    882  HD1 PHE    53     -13.262  -0.889  -8.931  1.00  0.00           H  
ATOM    883  CE1 PHE    53     -14.208  -2.446 -10.129  1.00  0.00           C  
ATOM    884  HE1 PHE    53     -14.754  -1.680 -10.660  1.00  0.00           H  
ATOM    885  CZ  PHE    53     -14.303  -3.842 -10.277  1.00  0.00           C  
ATOM    886  HZ  PHE    53     -15.035  -4.266 -10.948  1.00  0.00           H  
ATOM    887  CE2 PHE    53     -13.500  -4.720  -9.550  1.00  0.00           C  
ATOM    888  HE2 PHE    53     -13.551  -5.781  -9.745  1.00  0.00           H  
ATOM    889  CD2 PHE    53     -12.511  -4.242  -8.658  1.00  0.00           C  
ATOM    890  HD2 PHE    53     -11.760  -4.829  -8.152  1.00  0.00           H  
ATOM    891  C   PHE    53      -9.671  -1.769  -9.590  1.00  0.00           C  
ATOM    892  O   PHE    53      -9.202  -0.602  -9.669  1.00  0.00           O  
ATOM    893  N   THR    54      -9.980  -2.390 -10.695  1.00  0.00           N  
ATOM    894  H   THR    54     -10.380  -3.309 -10.569  1.00  0.00           H  
ATOM    895  CA  THR    54      -9.801  -1.874 -12.055  1.00  0.00           C  
ATOM    896  HA  THR    54      -9.577  -2.825 -12.538  1.00  0.00           H  
ATOM    897  CB  THR    54     -11.174  -1.446 -12.648  1.00  0.00           C  
ATOM    898  HB  THR    54     -11.944  -2.197 -12.472  1.00  0.00           H  
ATOM    899  CG2 THR    54     -11.844  -0.384 -11.944  1.00  0.00           C  
ATOM    900 HG21 THR    54     -11.312   0.560 -12.062  1.00  0.00           H  
ATOM    901 HG22 THR    54     -12.887  -0.304 -12.250  1.00  0.00           H  
ATOM    902 HG23 THR    54     -12.118  -0.377 -10.889  1.00  0.00           H  
ATOM    903  OG1 THR    54     -11.068  -1.062 -14.007  1.00  0.00           O  
ATOM    904  HG1 THR    54     -10.578  -0.237 -13.994  1.00  0.00           H  
ATOM    905  C   THR    54      -8.547  -1.034 -12.425  1.00  0.00           C  
ATOM    906  O   THR    54      -8.665   0.021 -13.030  1.00  0.00           O  
ATOM    907  N   SER    55      -7.349  -1.541 -12.117  1.00  0.00           N  
ATOM    908  H   SER    55      -7.253  -2.487 -11.778  1.00  0.00           H  
ATOM    909  CA  SER    55      -6.194  -0.719 -12.338  1.00  0.00           C  
ATOM    910  HA  SER    55      -6.377   0.131 -12.996  1.00  0.00           H  
ATOM    911  CB  SER    55      -6.010  -0.131 -10.920  1.00  0.00           C  
ATOM    912  HB2 SER    55      -6.993   0.085 -10.502  1.00  0.00           H  
ATOM    913  HB3 SER    55      -5.528  -0.946 -10.380  1.00  0.00           H  
ATOM    914  OG  SER    55      -5.176   0.987 -10.935  1.00  0.00           O  
ATOM    915  HG  SER    55      -5.109   1.177  -9.997  1.00  0.00           H  
ATOM    916  C   SER    55      -4.985  -1.533 -12.813  1.00  0.00           C  
ATOM    917  O   SER    55      -5.060  -2.757 -13.092  1.00  0.00           O  
ATOM    918  N   THR    56      -3.826  -0.869 -13.072  1.00  0.00           N  
ATOM    919  H   THR    56      -3.876   0.107 -12.820  1.00  0.00           H  
ATOM    920  CA  THR    56      -2.435  -1.394 -13.462  1.00  0.00           C  
ATOM    921  HA  THR    56      -2.393  -2.440 -13.160  1.00  0.00           H  
ATOM    922  CB  THR    56      -2.245  -1.339 -15.022  1.00  0.00           C  
ATOM    923  HB  THR    56      -2.876  -2.074 -15.522  1.00  0.00           H  
ATOM    924  CG2 THR    56      -2.508  -0.088 -15.697  1.00  0.00           C  
ATOM    925 HG21 THR    56      -3.557   0.125 -15.493  1.00  0.00           H  
ATOM    926 HG22 THR    56      -1.889   0.688 -15.248  1.00  0.00           H  
ATOM    927 HG23 THR    56      -2.400  -0.173 -16.778  1.00  0.00           H  
ATOM    928  OG1 THR    56      -0.876  -1.675 -15.380  1.00  0.00           O  
ATOM    929  HG1 THR    56      -0.657  -2.566 -15.098  1.00  0.00           H  
ATOM    930  C   THR    56      -1.345  -0.626 -12.760  1.00  0.00           C  
ATOM    931  O   THR    56      -1.398   0.566 -12.561  1.00  0.00           O  
ATOM    932  N   ALA    57      -0.316  -1.406 -12.412  1.00  0.00           N  
ATOM    933  H   ALA    57      -0.443  -2.402 -12.526  1.00  0.00           H  
ATOM    934  CA  ALA    57       0.928  -0.854 -11.811  1.00  0.00           C  
ATOM    935  HA  ALA    57       0.885  -0.563 -10.761  1.00  0.00           H  
ATOM    936  CB  ALA    57       1.980  -1.931 -11.666  1.00  0.00           C  
ATOM    937  HB1 ALA    57       1.588  -2.711 -11.013  1.00  0.00           H  
ATOM    938  HB2 ALA    57       2.090  -2.364 -12.660  1.00  0.00           H  
ATOM    939  HB3 ALA    57       2.953  -1.648 -11.267  1.00  0.00           H  
ATOM    940  C   ALA    57       1.580   0.248 -12.716  1.00  0.00           C  
ATOM    941  O   ALA    57       2.410   1.054 -12.300  1.00  0.00           O  
ATOM    942  N   THR    58       1.159   0.348 -13.965  1.00  0.00           N  
ATOM    943  H   THR    58       0.409  -0.252 -14.277  1.00  0.00           H  
ATOM    944  CA  THR    58       1.693   1.344 -14.892  1.00  0.00           C  
ATOM    945  HA  THR    58       2.762   1.442 -14.701  1.00  0.00           H  
ATOM    946  CB  THR    58       1.521   0.779 -16.324  1.00  0.00           C  
ATOM    947  HB  THR    58       1.868   1.630 -16.910  1.00  0.00           H  
ATOM    948  CG2 THR    58       2.176  -0.592 -16.755  1.00  0.00           C  
ATOM    949 HG21 THR    58       2.207  -0.706 -17.838  1.00  0.00           H  
ATOM    950 HG22 THR    58       3.238  -0.622 -16.513  1.00  0.00           H  
ATOM    951 HG23 THR    58       1.739  -1.414 -16.188  1.00  0.00           H  
ATOM    952  OG1 THR    58       0.162   0.651 -16.597  1.00  0.00           O  
ATOM    953  HG1 THR    58      -0.039  -0.247 -16.322  1.00  0.00           H  
ATOM    954  C   THR    58       1.024   2.688 -14.940  1.00  0.00           C  
ATOM    955  O   THR    58       1.177   3.540 -15.806  1.00  0.00           O  
ATOM    956  N   ALA    59       0.212   2.958 -13.871  1.00  0.00           N  
ATOM    957  H   ALA    59       0.023   2.228 -13.200  1.00  0.00           H  
ATOM    958  CA  ALA    59      -0.622   4.101 -13.614  1.00  0.00           C  
ATOM    959  HA  ALA    59      -1.247   4.451 -14.436  1.00  0.00           H  
ATOM    960  CB  ALA    59      -1.673   3.758 -12.554  1.00  0.00           C  
ATOM    961  HB1 ALA    59      -1.201   3.589 -11.586  1.00  0.00           H  
ATOM    962  HB2 ALA    59      -2.413   4.555 -12.484  1.00  0.00           H  
ATOM    963  HB3 ALA    59      -2.169   2.859 -12.919  1.00  0.00           H  
ATOM    964  C   ALA    59       0.154   5.338 -13.178  1.00  0.00           C  
ATOM    965  O   ALA    59       0.907   5.121 -12.245  1.00  0.00           O  
ATOM    966  N   GLU    60      -0.112   6.516 -13.627  1.00  0.00           N  
ATOM    967  H   GLU    60      -0.651   6.568 -14.479  1.00  0.00           H  
ATOM    968  CA  GLU    60       0.780   7.642 -13.382  1.00  0.00           C  
ATOM    969  HA  GLU    60       1.774   7.391 -13.752  1.00  0.00           H  
ATOM    970  CB  GLU    60       0.128   8.805 -14.125  1.00  0.00           C  
ATOM    971  HB2 GLU    60      -0.036   8.508 -15.161  1.00  0.00           H  
ATOM    972  HB3 GLU    60      -0.814   8.956 -13.597  1.00  0.00           H  
ATOM    973  CG  GLU    60       0.746  10.187 -14.069  1.00  0.00           C  
ATOM    974  HG2 GLU    60      -0.054  10.918 -14.189  1.00  0.00           H  
ATOM    975  HG3 GLU    60       1.031  10.457 -13.052  1.00  0.00           H  
ATOM    976  CD  GLU    60       1.848  10.348 -15.115  1.00  0.00           C  
ATOM    977  OE1 GLU    60       2.689   9.419 -15.319  1.00  0.00           O  
ATOM    978  OE2 GLU    60       1.788  11.312 -15.906  1.00  0.00           O  
ATOM    979  C   GLU    60       0.985   7.864 -11.889  1.00  0.00           C  
ATOM    980  O   GLU    60       2.126   8.091 -11.494  1.00  0.00           O  
ATOM    981  N   ASN    61      -0.098   7.750 -11.046  1.00  0.00           N  
ATOM    982  H   ASN    61      -1.063   7.534 -11.253  1.00  0.00           H  
ATOM    983  CA  ASN    61       0.193   7.951  -9.612  1.00  0.00           C  
ATOM    984  HA  ASN    61       0.823   8.830  -9.478  1.00  0.00           H  
ATOM    985  CB  ASN    61      -1.128   8.219  -8.836  1.00  0.00           C  
ATOM    986  HB2 ASN    61      -1.843   7.398  -8.891  1.00  0.00           H  
ATOM    987  HB3 ASN    61      -0.775   8.412  -7.823  1.00  0.00           H  
ATOM    988  CG  ASN    61      -1.806   9.462  -9.312  1.00  0.00           C  
ATOM    989  OD1 ASN    61      -1.150  10.421  -9.512  1.00  0.00           O  
ATOM    990  ND2 ASN    61      -3.083   9.507  -9.539  1.00  0.00           N  
ATOM    991 HD21 ASN    61      -3.406  10.425  -9.808  1.00  0.00           H  
ATOM    992 HD22 ASN    61      -3.590   8.639  -9.438  1.00  0.00           H  
ATOM    993  C   ASN    61       1.032   6.866  -8.883  1.00  0.00           C  
ATOM    994  O   ASN    61       1.711   7.136  -7.924  1.00  0.00           O  
ATOM    995  N   PHE    62       1.047   5.595  -9.341  1.00  0.00           N  
ATOM    996  H   PHE    62       0.536   5.423 -10.195  1.00  0.00           H  
ATOM    997  CA  PHE    62       1.878   4.568  -8.826  1.00  0.00           C  
ATOM    998  HA  PHE    62       1.864   4.711  -7.745  1.00  0.00           H  
ATOM    999  CB  PHE    62       1.319   3.191  -9.198  1.00  0.00           C  
ATOM   1000  HB2 PHE    62       1.245   3.180 -10.286  1.00  0.00           H  
ATOM   1001  HB3 PHE    62       1.968   2.341  -8.986  1.00  0.00           H  
ATOM   1002  CG  PHE    62      -0.001   2.828  -8.602  1.00  0.00           C  
ATOM   1003  CD1 PHE    62      -0.900   2.097  -9.403  1.00  0.00           C  
ATOM   1004  HD1 PHE    62      -0.546   1.752 -10.363  1.00  0.00           H  
ATOM   1005  CE1 PHE    62      -2.224   1.756  -9.077  1.00  0.00           C  
ATOM   1006  HE1 PHE    62      -2.898   1.266  -9.764  1.00  0.00           H  
ATOM   1007  CZ  PHE    62      -2.622   2.159  -7.792  1.00  0.00           C  
ATOM   1008  HZ  PHE    62      -3.605   1.884  -7.441  1.00  0.00           H  
ATOM   1009  CE2 PHE    62      -1.731   2.939  -7.017  1.00  0.00           C  
ATOM   1010  HE2 PHE    62      -2.105   3.202  -6.038  1.00  0.00           H  
ATOM   1011  CD2 PHE    62      -0.466   3.321  -7.385  1.00  0.00           C  
ATOM   1012  HD2 PHE    62       0.083   3.845  -6.617  1.00  0.00           H  
ATOM   1013  C   PHE    62       3.402   4.692  -9.151  1.00  0.00           C  
ATOM   1014  O   PHE    62       4.274   4.596  -8.325  1.00  0.00           O  
ATOM   1015  N   LEU    63       3.642   5.046 -10.405  1.00  0.00           N  
ATOM   1016  H   LEU    63       2.837   4.842 -10.980  1.00  0.00           H  
ATOM   1017  CA  LEU    63       4.936   5.452 -10.968  1.00  0.00           C  
ATOM   1018  HA  LEU    63       5.660   4.653 -10.810  1.00  0.00           H  
ATOM   1019  CB  LEU    63       4.519   5.500 -12.438  1.00  0.00           C  
ATOM   1020  HB2 LEU    63       3.605   6.085 -12.539  1.00  0.00           H  
ATOM   1021  HB3 LEU    63       5.351   5.992 -12.941  1.00  0.00           H  
ATOM   1022  CG  LEU    63       4.300   4.168 -13.125  1.00  0.00           C  
ATOM   1023  HG  LEU    63       3.308   3.949 -12.729  1.00  0.00           H  
ATOM   1024  CD1 LEU    63       4.220   4.449 -14.676  1.00  0.00           C  
ATOM   1025 HD11 LEU    63       5.211   4.570 -15.114  1.00  0.00           H  
ATOM   1026 HD12 LEU    63       3.625   3.653 -15.125  1.00  0.00           H  
ATOM   1027 HD13 LEU    63       3.701   5.401 -14.796  1.00  0.00           H  
ATOM   1028  CD2 LEU    63       5.286   3.028 -12.746  1.00  0.00           C  
ATOM   1029 HD21 LEU    63       6.307   3.395 -12.637  1.00  0.00           H  
ATOM   1030 HD22 LEU    63       5.130   2.752 -11.703  1.00  0.00           H  
ATOM   1031 HD23 LEU    63       5.155   2.184 -13.424  1.00  0.00           H  
ATOM   1032  C   LEU    63       5.540   6.732 -10.331  1.00  0.00           C  
ATOM   1033  O   LEU    63       6.690   6.671  -9.952  1.00  0.00           O  
ATOM   1034  N   ALA    64       4.704   7.774 -10.182  1.00  0.00           N  
ATOM   1035  H   ALA    64       3.718   7.710 -10.390  1.00  0.00           H  
ATOM   1036  CA  ALA    64       4.938   9.012  -9.477  1.00  0.00           C  
ATOM   1037  HA  ALA    64       5.781   9.429 -10.028  1.00  0.00           H  
ATOM   1038  CB  ALA    64       3.755   9.968  -9.572  1.00  0.00           C  
ATOM   1039  HB1 ALA    64       3.434   9.988 -10.614  1.00  0.00           H  
ATOM   1040  HB2 ALA    64       2.927   9.597  -8.967  1.00  0.00           H  
ATOM   1041  HB3 ALA    64       4.080  10.866  -9.047  1.00  0.00           H  
ATOM   1042  C   ALA    64       5.357   8.822  -8.020  1.00  0.00           C  
ATOM   1043  O   ALA    64       6.333   9.424  -7.506  1.00  0.00           O  
ATOM   1044  N   MET    65       4.716   7.893  -7.286  1.00  0.00           N  
ATOM   1045  H   MET    65       3.994   7.359  -7.748  1.00  0.00           H  
ATOM   1046  CA  MET    65       5.037   7.513  -5.919  1.00  0.00           C  
ATOM   1047  HA  MET    65       5.110   8.385  -5.270  1.00  0.00           H  
ATOM   1048  CB  MET    65       3.735   6.758  -5.453  1.00  0.00           C  
ATOM   1049  HB2 MET    65       2.887   7.442  -5.427  1.00  0.00           H  
ATOM   1050  HB3 MET    65       3.530   5.890  -6.081  1.00  0.00           H  
ATOM   1051  CG  MET    65       3.897   6.211  -4.053  1.00  0.00           C  
ATOM   1052  HG2 MET    65       4.648   5.421  -4.054  1.00  0.00           H  
ATOM   1053  HG3 MET    65       4.343   7.004  -3.453  1.00  0.00           H  
ATOM   1054  SD  MET    65       2.430   5.760  -3.160  1.00  0.00           S  
ATOM   1055  CE  MET    65       1.856   4.315  -4.216  1.00  0.00           C  
ATOM   1056  HE1 MET    65       1.079   3.845  -3.613  1.00  0.00           H  
ATOM   1057  HE2 MET    65       1.521   4.602  -5.213  1.00  0.00           H  
ATOM   1058  HE3 MET    65       2.758   3.705  -4.262  1.00  0.00           H  
ATOM   1059  C   MET    65       6.312   6.636  -5.794  1.00  0.00           C  
ATOM   1060  O   MET    65       7.001   6.808  -4.775  1.00  0.00           O  
ATOM   1061  N   ALA    66       6.550   5.712  -6.715  1.00  0.00           N  
ATOM   1062  H   ALA    66       5.868   5.606  -7.452  1.00  0.00           H  
ATOM   1063  CA  ALA    66       7.874   5.059  -6.855  1.00  0.00           C  
ATOM   1064  HA  ALA    66       8.044   4.643  -5.862  1.00  0.00           H  
ATOM   1065  CB  ALA    66       7.772   3.938  -7.963  1.00  0.00           C  
ATOM   1066  HB1 ALA    66       8.620   3.255  -7.912  1.00  0.00           H  
ATOM   1067  HB2 ALA    66       6.855   3.383  -7.765  1.00  0.00           H  
ATOM   1068  HB3 ALA    66       7.862   4.418  -8.938  1.00  0.00           H  
ATOM   1069  C   ALA    66       9.081   6.077  -7.042  1.00  0.00           C  
ATOM   1070  O   ALA    66      10.042   6.079  -6.292  1.00  0.00           O  
ATOM   1071  N   GLU    67       8.885   7.095  -7.936  1.00  0.00           N  
ATOM   1072  H   GLU    67       8.109   6.994  -8.574  1.00  0.00           H  
ATOM   1073  CA  GLU    67       9.803   8.245  -8.264  1.00  0.00           C  
ATOM   1074  HA  GLU    67      10.746   7.875  -8.666  1.00  0.00           H  
ATOM   1075  CB  GLU    67       9.192   9.046  -9.406  1.00  0.00           C  
ATOM   1076  HB2 GLU    67       9.184   8.442 -10.313  1.00  0.00           H  
ATOM   1077  HB3 GLU    67       8.165   9.232  -9.090  1.00  0.00           H  
ATOM   1078  CG  GLU    67       9.963  10.362  -9.661  1.00  0.00           C  
ATOM   1079  HG2 GLU    67       9.394  10.931 -10.395  1.00  0.00           H  
ATOM   1080  HG3 GLU    67       9.997  10.981  -8.765  1.00  0.00           H  
ATOM   1081  CD  GLU    67      11.326  10.129 -10.224  1.00  0.00           C  
ATOM   1082  OE1 GLU    67      12.189  11.041 -10.085  1.00  0.00           O  
ATOM   1083  OE2 GLU    67      11.480   9.017 -10.855  1.00  0.00           O  
ATOM   1084  C   GLU    67      10.096   9.079  -6.990  1.00  0.00           C  
ATOM   1085  O   GLU    67      11.259   9.364  -6.756  1.00  0.00           O  
ATOM   1086  N   ALA    68       9.141   9.380  -6.142  1.00  0.00           N  
ATOM   1087  H   ALA    68       8.212   9.323  -6.535  1.00  0.00           H  
ATOM   1088  CA  ALA    68       9.303   9.878  -4.696  1.00  0.00           C  
ATOM   1089  HA  ALA    68       9.763  10.867  -4.697  1.00  0.00           H  
ATOM   1090  CB  ALA    68       7.947  10.231  -4.111  1.00  0.00           C  
ATOM   1091  HB1 ALA    68       7.292   9.363  -4.172  1.00  0.00           H  
ATOM   1092  HB2 ALA    68       8.053  10.673  -3.120  1.00  0.00           H  
ATOM   1093  HB3 ALA    68       7.437  10.980  -4.717  1.00  0.00           H  
ATOM   1094  C   ALA    68      10.074   8.938  -3.853  1.00  0.00           C  
ATOM   1095  O   ALA    68      10.971   9.392  -3.149  1.00  0.00           O  
ATOM   1096  N   LEU    69       9.724   7.676  -3.855  1.00  0.00           N  
ATOM   1097  H   LEU    69       9.060   7.395  -4.562  1.00  0.00           H  
ATOM   1098  CA  LEU    69      10.442   6.757  -2.945  1.00  0.00           C  
ATOM   1099  HA  LEU    69      10.295   7.189  -1.956  1.00  0.00           H  
ATOM   1100  CB  LEU    69       9.676   5.484  -2.940  1.00  0.00           C  
ATOM   1101  HB2 LEU    69       8.693   5.737  -2.543  1.00  0.00           H  
ATOM   1102  HB3 LEU    69       9.561   5.082  -3.947  1.00  0.00           H  
ATOM   1103  CG  LEU    69      10.319   4.395  -2.097  1.00  0.00           C  
ATOM   1104  HG  LEU    69      11.205   4.037  -2.621  1.00  0.00           H  
ATOM   1105  CD1 LEU    69      10.444   4.819  -0.633  1.00  0.00           C  
ATOM   1106 HD11 LEU    69      10.838   5.828  -0.512  1.00  0.00           H  
ATOM   1107 HD12 LEU    69       9.424   4.777  -0.250  1.00  0.00           H  
ATOM   1108 HD13 LEU    69      10.953   4.078  -0.017  1.00  0.00           H  
ATOM   1109  CD2 LEU    69       9.341   3.256  -2.279  1.00  0.00           C  
ATOM   1110 HD21 LEU    69       9.237   2.946  -3.319  1.00  0.00           H  
ATOM   1111 HD22 LEU    69       9.634   2.395  -1.679  1.00  0.00           H  
ATOM   1112 HD23 LEU    69       8.353   3.517  -1.900  1.00  0.00           H  
ATOM   1113  C   LEU    69      11.933   6.623  -3.306  1.00  0.00           C  
ATOM   1114  O   LEU    69      12.742   6.553  -2.372  1.00  0.00           O  
ATOM   1115  N   LEU    70      12.250   6.817  -4.585  1.00  0.00           N  
ATOM   1116  H   LEU    70      11.506   6.948  -5.255  1.00  0.00           H  
ATOM   1117  CA  LEU    70      13.599   6.959  -5.023  1.00  0.00           C  
ATOM   1118  HA  LEU    70      14.223   6.284  -4.438  1.00  0.00           H  
ATOM   1119  CB  LEU    70      13.695   6.590  -6.494  1.00  0.00           C  
ATOM   1120  HB2 LEU    70      13.049   7.221  -7.103  1.00  0.00           H  
ATOM   1121  HB3 LEU    70      14.712   6.699  -6.870  1.00  0.00           H  
ATOM   1122  CG  LEU    70      13.269   5.154  -6.725  1.00  0.00           C  
ATOM   1123  HG  LEU    70      12.250   4.991  -6.374  1.00  0.00           H  
ATOM   1124  CD1 LEU    70      13.149   4.831  -8.263  1.00  0.00           C  
ATOM   1125 HD11 LEU    70      12.560   3.915  -8.306  1.00  0.00           H  
ATOM   1126 HD12 LEU    70      12.686   5.619  -8.857  1.00  0.00           H  
ATOM   1127 HD13 LEU    70      14.175   4.747  -8.622  1.00  0.00           H  
ATOM   1128  CD2 LEU    70      14.062   4.009  -6.035  1.00  0.00           C  
ATOM   1129 HD21 LEU    70      13.926   4.129  -4.960  1.00  0.00           H  
ATOM   1130 HD22 LEU    70      13.541   3.075  -6.249  1.00  0.00           H  
ATOM   1131 HD23 LEU    70      15.100   4.051  -6.366  1.00  0.00           H  
ATOM   1132  C   LEU    70      14.250   8.243  -4.850  1.00  0.00           C  
ATOM   1133  O   LEU    70      15.475   8.268  -4.867  1.00  0.00           O  
ATOM   1134  N   ASP    71      13.478   9.358  -4.825  1.00  0.00           N  
ATOM   1135  H   ASP    71      12.473   9.288  -4.894  1.00  0.00           H  
ATOM   1136  CA  ASP    71      14.102  10.674  -4.415  1.00  0.00           C  
ATOM   1137  HA  ASP    71      15.022  10.940  -4.937  1.00  0.00           H  
ATOM   1138  CB  ASP    71      12.953  11.656  -4.604  1.00  0.00           C  
ATOM   1139  HB2 ASP    71      12.035  11.249  -4.181  1.00  0.00           H  
ATOM   1140  HB3 ASP    71      13.188  12.577  -4.071  1.00  0.00           H  
ATOM   1141  CG  ASP    71      12.765  12.139  -6.068  1.00  0.00           C  
ATOM   1142  OD1 ASP    71      11.988  13.075  -6.289  1.00  0.00           O  
ATOM   1143  OD2 ASP    71      13.450  11.640  -6.986  1.00  0.00           O  
ATOM   1144  C   ASP    71      14.565  10.517  -2.963  1.00  0.00           C  
ATOM   1145  O   ASP    71      15.786  10.722  -2.721  1.00  0.00           O  
ATOM   1146  N   LYS    72      13.679  10.108  -2.075  1.00  0.00           N  
ATOM   1147  H   LYS    72      12.702  10.086  -2.332  1.00  0.00           H  
ATOM   1148  CA  LYS    72      14.007   9.814  -0.731  1.00  0.00           C  
ATOM   1149  HA  LYS    72      14.286  10.737  -0.223  1.00  0.00           H  
ATOM   1150  CB  LYS    72      12.721   9.313  -0.056  1.00  0.00           C  
ATOM   1151  HB2 LYS    72      11.916  10.037  -0.179  1.00  0.00           H  
ATOM   1152  HB3 LYS    72      12.408   8.395  -0.552  1.00  0.00           H  
ATOM   1153  CG  LYS    72      12.696   8.957   1.404  1.00  0.00           C  
ATOM   1154  HG2 LYS    72      11.686   8.710   1.730  1.00  0.00           H  
ATOM   1155  HG3 LYS    72      13.299   8.056   1.512  1.00  0.00           H  
ATOM   1156  CD  LYS    72      13.331   9.999   2.361  1.00  0.00           C  
ATOM   1157  HD2 LYS    72      14.410  10.088   2.234  1.00  0.00           H  
ATOM   1158  HD3 LYS    72      12.896  10.990   2.238  1.00  0.00           H  
ATOM   1159  CE  LYS    72      13.043   9.651   3.867  1.00  0.00           C  
ATOM   1160  HE2 LYS    72      12.814   8.597   4.024  1.00  0.00           H  
ATOM   1161  HE3 LYS    72      13.928   9.820   4.481  1.00  0.00           H  
ATOM   1162  NZ  LYS    72      11.997  10.510   4.334  1.00  0.00           N  
ATOM   1163  HZ1 LYS    72      11.990  10.410   5.339  1.00  0.00           H  
ATOM   1164  HZ2 LYS    72      12.109  11.459   4.008  1.00  0.00           H  
ATOM   1165  HZ3 LYS    72      11.095  10.245   3.965  1.00  0.00           H  
ATOM   1166  C   LYS    72      15.191   8.835  -0.519  1.00  0.00           C  
ATOM   1167  O   LYS    72      16.007   9.057   0.342  1.00  0.00           O  
ATOM   1168  N   GLY    73      15.360   7.720  -1.261  1.00  0.00           N  
ATOM   1169  H   GLY    73      14.565   7.539  -1.857  1.00  0.00           H  
ATOM   1170  CA  GLY    73      16.349   6.703  -0.948  1.00  0.00           C  
ATOM   1171  HA2 GLY    73      17.333   7.089  -0.683  1.00  0.00           H  
ATOM   1172  HA3 GLY    73      15.990   6.109  -0.108  1.00  0.00           H  
ATOM   1173  C   GLY    73      16.566   5.665  -2.045  1.00  0.00           C  
ATOM   1174  O   GLY    73      16.162   5.888  -3.179  1.00  0.00           O  
ATOM   1175  N   ASN    74      17.244   4.592  -1.733  1.00  0.00           N  
ATOM   1176  H   ASN    74      17.334   4.346  -0.757  1.00  0.00           H  
ATOM   1177  CA  ASN    74      17.823   3.685  -2.756  1.00  0.00           C  
ATOM   1178  HA  ASN    74      17.563   4.062  -3.745  1.00  0.00           H  
ATOM   1179  CB  ASN    74      19.303   3.656  -2.534  1.00  0.00           C  
ATOM   1180  HB2 ASN    74      19.725   4.611  -2.221  1.00  0.00           H  
ATOM   1181  HB3 ASN    74      19.545   3.111  -1.621  1.00  0.00           H  
ATOM   1182  CG  ASN    74      20.126   3.247  -3.704  1.00  0.00           C  
ATOM   1183  OD1 ASN    74      19.754   3.135  -4.842  1.00  0.00           O  
ATOM   1184  ND2 ASN    74      21.396   2.923  -3.436  1.00  0.00           N  
ATOM   1185 HD21 ASN    74      21.949   2.651  -4.236  1.00  0.00           H  
ATOM   1186 HD22 ASN    74      21.853   3.343  -2.639  1.00  0.00           H  
ATOM   1187  C   ASN    74      17.174   2.325  -2.664  1.00  0.00           C  
ATOM   1188  O   ASN    74      17.757   1.368  -2.146  1.00  0.00           O  
ATOM   1189  N   TYR    75      15.924   2.186  -3.244  1.00  0.00           N  
ATOM   1190  H   TYR    75      15.650   2.854  -3.951  1.00  0.00           H  
ATOM   1191  CA  TYR    75      15.003   1.079  -3.016  1.00  0.00           C  
ATOM   1192  HA  TYR    75      15.305   0.524  -2.128  1.00  0.00           H  
ATOM   1193  CB  TYR    75      13.698   1.811  -2.797  1.00  0.00           C  
ATOM   1194  HB2 TYR    75      13.467   2.508  -3.603  1.00  0.00           H  
ATOM   1195  HB3 TYR    75      12.956   1.027  -2.943  1.00  0.00           H  
ATOM   1196  CG  TYR    75      13.588   2.432  -1.437  1.00  0.00           C  
ATOM   1197  CD1 TYR    75      13.361   1.614  -0.317  1.00  0.00           C  
ATOM   1198  HD1 TYR    75      13.071   0.578  -0.408  1.00  0.00           H  
ATOM   1199  CE1 TYR    75      13.312   2.156   0.982  1.00  0.00           C  
ATOM   1200  HE1 TYR    75      12.878   1.587   1.791  1.00  0.00           H  
ATOM   1201  CZ  TYR    75      13.669   3.530   1.182  1.00  0.00           C  
ATOM   1202  OH  TYR    75      13.659   4.043   2.450  1.00  0.00           O  
ATOM   1203  HH  TYR    75      14.163   4.857   2.519  1.00  0.00           H  
ATOM   1204  CE2 TYR    75      13.878   4.355   0.067  1.00  0.00           C  
ATOM   1205  HE2 TYR    75      13.986   5.414   0.250  1.00  0.00           H  
ATOM   1206  CD2 TYR    75      13.834   3.794  -1.214  1.00  0.00           C  
ATOM   1207  HD2 TYR    75      13.833   4.517  -2.016  1.00  0.00           H  
ATOM   1208  C   TYR    75      14.903   0.194  -4.232  1.00  0.00           C  
ATOM   1209  O   TYR    75      14.976   0.754  -5.318  1.00  0.00           O  
ATOM   1210  N   LEU    76      14.452  -1.016  -3.932  1.00  0.00           N  
ATOM   1211  H   LEU    76      14.150  -1.257  -2.999  1.00  0.00           H  
ATOM   1212  CA  LEU    76      14.002  -1.971  -4.908  1.00  0.00           C  
ATOM   1213  HA  LEU    76      14.330  -1.457  -5.812  1.00  0.00           H  
ATOM   1214  CB  LEU    76      14.785  -3.232  -4.832  1.00  0.00           C  
ATOM   1215  HB2 LEU    76      15.855  -3.077  -4.968  1.00  0.00           H  
ATOM   1216  HB3 LEU    76      14.713  -3.671  -3.837  1.00  0.00           H  
ATOM   1217  CG  LEU    76      14.358  -4.322  -5.847  1.00  0.00           C  
ATOM   1218  HG  LEU    76      13.319  -4.641  -5.767  1.00  0.00           H  
ATOM   1219  CD1 LEU    76      14.594  -3.715  -7.232  1.00  0.00           C  
ATOM   1220 HD11 LEU    76      13.814  -2.955  -7.295  1.00  0.00           H  
ATOM   1221 HD12 LEU    76      15.571  -3.248  -7.353  1.00  0.00           H  
ATOM   1222 HD13 LEU    76      14.501  -4.436  -8.044  1.00  0.00           H  
ATOM   1223  CD2 LEU    76      15.237  -5.560  -5.789  1.00  0.00           C  
ATOM   1224 HD21 LEU    76      16.261  -5.207  -5.906  1.00  0.00           H  
ATOM   1225 HD22 LEU    76      15.085  -6.159  -4.891  1.00  0.00           H  
ATOM   1226 HD23 LEU    76      14.895  -6.246  -6.564  1.00  0.00           H  
ATOM   1227  C   LEU    76      12.523  -2.147  -4.978  1.00  0.00           C  
ATOM   1228  O   LEU    76      11.871  -2.901  -4.179  1.00  0.00           O  
ATOM   1229  N   VAL    77      11.980  -1.459  -5.934  1.00  0.00           N  
ATOM   1230  H   VAL    77      12.592  -1.037  -6.618  1.00  0.00           H  
ATOM   1231  CA  VAL    77      10.507  -1.324  -6.042  1.00  0.00           C  
ATOM   1232  HA  VAL    77      10.099  -1.448  -5.039  1.00  0.00           H  
ATOM   1233  CB  VAL    77      10.171   0.189  -6.444  1.00  0.00           C  
ATOM   1234  HB  VAL    77      10.501   0.352  -7.470  1.00  0.00           H  
ATOM   1235  CG1 VAL    77       8.731   0.305  -6.330  1.00  0.00           C  
ATOM   1236 HG11 VAL    77       8.207  -0.375  -7.002  1.00  0.00           H  
ATOM   1237 HG12 VAL    77       8.255   0.107  -5.370  1.00  0.00           H  
ATOM   1238 HG13 VAL    77       8.450   1.331  -6.567  1.00  0.00           H  
ATOM   1239  CG2 VAL    77      11.021   1.237  -5.667  1.00  0.00           C  
ATOM   1240 HG21 VAL    77      10.623   2.250  -5.718  1.00  0.00           H  
ATOM   1241 HG22 VAL    77      11.175   0.829  -4.668  1.00  0.00           H  
ATOM   1242 HG23 VAL    77      11.975   1.190  -6.193  1.00  0.00           H  
ATOM   1243  C   VAL    77       9.886  -2.309  -6.991  1.00  0.00           C  
ATOM   1244  O   VAL    77      10.099  -2.238  -8.178  1.00  0.00           O  
ATOM   1245  N   ILE    78       9.048  -3.208  -6.480  1.00  0.00           N  
ATOM   1246  H   ILE    78       8.868  -3.217  -5.487  1.00  0.00           H  
ATOM   1247  CA  ILE    78       8.428  -4.213  -7.417  1.00  0.00           C  
ATOM   1248  HA  ILE    78       8.864  -4.107  -8.411  1.00  0.00           H  
ATOM   1249  CB  ILE    78       8.861  -5.562  -6.845  1.00  0.00           C  
ATOM   1250  HB  ILE    78       8.398  -5.532  -5.858  1.00  0.00           H  
ATOM   1251  CG2 ILE    78       8.230  -6.581  -7.869  1.00  0.00           C  
ATOM   1252 HG21 ILE    78       7.153  -6.427  -7.797  1.00  0.00           H  
ATOM   1253 HG22 ILE    78       8.595  -6.337  -8.866  1.00  0.00           H  
ATOM   1254 HG23 ILE    78       8.390  -7.646  -7.704  1.00  0.00           H  
ATOM   1255  CG1 ILE    78      10.391  -5.729  -6.782  1.00  0.00           C  
ATOM   1256 HG12 ILE    78      10.909  -5.406  -7.685  1.00  0.00           H  
ATOM   1257 HG13 ILE    78      10.845  -5.040  -6.069  1.00  0.00           H  
ATOM   1258  CD1 ILE    78      10.958  -7.075  -6.354  1.00  0.00           C  
ATOM   1259 HD11 ILE    78      12.041  -7.191  -6.307  1.00  0.00           H  
ATOM   1260 HD12 ILE    78      10.638  -7.391  -5.361  1.00  0.00           H  
ATOM   1261 HD13 ILE    78      10.537  -7.837  -7.010  1.00  0.00           H  
ATOM   1262  C   ILE    78       6.937  -3.882  -7.445  1.00  0.00           C  
ATOM   1263  O   ILE    78       6.157  -4.414  -6.621  1.00  0.00           O  
ATOM   1264  N   LEU    79       6.440  -2.976  -8.377  1.00  0.00           N  
ATOM   1265  H   LEU    79       7.127  -2.784  -9.091  1.00  0.00           H  
ATOM   1266  CA  LEU    79       4.982  -2.725  -8.535  1.00  0.00           C  
ATOM   1267  HA  LEU    79       4.663  -2.414  -7.540  1.00  0.00           H  
ATOM   1268  CB  LEU    79       4.836  -1.443  -9.273  1.00  0.00           C  
ATOM   1269  HB2 LEU    79       5.231  -1.536 -10.285  1.00  0.00           H  
ATOM   1270  HB3 LEU    79       3.765  -1.241  -9.307  1.00  0.00           H  
ATOM   1271  CG  LEU    79       5.491  -0.240  -8.713  1.00  0.00           C  
ATOM   1272  HG  LEU    79       5.709  -0.323  -7.648  1.00  0.00           H  
ATOM   1273  CD1 LEU    79       6.875   0.072  -9.291  1.00  0.00           C  
ATOM   1274 HD11 LEU    79       7.587  -0.686  -8.964  1.00  0.00           H  
ATOM   1275 HD12 LEU    79       6.847   0.256 -10.365  1.00  0.00           H  
ATOM   1276 HD13 LEU    79       7.299   0.958  -8.818  1.00  0.00           H  
ATOM   1277  CD2 LEU    79       4.706   0.947  -9.189  1.00  0.00           C  
ATOM   1278 HD21 LEU    79       4.792   0.898 -10.275  1.00  0.00           H  
ATOM   1279 HD22 LEU    79       3.625   0.888  -9.064  1.00  0.00           H  
ATOM   1280 HD23 LEU    79       4.963   1.930  -8.796  1.00  0.00           H  
ATOM   1281  C   LEU    79       4.202  -3.834  -9.146  1.00  0.00           C  
ATOM   1282  O   LEU    79       4.401  -4.120 -10.342  1.00  0.00           O  
ATOM   1283  N   ILE    80       3.399  -4.499  -8.309  1.00  0.00           N  
ATOM   1284  H   ILE    80       3.152  -4.048  -7.439  1.00  0.00           H  
ATOM   1285  CA  ILE    80       2.553  -5.621  -8.656  1.00  0.00           C  
ATOM   1286  HA  ILE    80       3.183  -6.383  -9.115  1.00  0.00           H  
ATOM   1287  CB  ILE    80       2.000  -6.382  -7.379  1.00  0.00           C  
ATOM   1288  HB  ILE    80       1.414  -5.639  -6.837  1.00  0.00           H  
ATOM   1289  CG2 ILE    80       1.040  -7.569  -7.869  1.00  0.00           C  
ATOM   1290 HG21 ILE    80       0.053  -7.176  -8.112  1.00  0.00           H  
ATOM   1291 HG22 ILE    80       1.562  -8.094  -8.669  1.00  0.00           H  
ATOM   1292 HG23 ILE    80       0.830  -8.055  -6.916  1.00  0.00           H  
ATOM   1293  CG1 ILE    80       3.179  -6.869  -6.511  1.00  0.00           C  
ATOM   1294 HG12 ILE    80       3.822  -6.031  -6.242  1.00  0.00           H  
ATOM   1295 HG13 ILE    80       2.717  -7.227  -5.591  1.00  0.00           H  
ATOM   1296  CD1 ILE    80       4.124  -7.957  -7.104  1.00  0.00           C  
ATOM   1297 HD11 ILE    80       3.409  -8.665  -7.523  1.00  0.00           H  
ATOM   1298 HD12 ILE    80       4.652  -7.524  -7.953  1.00  0.00           H  
ATOM   1299 HD13 ILE    80       4.800  -8.377  -6.359  1.00  0.00           H  
ATOM   1300  C   ILE    80       1.348  -5.308  -9.615  1.00  0.00           C  
ATOM   1301  O   ILE    80       0.564  -4.385  -9.387  1.00  0.00           O  
ATOM   1302  N   ASP    81       1.281  -6.041 -10.712  1.00  0.00           N  
ATOM   1303  H   ASP    81       2.088  -6.638 -10.822  1.00  0.00           H  
ATOM   1304  CA  ASP    81       0.421  -5.643 -11.894  1.00  0.00           C  
ATOM   1305  HA  ASP    81      -0.254  -4.837 -11.605  1.00  0.00           H  
ATOM   1306  CB  ASP    81       1.221  -5.299 -13.157  1.00  0.00           C  
ATOM   1307  HB2 ASP    81       2.040  -4.609 -12.954  1.00  0.00           H  
ATOM   1308  HB3 ASP    81       1.689  -6.222 -13.500  1.00  0.00           H  
ATOM   1309  CG  ASP    81       0.330  -4.676 -14.248  1.00  0.00           C  
ATOM   1310  OD1 ASP    81       0.741  -4.747 -15.413  1.00  0.00           O  
ATOM   1311  OD2 ASP    81      -0.588  -3.845 -13.879  1.00  0.00           O  
ATOM   1312  C   ASP    81      -0.700  -6.695 -12.118  1.00  0.00           C  
ATOM   1313  O   ASP    81      -0.292  -7.768 -12.562  1.00  0.00           O  
ATOM   1314  N   TRP    82      -1.996  -6.566 -11.695  1.00  0.00           N  
ATOM   1315  H   TRP    82      -2.328  -5.698 -11.300  1.00  0.00           H  
ATOM   1316  CA  TRP    82      -2.914  -7.721 -11.538  1.00  0.00           C  
ATOM   1317  HA  TRP    82      -2.613  -8.620 -12.076  1.00  0.00           H  
ATOM   1318  CB  TRP    82      -3.018  -8.117 -10.062  1.00  0.00           C  
ATOM   1319  HB2 TRP    82      -3.358  -9.129  -9.842  1.00  0.00           H  
ATOM   1320  HB3 TRP    82      -1.967  -8.164  -9.777  1.00  0.00           H  
ATOM   1321  CG  TRP    82      -3.661  -7.314  -9.030  1.00  0.00           C  
ATOM   1322  CD1 TRP    82      -3.096  -6.305  -8.357  1.00  0.00           C  
ATOM   1323  HD1 TRP    82      -2.120  -5.931  -8.631  1.00  0.00           H  
ATOM   1324  NE1 TRP    82      -3.981  -5.728  -7.457  1.00  0.00           N  
ATOM   1325  HE1 TRP    82      -3.727  -4.929  -6.893  1.00  0.00           H  
ATOM   1326  CE2 TRP    82      -5.080  -6.431  -7.293  1.00  0.00           C  
ATOM   1327  CZ2 TRP    82      -6.217  -6.193  -6.500  1.00  0.00           C  
ATOM   1328  HZ2 TRP    82      -6.189  -5.306  -5.885  1.00  0.00           H  
ATOM   1329  CH2 TRP    82      -7.300  -7.065  -6.610  1.00  0.00           C  
ATOM   1330  HH2 TRP    82      -8.152  -6.884  -5.971  1.00  0.00           H  
ATOM   1331  CZ3 TRP    82      -7.222  -8.196  -7.522  1.00  0.00           C  
ATOM   1332  HZ3 TRP    82      -8.010  -8.910  -7.710  1.00  0.00           H  
ATOM   1333  CE3 TRP    82      -6.063  -8.373  -8.360  1.00  0.00           C  
ATOM   1334  HE3 TRP    82      -6.043  -9.223  -9.026  1.00  0.00           H  
ATOM   1335  CD2 TRP    82      -5.000  -7.441  -8.332  1.00  0.00           C  
ATOM   1336  C   TRP    82      -4.283  -7.428 -12.220  1.00  0.00           C  
ATOM   1337  O   TRP    82      -5.246  -8.167 -11.914  1.00  0.00           O  
ATOM   1338  N   ARG    83      -4.285  -6.527 -13.243  1.00  0.00           N  
ATOM   1339  H   ARG    83      -3.369  -6.156 -13.451  1.00  0.00           H  
ATOM   1340  CA  ARG    83      -5.393  -6.019 -14.062  1.00  0.00           C  
ATOM   1341  HA  ARG    83      -5.834  -5.172 -13.537  1.00  0.00           H  
ATOM   1342  CB  ARG    83      -4.823  -5.450 -15.378  1.00  0.00           C  
ATOM   1343  HB2 ARG    83      -5.079  -6.027 -16.266  1.00  0.00           H  
ATOM   1344  HB3 ARG    83      -5.389  -4.530 -15.520  1.00  0.00           H  
ATOM   1345  CG  ARG    83      -3.360  -5.101 -15.497  1.00  0.00           C  
ATOM   1346  HG2 ARG    83      -3.121  -4.367 -14.727  1.00  0.00           H  
ATOM   1347  HG3 ARG    83      -2.696  -5.959 -15.395  1.00  0.00           H  
ATOM   1348  CD  ARG    83      -3.027  -4.513 -16.902  1.00  0.00           C  
ATOM   1349  HD2 ARG    83      -3.375  -5.136 -17.726  1.00  0.00           H  
ATOM   1350  HD3 ARG    83      -3.616  -3.600 -16.979  1.00  0.00           H  
ATOM   1351  NE  ARG    83      -1.588  -4.167 -17.102  1.00  0.00           N  
ATOM   1352  HE  ARG    83      -0.989  -4.123 -16.290  1.00  0.00           H  
ATOM   1353  CZ  ARG    83      -0.993  -3.709 -18.151  1.00  0.00           C  
ATOM   1354  NH1 ARG    83      -1.510  -3.311 -19.230  1.00  0.00           N  
ATOM   1355 HH11 ARG    83      -2.510  -3.337 -19.370  1.00  0.00           H  
ATOM   1356 HH12 ARG    83      -0.882  -3.024 -19.968  1.00  0.00           H  
ATOM   1357  NH2 ARG    83       0.249  -3.487 -18.002  1.00  0.00           N  
ATOM   1358 HH21 ARG    83       0.692  -3.810 -17.154  1.00  0.00           H  
ATOM   1359 HH22 ARG    83       0.695  -3.006 -18.771  1.00  0.00           H  
ATOM   1360  C   ARG    83      -6.454  -7.019 -14.430  1.00  0.00           C  
ATOM   1361  O   ARG    83      -7.647  -6.773 -14.131  1.00  0.00           O  
ATOM   1362  N   VAL    84      -6.192  -8.104 -15.260  1.00  0.00           N  
ATOM   1363  H   VAL    84      -5.213  -8.174 -15.501  1.00  0.00           H  
ATOM   1364  CA  VAL    84      -7.192  -9.108 -15.741  1.00  0.00           C  
ATOM   1365  HA  VAL    84      -8.040  -8.674 -16.270  1.00  0.00           H  
ATOM   1366  CB  VAL    84      -6.578 -10.278 -16.543  1.00  0.00           C  
ATOM   1367  HB  VAL    84      -5.668 -10.585 -16.027  1.00  0.00           H  
ATOM   1368  CG1 VAL    84      -7.483 -11.524 -16.625  1.00  0.00           C  
ATOM   1369 HG11 VAL    84      -7.126 -12.241 -17.364  1.00  0.00           H  
ATOM   1370 HG12 VAL    84      -7.570 -11.976 -15.637  1.00  0.00           H  
ATOM   1371 HG13 VAL    84      -8.506 -11.240 -16.871  1.00  0.00           H  
ATOM   1372  CG2 VAL    84      -6.372  -9.799 -17.960  1.00  0.00           C  
ATOM   1373 HG21 VAL    84      -7.374  -9.860 -18.386  1.00  0.00           H  
ATOM   1374 HG22 VAL    84      -6.050  -8.767 -18.101  1.00  0.00           H  
ATOM   1375 HG23 VAL    84      -5.706 -10.393 -18.586  1.00  0.00           H  
ATOM   1376  C   VAL    84      -7.987  -9.636 -14.532  1.00  0.00           C  
ATOM   1377  O   VAL    84      -9.221  -9.723 -14.549  1.00  0.00           O  
ATOM   1378  N   ALA    85      -7.253 -10.007 -13.532  1.00  0.00           N  
ATOM   1379  H   ALA    85      -6.243  -9.990 -13.542  1.00  0.00           H  
ATOM   1380  CA  ALA    85      -7.819 -10.505 -12.269  1.00  0.00           C  
ATOM   1381  HA  ALA    85      -8.499 -11.340 -12.439  1.00  0.00           H  
ATOM   1382  CB  ALA    85      -6.738 -11.171 -11.362  1.00  0.00           C  
ATOM   1383  HB1 ALA    85      -6.334 -12.083 -11.801  1.00  0.00           H  
ATOM   1384  HB2 ALA    85      -5.928 -10.490 -11.103  1.00  0.00           H  
ATOM   1385  HB3 ALA    85      -7.204 -11.704 -10.534  1.00  0.00           H  
ATOM   1386  C   ALA    85      -8.520  -9.496 -11.346  1.00  0.00           C  
ATOM   1387  O   ALA    85      -9.423  -9.907 -10.650  1.00  0.00           O  
ATOM   1388  N   ALA    86      -8.015  -8.240 -11.333  1.00  0.00           N  
ATOM   1389  H   ALA    86      -7.217  -8.174 -11.950  1.00  0.00           H  
ATOM   1390  CA  ALA    86      -8.633  -7.067 -10.834  1.00  0.00           C  
ATOM   1391  HA  ALA    86      -8.890  -7.272  -9.794  1.00  0.00           H  
ATOM   1392  CB  ALA    86      -7.639  -5.890 -10.786  1.00  0.00           C  
ATOM   1393  HB1 ALA    86      -7.988  -5.075 -10.151  1.00  0.00           H  
ATOM   1394  HB2 ALA    86      -6.704  -6.290 -10.393  1.00  0.00           H  
ATOM   1395  HB3 ALA    86      -7.515  -5.429 -11.765  1.00  0.00           H  
ATOM   1396  C   ALA    86      -9.920  -6.640 -11.492  1.00  0.00           C  
ATOM   1397  O   ALA    86     -10.525  -5.718 -10.894  1.00  0.00           O  
ATOM   1398  N   CYX    87     -10.232  -7.075 -12.703  1.00  0.00           N  
ATOM   1399  H   CYX    87      -9.684  -7.823 -13.103  1.00  0.00           H  
ATOM   1400  CA  CYX    87     -11.412  -6.826 -13.555  1.00  0.00           C  
ATOM   1401  HA  CYX    87     -11.431  -7.668 -14.246  1.00  0.00           H  
ATOM   1402  CB  CYX    87     -12.784  -6.983 -12.838  1.00  0.00           C  
ATOM   1403  HB2 CYX    87     -12.785  -6.121 -12.171  1.00  0.00           H  
ATOM   1404  HB3 CYX    87     -13.662  -6.879 -13.476  1.00  0.00           H  
ATOM   1405  SG  CYX    87     -12.985  -8.505 -11.903  1.00  0.00           S  
ATOM   1406  C   CYX    87     -11.229  -5.574 -14.503  1.00  0.00           C  
ATOM   1407  O   CYX    87     -12.267  -5.134 -15.062  1.00  0.00           O  
ATOM   1408  N   THR    88      -9.982  -4.999 -14.629  1.00  0.00           N  
ATOM   1409  H   THR    88      -9.253  -5.412 -14.065  1.00  0.00           H  
ATOM   1410  CA  THR    88      -9.646  -3.804 -15.420  1.00  0.00           C  
ATOM   1411  HA  THR    88     -10.151  -2.910 -15.054  1.00  0.00           H  
ATOM   1412  CB  THR    88      -8.066  -3.566 -15.446  1.00  0.00           C  
ATOM   1413  HB  THR    88      -7.534  -4.361 -15.968  1.00  0.00           H  
ATOM   1414  CG2 THR    88      -7.594  -2.204 -15.960  1.00  0.00           C  
ATOM   1415 HG21 THR    88      -8.106  -1.454 -15.358  1.00  0.00           H  
ATOM   1416 HG22 THR    88      -6.528  -2.090 -15.761  1.00  0.00           H  
ATOM   1417 HG23 THR    88      -7.801  -2.062 -17.020  1.00  0.00           H  
ATOM   1418  OG1 THR    88      -7.729  -3.708 -14.060  1.00  0.00           O  
ATOM   1419  HG1 THR    88      -6.894  -3.270 -13.877  1.00  0.00           H  
ATOM   1420  C   THR    88     -10.006  -3.838 -16.913  1.00  0.00           C  
ATOM   1421  O   THR    88     -10.352  -2.800 -17.464  1.00  0.00           O  
ATOM   1422  N   ASN    89      -9.939  -4.997 -17.599  1.00  0.00           N  
ATOM   1423  H   ASN    89      -9.483  -5.760 -17.121  1.00  0.00           H  
ATOM   1424  CA  ASN    89     -10.160  -5.187 -19.022  1.00  0.00           C  
ATOM   1425  HA  ASN    89     -10.008  -4.237 -19.534  1.00  0.00           H  
ATOM   1426  CB  ASN    89      -9.163  -6.176 -19.680  1.00  0.00           C  
ATOM   1427  HB2 ASN    89      -9.401  -7.125 -19.199  1.00  0.00           H  
ATOM   1428  HB3 ASN    89      -9.233  -6.249 -20.765  1.00  0.00           H  
ATOM   1429  CG  ASN    89      -7.684  -6.001 -19.504  1.00  0.00           C  
ATOM   1430  OD1 ASN    89      -7.147  -5.038 -19.029  1.00  0.00           O  
ATOM   1431  ND2 ASN    89      -6.982  -7.001 -19.950  1.00  0.00           N  
ATOM   1432 HD21 ASN    89      -5.978  -7.009 -19.842  1.00  0.00           H  
ATOM   1433 HD22 ASN    89      -7.407  -7.725 -20.511  1.00  0.00           H  
ATOM   1434  C   ASN    89     -11.606  -5.693 -19.264  1.00  0.00           C  
ATOM   1435  O   ASN    89     -11.932  -6.027 -20.386  1.00  0.00           O  
ATOM   1436  N   GLU    90     -12.360  -5.994 -18.189  1.00  0.00           N  
ATOM   1437  H   GLU    90     -11.951  -5.898 -17.270  1.00  0.00           H  
ATOM   1438  CA  GLU    90     -13.828  -6.288 -18.414  1.00  0.00           C  
ATOM   1439  HA  GLU    90     -13.965  -7.015 -19.215  1.00  0.00           H  
ATOM   1440  CB  GLU    90     -14.401  -7.144 -17.193  1.00  0.00           C  
ATOM   1441  HB2 GLU    90     -14.228  -6.613 -16.257  1.00  0.00           H  
ATOM   1442  HB3 GLU    90     -15.458  -7.322 -17.392  1.00  0.00           H  
ATOM   1443  CG  GLU    90     -13.708  -8.471 -17.011  1.00  0.00           C  
ATOM   1444  HG2 GLU    90     -13.019  -8.401 -16.169  1.00  0.00           H  
ATOM   1445  HG3 GLU    90     -14.427  -9.168 -16.580  1.00  0.00           H  
ATOM   1446  CD  GLU    90     -13.273  -9.192 -18.327  1.00  0.00           C  
ATOM   1447  OE1 GLU    90     -12.036  -9.566 -18.440  1.00  0.00           O  
ATOM   1448  OE2 GLU    90     -14.144  -9.513 -19.186  1.00  0.00           O  
ATOM   1449  C   GLU    90     -14.609  -5.042 -18.822  1.00  0.00           C  
ATOM   1450  O   GLU    90     -14.198  -3.930 -18.597  1.00  0.00           O  
ATOM   1451  N   MET    91     -15.828  -5.233 -19.423  1.00  0.00           N  
ATOM   1452  H   MET    91     -16.048  -6.201 -19.607  1.00  0.00           H  
ATOM   1453  CA  MET    91     -16.630  -4.100 -19.967  1.00  0.00           C  
ATOM   1454  HA  MET    91     -15.900  -3.497 -20.507  1.00  0.00           H  
ATOM   1455  CB  MET    91     -17.817  -4.517 -20.700  1.00  0.00           C  
ATOM   1456  HB2 MET    91     -18.525  -5.094 -20.104  1.00  0.00           H  
ATOM   1457  HB3 MET    91     -18.343  -3.584 -20.899  1.00  0.00           H  
ATOM   1458  CG  MET    91     -17.452  -5.205 -22.046  1.00  0.00           C  
ATOM   1459  HG2 MET    91     -16.524  -4.786 -22.433  1.00  0.00           H  
ATOM   1460  HG3 MET    91     -17.275  -6.238 -21.746  1.00  0.00           H  
ATOM   1461  SD  MET    91     -18.685  -5.119 -23.275  1.00  0.00           S  
ATOM   1462  CE  MET    91     -20.090  -5.713 -22.316  1.00  0.00           C  
ATOM   1463  HE1 MET    91     -20.885  -5.916 -23.034  1.00  0.00           H  
ATOM   1464  HE2 MET    91     -19.740  -6.583 -21.761  1.00  0.00           H  
ATOM   1465  HE3 MET    91     -20.573  -4.972 -21.679  1.00  0.00           H  
ATOM   1466  C   MET    91     -17.064  -3.081 -18.916  1.00  0.00           C  
ATOM   1467  O   MET    91     -17.307  -3.395 -17.730  1.00  0.00           O  
ATOM   1468  N   ALA    92     -17.051  -1.806 -19.322  1.00  0.00           N  
ATOM   1469  H   ALA    92     -16.946  -1.637 -20.312  1.00  0.00           H  
ATOM   1470  CA  ALA    92     -17.458  -0.656 -18.524  1.00  0.00           C  
ATOM   1471  HA  ALA    92     -16.728  -0.624 -17.715  1.00  0.00           H  
ATOM   1472  CB  ALA    92     -17.251   0.495 -19.374  1.00  0.00           C  
ATOM   1473  HB1 ALA    92     -16.204   0.543 -19.675  1.00  0.00           H  
ATOM   1474  HB2 ALA    92     -17.879   0.345 -20.253  1.00  0.00           H  
ATOM   1475  HB3 ALA    92     -17.527   1.431 -18.890  1.00  0.00           H  
ATOM   1476  C   ALA    92     -18.857  -0.783 -17.801  1.00  0.00           C  
ATOM   1477  O   ALA    92     -19.770  -1.373 -18.393  1.00  0.00           O  
ATOM   1478  N   GLY    93     -18.933  -0.322 -16.584  1.00  0.00           N  
ATOM   1479  H   GLY    93     -18.308   0.417 -16.294  1.00  0.00           H  
ATOM   1480  CA  GLY    93     -19.990  -0.698 -15.659  1.00  0.00           C  
ATOM   1481  HA2 GLY    93     -19.862  -0.101 -14.756  1.00  0.00           H  
ATOM   1482  HA3 GLY    93     -20.897  -0.303 -16.116  1.00  0.00           H  
ATOM   1483  C   GLY    93     -20.067  -2.225 -15.228  1.00  0.00           C  
ATOM   1484  O   GLY    93     -20.192  -2.553 -14.048  1.00  0.00           O  
ATOM   1485  N   VAL    94     -19.946  -3.131 -16.232  1.00  0.00           N  
ATOM   1486  H   VAL    94     -19.815  -2.779 -17.169  1.00  0.00           H  
ATOM   1487  CA  VAL    94     -20.147  -4.570 -15.956  1.00  0.00           C  
ATOM   1488  HA  VAL    94     -21.131  -4.679 -15.501  1.00  0.00           H  
ATOM   1489  CB  VAL    94     -20.068  -5.302 -17.295  1.00  0.00           C  
ATOM   1490  HB  VAL    94     -19.043  -5.375 -17.660  1.00  0.00           H  
ATOM   1491  CG1 VAL    94     -20.408  -6.811 -17.172  1.00  0.00           C  
ATOM   1492 HG11 VAL    94     -21.348  -6.898 -16.627  1.00  0.00           H  
ATOM   1493 HG12 VAL    94     -20.556  -7.278 -18.145  1.00  0.00           H  
ATOM   1494 HG13 VAL    94     -19.575  -7.332 -16.700  1.00  0.00           H  
ATOM   1495  CG2 VAL    94     -21.025  -4.737 -18.369  1.00  0.00           C  
ATOM   1496 HG21 VAL    94     -20.760  -3.701 -18.578  1.00  0.00           H  
ATOM   1497 HG22 VAL    94     -20.803  -5.327 -19.259  1.00  0.00           H  
ATOM   1498 HG23 VAL    94     -22.097  -4.869 -18.218  1.00  0.00           H  
ATOM   1499  C   VAL    94     -19.136  -5.136 -14.910  1.00  0.00           C  
ATOM   1500  O   VAL    94     -19.548  -6.000 -14.153  1.00  0.00           O  
ATOM   1501  N   LYS    95     -17.880  -4.620 -14.921  1.00  0.00           N  
ATOM   1502  H   LYS    95     -17.703  -3.973 -15.676  1.00  0.00           H  
ATOM   1503  CA  LYS    95     -16.788  -5.064 -14.056  1.00  0.00           C  
ATOM   1504  HA  LYS    95     -16.536  -6.102 -14.274  1.00  0.00           H  
ATOM   1505  CB  LYS    95     -15.545  -4.428 -14.534  1.00  0.00           C  
ATOM   1506  HB2 LYS    95     -14.644  -4.891 -14.132  1.00  0.00           H  
ATOM   1507  HB3 LYS    95     -15.584  -4.557 -15.616  1.00  0.00           H  
ATOM   1508  CG  LYS    95     -15.457  -2.953 -14.115  1.00  0.00           C  
ATOM   1509  HG2 LYS    95     -16.255  -2.446 -14.659  1.00  0.00           H  
ATOM   1510  HG3 LYS    95     -15.511  -2.800 -13.037  1.00  0.00           H  
ATOM   1511  CD  LYS    95     -14.180  -2.313 -14.584  1.00  0.00           C  
ATOM   1512  HD2 LYS    95     -14.168  -1.237 -14.405  1.00  0.00           H  
ATOM   1513  HD3 LYS    95     -13.375  -2.811 -14.044  1.00  0.00           H  
ATOM   1514  CE  LYS    95     -13.763  -2.595 -16.081  1.00  0.00           C  
ATOM   1515  HE2 LYS    95     -13.335  -3.574 -16.295  1.00  0.00           H  
ATOM   1516  HE3 LYS    95     -14.584  -2.339 -16.752  1.00  0.00           H  
ATOM   1517  NZ  LYS    95     -12.691  -1.601 -16.425  1.00  0.00           N  
ATOM   1518  HZ1 LYS    95     -12.014  -1.519 -15.681  1.00  0.00           H  
ATOM   1519  HZ2 LYS    95     -12.127  -1.885 -17.214  1.00  0.00           H  
ATOM   1520  HZ3 LYS    95     -13.057  -0.685 -16.641  1.00  0.00           H  
ATOM   1521  C   LYS    95     -17.107  -5.026 -12.512  1.00  0.00           C  
ATOM   1522  O   LYS    95     -16.717  -5.911 -11.761  1.00  0.00           O  
ATOM   1523  N   LEU    96     -17.881  -4.013 -12.070  1.00  0.00           N  
ATOM   1524  H   LEU    96     -18.094  -3.289 -12.741  1.00  0.00           H  
ATOM   1525  CA  LEU    96     -18.542  -3.950 -10.765  1.00  0.00           C  
ATOM   1526  HA  LEU    96     -17.814  -4.023  -9.956  1.00  0.00           H  
ATOM   1527  CB  LEU    96     -19.144  -2.542 -10.548  1.00  0.00           C  
ATOM   1528  HB2 LEU    96     -19.806  -2.261 -11.367  1.00  0.00           H  
ATOM   1529  HB3 LEU    96     -19.731  -2.560  -9.630  1.00  0.00           H  
ATOM   1530  CG  LEU    96     -18.130  -1.383 -10.364  1.00  0.00           C  
ATOM   1531  HG  LEU    96     -17.208  -1.726  -9.893  1.00  0.00           H  
ATOM   1532  CD1 LEU    96     -17.862  -0.441 -11.630  1.00  0.00           C  
ATOM   1533 HD11 LEU    96     -18.801   0.031 -11.920  1.00  0.00           H  
ATOM   1534 HD12 LEU    96     -17.110   0.242 -11.234  1.00  0.00           H  
ATOM   1535 HD13 LEU    96     -17.460  -0.995 -12.478  1.00  0.00           H  
ATOM   1536  CD2 LEU    96     -18.737  -0.464  -9.259  1.00  0.00           C  
ATOM   1537 HD21 LEU    96     -19.010  -0.966  -8.330  1.00  0.00           H  
ATOM   1538 HD22 LEU    96     -17.931   0.206  -8.961  1.00  0.00           H  
ATOM   1539 HD23 LEU    96     -19.595   0.066  -9.674  1.00  0.00           H  
ATOM   1540  C   LEU    96     -19.514  -5.116 -10.518  1.00  0.00           C  
ATOM   1541  O   LEU    96     -19.515  -5.672  -9.488  1.00  0.00           O  
ATOM   1542  N   ALA    97     -20.117  -5.612 -11.590  1.00  0.00           N  
ATOM   1543  H   ALA    97     -19.981  -5.162 -12.484  1.00  0.00           H  
ATOM   1544  CA  ALA    97     -20.921  -6.834 -11.593  1.00  0.00           C  
ATOM   1545  HA  ALA    97     -21.482  -6.817 -10.658  1.00  0.00           H  
ATOM   1546  CB  ALA    97     -21.966  -6.741 -12.632  1.00  0.00           C  
ATOM   1547  HB1 ALA    97     -21.461  -7.098 -13.530  1.00  0.00           H  
ATOM   1548  HB2 ALA    97     -22.742  -7.467 -12.390  1.00  0.00           H  
ATOM   1549  HB3 ALA    97     -22.463  -5.776 -12.723  1.00  0.00           H  
ATOM   1550  C   ALA    97     -20.021  -8.164 -11.622  1.00  0.00           C  
ATOM   1551  O   ALA    97     -20.594  -9.212 -11.420  1.00  0.00           O  
ATOM   1552  N   TYR    98     -18.687  -8.070 -11.837  1.00  0.00           N  
ATOM   1553  H   TYR    98     -18.270  -7.151 -11.850  1.00  0.00           H  
ATOM   1554  CA  TYR    98     -17.673  -9.063 -11.463  1.00  0.00           C  
ATOM   1555  HA  TYR    98     -18.141 -10.046 -11.415  1.00  0.00           H  
ATOM   1556  CB  TYR    98     -16.806  -9.275 -12.712  1.00  0.00           C  
ATOM   1557  HB2 TYR    98     -16.226  -8.368 -12.883  1.00  0.00           H  
ATOM   1558  HB3 TYR    98     -16.062 -10.053 -12.541  1.00  0.00           H  
ATOM   1559  CG  TYR    98     -17.564  -9.656 -13.973  1.00  0.00           C  
ATOM   1560  CD1 TYR    98     -17.031  -9.102 -15.175  1.00  0.00           C  
ATOM   1561  HD1 TYR    98     -16.110  -8.539 -15.219  1.00  0.00           H  
ATOM   1562  CE1 TYR    98     -17.696  -9.436 -16.363  1.00  0.00           C  
ATOM   1563  HE1 TYR    98     -17.170  -9.110 -17.248  1.00  0.00           H  
ATOM   1564  CZ  TYR    98     -18.795 -10.305 -16.415  1.00  0.00           C  
ATOM   1565  OH  TYR    98     -19.444 -10.560 -17.596  1.00  0.00           O  
ATOM   1566  HH  TYR    98     -19.147 -10.005 -18.321  1.00  0.00           H  
ATOM   1567  CE2 TYR    98     -19.376 -10.791 -15.184  1.00  0.00           C  
ATOM   1568  HE2 TYR    98     -20.198 -11.488 -15.260  1.00  0.00           H  
ATOM   1569  CD2 TYR    98     -18.800 -10.441 -13.976  1.00  0.00           C  
ATOM   1570  HD2 TYR    98     -19.101 -10.920 -13.056  1.00  0.00           H  
ATOM   1571  C   TYR    98     -16.837  -8.707 -10.222  1.00  0.00           C  
ATOM   1572  O   TYR    98     -15.790  -9.287 -10.023  1.00  0.00           O  
ATOM   1573  N   TYR    99     -17.229  -7.773  -9.360  1.00  0.00           N  
ATOM   1574  H   TYR    99     -18.035  -7.201  -9.571  1.00  0.00           H  
ATOM   1575  CA  TYR    99     -16.459  -7.350  -8.207  1.00  0.00           C  
ATOM   1576  HA  TYR    99     -15.482  -7.015  -8.556  1.00  0.00           H  
ATOM   1577  CB  TYR    99     -17.173  -6.149  -7.492  1.00  0.00           C  
ATOM   1578  HB2 TYR    99     -17.297  -5.220  -8.049  1.00  0.00           H  
ATOM   1579  HB3 TYR    99     -18.154  -6.382  -7.079  1.00  0.00           H  
ATOM   1580  CG  TYR    99     -16.403  -5.823  -6.240  1.00  0.00           C  
ATOM   1581  CD1 TYR    99     -16.727  -6.382  -4.973  1.00  0.00           C  
ATOM   1582  HD1 TYR    99     -17.571  -7.046  -4.861  1.00  0.00           H  
ATOM   1583  CE1 TYR    99     -15.955  -6.064  -3.819  1.00  0.00           C  
ATOM   1584  HE1 TYR    99     -16.160  -6.548  -2.875  1.00  0.00           H  
ATOM   1585  CZ  TYR    99     -15.042  -4.986  -3.901  1.00  0.00           C  
ATOM   1586  OH  TYR    99     -14.435  -4.541  -2.758  1.00  0.00           O  
ATOM   1587  HH  TYR    99     -15.020  -4.843  -2.059  1.00  0.00           H  
ATOM   1588  CE2 TYR    99     -14.679  -4.480  -5.149  1.00  0.00           C  
ATOM   1589  HE2 TYR    99     -13.935  -3.697  -5.155  1.00  0.00           H  
ATOM   1590  CD2 TYR    99     -15.361  -4.861  -6.345  1.00  0.00           C  
ATOM   1591  HD2 TYR    99     -15.088  -4.630  -7.364  1.00  0.00           H  
ATOM   1592  C   TYR    99     -16.321  -8.492  -7.219  1.00  0.00           C  
ATOM   1593  O   TYR    99     -15.223  -8.654  -6.735  1.00  0.00           O  
ATOM   1594  N   SER   100     -17.329  -9.412  -7.111  1.00  0.00           N  
ATOM   1595  H   SER   100     -18.193  -9.107  -7.536  1.00  0.00           H  
ATOM   1596  CA  SER   100     -17.148 -10.599  -6.244  1.00  0.00           C  
ATOM   1597  HA  SER   100     -17.015 -10.203  -5.237  1.00  0.00           H  
ATOM   1598  CB  SER   100     -18.431 -11.437  -6.323  1.00  0.00           C  
ATOM   1599  HB2 SER   100     -19.283 -10.779  -6.148  1.00  0.00           H  
ATOM   1600  HB3 SER   100     -18.579 -12.043  -7.216  1.00  0.00           H  
ATOM   1601  OG  SER   100     -18.618 -12.310  -5.253  1.00  0.00           O  
ATOM   1602  HG  SER   100     -18.904 -11.802  -4.490  1.00  0.00           H  
ATOM   1603  C   SER   100     -15.993 -11.575  -6.633  1.00  0.00           C  
ATOM   1604  O   SER   100     -15.346 -12.061  -5.738  1.00  0.00           O  
ATOM   1605  N   TYR   101     -15.671 -11.764  -7.921  1.00  0.00           N  
ATOM   1606  H   TYR   101     -16.231 -11.334  -8.643  1.00  0.00           H  
ATOM   1607  CA  TYR   101     -14.425 -12.386  -8.484  1.00  0.00           C  
ATOM   1608  HA  TYR   101     -14.377 -13.421  -8.146  1.00  0.00           H  
ATOM   1609  CB  TYR   101     -14.585 -12.540 -10.021  1.00  0.00           C  
ATOM   1610  HB2 TYR   101     -14.519 -11.627 -10.613  1.00  0.00           H  
ATOM   1611  HB3 TYR   101     -13.728 -13.154 -10.300  1.00  0.00           H  
ATOM   1612  CG  TYR   101     -15.883 -13.373 -10.287  1.00  0.00           C  
ATOM   1613  CD1 TYR   101     -16.999 -12.577 -10.613  1.00  0.00           C  
ATOM   1614  HD1 TYR   101     -16.826 -11.544 -10.876  1.00  0.00           H  
ATOM   1615  CE1 TYR   101     -18.253 -13.161 -10.866  1.00  0.00           C  
ATOM   1616  HE1 TYR   101     -19.041 -12.445 -11.046  1.00  0.00           H  
ATOM   1617  CZ  TYR   101     -18.437 -14.550 -10.742  1.00  0.00           C  
ATOM   1618  OH  TYR   101     -19.626 -15.089 -10.900  1.00  0.00           O  
ATOM   1619  HH  TYR   101     -20.348 -14.512 -10.641  1.00  0.00           H  
ATOM   1620  CE2 TYR   101     -17.328 -15.352 -10.335  1.00  0.00           C  
ATOM   1621  HE2 TYR   101     -17.469 -16.417 -10.228  1.00  0.00           H  
ATOM   1622  CD2 TYR   101     -16.061 -14.766 -10.068  1.00  0.00           C  
ATOM   1623  HD2 TYR   101     -15.255 -15.372  -9.681  1.00  0.00           H  
ATOM   1624  C   TYR   101     -13.198 -11.586  -8.029  1.00  0.00           C  
ATOM   1625  O   TYR   101     -12.329 -12.146  -7.476  1.00  0.00           O  
ATOM   1626  N   ALA   102     -13.117 -10.201  -8.101  1.00  0.00           N  
ATOM   1627  H   ALA   102     -13.964  -9.722  -8.372  1.00  0.00           H  
ATOM   1628  CA  ALA   102     -11.946  -9.396  -7.592  1.00  0.00           C  
ATOM   1629  HA  ALA   102     -11.144  -9.810  -8.203  1.00  0.00           H  
ATOM   1630  CB  ALA   102     -12.043  -7.910  -8.033  1.00  0.00           C  
ATOM   1631  HB1 ALA   102     -12.101  -7.843  -9.119  1.00  0.00           H  
ATOM   1632  HB2 ALA   102     -12.941  -7.499  -7.573  1.00  0.00           H  
ATOM   1633  HB3 ALA   102     -11.111  -7.468  -7.679  1.00  0.00           H  
ATOM   1634  C   ALA   102     -11.593  -9.550  -6.029  1.00  0.00           C  
ATOM   1635  O   ALA   102     -10.411  -9.729  -5.712  1.00  0.00           O  
ATOM   1636  N   ALA   103     -12.605  -9.484  -5.183  1.00  0.00           N  
ATOM   1637  H   ALA   103     -13.424  -9.061  -5.598  1.00  0.00           H  
ATOM   1638  CA  ALA   103     -12.636  -9.781  -3.732  1.00  0.00           C  
ATOM   1639  HA  ALA   103     -12.077  -9.020  -3.187  1.00  0.00           H  
ATOM   1640  CB  ALA   103     -14.117  -9.696  -3.249  1.00  0.00           C  
ATOM   1641  HB1 ALA   103     -14.062 -10.025  -2.212  1.00  0.00           H  
ATOM   1642  HB2 ALA   103     -14.389  -8.647  -3.373  1.00  0.00           H  
ATOM   1643  HB3 ALA   103     -14.580 -10.445  -3.892  1.00  0.00           H  
ATOM   1644  C   ALA   103     -11.966 -11.099  -3.382  1.00  0.00           C  
ATOM   1645  O   ALA   103     -10.936 -11.112  -2.638  1.00  0.00           O  
ATOM   1646  N   SER   104     -12.511 -12.131  -3.964  1.00  0.00           N  
ATOM   1647  H   SER   104     -13.260 -11.875  -4.592  1.00  0.00           H  
ATOM   1648  CA  SER   104     -11.894 -13.511  -3.869  1.00  0.00           C  
ATOM   1649  HA  SER   104     -11.740 -13.734  -2.814  1.00  0.00           H  
ATOM   1650  CB  SER   104     -12.815 -14.652  -4.424  1.00  0.00           C  
ATOM   1651  HB2 SER   104     -12.332 -15.600  -4.186  1.00  0.00           H  
ATOM   1652  HB3 SER   104     -13.819 -14.670  -3.998  1.00  0.00           H  
ATOM   1653  OG  SER   104     -12.983 -14.628  -5.822  1.00  0.00           O  
ATOM   1654  HG  SER   104     -13.893 -14.792  -6.079  1.00  0.00           H  
ATOM   1655  C   SER   104     -10.504 -13.609  -4.462  1.00  0.00           C  
ATOM   1656  O   SER   104      -9.620 -14.316  -3.948  1.00  0.00           O  
ATOM   1657  N   ASN   105     -10.195 -13.010  -5.619  1.00  0.00           N  
ATOM   1658  H   ASN   105     -10.898 -12.621  -6.231  1.00  0.00           H  
ATOM   1659  CA  ASN   105      -8.839 -12.972  -6.185  1.00  0.00           C  
ATOM   1660  HA  ASN   105      -8.484 -13.986  -6.371  1.00  0.00           H  
ATOM   1661  CB  ASN   105      -8.863 -12.249  -7.552  1.00  0.00           C  
ATOM   1662  HB2 ASN   105      -9.362 -11.281  -7.600  1.00  0.00           H  
ATOM   1663  HB3 ASN   105      -7.827 -12.091  -7.851  1.00  0.00           H  
ATOM   1664  CG  ASN   105      -9.389 -13.186  -8.571  1.00  0.00           C  
ATOM   1665  OD1 ASN   105      -9.232 -14.383  -8.476  1.00  0.00           O  
ATOM   1666  ND2 ASN   105     -10.020 -12.661  -9.538  1.00  0.00           N  
ATOM   1667 HD21 ASN   105     -10.093 -13.264 -10.345  1.00  0.00           H  
ATOM   1668 HD22 ASN   105     -10.130 -11.675  -9.728  1.00  0.00           H  
ATOM   1669  C   ASN   105      -7.737 -12.277  -5.300  1.00  0.00           C  
ATOM   1670  O   ASN   105      -6.550 -12.532  -5.473  1.00  0.00           O  
ATOM   1671  N   THR   106      -8.095 -11.486  -4.287  1.00  0.00           N  
ATOM   1672  H   THR   106      -9.064 -11.230  -4.169  1.00  0.00           H  
ATOM   1673  CA  THR   106      -7.017 -10.811  -3.420  1.00  0.00           C  
ATOM   1674  HA  THR   106      -6.355 -10.176  -4.008  1.00  0.00           H  
ATOM   1675  CB  THR   106      -7.608  -9.858  -2.399  1.00  0.00           C  
ATOM   1676  HB  THR   106      -6.823  -9.305  -1.883  1.00  0.00           H  
ATOM   1677  CG2 THR   106      -8.380  -8.761  -3.096  1.00  0.00           C  
ATOM   1678 HG21 THR   106      -9.325  -9.253  -3.328  1.00  0.00           H  
ATOM   1679 HG22 THR   106      -8.485  -7.937  -2.391  1.00  0.00           H  
ATOM   1680 HG23 THR   106      -7.845  -8.434  -3.988  1.00  0.00           H  
ATOM   1681  OG1 THR   106      -8.455 -10.651  -1.521  1.00  0.00           O  
ATOM   1682  HG1 THR   106      -9.239 -10.925  -2.003  1.00  0.00           H  
ATOM   1683  C   THR   106      -6.105 -11.858  -2.746  1.00  0.00           C  
ATOM   1684  O   THR   106      -4.900 -11.611  -2.579  1.00  0.00           O  
ATOM   1685  N   ARG   107      -6.691 -13.008  -2.397  1.00  0.00           N  
ATOM   1686  H   ARG   107      -7.681 -12.986  -2.593  1.00  0.00           H  
ATOM   1687  CA  ARG   107      -5.922 -14.076  -1.772  1.00  0.00           C  
ATOM   1688  HA  ARG   107      -5.368 -13.727  -0.901  1.00  0.00           H  
ATOM   1689  CB  ARG   107      -6.847 -15.150  -1.190  1.00  0.00           C  
ATOM   1690  HB2 ARG   107      -7.470 -15.524  -2.003  1.00  0.00           H  
ATOM   1691  HB3 ARG   107      -6.237 -15.932  -0.739  1.00  0.00           H  
ATOM   1692  CG  ARG   107      -7.788 -14.656  -0.252  1.00  0.00           C  
ATOM   1693  HG2 ARG   107      -7.273 -14.192   0.590  1.00  0.00           H  
ATOM   1694  HG3 ARG   107      -8.548 -14.025  -0.712  1.00  0.00           H  
ATOM   1695  CD  ARG   107      -8.652 -15.857   0.302  1.00  0.00           C  
ATOM   1696  HD2 ARG   107      -9.191 -16.439  -0.446  1.00  0.00           H  
ATOM   1697  HD3 ARG   107      -7.957 -16.493   0.848  1.00  0.00           H  
ATOM   1698  NE  ARG   107      -9.647 -15.277   1.191  1.00  0.00           N  
ATOM   1699  HE  ARG   107      -9.947 -14.336   0.982  1.00  0.00           H  
ATOM   1700  CZ  ARG   107     -10.329 -15.772   2.156  1.00  0.00           C  
ATOM   1701  NH1 ARG   107     -10.097 -17.025   2.558  1.00  0.00           N  
ATOM   1702 HH11 ARG   107      -9.461 -17.608   2.033  1.00  0.00           H  
ATOM   1703 HH12 ARG   107     -10.690 -17.496   3.226  1.00  0.00           H  
ATOM   1704  NH2 ARG   107     -11.191 -15.031   2.765  1.00  0.00           N  
ATOM   1705 HH21 ARG   107     -11.266 -14.032   2.638  1.00  0.00           H  
ATOM   1706 HH22 ARG   107     -11.883 -15.464   3.359  1.00  0.00           H  
ATOM   1707  C   ARG   107      -4.921 -14.718  -2.767  1.00  0.00           C  
ATOM   1708  O   ARG   107      -3.710 -14.878  -2.481  1.00  0.00           O  
ATOM   1709  N   LEU   108      -5.399 -15.101  -3.975  1.00  0.00           N  
ATOM   1710  H   LEU   108      -6.310 -14.880  -4.351  1.00  0.00           H  
ATOM   1711  CA  LEU   108      -4.533 -15.678  -4.958  1.00  0.00           C  
ATOM   1712  HA  LEU   108      -4.025 -16.551  -4.549  1.00  0.00           H  
ATOM   1713  CB  LEU   108      -5.439 -16.171  -6.164  1.00  0.00           C  
ATOM   1714  HB2 LEU   108      -5.999 -15.325  -6.562  1.00  0.00           H  
ATOM   1715  HB3 LEU   108      -4.774 -16.574  -6.928  1.00  0.00           H  
ATOM   1716  CG  LEU   108      -6.423 -17.270  -5.715  1.00  0.00           C  
ATOM   1717  HG  LEU   108      -6.698 -17.101  -4.674  1.00  0.00           H  
ATOM   1718  CD1 LEU   108      -7.747 -17.194  -6.411  1.00  0.00           C  
ATOM   1719 HD11 LEU   108      -7.735 -17.279  -7.497  1.00  0.00           H  
ATOM   1720 HD12 LEU   108      -8.221 -18.106  -6.048  1.00  0.00           H  
ATOM   1721 HD13 LEU   108      -8.335 -16.287  -6.273  1.00  0.00           H  
ATOM   1722  CD2 LEU   108      -5.739 -18.630  -5.691  1.00  0.00           C  
ATOM   1723 HD21 LEU   108      -4.803 -18.463  -5.158  1.00  0.00           H  
ATOM   1724 HD22 LEU   108      -6.359 -19.429  -5.285  1.00  0.00           H  
ATOM   1725 HD23 LEU   108      -5.506 -18.903  -6.720  1.00  0.00           H  
ATOM   1726  C   LEU   108      -3.477 -14.743  -5.465  1.00  0.00           C  
ATOM   1727  O   LEU   108      -2.350 -15.206  -5.710  1.00  0.00           O  
ATOM   1728  N   VAL   109      -3.697 -13.403  -5.377  1.00  0.00           N  
ATOM   1729  H   VAL   109      -4.627 -13.049  -5.200  1.00  0.00           H  
ATOM   1730  CA  VAL   109      -2.632 -12.376  -5.657  1.00  0.00           C  
ATOM   1731  HA  VAL   109      -2.072 -12.875  -6.448  1.00  0.00           H  
ATOM   1732  CB  VAL   109      -3.385 -11.181  -6.256  1.00  0.00           C  
ATOM   1733  HB  VAL   109      -4.109 -10.868  -5.505  1.00  0.00           H  
ATOM   1734  CG1 VAL   109      -2.431 -10.102  -6.738  1.00  0.00           C  
ATOM   1735 HG11 VAL   109      -1.654  -9.964  -5.986  1.00  0.00           H  
ATOM   1736 HG12 VAL   109      -1.978 -10.319  -7.706  1.00  0.00           H  
ATOM   1737 HG13 VAL   109      -2.928  -9.133  -6.768  1.00  0.00           H  
ATOM   1738  CG2 VAL   109      -4.261 -11.568  -7.446  1.00  0.00           C  
ATOM   1739 HG21 VAL   109      -5.092 -12.220  -7.178  1.00  0.00           H  
ATOM   1740 HG22 VAL   109      -4.655 -10.701  -7.976  1.00  0.00           H  
ATOM   1741 HG23 VAL   109      -3.694 -12.118  -8.197  1.00  0.00           H  
ATOM   1742  C   VAL   109      -1.602 -12.140  -4.495  1.00  0.00           C  
ATOM   1743  O   VAL   109      -0.370 -11.944  -4.687  1.00  0.00           O  
ATOM   1744  N   GLY   110      -2.105 -12.269  -3.238  1.00  0.00           N  
ATOM   1745  H   GLY   110      -3.103 -12.277  -3.084  1.00  0.00           H  
ATOM   1746  CA  GLY   110      -1.240 -12.349  -2.005  1.00  0.00           C  
ATOM   1747  HA2 GLY   110      -0.646 -11.436  -1.980  1.00  0.00           H  
ATOM   1748  HA3 GLY   110      -1.717 -12.473  -1.032  1.00  0.00           H  
ATOM   1749  C   GLY   110      -0.228 -13.517  -2.052  1.00  0.00           C  
ATOM   1750  O   GLY   110       0.897 -13.316  -1.643  1.00  0.00           O  
ATOM   1751  N   ASN   111      -0.647 -14.692  -2.572  1.00  0.00           N  
ATOM   1752  H   ASN   111      -1.641 -14.783  -2.726  1.00  0.00           H  
ATOM   1753  CA  ASN   111       0.150 -15.908  -2.708  1.00  0.00           C  
ATOM   1754  HA  ASN   111       0.773 -15.919  -1.813  1.00  0.00           H  
ATOM   1755  CB  ASN   111      -0.736 -17.168  -2.773  1.00  0.00           C  
ATOM   1756  HB2 ASN   111      -1.280 -17.377  -1.852  1.00  0.00           H  
ATOM   1757  HB3 ASN   111      -1.401 -17.124  -3.635  1.00  0.00           H  
ATOM   1758  CG  ASN   111       0.092 -18.483  -2.992  1.00  0.00           C  
ATOM   1759  OD1 ASN   111       1.041 -18.880  -2.262  1.00  0.00           O  
ATOM   1760  ND2 ASN   111      -0.166 -19.190  -4.069  1.00  0.00           N  
ATOM   1761 HD21 ASN   111       0.410 -19.982  -4.315  1.00  0.00           H  
ATOM   1762 HD22 ASN   111      -0.778 -18.873  -4.808  1.00  0.00           H  
ATOM   1763  C   ASN   111       1.077 -15.843  -3.907  1.00  0.00           C  
ATOM   1764  O   ASN   111       2.111 -16.404  -3.841  1.00  0.00           O  
ATOM   1765  N   TYR   112       0.808 -15.014  -4.907  1.00  0.00           N  
ATOM   1766  H   TYR   112      -0.103 -14.590  -5.002  1.00  0.00           H  
ATOM   1767  CA  TYR   112       1.779 -14.711  -5.898  1.00  0.00           C  
ATOM   1768  HA  TYR   112       2.244 -15.610  -6.302  1.00  0.00           H  
ATOM   1769  CB  TYR   112       1.046 -13.885  -7.073  1.00  0.00           C  
ATOM   1770  HB2 TYR   112       0.176 -14.445  -7.414  1.00  0.00           H  
ATOM   1771  HB3 TYR   112       0.591 -13.006  -6.617  1.00  0.00           H  
ATOM   1772  CG  TYR   112       1.880 -13.493  -8.263  1.00  0.00           C  
ATOM   1773  CD1 TYR   112       2.569 -12.294  -8.222  1.00  0.00           C  
ATOM   1774  HD1 TYR   112       2.580 -11.658  -7.349  1.00  0.00           H  
ATOM   1775  CE1 TYR   112       3.319 -11.907  -9.379  1.00  0.00           C  
ATOM   1776  HE1 TYR   112       3.859 -10.982  -9.240  1.00  0.00           H  
ATOM   1777  CZ  TYR   112       3.359 -12.721 -10.537  1.00  0.00           C  
ATOM   1778  OH  TYR   112       4.132 -12.325 -11.639  1.00  0.00           O  
ATOM   1779  HH  TYR   112       3.534 -12.285 -12.389  1.00  0.00           H  
ATOM   1780  CE2 TYR   112       2.635 -13.952 -10.545  1.00  0.00           C  
ATOM   1781  HE2 TYR   112       2.567 -14.562 -11.434  1.00  0.00           H  
ATOM   1782  CD2 TYR   112       1.902 -14.326  -9.388  1.00  0.00           C  
ATOM   1783  HD2 TYR   112       1.304 -15.224  -9.328  1.00  0.00           H  
ATOM   1784  C   TYR   112       2.948 -13.858  -5.348  1.00  0.00           C  
ATOM   1785  O   TYR   112       4.073 -14.201  -5.545  1.00  0.00           O  
ATOM   1786  N   ILE   113       2.669 -12.816  -4.542  1.00  0.00           N  
ATOM   1787  H   ILE   113       1.697 -12.552  -4.472  1.00  0.00           H  
ATOM   1788  CA  ILE   113       3.572 -11.915  -3.917  1.00  0.00           C  
ATOM   1789  HA  ILE   113       4.235 -11.481  -4.665  1.00  0.00           H  
ATOM   1790  CB  ILE   113       2.866 -10.701  -3.240  1.00  0.00           C  
ATOM   1791  HB  ILE   113       2.151 -11.060  -2.501  1.00  0.00           H  
ATOM   1792  CG2 ILE   113       4.070  -9.819  -2.718  1.00  0.00           C  
ATOM   1793 HG21 ILE   113       3.642  -8.940  -2.236  1.00  0.00           H  
ATOM   1794 HG22 ILE   113       4.710 -10.278  -1.965  1.00  0.00           H  
ATOM   1795 HG23 ILE   113       4.634  -9.515  -3.599  1.00  0.00           H  
ATOM   1796  CG1 ILE   113       2.118  -9.909  -4.274  1.00  0.00           C  
ATOM   1797 HG12 ILE   113       2.822  -9.498  -4.998  1.00  0.00           H  
ATOM   1798 HG13 ILE   113       1.539 -10.613  -4.872  1.00  0.00           H  
ATOM   1799  CD1 ILE   113       1.124  -8.895  -3.731  1.00  0.00           C  
ATOM   1800 HD11 ILE   113       0.645  -8.491  -4.624  1.00  0.00           H  
ATOM   1801 HD12 ILE   113       0.431  -9.466  -3.113  1.00  0.00           H  
ATOM   1802 HD13 ILE   113       1.525  -7.988  -3.279  1.00  0.00           H  
ATOM   1803  C   ILE   113       4.379 -12.743  -2.901  1.00  0.00           C  
ATOM   1804  O   ILE   113       5.611 -12.693  -2.916  1.00  0.00           O  
ATOM   1805  N   ALA   114       3.727 -13.592  -2.042  1.00  0.00           N  
ATOM   1806  H   ALA   114       2.727 -13.488  -1.940  1.00  0.00           H  
ATOM   1807  CA  ALA   114       4.360 -14.469  -1.095  1.00  0.00           C  
ATOM   1808  HA  ALA   114       4.891 -13.815  -0.403  1.00  0.00           H  
ATOM   1809  CB  ALA   114       3.274 -15.166  -0.197  1.00  0.00           C  
ATOM   1810  HB1 ALA   114       3.599 -15.785   0.639  1.00  0.00           H  
ATOM   1811  HB2 ALA   114       2.499 -14.444   0.062  1.00  0.00           H  
ATOM   1812  HB3 ALA   114       2.771 -15.853  -0.879  1.00  0.00           H  
ATOM   1813  C   ALA   114       5.306 -15.481  -1.900  1.00  0.00           C  
ATOM   1814  O   ALA   114       6.416 -15.764  -1.474  1.00  0.00           O  
ATOM   1815  N   THR   115       4.894 -15.963  -3.131  1.00  0.00           N  
ATOM   1816  H   THR   115       3.925 -15.784  -3.354  1.00  0.00           H  
ATOM   1817  CA  THR   115       5.758 -16.853  -3.931  1.00  0.00           C  
ATOM   1818  HA  THR   115       6.069 -17.675  -3.287  1.00  0.00           H  
ATOM   1819  CB  THR   115       5.156 -17.562  -5.164  1.00  0.00           C  
ATOM   1820  HB  THR   115       4.779 -16.752  -5.787  1.00  0.00           H  
ATOM   1821  CG2 THR   115       6.049 -18.530  -5.834  1.00  0.00           C  
ATOM   1822 HG21 THR   115       6.491 -19.115  -5.028  1.00  0.00           H  
ATOM   1823 HG22 THR   115       5.439 -19.061  -6.564  1.00  0.00           H  
ATOM   1824 HG23 THR   115       6.816 -17.992  -6.391  1.00  0.00           H  
ATOM   1825  OG1 THR   115       4.010 -18.324  -4.826  1.00  0.00           O  
ATOM   1826  HG1 THR   115       3.433 -17.683  -4.403  1.00  0.00           H  
ATOM   1827  C   THR   115       7.118 -16.188  -4.280  1.00  0.00           C  
ATOM   1828  O   THR   115       8.167 -16.769  -4.003  1.00  0.00           O  
ATOM   1829  N   VAL   116       7.064 -14.961  -4.853  1.00  0.00           N  
ATOM   1830  H   VAL   116       6.180 -14.484  -4.953  1.00  0.00           H  
ATOM   1831  CA  VAL   116       8.292 -14.278  -5.285  1.00  0.00           C  
ATOM   1832  HA  VAL   116       8.838 -15.119  -5.711  1.00  0.00           H  
ATOM   1833  CB  VAL   116       8.029 -13.171  -6.386  1.00  0.00           C  
ATOM   1834  HB  VAL   116       7.382 -13.493  -7.201  1.00  0.00           H  
ATOM   1835  CG1 VAL   116       7.402 -11.874  -5.856  1.00  0.00           C  
ATOM   1836 HG11 VAL   116       7.114 -11.237  -6.691  1.00  0.00           H  
ATOM   1837 HG12 VAL   116       6.460 -12.150  -5.381  1.00  0.00           H  
ATOM   1838 HG13 VAL   116       8.094 -11.363  -5.186  1.00  0.00           H  
ATOM   1839  CG2 VAL   116       9.224 -12.665  -7.221  1.00  0.00           C  
ATOM   1840 HG21 VAL   116       8.834 -12.116  -8.078  1.00  0.00           H  
ATOM   1841 HG22 VAL   116       9.799 -11.908  -6.688  1.00  0.00           H  
ATOM   1842 HG23 VAL   116       9.905 -13.471  -7.496  1.00  0.00           H  
ATOM   1843  C   VAL   116       9.108 -13.900  -4.092  1.00  0.00           C  
ATOM   1844  O   VAL   116      10.389 -13.893  -4.228  1.00  0.00           O  
ATOM   1845  N   THR   117       8.499 -13.563  -2.965  1.00  0.00           N  
ATOM   1846  H   THR   117       7.491 -13.526  -2.999  1.00  0.00           H  
ATOM   1847  CA  THR   117       9.241 -13.321  -1.648  1.00  0.00           C  
ATOM   1848  HA  THR   117       9.927 -12.474  -1.636  1.00  0.00           H  
ATOM   1849  CB  THR   117       8.220 -13.010  -0.471  1.00  0.00           C  
ATOM   1850  HB  THR   117       7.698 -13.941  -0.249  1.00  0.00           H  
ATOM   1851  CG2 THR   117       8.922 -12.619   0.788  1.00  0.00           C  
ATOM   1852 HG21 THR   117       9.300 -13.516   1.277  1.00  0.00           H  
ATOM   1853 HG22 THR   117       9.668 -11.849   0.591  1.00  0.00           H  
ATOM   1854 HG23 THR   117       8.167 -12.225   1.467  1.00  0.00           H  
ATOM   1855  OG1 THR   117       7.292 -11.971  -0.917  1.00  0.00           O  
ATOM   1856  HG1 THR   117       6.700 -12.203  -1.636  1.00  0.00           H  
ATOM   1857  C   THR   117      10.064 -14.538  -1.265  1.00  0.00           C  
ATOM   1858  O   THR   117      11.235 -14.354  -0.919  1.00  0.00           O  
ATOM   1859  N   LYS   118       9.574 -15.776  -1.414  1.00  0.00           N  
ATOM   1860  H   LYS   118       8.647 -15.996  -1.748  1.00  0.00           H  
ATOM   1861  CA  LYS   118      10.434 -16.995  -1.181  1.00  0.00           C  
ATOM   1862  HA  LYS   118      10.719 -17.213  -0.152  1.00  0.00           H  
ATOM   1863  CB  LYS   118       9.564 -18.236  -1.553  1.00  0.00           C  
ATOM   1864  HB2 LYS   118       8.546 -18.018  -1.232  1.00  0.00           H  
ATOM   1865  HB3 LYS   118       9.567 -18.548  -2.597  1.00  0.00           H  
ATOM   1866  CG  LYS   118      10.003 -19.484  -0.762  1.00  0.00           C  
ATOM   1867  HG2 LYS   118      11.014 -19.721  -1.092  1.00  0.00           H  
ATOM   1868  HG3 LYS   118      10.070 -19.171   0.279  1.00  0.00           H  
ATOM   1869  CD  LYS   118       9.009 -20.666  -0.732  1.00  0.00           C  
ATOM   1870  HD2 LYS   118       8.068 -20.405  -0.247  1.00  0.00           H  
ATOM   1871  HD3 LYS   118       8.714 -20.858  -1.764  1.00  0.00           H  
ATOM   1872  CE  LYS   118       9.533 -21.968  -0.046  1.00  0.00           C  
ATOM   1873  HE2 LYS   118       9.856 -21.699   0.959  1.00  0.00           H  
ATOM   1874  HE3 LYS   118       8.721 -22.687   0.070  1.00  0.00           H  
ATOM   1875  NZ  LYS   118      10.713 -22.605  -0.593  1.00  0.00           N  
ATOM   1876  HZ1 LYS   118      10.626 -22.754  -1.588  1.00  0.00           H  
ATOM   1877  HZ2 LYS   118      11.461 -21.950  -0.418  1.00  0.00           H  
ATOM   1878  HZ3 LYS   118      10.942 -23.508  -0.203  1.00  0.00           H  
ATOM   1879  C   LYS   118      11.717 -17.013  -2.039  1.00  0.00           C  
ATOM   1880  O   LYS   118      12.687 -17.339  -1.434  1.00  0.00           O  
ATOM   1881  N   MET   119      11.662 -16.645  -3.315  1.00  0.00           N  
ATOM   1882  H   MET   119      10.755 -16.617  -3.759  1.00  0.00           H  
ATOM   1883  CA  MET   119      12.873 -16.528  -4.208  1.00  0.00           C  
ATOM   1884  HA  MET   119      13.549 -17.381  -4.266  1.00  0.00           H  
ATOM   1885  CB  MET   119      12.612 -16.061  -5.720  1.00  0.00           C  
ATOM   1886  HB2 MET   119      12.360 -15.001  -5.680  1.00  0.00           H  
ATOM   1887  HB3 MET   119      13.566 -16.161  -6.239  1.00  0.00           H  
ATOM   1888  CG  MET   119      11.506 -16.852  -6.354  1.00  0.00           C  
ATOM   1889  HG2 MET   119      11.512 -17.887  -6.012  1.00  0.00           H  
ATOM   1890  HG3 MET   119      10.608 -16.458  -5.878  1.00  0.00           H  
ATOM   1891  SD  MET   119      11.349 -16.887  -8.184  1.00  0.00           S  
ATOM   1892  CE  MET   119      10.334 -18.368  -8.376  1.00  0.00           C  
ATOM   1893  HE1 MET   119      10.949 -19.230  -8.116  1.00  0.00           H  
ATOM   1894  HE2 MET   119       9.449 -18.418  -7.741  1.00  0.00           H  
ATOM   1895  HE3 MET   119      10.009 -18.481  -9.410  1.00  0.00           H  
ATOM   1896  C   MET   119      13.716 -15.379  -3.642  1.00  0.00           C  
ATOM   1897  O   MET   119      14.832 -15.687  -3.297  1.00  0.00           O  
ATOM   1898  N   LEU   120      13.279 -14.121  -3.413  1.00  0.00           N  
ATOM   1899  H   LEU   120      12.297 -13.965  -3.590  1.00  0.00           H  
ATOM   1900  CA  LEU   120      14.159 -13.061  -2.885  1.00  0.00           C  
ATOM   1901  HA  LEU   120      15.043 -12.931  -3.509  1.00  0.00           H  
ATOM   1902  CB  LEU   120      13.321 -11.770  -2.585  1.00  0.00           C  
ATOM   1903  HB2 LEU   120      12.471 -12.039  -1.957  1.00  0.00           H  
ATOM   1904  HB3 LEU   120      13.966 -11.112  -2.003  1.00  0.00           H  
ATOM   1905  CG  LEU   120      12.783 -10.958  -3.772  1.00  0.00           C  
ATOM   1906  HG  LEU   120      12.260 -11.707  -4.366  1.00  0.00           H  
ATOM   1907  CD1 LEU   120      11.814  -9.877  -3.310  1.00  0.00           C  
ATOM   1908 HD11 LEU   120      12.320  -9.169  -2.654  1.00  0.00           H  
ATOM   1909 HD12 LEU   120      11.402  -9.343  -4.166  1.00  0.00           H  
ATOM   1910 HD13 LEU   120      11.075 -10.461  -2.761  1.00  0.00           H  
ATOM   1911  CD2 LEU   120      13.785 -10.427  -4.714  1.00  0.00           C  
ATOM   1912 HD21 LEU   120      13.288  -9.894  -5.524  1.00  0.00           H  
ATOM   1913 HD22 LEU   120      14.498  -9.818  -4.157  1.00  0.00           H  
ATOM   1914 HD23 LEU   120      14.361 -11.254  -5.128  1.00  0.00           H  
ATOM   1915  C   LEU   120      14.793 -13.485  -1.518  1.00  0.00           C  
ATOM   1916  O   LEU   120      15.989 -13.241  -1.409  1.00  0.00           O  
ATOM   1917  N   VAL   121      14.034 -13.971  -0.564  1.00  0.00           N  
ATOM   1918  H   VAL   121      13.076 -14.029  -0.878  1.00  0.00           H  
ATOM   1919  CA  VAL   121      14.381 -14.282   0.802  1.00  0.00           C  
ATOM   1920  HA  VAL   121      15.043 -13.518   1.208  1.00  0.00           H  
ATOM   1921  CB  VAL   121      13.144 -14.544   1.700  1.00  0.00           C  
ATOM   1922  HB  VAL   121      12.460 -15.196   1.157  1.00  0.00           H  
ATOM   1923  CG1 VAL   121      13.418 -15.078   3.090  1.00  0.00           C  
ATOM   1924 HG11 VAL   121      12.541 -15.032   3.735  1.00  0.00           H  
ATOM   1925 HG12 VAL   121      13.947 -16.028   3.163  1.00  0.00           H  
ATOM   1926 HG13 VAL   121      14.188 -14.508   3.611  1.00  0.00           H  
ATOM   1927  CG2 VAL   121      12.341 -13.253   1.918  1.00  0.00           C  
ATOM   1928 HG21 VAL   121      12.574 -12.737   2.848  1.00  0.00           H  
ATOM   1929 HG22 VAL   121      12.432 -12.571   1.072  1.00  0.00           H  
ATOM   1930 HG23 VAL   121      11.333 -13.637   2.078  1.00  0.00           H  
ATOM   1931  C   VAL   121      15.351 -15.493   0.809  1.00  0.00           C  
ATOM   1932  O   VAL   121      16.388 -15.439   1.405  1.00  0.00           O  
ATOM   1933  N   GLN   122      14.878 -16.625   0.290  1.00  0.00           N  
ATOM   1934  H   GLN   122      14.004 -16.625  -0.217  1.00  0.00           H  
ATOM   1935  CA  GLN   122      15.674 -17.860   0.389  1.00  0.00           C  
ATOM   1936  HA  GLN   122      16.171 -17.843   1.359  1.00  0.00           H  
ATOM   1937  CB  GLN   122      14.750 -19.127   0.447  1.00  0.00           C  
ATOM   1938  HB2 GLN   122      14.107 -18.947  -0.416  1.00  0.00           H  
ATOM   1939  HB3 GLN   122      15.445 -19.922   0.175  1.00  0.00           H  
ATOM   1940  CG  GLN   122      13.982 -19.376   1.716  1.00  0.00           C  
ATOM   1941  HG2 GLN   122      14.704 -19.257   2.524  1.00  0.00           H  
ATOM   1942  HG3 GLN   122      13.184 -18.642   1.830  1.00  0.00           H  
ATOM   1943  CD  GLN   122      13.384 -20.813   1.831  1.00  0.00           C  
ATOM   1944  OE1 GLN   122      13.062 -21.496   0.886  1.00  0.00           O  
ATOM   1945  NE2 GLN   122      13.090 -21.247   3.051  1.00  0.00           N  
ATOM   1946 HE21 GLN   122      12.633 -22.125   3.250  1.00  0.00           H  
ATOM   1947 HE22 GLN   122      13.372 -20.720   3.865  1.00  0.00           H  
ATOM   1948  C   GLN   122      16.738 -18.013  -0.683  1.00  0.00           C  
ATOM   1949  O   GLN   122      17.893 -18.132  -0.248  1.00  0.00           O  
ATOM   1950  N   GLN   123      16.389 -17.984  -1.986  1.00  0.00           N  
ATOM   1951  H   GLN   123      15.424 -17.953  -2.285  1.00  0.00           H  
ATOM   1952  CA  GLN   123      17.432 -18.115  -3.055  1.00  0.00           C  
ATOM   1953  HA  GLN   123      18.015 -19.024  -2.903  1.00  0.00           H  
ATOM   1954  CB  GLN   123      16.783 -18.424  -4.398  1.00  0.00           C  
ATOM   1955  HB2 GLN   123      16.243 -19.356  -4.232  1.00  0.00           H  
ATOM   1956  HB3 GLN   123      16.050 -17.652  -4.635  1.00  0.00           H  
ATOM   1957  CG  GLN   123      17.809 -18.467  -5.527  1.00  0.00           C  
ATOM   1958  HG2 GLN   123      18.253 -17.508  -5.795  1.00  0.00           H  
ATOM   1959  HG3 GLN   123      18.574 -19.141  -5.142  1.00  0.00           H  
ATOM   1960  CD  GLN   123      17.209 -19.108  -6.823  1.00  0.00           C  
ATOM   1961  OE1 GLN   123      15.972 -19.275  -6.899  1.00  0.00           O  
ATOM   1962  NE2 GLN   123      18.053 -19.422  -7.801  1.00  0.00           N  
ATOM   1963 HE21 GLN   123      17.914 -19.827  -8.716  1.00  0.00           H  
ATOM   1964 HE22 GLN   123      19.029 -19.293  -7.579  1.00  0.00           H  
ATOM   1965  C   GLN   123      18.494 -16.979  -3.050  1.00  0.00           C  
ATOM   1966  O   GLN   123      19.726 -17.231  -3.198  1.00  0.00           O  
ATOM   1967  N   TYR   124      18.010 -15.734  -3.002  1.00  0.00           N  
ATOM   1968  H   TYR   124      17.007 -15.644  -2.925  1.00  0.00           H  
ATOM   1969  CA  TYR   124      18.771 -14.493  -3.051  1.00  0.00           C  
ATOM   1970  HA  TYR   124      19.766 -14.765  -3.404  1.00  0.00           H  
ATOM   1971  CB  TYR   124      18.386 -13.603  -4.235  1.00  0.00           C  
ATOM   1972  HB2 TYR   124      17.459 -13.140  -3.896  1.00  0.00           H  
ATOM   1973  HB3 TYR   124      19.158 -12.851  -4.400  1.00  0.00           H  
ATOM   1974  CG  TYR   124      18.134 -14.420  -5.544  1.00  0.00           C  
ATOM   1975  CD1 TYR   124      16.835 -14.755  -5.857  1.00  0.00           C  
ATOM   1976  HD1 TYR   124      16.077 -14.393  -5.177  1.00  0.00           H  
ATOM   1977  CE1 TYR   124      16.562 -15.460  -7.075  1.00  0.00           C  
ATOM   1978  HE1 TYR   124      15.544 -15.738  -7.305  1.00  0.00           H  
ATOM   1979  CZ  TYR   124      17.623 -15.744  -7.924  1.00  0.00           C  
ATOM   1980  OH  TYR   124      17.214 -16.505  -8.973  1.00  0.00           O  
ATOM   1981  HH  TYR   124      17.989 -16.860  -9.415  1.00  0.00           H  
ATOM   1982  CE2 TYR   124      18.959 -15.499  -7.590  1.00  0.00           C  
ATOM   1983  HE2 TYR   124      19.810 -15.707  -8.223  1.00  0.00           H  
ATOM   1984  CD2 TYR   124      19.186 -14.874  -6.385  1.00  0.00           C  
ATOM   1985  HD2 TYR   124      20.209 -14.603  -6.167  1.00  0.00           H  
ATOM   1986  C   TYR   124      19.058 -13.794  -1.759  1.00  0.00           C  
ATOM   1987  O   TYR   124      19.506 -12.628  -1.825  1.00  0.00           O  
ATOM   1988  N   ASN   125      18.682 -14.433  -0.602  1.00  0.00           N  
ATOM   1989  H   ASN   125      18.209 -15.321  -0.694  1.00  0.00           H  
ATOM   1990  CA  ASN   125      19.093 -14.083   0.644  1.00  0.00           C  
ATOM   1991  HA  ASN   125      18.594 -14.668   1.416  1.00  0.00           H  
ATOM   1992  CB  ASN   125      20.615 -14.351   0.745  1.00  0.00           C  
ATOM   1993  HB2 ASN   125      21.160 -13.665   0.096  1.00  0.00           H  
ATOM   1994  HB3 ASN   125      21.019 -14.086   1.722  1.00  0.00           H  
ATOM   1995  CG  ASN   125      21.025 -15.780   0.413  1.00  0.00           C  
ATOM   1996  OD1 ASN   125      20.498 -16.735   0.970  1.00  0.00           O  
ATOM   1997  ND2 ASN   125      21.956 -15.914  -0.511  1.00  0.00           N  
ATOM   1998 HD21 ASN   125      22.199 -16.834  -0.848  1.00  0.00           H  
ATOM   1999 HD22 ASN   125      22.106 -15.116  -1.112  1.00  0.00           H  
ATOM   2000  C   ASN   125      18.807 -12.618   1.115  1.00  0.00           C  
ATOM   2001  O   ASN   125      19.553 -11.899   1.751  1.00  0.00           O  
ATOM   2002  N   VAL   126      17.576 -12.178   0.709  1.00  0.00           N  
ATOM   2003  H   VAL   126      17.006 -12.797   0.151  1.00  0.00           H  
ATOM   2004  CA  VAL   126      16.965 -10.913   1.154  1.00  0.00           C  
ATOM   2005  HA  VAL   126      17.778 -10.204   1.317  1.00  0.00           H  
ATOM   2006  CB  VAL   126      15.981 -10.335   0.016  1.00  0.00           C  
ATOM   2007  HB  VAL   126      15.104 -10.971  -0.106  1.00  0.00           H  
ATOM   2008  CG1 VAL   126      15.502  -8.925   0.430  1.00  0.00           C  
ATOM   2009 HG11 VAL   126      14.773  -8.650  -0.332  1.00  0.00           H  
ATOM   2010 HG12 VAL   126      15.030  -8.785   1.402  1.00  0.00           H  
ATOM   2011 HG13 VAL   126      16.367  -8.266   0.368  1.00  0.00           H  
ATOM   2012  CG2 VAL   126      16.750 -10.238  -1.288  1.00  0.00           C  
ATOM   2013 HG21 VAL   126      16.260  -9.686  -2.089  1.00  0.00           H  
ATOM   2014 HG22 VAL   126      17.638  -9.626  -1.132  1.00  0.00           H  
ATOM   2015 HG23 VAL   126      17.119 -11.232  -1.544  1.00  0.00           H  
ATOM   2016  C   VAL   126      16.357 -11.082   2.553  1.00  0.00           C  
ATOM   2017  O   VAL   126      15.296 -11.702   2.679  1.00  0.00           O  
ATOM   2018  N   PRO   127      16.860 -10.504   3.684  1.00  0.00           N  
ATOM   2019  CD  PRO   127      17.779  -9.421   3.711  1.00  0.00           C  
ATOM   2020  HD2 PRO   127      17.495  -8.592   3.063  1.00  0.00           H  
ATOM   2021  HD3 PRO   127      18.726  -9.668   3.230  1.00  0.00           H  
ATOM   2022  CG  PRO   127      17.935  -9.043   5.256  1.00  0.00           C  
ATOM   2023  HG2 PRO   127      17.539  -8.082   5.582  1.00  0.00           H  
ATOM   2024  HG3 PRO   127      18.991  -9.177   5.491  1.00  0.00           H  
ATOM   2025  CB  PRO   127      17.094 -10.080   5.984  1.00  0.00           C  
ATOM   2026  HB2 PRO   127      16.574  -9.760   6.887  1.00  0.00           H  
ATOM   2027  HB3 PRO   127      17.819 -10.830   6.303  1.00  0.00           H  
ATOM   2028  CA  PRO   127      16.237 -10.754   4.964  1.00  0.00           C  
ATOM   2029  HA  PRO   127      16.084 -11.822   5.117  1.00  0.00           H  
ATOM   2030  C   PRO   127      14.789 -10.168   5.109  1.00  0.00           C  
ATOM   2031  O   PRO   127      14.397  -9.093   4.691  1.00  0.00           O  
ATOM   2032  N   MET   128      13.937 -10.825   5.927  1.00  0.00           N  
ATOM   2033  H   MET   128      14.157 -11.695   6.390  1.00  0.00           H  
ATOM   2034  CA  MET   128      12.486 -10.329   5.963  1.00  0.00           C  
ATOM   2035  HA  MET   128      12.183 -10.205   4.923  1.00  0.00           H  
ATOM   2036  CB  MET   128      11.576 -11.342   6.741  1.00  0.00           C  
ATOM   2037  HB2 MET   128      12.087 -11.711   7.630  1.00  0.00           H  
ATOM   2038  HB3 MET   128      10.695 -10.764   7.020  1.00  0.00           H  
ATOM   2039  CG  MET   128      11.108 -12.597   6.003  1.00  0.00           C  
ATOM   2040  HG2 MET   128      11.961 -13.226   5.747  1.00  0.00           H  
ATOM   2041  HG3 MET   128      10.525 -13.183   6.713  1.00  0.00           H  
ATOM   2042  SD  MET   128      10.176 -12.213   4.416  1.00  0.00           S  
ATOM   2043  CE  MET   128       8.560 -11.457   4.891  1.00  0.00           C  
ATOM   2044  HE1 MET   128       8.623 -10.435   5.265  1.00  0.00           H  
ATOM   2045  HE2 MET   128       7.926 -11.459   4.004  1.00  0.00           H  
ATOM   2046  HE3 MET   128       8.094 -12.149   5.592  1.00  0.00           H  
ATOM   2047  C   MET   128      12.339  -8.907   6.525  1.00  0.00           C  
ATOM   2048  O   MET   128      11.496  -8.131   6.088  1.00  0.00           O  
ATOM   2049  N   ALA   129      13.220  -8.392   7.401  1.00  0.00           N  
ATOM   2050  H   ALA   129      14.004  -8.900   7.785  1.00  0.00           H  
ATOM   2051  CA  ALA   129      13.178  -6.958   7.864  1.00  0.00           C  
ATOM   2052  HA  ALA   129      12.152  -6.767   8.177  1.00  0.00           H  
ATOM   2053  CB  ALA   129      13.963  -6.855   9.166  1.00  0.00           C  
ATOM   2054  HB1 ALA   129      13.799  -7.650   9.893  1.00  0.00           H  
ATOM   2055  HB2 ALA   129      15.020  -6.769   8.915  1.00  0.00           H  
ATOM   2056  HB3 ALA   129      13.687  -5.947   9.704  1.00  0.00           H  
ATOM   2057  C   ALA   129      13.487  -5.852   6.837  1.00  0.00           C  
ATOM   2058  O   ALA   129      13.198  -4.663   7.117  1.00  0.00           O  
ATOM   2059  N   ASN   130      14.057  -6.153   5.701  1.00  0.00           N  
ATOM   2060  H   ASN   130      14.161  -7.139   5.509  1.00  0.00           H  
ATOM   2061  CA  ASN   130      14.318  -5.364   4.488  1.00  0.00           C  
ATOM   2062  HA  ASN   130      14.740  -4.427   4.849  1.00  0.00           H  
ATOM   2063  CB  ASN   130      15.561  -6.087   3.885  1.00  0.00           C  
ATOM   2064  HB2 ASN   130      16.351  -6.284   4.610  1.00  0.00           H  
ATOM   2065  HB3 ASN   130      15.253  -7.049   3.475  1.00  0.00           H  
ATOM   2066  CG  ASN   130      16.196  -5.295   2.688  1.00  0.00           C  
ATOM   2067  OD1 ASN   130      16.950  -4.404   2.928  1.00  0.00           O  
ATOM   2068  ND2 ASN   130      15.964  -5.684   1.489  1.00  0.00           N  
ATOM   2069 HD21 ASN   130      16.258  -5.128   0.698  1.00  0.00           H  
ATOM   2070 HD22 ASN   130      15.460  -6.548   1.349  1.00  0.00           H  
ATOM   2071  C   ASN   130      13.157  -5.196   3.461  1.00  0.00           C  
ATOM   2072  O   ASN   130      13.233  -4.495   2.444  1.00  0.00           O  
ATOM   2073  N   ILE   131      12.021  -5.858   3.747  1.00  0.00           N  
ATOM   2074  H   ILE   131      11.979  -6.446   4.567  1.00  0.00           H  
ATOM   2075  CA  ILE   131      10.840  -5.917   2.882  1.00  0.00           C  
ATOM   2076  HA  ILE   131      10.942  -5.248   2.028  1.00  0.00           H  
ATOM   2077  CB  ILE   131      10.462  -7.372   2.322  1.00  0.00           C  
ATOM   2078  HB  ILE   131      10.094  -7.991   3.140  1.00  0.00           H  
ATOM   2079  CG2 ILE   131       9.301  -7.093   1.441  1.00  0.00           C  
ATOM   2080 HG21 ILE   131       8.397  -6.774   1.960  1.00  0.00           H  
ATOM   2081 HG22 ILE   131       9.455  -6.391   0.621  1.00  0.00           H  
ATOM   2082 HG23 ILE   131       9.108  -8.043   0.943  1.00  0.00           H  
ATOM   2083  CG1 ILE   131      11.673  -8.202   1.692  1.00  0.00           C  
ATOM   2084 HG12 ILE   131      12.052  -7.768   0.766  1.00  0.00           H  
ATOM   2085 HG13 ILE   131      12.616  -8.113   2.231  1.00  0.00           H  
ATOM   2086  CD1 ILE   131      11.189  -9.699   1.405  1.00  0.00           C  
ATOM   2087 HD11 ILE   131      12.149 -10.195   1.263  1.00  0.00           H  
ATOM   2088 HD12 ILE   131      10.542 -10.146   2.160  1.00  0.00           H  
ATOM   2089 HD13 ILE   131      10.650  -9.727   0.457  1.00  0.00           H  
ATOM   2090  C   ILE   131       9.717  -5.177   3.671  1.00  0.00           C  
ATOM   2091  O   ILE   131       9.304  -5.521   4.802  1.00  0.00           O  
ATOM   2092  N   ARG   132       9.106  -4.267   2.880  1.00  0.00           N  
ATOM   2093  H   ARG   132       9.561  -3.990   2.022  1.00  0.00           H  
ATOM   2094  CA  ARG   132       7.812  -3.625   3.073  1.00  0.00           C  
ATOM   2095  HA  ARG   132       7.285  -4.172   3.855  1.00  0.00           H  
ATOM   2096  CB  ARG   132       8.106  -2.164   3.377  1.00  0.00           C  
ATOM   2097  HB2 ARG   132       8.751  -1.660   2.657  1.00  0.00           H  
ATOM   2098  HB3 ARG   132       7.136  -1.690   3.221  1.00  0.00           H  
ATOM   2099  CG  ARG   132       8.519  -1.956   4.861  1.00  0.00           C  
ATOM   2100  HG2 ARG   132       7.680  -2.277   5.479  1.00  0.00           H  
ATOM   2101  HG3 ARG   132       9.430  -2.503   5.104  1.00  0.00           H  
ATOM   2102  CD  ARG   132       8.664  -0.439   5.055  1.00  0.00           C  
ATOM   2103  HD2 ARG   132       7.862   0.075   4.526  1.00  0.00           H  
ATOM   2104  HD3 ARG   132       8.622  -0.131   6.099  1.00  0.00           H  
ATOM   2105  NE  ARG   132       9.978   0.007   4.565  1.00  0.00           N  
ATOM   2106  HE  ARG   132      10.393  -0.655   3.925  1.00  0.00           H  
ATOM   2107  CZ  ARG   132      10.577   1.095   4.888  1.00  0.00           C  
ATOM   2108  NH1 ARG   132      10.121   2.092   5.535  1.00  0.00           N  
ATOM   2109 HH11 ARG   132       9.124   2.192   5.661  1.00  0.00           H  
ATOM   2110 HH12 ARG   132      10.720   2.905   5.514  1.00  0.00           H  
ATOM   2111  NH2 ARG   132      11.781   1.292   4.456  1.00  0.00           N  
ATOM   2112 HH21 ARG   132      12.226   0.703   3.767  1.00  0.00           H  
ATOM   2113 HH22 ARG   132      12.273   2.074   4.864  1.00  0.00           H  
ATOM   2114  C   ARG   132       6.889  -3.798   1.848  1.00  0.00           C  
ATOM   2115  O   ARG   132       7.272  -4.303   0.791  1.00  0.00           O  
ATOM   2116  N   LEU   133       5.615  -3.240   1.921  1.00  0.00           N  
ATOM   2117  H   LEU   133       5.397  -2.914   2.852  1.00  0.00           H  
ATOM   2118  CA  LEU   133       4.489  -3.284   0.929  1.00  0.00           C  
ATOM   2119  HA  LEU   133       4.901  -3.246  -0.079  1.00  0.00           H  
ATOM   2120  CB  LEU   133       3.486  -4.439   1.234  1.00  0.00           C  
ATOM   2121  HB2 LEU   133       3.153  -4.411   2.272  1.00  0.00           H  
ATOM   2122  HB3 LEU   133       2.614  -4.290   0.598  1.00  0.00           H  
ATOM   2123  CG  LEU   133       4.099  -5.805   0.985  1.00  0.00           C  
ATOM   2124  HG  LEU   133       5.011  -5.640   0.412  1.00  0.00           H  
ATOM   2125  CD1 LEU   133       4.490  -6.500   2.366  1.00  0.00           C  
ATOM   2126 HD11 LEU   133       5.209  -7.302   2.199  1.00  0.00           H  
ATOM   2127 HD12 LEU   133       4.951  -5.798   3.061  1.00  0.00           H  
ATOM   2128 HD13 LEU   133       3.635  -6.995   2.828  1.00  0.00           H  
ATOM   2129  CD2 LEU   133       3.302  -6.878   0.098  1.00  0.00           C  
ATOM   2130 HD21 LEU   133       2.358  -7.152   0.570  1.00  0.00           H  
ATOM   2131 HD22 LEU   133       3.122  -6.370  -0.849  1.00  0.00           H  
ATOM   2132 HD23 LEU   133       3.857  -7.779  -0.164  1.00  0.00           H  
ATOM   2133  C   LEU   133       3.689  -2.008   1.072  1.00  0.00           C  
ATOM   2134  O   LEU   133       3.189  -1.622   2.154  1.00  0.00           O  
ATOM   2135  N   ILE   134       3.316  -1.415  -0.058  1.00  0.00           N  
ATOM   2136  H   ILE   134       3.746  -1.728  -0.917  1.00  0.00           H  
ATOM   2137  CA  ILE   134       2.150  -0.548  -0.301  1.00  0.00           C  
ATOM   2138  HA  ILE   134       1.697  -0.132   0.598  1.00  0.00           H  
ATOM   2139  CB  ILE   134       2.660   0.588  -1.159  1.00  0.00           C  
ATOM   2140  HB  ILE   134       3.279   0.246  -1.988  1.00  0.00           H  
ATOM   2141  CG2 ILE   134       1.420   1.457  -1.623  1.00  0.00           C  
ATOM   2142 HG21 ILE   134       1.747   2.308  -2.220  1.00  0.00           H  
ATOM   2143 HG22 ILE   134       0.835   0.845  -2.309  1.00  0.00           H  
ATOM   2144 HG23 ILE   134       0.845   1.645  -0.716  1.00  0.00           H  
ATOM   2145  CG1 ILE   134       3.570   1.530  -0.296  1.00  0.00           C  
ATOM   2146 HG12 ILE   134       2.985   1.802   0.583  1.00  0.00           H  
ATOM   2147 HG13 ILE   134       4.394   0.935   0.099  1.00  0.00           H  
ATOM   2148  CD1 ILE   134       4.275   2.742  -0.934  1.00  0.00           C  
ATOM   2149 HD11 ILE   134       4.745   2.486  -1.883  1.00  0.00           H  
ATOM   2150 HD12 ILE   134       3.522   3.515  -1.086  1.00  0.00           H  
ATOM   2151 HD13 ILE   134       5.095   3.023  -0.272  1.00  0.00           H  
ATOM   2152  C   ILE   134       1.065  -1.354  -0.952  1.00  0.00           C  
ATOM   2153  O   ILE   134       1.239  -2.077  -1.917  1.00  0.00           O  
ATOM   2154  N   GLY   135      -0.168  -1.174  -0.424  1.00  0.00           N  
ATOM   2155  H   GLY   135      -0.315  -0.636   0.417  1.00  0.00           H  
ATOM   2156  CA  GLY   135      -1.383  -1.785  -0.944  1.00  0.00           C  
ATOM   2157  HA2 GLY   135      -1.336  -2.341  -1.880  1.00  0.00           H  
ATOM   2158  HA3 GLY   135      -1.728  -2.533  -0.230  1.00  0.00           H  
ATOM   2159  C   GLY   135      -2.440  -0.744  -1.021  1.00  0.00           C  
ATOM   2160  O   GLY   135      -2.618   0.051  -0.090  1.00  0.00           O  
ATOM   2161  N   HIE   136      -3.148  -0.682  -2.139  1.00  0.00           N  
ATOM   2162  H   HIE   136      -2.933  -1.244  -2.951  1.00  0.00           H  
ATOM   2163  CA  HIE   136      -4.190   0.300  -2.388  1.00  0.00           C  
ATOM   2164  HA  HIE   136      -4.241   0.968  -1.528  1.00  0.00           H  
ATOM   2165  CB  HIE   136      -3.758   1.063  -3.648  1.00  0.00           C  
ATOM   2166  HB2 HIE   136      -2.788   1.504  -3.418  1.00  0.00           H  
ATOM   2167  HB3 HIE   136      -3.567   0.493  -4.557  1.00  0.00           H  
ATOM   2168  CG  HIE   136      -4.667   2.272  -3.982  1.00  0.00           C  
ATOM   2169  ND1 HIE   136      -5.402   2.409  -5.168  1.00  0.00           N  
ATOM   2170  CE1 HIE   136      -6.135   3.524  -5.066  1.00  0.00           C  
ATOM   2171  HE1 HIE   136      -6.649   3.972  -5.904  1.00  0.00           H  
ATOM   2172  NE2 HIE   136      -5.977   4.088  -3.840  1.00  0.00           N  
ATOM   2173  HE2 HIE   136      -6.311   5.016  -3.620  1.00  0.00           H  
ATOM   2174  CD2 HIE   136      -5.016   3.339  -3.164  1.00  0.00           C  
ATOM   2175  HD2 HIE   136      -4.794   3.505  -2.120  1.00  0.00           H  
ATOM   2176  C   HIE   136      -5.553  -0.445  -2.493  1.00  0.00           C  
ATOM   2177  O   HIE   136      -5.655  -1.458  -3.226  1.00  0.00           O  
ATOM   2178  N   SER   137      -6.600  -0.144  -1.694  1.00  0.00           N  
ATOM   2179  H   SER   137      -6.566   0.613  -1.027  1.00  0.00           H  
ATOM   2180  CA  SER   137      -7.958  -0.774  -1.901  1.00  0.00           C  
ATOM   2181  HA  SER   137      -8.639  -0.407  -1.134  1.00  0.00           H  
ATOM   2182  CB  SER   137      -8.471  -0.279  -3.283  1.00  0.00           C  
ATOM   2183  HB2 SER   137      -8.572   0.806  -3.244  1.00  0.00           H  
ATOM   2184  HB3 SER   137      -7.690  -0.487  -4.014  1.00  0.00           H  
ATOM   2185  OG  SER   137      -9.677  -0.972  -3.698  1.00  0.00           O  
ATOM   2186  HG  SER   137     -10.307  -0.258  -3.819  1.00  0.00           H  
ATOM   2187  C   SER   137      -8.057  -2.310  -1.694  1.00  0.00           C  
ATOM   2188  O   SER   137      -7.713  -2.814  -0.635  1.00  0.00           O  
ATOM   2189  N   LEU   138      -8.486  -3.147  -2.645  1.00  0.00           N  
ATOM   2190  H   LEU   138      -8.911  -2.641  -3.408  1.00  0.00           H  
ATOM   2191  CA  LEU   138      -8.257  -4.621  -2.633  1.00  0.00           C  
ATOM   2192  HA  LEU   138      -8.720  -5.183  -1.823  1.00  0.00           H  
ATOM   2193  CB  LEU   138      -8.860  -5.197  -3.975  1.00  0.00           C  
ATOM   2194  HB2 LEU   138      -8.416  -4.810  -4.893  1.00  0.00           H  
ATOM   2195  HB3 LEU   138      -8.516  -6.228  -4.052  1.00  0.00           H  
ATOM   2196  CG  LEU   138     -10.367  -4.990  -4.126  1.00  0.00           C  
ATOM   2197  HG  LEU   138     -10.715  -3.958  -4.068  1.00  0.00           H  
ATOM   2198  CD1 LEU   138     -10.839  -5.545  -5.446  1.00  0.00           C  
ATOM   2199 HD11 LEU   138     -11.886  -5.285  -5.605  1.00  0.00           H  
ATOM   2200 HD12 LEU   138     -10.379  -5.110  -6.333  1.00  0.00           H  
ATOM   2201 HD13 LEU   138     -10.668  -6.615  -5.568  1.00  0.00           H  
ATOM   2202  CD2 LEU   138     -11.264  -5.786  -3.154  1.00  0.00           C  
ATOM   2203 HD21 LEU   138     -12.303  -5.755  -3.480  1.00  0.00           H  
ATOM   2204 HD22 LEU   138     -10.977  -6.836  -3.096  1.00  0.00           H  
ATOM   2205 HD23 LEU   138     -11.166  -5.431  -2.128  1.00  0.00           H  
ATOM   2206  C   LEU   138      -6.718  -4.963  -2.520  1.00  0.00           C  
ATOM   2207  O   LEU   138      -6.368  -5.926  -1.861  1.00  0.00           O  
ATOM   2208  N   GLY   139      -5.797  -4.158  -3.125  1.00  0.00           N  
ATOM   2209  H   GLY   139      -6.146  -3.399  -3.693  1.00  0.00           H  
ATOM   2210  CA  GLY   139      -4.352  -4.283  -2.950  1.00  0.00           C  
ATOM   2211  HA2 GLY   139      -3.989  -5.207  -3.401  1.00  0.00           H  
ATOM   2212  HA3 GLY   139      -3.812  -3.586  -3.590  1.00  0.00           H  
ATOM   2213  C   GLY   139      -3.860  -4.237  -1.536  1.00  0.00           C  
ATOM   2214  O   GLY   139      -2.851  -4.745  -1.154  1.00  0.00           O  
ATOM   2215  N   ALA   140      -4.605  -3.627  -0.566  1.00  0.00           N  
ATOM   2216  H   ALA   140      -5.501  -3.191  -0.732  1.00  0.00           H  
ATOM   2217  CA  ALA   140      -4.218  -3.594   0.838  1.00  0.00           C  
ATOM   2218  HA  ALA   140      -3.144  -3.419   0.903  1.00  0.00           H  
ATOM   2219  CB  ALA   140      -4.934  -2.482   1.507  1.00  0.00           C  
ATOM   2220  HB1 ALA   140      -6.004  -2.588   1.331  1.00  0.00           H  
ATOM   2221  HB2 ALA   140      -4.765  -2.587   2.579  1.00  0.00           H  
ATOM   2222  HB3 ALA   140      -4.429  -1.564   1.206  1.00  0.00           H  
ATOM   2223  C   ALA   140      -4.577  -5.021   1.570  1.00  0.00           C  
ATOM   2224  O   ALA   140      -3.799  -5.709   2.208  1.00  0.00           O  
ATOM   2225  N   HIE   141      -5.798  -5.464   1.358  1.00  0.00           N  
ATOM   2226  H   HIE   141      -6.468  -4.979   0.779  1.00  0.00           H  
ATOM   2227  CA  HIE   141      -6.133  -6.897   1.735  1.00  0.00           C  
ATOM   2228  HA  HIE   141      -5.911  -7.020   2.795  1.00  0.00           H  
ATOM   2229  CB  HIE   141      -7.582  -7.272   1.569  1.00  0.00           C  
ATOM   2230  HB2 HIE   141      -7.863  -7.380   0.521  1.00  0.00           H  
ATOM   2231  HB3 HIE   141      -7.761  -8.250   2.013  1.00  0.00           H  
ATOM   2232  CG  HIE   141      -8.421  -6.193   2.083  1.00  0.00           C  
ATOM   2233  ND1 HIE   141      -8.534  -5.980   3.506  1.00  0.00           N  
ATOM   2234  CE1 HIE   141      -9.379  -4.943   3.695  1.00  0.00           C  
ATOM   2235  HE1 HIE   141      -9.541  -4.326   4.567  1.00  0.00           H  
ATOM   2236  NE2 HIE   141      -9.766  -4.429   2.463  1.00  0.00           N  
ATOM   2237  HE2 HIE   141     -10.388  -3.637   2.396  1.00  0.00           H  
ATOM   2238  CD2 HIE   141      -9.179  -5.233   1.496  1.00  0.00           C  
ATOM   2239  HD2 HIE   141      -9.361  -5.198   0.432  1.00  0.00           H  
ATOM   2240  C   HIE   141      -5.295  -7.958   1.008  1.00  0.00           C  
ATOM   2241  O   HIE   141      -4.850  -8.908   1.631  1.00  0.00           O  
ATOM   2242  N   THR   142      -5.106  -7.789  -0.257  1.00  0.00           N  
ATOM   2243  H   THR   142      -5.533  -6.987  -0.698  1.00  0.00           H  
ATOM   2244  CA  THR   142      -4.028  -8.555  -1.094  1.00  0.00           C  
ATOM   2245  HA  THR   142      -4.385  -9.581  -1.185  1.00  0.00           H  
ATOM   2246  CB  THR   142      -3.883  -8.040  -2.502  1.00  0.00           C  
ATOM   2247  HB  THR   142      -3.441  -7.044  -2.537  1.00  0.00           H  
ATOM   2248  CG2 THR   142      -2.978  -8.888  -3.409  1.00  0.00           C  
ATOM   2249 HG21 THR   142      -3.244  -9.941  -3.323  1.00  0.00           H  
ATOM   2250 HG22 THR   142      -3.120  -8.579  -4.444  1.00  0.00           H  
ATOM   2251 HG23 THR   142      -1.916  -8.856  -3.162  1.00  0.00           H  
ATOM   2252  OG1 THR   142      -5.154  -8.024  -3.213  1.00  0.00           O  
ATOM   2253  HG1 THR   142      -5.730  -7.437  -2.718  1.00  0.00           H  
ATOM   2254  C   THR   142      -2.604  -8.576  -0.351  1.00  0.00           C  
ATOM   2255  O   THR   142      -2.098  -9.680  -0.196  1.00  0.00           O  
ATOM   2256  N   SER   143      -2.013  -7.435   0.017  1.00  0.00           N  
ATOM   2257  H   SER   143      -2.481  -6.607  -0.324  1.00  0.00           H  
ATOM   2258  CA  SER   143      -0.794  -7.266   0.853  1.00  0.00           C  
ATOM   2259  HA  SER   143       0.027  -7.761   0.335  1.00  0.00           H  
ATOM   2260  CB  SER   143      -0.396  -5.855   1.061  1.00  0.00           C  
ATOM   2261  HB2 SER   143      -1.192  -5.288   1.544  1.00  0.00           H  
ATOM   2262  HB3 SER   143       0.534  -5.777   1.624  1.00  0.00           H  
ATOM   2263  OG  SER   143      -0.338  -5.279  -0.205  1.00  0.00           O  
ATOM   2264  HG  SER   143      -1.198  -4.896  -0.393  1.00  0.00           H  
ATOM   2265  C   SER   143      -1.013  -8.004   2.153  1.00  0.00           C  
ATOM   2266  O   SER   143      -0.052  -8.623   2.643  1.00  0.00           O  
ATOM   2267  N   GLY   144      -2.172  -7.956   2.835  1.00  0.00           N  
ATOM   2268  H   GLY   144      -2.855  -7.272   2.539  1.00  0.00           H  
ATOM   2269  CA  GLY   144      -2.574  -8.812   3.944  1.00  0.00           C  
ATOM   2270  HA2 GLY   144      -1.926  -8.508   4.765  1.00  0.00           H  
ATOM   2271  HA3 GLY   144      -3.625  -8.638   4.176  1.00  0.00           H  
ATOM   2272  C   GLY   144      -2.581 -10.268   3.695  1.00  0.00           C  
ATOM   2273  O   GLY   144      -1.995 -10.963   4.547  1.00  0.00           O  
ATOM   2274  N   PHE   145      -3.018 -10.755   2.522  1.00  0.00           N  
ATOM   2275  H   PHE   145      -3.515 -10.107   1.927  1.00  0.00           H  
ATOM   2276  CA  PHE   145      -2.923 -12.196   2.225  1.00  0.00           C  
ATOM   2277  HA  PHE   145      -3.169 -12.771   3.117  1.00  0.00           H  
ATOM   2278  CB  PHE   145      -3.896 -12.566   1.137  1.00  0.00           C  
ATOM   2279  HB2 PHE   145      -3.816 -12.069   0.170  1.00  0.00           H  
ATOM   2280  HB3 PHE   145      -3.797 -13.649   1.062  1.00  0.00           H  
ATOM   2281  CG  PHE   145      -5.316 -12.448   1.601  1.00  0.00           C  
ATOM   2282  CD1 PHE   145      -5.865 -13.151   2.643  1.00  0.00           C  
ATOM   2283  HD1 PHE   145      -5.340 -13.968   3.116  1.00  0.00           H  
ATOM   2284  CE1 PHE   145      -7.139 -12.903   3.102  1.00  0.00           C  
ATOM   2285  HE1 PHE   145      -7.496 -13.469   3.949  1.00  0.00           H  
ATOM   2286  CZ  PHE   145      -7.911 -11.956   2.386  1.00  0.00           C  
ATOM   2287  HZ  PHE   145      -8.966 -11.809   2.563  1.00  0.00           H  
ATOM   2288  CE2 PHE   145      -7.422 -11.158   1.403  1.00  0.00           C  
ATOM   2289  HE2 PHE   145      -8.051 -10.482   0.843  1.00  0.00           H  
ATOM   2290  CD2 PHE   145      -6.083 -11.424   0.961  1.00  0.00           C  
ATOM   2291  HD2 PHE   145      -5.581 -10.851   0.196  1.00  0.00           H  
ATOM   2292  C   PHE   145      -1.516 -12.745   1.916  1.00  0.00           C  
ATOM   2293  O   PHE   145      -1.304 -13.920   2.041  1.00  0.00           O  
ATOM   2294  N   ALA   146      -0.639 -11.861   1.530  1.00  0.00           N  
ATOM   2295  H   ALA   146      -0.929 -10.913   1.336  1.00  0.00           H  
ATOM   2296  CA  ALA   146       0.765 -12.081   1.377  1.00  0.00           C  
ATOM   2297  HA  ALA   146       0.924 -13.057   0.918  1.00  0.00           H  
ATOM   2298  CB  ALA   146       1.308 -10.955   0.427  1.00  0.00           C  
ATOM   2299  HB1 ALA   146       0.652 -10.753  -0.420  1.00  0.00           H  
ATOM   2300  HB2 ALA   146       1.366 -10.053   1.036  1.00  0.00           H  
ATOM   2301  HB3 ALA   146       2.312 -11.135   0.043  1.00  0.00           H  
ATOM   2302  C   ALA   146       1.447 -12.094   2.767  1.00  0.00           C  
ATOM   2303  O   ALA   146       2.113 -13.042   3.248  1.00  0.00           O  
ATOM   2304  N   GLY   147       1.187 -11.135   3.639  1.00  0.00           N  
ATOM   2305  H   GLY   147       0.658 -10.342   3.304  1.00  0.00           H  
ATOM   2306  CA  GLY   147       1.642 -11.130   5.043  1.00  0.00           C  
ATOM   2307  HA2 GLY   147       2.731 -11.110   5.089  1.00  0.00           H  
ATOM   2308  HA3 GLY   147       1.273 -10.238   5.549  1.00  0.00           H  
ATOM   2309  C   GLY   147       1.205 -12.282   5.933  1.00  0.00           C  
ATOM   2310  O   GLY   147       2.019 -12.781   6.705  1.00  0.00           O  
ATOM   2311  N   LYS   148      -0.066 -12.781   5.692  1.00  0.00           N  
ATOM   2312  H   LYS   148      -0.701 -12.272   5.093  1.00  0.00           H  
ATOM   2313  CA  LYS   148      -0.540 -14.051   6.236  1.00  0.00           C  
ATOM   2314  HA  LYS   148      -0.392 -14.129   7.313  1.00  0.00           H  
ATOM   2315  CB  LYS   148      -2.064 -14.244   5.988  1.00  0.00           C  
ATOM   2316  HB2 LYS   148      -2.301 -13.822   5.012  1.00  0.00           H  
ATOM   2317  HB3 LYS   148      -2.382 -15.269   6.182  1.00  0.00           H  
ATOM   2318  CG  LYS   148      -2.937 -13.419   6.941  1.00  0.00           C  
ATOM   2319  HG2 LYS   148      -2.958 -13.709   7.991  1.00  0.00           H  
ATOM   2320  HG3 LYS   148      -2.596 -12.386   6.860  1.00  0.00           H  
ATOM   2321  CD  LYS   148      -4.426 -13.427   6.505  1.00  0.00           C  
ATOM   2322  HD2 LYS   148      -4.516 -13.063   5.482  1.00  0.00           H  
ATOM   2323  HD3 LYS   148      -4.754 -14.464   6.568  1.00  0.00           H  
ATOM   2324  CE  LYS   148      -5.268 -12.542   7.390  1.00  0.00           C  
ATOM   2325  HE2 LYS   148      -6.322 -12.676   7.146  1.00  0.00           H  
ATOM   2326  HE3 LYS   148      -5.067 -12.883   8.406  1.00  0.00           H  
ATOM   2327  NZ  LYS   148      -5.049 -11.126   7.191  1.00  0.00           N  
ATOM   2328  HZ1 LYS   148      -4.132 -10.924   7.563  1.00  0.00           H  
ATOM   2329  HZ2 LYS   148      -4.948 -10.874   6.219  1.00  0.00           H  
ATOM   2330  HZ3 LYS   148      -5.686 -10.451   7.588  1.00  0.00           H  
ATOM   2331  C   LYS   148       0.201 -15.219   5.603  1.00  0.00           C  
ATOM   2332  O   LYS   148       0.696 -16.124   6.283  1.00  0.00           O  
ATOM   2333  N   LYS   149       0.253 -15.284   4.288  1.00  0.00           N  
ATOM   2334  H   LYS   149      -0.349 -14.611   3.836  1.00  0.00           H  
ATOM   2335  CA  LYS   149       0.816 -16.388   3.502  1.00  0.00           C  
ATOM   2336  HA  LYS   149       0.382 -17.280   3.952  1.00  0.00           H  
ATOM   2337  CB  LYS   149       0.391 -16.275   2.043  1.00  0.00           C  
ATOM   2338  HB2 LYS   149      -0.659 -16.021   1.903  1.00  0.00           H  
ATOM   2339  HB3 LYS   149       0.887 -15.456   1.521  1.00  0.00           H  
ATOM   2340  CG  LYS   149       0.659 -17.506   1.213  1.00  0.00           C  
ATOM   2341  HG2 LYS   149       0.393 -17.282   0.180  1.00  0.00           H  
ATOM   2342  HG3 LYS   149       1.725 -17.728   1.265  1.00  0.00           H  
ATOM   2343  CD  LYS   149      -0.220 -18.705   1.617  1.00  0.00           C  
ATOM   2344  HD2 LYS   149       0.066 -19.045   2.613  1.00  0.00           H  
ATOM   2345  HD3 LYS   149      -1.263 -18.390   1.600  1.00  0.00           H  
ATOM   2346  CE  LYS   149      -0.105 -19.919   0.719  1.00  0.00           C  
ATOM   2347  HE2 LYS   149      -0.493 -19.568  -0.238  1.00  0.00           H  
ATOM   2348  HE3 LYS   149       0.932 -20.226   0.583  1.00  0.00           H  
ATOM   2349  NZ  LYS   149      -1.038 -21.047   1.144  1.00  0.00           N  
ATOM   2350  HZ1 LYS   149      -0.954 -21.257   2.129  1.00  0.00           H  
ATOM   2351  HZ2 LYS   149      -2.000 -20.805   0.954  1.00  0.00           H  
ATOM   2352  HZ3 LYS   149      -0.872 -21.904   0.637  1.00  0.00           H  
ATOM   2353  C   LYS   149       2.320 -16.568   3.639  1.00  0.00           C  
ATOM   2354  O   LYS   149       2.748 -17.655   3.655  1.00  0.00           O  
ATOM   2355  N   VAL   150       3.094 -15.496   3.945  1.00  0.00           N  
ATOM   2356  H   VAL   150       2.720 -14.565   3.825  1.00  0.00           H  
ATOM   2357  CA  VAL   150       4.529 -15.688   4.295  1.00  0.00           C  
ATOM   2358  HA  VAL   150       4.901 -16.482   3.647  1.00  0.00           H  
ATOM   2359  CB  VAL   150       5.395 -14.493   4.004  1.00  0.00           C  
ATOM   2360  HB  VAL   150       6.447 -14.654   4.236  1.00  0.00           H  
ATOM   2361  CG1 VAL   150       5.240 -14.099   2.550  1.00  0.00           C  
ATOM   2362 HG11 VAL   150       5.236 -14.994   1.929  1.00  0.00           H  
ATOM   2363 HG12 VAL   150       4.316 -13.554   2.358  1.00  0.00           H  
ATOM   2364 HG13 VAL   150       6.020 -13.439   2.168  1.00  0.00           H  
ATOM   2365  CG2 VAL   150       4.991 -13.303   4.886  1.00  0.00           C  
ATOM   2366 HG21 VAL   150       5.214 -13.438   5.944  1.00  0.00           H  
ATOM   2367 HG22 VAL   150       5.483 -12.357   4.657  1.00  0.00           H  
ATOM   2368 HG23 VAL   150       3.912 -13.185   4.790  1.00  0.00           H  
ATOM   2369  C   VAL   150       4.757 -16.170   5.737  1.00  0.00           C  
ATOM   2370  O   VAL   150       5.719 -16.794   6.020  1.00  0.00           O  
ATOM   2371  N   GLN   151       3.800 -15.857   6.650  1.00  0.00           N  
ATOM   2372  H   GLN   151       2.992 -15.317   6.375  1.00  0.00           H  
ATOM   2373  CA  GLN   151       3.683 -16.509   7.941  1.00  0.00           C  
ATOM   2374  HA  GLN   151       4.693 -16.519   8.351  1.00  0.00           H  
ATOM   2375  CB  GLN   151       2.738 -15.700   8.834  1.00  0.00           C  
ATOM   2376  HB2 GLN   151       1.815 -15.497   8.291  1.00  0.00           H  
ATOM   2377  HB3 GLN   151       2.496 -16.254   9.741  1.00  0.00           H  
ATOM   2378  CG  GLN   151       3.322 -14.359   9.326  1.00  0.00           C  
ATOM   2379  HG2 GLN   151       4.181 -14.384   9.996  1.00  0.00           H  
ATOM   2380  HG3 GLN   151       3.706 -13.860   8.437  1.00  0.00           H  
ATOM   2381  CD  GLN   151       2.355 -13.372  10.040  1.00  0.00           C  
ATOM   2382  OE1 GLN   151       2.172 -13.466  11.282  1.00  0.00           O  
ATOM   2383  NE2 GLN   151       1.799 -12.408   9.402  1.00  0.00           N  
ATOM   2384 HE21 GLN   151       1.218 -11.813   9.974  1.00  0.00           H  
ATOM   2385 HE22 GLN   151       1.881 -12.297   8.401  1.00  0.00           H  
ATOM   2386  C   GLN   151       3.276 -17.971   7.801  1.00  0.00           C  
ATOM   2387  O   GLN   151       3.830 -18.843   8.510  1.00  0.00           O  
ATOM   2388  N   GLU   152       2.419 -18.391   6.827  1.00  0.00           N  
ATOM   2389  H   GLU   152       2.036 -17.751   6.145  1.00  0.00           H  
ATOM   2390  CA  GLU   152       2.179 -19.843   6.620  1.00  0.00           C  
ATOM   2391  HA  GLU   152       1.959 -20.196   7.627  1.00  0.00           H  
ATOM   2392  CB  GLU   152       0.993 -20.054   5.646  1.00  0.00           C  
ATOM   2393  HB2 GLU   152       0.105 -19.625   6.109  1.00  0.00           H  
ATOM   2394  HB3 GLU   152       1.087 -19.584   4.667  1.00  0.00           H  
ATOM   2395  CG  GLU   152       0.749 -21.549   5.435  1.00  0.00           C  
ATOM   2396  HG2 GLU   152       1.650 -22.047   5.077  1.00  0.00           H  
ATOM   2397  HG3 GLU   152       0.622 -21.982   6.428  1.00  0.00           H  
ATOM   2398  CD  GLU   152      -0.481 -21.812   4.526  1.00  0.00           C  
ATOM   2399  OE1 GLU   152      -1.082 -20.936   3.861  1.00  0.00           O  
ATOM   2400  OE2 GLU   152      -0.854 -22.994   4.411  1.00  0.00           O  
ATOM   2401  C   GLU   152       3.412 -20.606   6.051  1.00  0.00           C  
ATOM   2402  O   GLU   152       3.628 -21.667   6.658  1.00  0.00           O  
ATOM   2403  N   LEU   153       4.191 -20.038   5.117  1.00  0.00           N  
ATOM   2404  H   LEU   153       3.914 -19.120   4.800  1.00  0.00           H  
ATOM   2405  CA  LEU   153       5.507 -20.540   4.637  1.00  0.00           C  
ATOM   2406  HA  LEU   153       5.395 -21.605   4.431  1.00  0.00           H  
ATOM   2407  CB  LEU   153       5.944 -19.983   3.266  1.00  0.00           C  
ATOM   2408  HB2 LEU   153       6.312 -18.978   3.475  1.00  0.00           H  
ATOM   2409  HB3 LEU   153       6.711 -20.624   2.831  1.00  0.00           H  
ATOM   2410  CG  LEU   153       4.827 -19.934   2.219  1.00  0.00           C  
ATOM   2411  HG  LEU   153       4.013 -19.449   2.758  1.00  0.00           H  
ATOM   2412  CD1 LEU   153       5.093 -19.058   0.981  1.00  0.00           C  
ATOM   2413 HD11 LEU   153       6.069 -19.287   0.554  1.00  0.00           H  
ATOM   2414 HD12 LEU   153       4.378 -19.152   0.163  1.00  0.00           H  
ATOM   2415 HD13 LEU   153       5.228 -18.018   1.278  1.00  0.00           H  
ATOM   2416  CD2 LEU   153       4.582 -21.368   1.699  1.00  0.00           C  
ATOM   2417 HD21 LEU   153       3.666 -21.312   1.112  1.00  0.00           H  
ATOM   2418 HD22 LEU   153       5.384 -21.727   1.053  1.00  0.00           H  
ATOM   2419 HD23 LEU   153       4.374 -22.020   2.547  1.00  0.00           H  
ATOM   2420  C   LEU   153       6.594 -20.474   5.714  1.00  0.00           C  
ATOM   2421  O   LEU   153       7.663 -21.059   5.546  1.00  0.00           O  
ATOM   2422  N   ARG   154       6.328 -19.826   6.904  1.00  0.00           N  
ATOM   2423  H   ARG   154       5.386 -19.523   7.103  1.00  0.00           H  
ATOM   2424  CA  ARG   154       7.192 -19.712   8.062  1.00  0.00           C  
ATOM   2425  HA  ARG   154       6.704 -19.124   8.840  1.00  0.00           H  
ATOM   2426  CB  ARG   154       7.485 -21.123   8.702  1.00  0.00           C  
ATOM   2427  HB2 ARG   154       8.283 -21.571   8.108  1.00  0.00           H  
ATOM   2428  HB3 ARG   154       7.933 -20.951   9.680  1.00  0.00           H  
ATOM   2429  CG  ARG   154       6.355 -22.143   8.953  1.00  0.00           C  
ATOM   2430  HG2 ARG   154       6.024 -22.561   8.003  1.00  0.00           H  
ATOM   2431  HG3 ARG   154       6.680 -22.981   9.569  1.00  0.00           H  
ATOM   2432  CD  ARG   154       5.117 -21.561   9.664  1.00  0.00           C  
ATOM   2433  HD2 ARG   154       5.512 -20.953  10.478  1.00  0.00           H  
ATOM   2434  HD3 ARG   154       4.651 -20.840   8.992  1.00  0.00           H  
ATOM   2435  NE  ARG   154       4.219 -22.592  10.121  1.00  0.00           N  
ATOM   2436  HE  ARG   154       4.578 -23.470  10.470  1.00  0.00           H  
ATOM   2437  CZ  ARG   154       2.910 -22.630   9.944  1.00  0.00           C  
ATOM   2438  NH1 ARG   154       2.195 -21.519   9.761  1.00  0.00           N  
ATOM   2439 HH11 ARG   154       2.591 -20.614   9.967  1.00  0.00           H  
ATOM   2440 HH12 ARG   154       1.204 -21.692   9.669  1.00  0.00           H  
ATOM   2441  NH2 ARG   154       2.285 -23.692   9.845  1.00  0.00           N  
ATOM   2442 HH21 ARG   154       1.277 -23.759   9.839  1.00  0.00           H  
ATOM   2443 HH22 ARG   154       2.757 -24.554   9.615  1.00  0.00           H  
ATOM   2444  C   ARG   154       8.491 -18.918   7.620  1.00  0.00           C  
ATOM   2445  O   ARG   154       9.540 -19.172   8.176  1.00  0.00           O  
ATOM   2446  N   LEU   155       8.352 -17.867   6.781  1.00  0.00           N  
ATOM   2447  H   LEU   155       7.461 -17.527   6.447  1.00  0.00           H  
ATOM   2448  CA  LEU   155       9.443 -16.979   6.454  1.00  0.00           C  
ATOM   2449  HA  LEU   155      10.263 -17.653   6.204  1.00  0.00           H  
ATOM   2450  CB  LEU   155       9.189 -16.252   5.118  1.00  0.00           C  
ATOM   2451  HB2 LEU   155       8.406 -15.493   5.138  1.00  0.00           H  
ATOM   2452  HB3 LEU   155      10.101 -15.691   4.916  1.00  0.00           H  
ATOM   2453  CG  LEU   155       9.132 -17.166   3.872  1.00  0.00           C  
ATOM   2454  HG  LEU   155       8.371 -17.871   4.208  1.00  0.00           H  
ATOM   2455  CD1 LEU   155       8.504 -16.418   2.707  1.00  0.00           C  
ATOM   2456 HD11 LEU   155       8.324 -17.152   1.921  1.00  0.00           H  
ATOM   2457 HD12 LEU   155       7.613 -15.882   3.031  1.00  0.00           H  
ATOM   2458 HD13 LEU   155       9.167 -15.736   2.175  1.00  0.00           H  
ATOM   2459  CD2 LEU   155      10.487 -17.834   3.417  1.00  0.00           C  
ATOM   2460 HD21 LEU   155      11.051 -17.026   2.951  1.00  0.00           H  
ATOM   2461 HD22 LEU   155      11.090 -18.294   4.200  1.00  0.00           H  
ATOM   2462 HD23 LEU   155      10.177 -18.475   2.591  1.00  0.00           H  
ATOM   2463  C   LEU   155       9.732 -15.987   7.588  1.00  0.00           C  
ATOM   2464  O   LEU   155      10.880 -15.510   7.663  1.00  0.00           O  
ATOM   2465  N   GLY   156       8.769 -15.662   8.446  1.00  0.00           N  
ATOM   2466  H   GLY   156       7.884 -16.119   8.277  1.00  0.00           H  
ATOM   2467  CA  GLY   156       8.733 -14.526   9.317  1.00  0.00           C  
ATOM   2468  HA2 GLY   156       8.402 -14.873  10.296  1.00  0.00           H  
ATOM   2469  HA3 GLY   156       9.777 -14.217   9.367  1.00  0.00           H  
ATOM   2470  C   GLY   156       7.800 -13.470   8.864  1.00  0.00           C  
ATOM   2471  O   GLY   156       6.809 -13.751   8.164  1.00  0.00           O  
ATOM   2472  N   LYS   157       8.062 -12.224   9.336  1.00  0.00           N  
ATOM   2473  H   LYS   157       8.924 -11.958   9.791  1.00  0.00           H  
ATOM   2474  CA  LYS   157       7.081 -11.123   9.099  1.00  0.00           C  
ATOM   2475  HA  LYS   157       6.164 -11.425   8.593  1.00  0.00           H  
ATOM   2476  CB  LYS   157       6.597 -10.507  10.460  1.00  0.00           C  
ATOM   2477  HB2 LYS   157       7.449 -10.115  11.016  1.00  0.00           H  
ATOM   2478  HB3 LYS   157       5.993  -9.616  10.290  1.00  0.00           H  
ATOM   2479  CG  LYS   157       5.754 -11.449  11.394  1.00  0.00           C  
ATOM   2480  HG2 LYS   157       4.731 -11.525  11.024  1.00  0.00           H  
ATOM   2481  HG3 LYS   157       6.154 -12.462  11.398  1.00  0.00           H  
ATOM   2482  CD  LYS   157       5.694 -11.040  12.841  1.00  0.00           C  
ATOM   2483  HD2 LYS   157       6.663 -10.981  13.338  1.00  0.00           H  
ATOM   2484  HD3 LYS   157       5.278 -10.032  12.833  1.00  0.00           H  
ATOM   2485  CE  LYS   157       4.745 -11.996  13.578  1.00  0.00           C  
ATOM   2486  HE2 LYS   157       3.757 -11.968  13.117  1.00  0.00           H  
ATOM   2487  HE3 LYS   157       5.038 -13.041  13.675  1.00  0.00           H  
ATOM   2488  NZ  LYS   157       4.404 -11.583  14.981  1.00  0.00           N  
ATOM   2489  HZ1 LYS   157       3.579 -12.048  15.332  1.00  0.00           H  
ATOM   2490  HZ2 LYS   157       5.147 -11.688  15.657  1.00  0.00           H  
ATOM   2491  HZ3 LYS   157       4.183 -10.598  14.965  1.00  0.00           H  
ATOM   2492  C   LYS   157       7.834  -9.995   8.339  1.00  0.00           C  
ATOM   2493  O   LYS   157       8.915  -9.550   8.826  1.00  0.00           O  
ATOM   2494  N   TYR   158       7.240  -9.555   7.310  1.00  0.00           N  
ATOM   2495  H   TYR   158       6.355  -9.990   7.095  1.00  0.00           H  
ATOM   2496  CA  TYR   158       7.596  -8.312   6.614  1.00  0.00           C  
ATOM   2497  HA  TYR   158       8.586  -8.363   6.162  1.00  0.00           H  
ATOM   2498  CB  TYR   158       6.398  -7.912   5.658  1.00  0.00           C  
ATOM   2499  HB2 TYR   158       5.497  -7.698   6.234  1.00  0.00           H  
ATOM   2500  HB3 TYR   158       6.638  -6.899   5.335  1.00  0.00           H  
ATOM   2501  CG  TYR   158       6.141  -8.803   4.526  1.00  0.00           C  
ATOM   2502  CD1 TYR   158       7.144  -9.014   3.567  1.00  0.00           C  
ATOM   2503  HD1 TYR   158       8.111  -8.541   3.653  1.00  0.00           H  
ATOM   2504  CE1 TYR   158       6.939  -9.778   2.409  1.00  0.00           C  
ATOM   2505  HE1 TYR   158       7.739  -9.866   1.690  1.00  0.00           H  
ATOM   2506  CZ  TYR   158       5.673 -10.368   2.177  1.00  0.00           C  
ATOM   2507  OH  TYR   158       5.505 -11.191   1.100  1.00  0.00           O  
ATOM   2508  HH  TYR   158       6.261 -11.366   0.534  1.00  0.00           H  
ATOM   2509  CE2 TYR   158       4.729 -10.197   3.145  1.00  0.00           C  
ATOM   2510  HE2 TYR   158       3.742 -10.605   2.984  1.00  0.00           H  
ATOM   2511  CD2 TYR   158       4.901  -9.425   4.335  1.00  0.00           C  
ATOM   2512  HD2 TYR   158       4.081  -9.300   5.026  1.00  0.00           H  
ATOM   2513  C   TYR   158       7.668  -7.162   7.619  1.00  0.00           C  
ATOM   2514  O   TYR   158       6.991  -7.210   8.636  1.00  0.00           O  
ATOM   2515  N   SER   159       8.533  -6.185   7.388  1.00  0.00           N  
ATOM   2516  H   SER   159       9.011  -6.129   6.501  1.00  0.00           H  
ATOM   2517  CA  SER   159       8.800  -5.162   8.389  1.00  0.00           C  
ATOM   2518  HA  SER   159       8.994  -5.749   9.287  1.00  0.00           H  
ATOM   2519  CB  SER   159      10.080  -4.347   8.061  1.00  0.00           C  
ATOM   2520  HB2 SER   159      10.886  -5.079   8.116  1.00  0.00           H  
ATOM   2521  HB3 SER   159       9.876  -3.910   7.084  1.00  0.00           H  
ATOM   2522  OG  SER   159      10.240  -3.360   9.026  1.00  0.00           O  
ATOM   2523  HG  SER   159      10.957  -2.841   8.653  1.00  0.00           H  
ATOM   2524  C   SER   159       7.635  -4.254   8.664  1.00  0.00           C  
ATOM   2525  O   SER   159       7.329  -3.865   9.782  1.00  0.00           O  
ATOM   2526  N   GLU   160       6.896  -3.983   7.531  1.00  0.00           N  
ATOM   2527  H   GLU   160       7.117  -4.329   6.608  1.00  0.00           H  
ATOM   2528  CA  GLU   160       5.702  -3.187   7.459  1.00  0.00           C  
ATOM   2529  HA  GLU   160       5.109  -3.483   8.325  1.00  0.00           H  
ATOM   2530  CB  GLU   160       6.068  -1.699   7.809  1.00  0.00           C  
ATOM   2531  HB2 GLU   160       6.589  -1.596   8.761  1.00  0.00           H  
ATOM   2532  HB3 GLU   160       6.870  -1.489   7.101  1.00  0.00           H  
ATOM   2533  CG  GLU   160       5.031  -0.629   7.588  1.00  0.00           C  
ATOM   2534  HG2 GLU   160       4.764  -0.666   6.532  1.00  0.00           H  
ATOM   2535  HG3 GLU   160       4.174  -0.808   8.238  1.00  0.00           H  
ATOM   2536  CD  GLU   160       5.536   0.823   7.838  1.00  0.00           C  
ATOM   2537  OE1 GLU   160       4.712   1.762   8.094  1.00  0.00           O  
ATOM   2538  OE2 GLU   160       6.813   1.077   7.816  1.00  0.00           O  
ATOM   2539  C   GLU   160       4.829  -3.305   6.183  1.00  0.00           C  
ATOM   2540  O   GLU   160       5.365  -3.244   5.107  1.00  0.00           O  
ATOM   2541  N   ILE   161       3.504  -3.467   6.418  1.00  0.00           N  
ATOM   2542  H   ILE   161       3.167  -3.467   7.370  1.00  0.00           H  
ATOM   2543  CA  ILE   161       2.443  -3.358   5.401  1.00  0.00           C  
ATOM   2544  HA  ILE   161       2.911  -3.374   4.416  1.00  0.00           H  
ATOM   2545  CB  ILE   161       1.371  -4.433   5.478  1.00  0.00           C  
ATOM   2546  HB  ILE   161       0.929  -4.429   6.474  1.00  0.00           H  
ATOM   2547  CG2 ILE   161       0.244  -4.261   4.422  1.00  0.00           C  
ATOM   2548 HG21 ILE   161       0.589  -4.355   3.392  1.00  0.00           H  
ATOM   2549 HG22 ILE   161      -0.561  -4.993   4.479  1.00  0.00           H  
ATOM   2550 HG23 ILE   161      -0.153  -3.247   4.480  1.00  0.00           H  
ATOM   2551  CG1 ILE   161       1.959  -5.857   5.291  1.00  0.00           C  
ATOM   2552 HG12 ILE   161       2.234  -6.093   4.263  1.00  0.00           H  
ATOM   2553 HG13 ILE   161       2.857  -5.925   5.906  1.00  0.00           H  
ATOM   2554  CD1 ILE   161       0.903  -6.853   5.693  1.00  0.00           C  
ATOM   2555 HD11 ILE   161      -0.031  -6.791   5.134  1.00  0.00           H  
ATOM   2556 HD12 ILE   161       1.179  -7.908   5.676  1.00  0.00           H  
ATOM   2557 HD13 ILE   161       0.596  -6.636   6.716  1.00  0.00           H  
ATOM   2558  C   ILE   161       1.884  -1.922   5.529  1.00  0.00           C  
ATOM   2559  O   ILE   161       1.476  -1.519   6.594  1.00  0.00           O  
ATOM   2560  N   ILE   162       1.667  -1.189   4.435  1.00  0.00           N  
ATOM   2561  H   ILE   162       2.094  -1.564   3.600  1.00  0.00           H  
ATOM   2562  CA  ILE   162       1.176   0.193   4.298  1.00  0.00           C  
ATOM   2563  HA  ILE   162       0.898   0.586   5.277  1.00  0.00           H  
ATOM   2564  CB  ILE   162       2.233   1.063   3.662  1.00  0.00           C  
ATOM   2565  HB  ILE   162       2.351   0.783   2.615  1.00  0.00           H  
ATOM   2566  CG2 ILE   162       1.686   2.530   3.550  1.00  0.00           C  
ATOM   2567 HG21 ILE   162       2.410   3.178   3.055  1.00  0.00           H  
ATOM   2568 HG22 ILE   162       0.740   2.421   3.019  1.00  0.00           H  
ATOM   2569 HG23 ILE   162       1.467   3.030   4.493  1.00  0.00           H  
ATOM   2570  CG1 ILE   162       3.548   1.078   4.418  1.00  0.00           C  
ATOM   2571 HG12 ILE   162       3.677   1.904   5.117  1.00  0.00           H  
ATOM   2572 HG13 ILE   162       3.651   0.100   4.888  1.00  0.00           H  
ATOM   2573  CD1 ILE   162       4.669   1.327   3.359  1.00  0.00           C  
ATOM   2574 HD11 ILE   162       4.582   0.730   2.452  1.00  0.00           H  
ATOM   2575 HD12 ILE   162       4.569   2.370   3.058  1.00  0.00           H  
ATOM   2576 HD13 ILE   162       5.577   1.122   3.927  1.00  0.00           H  
ATOM   2577  C   ILE   162      -0.010   0.017   3.390  1.00  0.00           C  
ATOM   2578  O   ILE   162       0.030  -0.427   2.239  1.00  0.00           O  
ATOM   2579  N   GLY   163      -1.167   0.289   4.020  1.00  0.00           N  
ATOM   2580  H   GLY   163      -1.109   0.488   5.008  1.00  0.00           H  
ATOM   2581  CA  GLY   163      -2.476   0.167   3.333  1.00  0.00           C  
ATOM   2582  HA2 GLY   163      -2.321  -0.205   2.320  1.00  0.00           H  
ATOM   2583  HA3 GLY   163      -3.232  -0.403   3.873  1.00  0.00           H  
ATOM   2584  C   GLY   163      -3.099   1.551   3.057  1.00  0.00           C  
ATOM   2585  O   GLY   163      -3.712   2.178   3.979  1.00  0.00           O  
ATOM   2586  N   LEU   164      -3.004   1.941   1.774  1.00  0.00           N  
ATOM   2587  H   LEU   164      -2.682   1.287   1.075  1.00  0.00           H  
ATOM   2588  CA  LEU   164      -3.684   3.046   1.190  1.00  0.00           C  
ATOM   2589  HA  LEU   164      -3.595   3.957   1.782  1.00  0.00           H  
ATOM   2590  CB  LEU   164      -2.957   3.459  -0.051  1.00  0.00           C  
ATOM   2591  HB2 LEU   164      -3.097   2.812  -0.917  1.00  0.00           H  
ATOM   2592  HB3 LEU   164      -3.359   4.419  -0.374  1.00  0.00           H  
ATOM   2593  CG  LEU   164      -1.388   3.546   0.035  1.00  0.00           C  
ATOM   2594  HG  LEU   164      -1.061   2.512   0.142  1.00  0.00           H  
ATOM   2595  CD1 LEU   164      -0.840   4.174  -1.248  1.00  0.00           C  
ATOM   2596 HD11 LEU   164      -1.068   5.238  -1.191  1.00  0.00           H  
ATOM   2597 HD12 LEU   164       0.241   4.266  -1.150  1.00  0.00           H  
ATOM   2598 HD13 LEU   164      -1.132   3.581  -2.115  1.00  0.00           H  
ATOM   2599  CD2 LEU   164      -1.003   4.475   1.127  1.00  0.00           C  
ATOM   2600 HD21 LEU   164       0.072   4.654   1.138  1.00  0.00           H  
ATOM   2601 HD22 LEU   164      -1.590   5.392   1.080  1.00  0.00           H  
ATOM   2602 HD23 LEU   164      -1.165   3.980   2.084  1.00  0.00           H  
ATOM   2603  C   LEU   164      -5.157   2.707   1.016  1.00  0.00           C  
ATOM   2604  O   LEU   164      -5.572   2.083   0.034  1.00  0.00           O  
ATOM   2605  N   ASP   165      -6.001   3.254   1.859  1.00  0.00           N  
ATOM   2606  H   ASP   165      -5.680   3.827   2.627  1.00  0.00           H  
ATOM   2607  CA  ASP   165      -7.466   3.058   1.934  1.00  0.00           C  
ATOM   2608  HA  ASP   165      -7.775   3.283   2.955  1.00  0.00           H  
ATOM   2609  CB  ASP   165      -8.023   4.128   0.981  1.00  0.00           C  
ATOM   2610  HB2 ASP   165      -7.477   5.059   1.128  1.00  0.00           H  
ATOM   2611  HB3 ASP   165      -7.803   3.840  -0.047  1.00  0.00           H  
ATOM   2612  CG  ASP   165      -9.530   4.412   1.164  1.00  0.00           C  
ATOM   2613  OD1 ASP   165     -10.392   4.435   0.245  1.00  0.00           O  
ATOM   2614  OD2 ASP   165      -9.964   4.589   2.311  1.00  0.00           O  
ATOM   2615  C   ASP   165      -7.911   1.594   1.683  1.00  0.00           C  
ATOM   2616  O   ASP   165      -8.457   1.333   0.589  1.00  0.00           O  
ATOM   2617  N   PRO   166      -7.793   0.640   2.670  1.00  0.00           N  
ATOM   2618  CD  PRO   166      -7.144   0.792   3.947  1.00  0.00           C  
ATOM   2619  HD2 PRO   166      -7.851   1.166   4.687  1.00  0.00           H  
ATOM   2620  HD3 PRO   166      -6.265   1.424   4.072  1.00  0.00           H  
ATOM   2621  CG  PRO   166      -6.755  -0.680   4.267  1.00  0.00           C  
ATOM   2622  HG2 PRO   166      -6.564  -0.815   5.332  1.00  0.00           H  
ATOM   2623  HG3 PRO   166      -5.800  -0.900   3.791  1.00  0.00           H  
ATOM   2624  CB  PRO   166      -7.957  -1.430   3.795  1.00  0.00           C  
ATOM   2625  HB2 PRO   166      -8.737  -1.232   4.531  1.00  0.00           H  
ATOM   2626  HB3 PRO   166      -7.818  -2.494   3.607  1.00  0.00           H  
ATOM   2627  CA  PRO   166      -8.265  -0.754   2.472  1.00  0.00           C  
ATOM   2628  HA  PRO   166      -7.623  -1.185   1.704  1.00  0.00           H  
ATOM   2629  C   PRO   166      -9.810  -0.753   2.054  1.00  0.00           C  
ATOM   2630  O   PRO   166     -10.618  -0.049   2.713  1.00  0.00           O  
ATOM   2631  N   ALA   167     -10.099  -1.562   1.000  1.00  0.00           N  
ATOM   2632  H   ALA   167      -9.312  -2.074   0.627  1.00  0.00           H  
ATOM   2633  CA  ALA   167     -11.464  -1.748   0.426  1.00  0.00           C  
ATOM   2634  HA  ALA   167     -11.863  -0.849  -0.044  1.00  0.00           H  
ATOM   2635  CB  ALA   167     -11.531  -2.769  -0.620  1.00  0.00           C  
ATOM   2636  HB1 ALA   167     -12.545  -2.821  -1.016  1.00  0.00           H  
ATOM   2637  HB2 ALA   167     -11.029  -2.432  -1.527  1.00  0.00           H  
ATOM   2638  HB3 ALA   167     -11.157  -3.707  -0.210  1.00  0.00           H  
ATOM   2639  C   ALA   167     -12.426  -2.035   1.535  1.00  0.00           C  
ATOM   2640  O   ALA   167     -12.195  -3.000   2.284  1.00  0.00           O  
ATOM   2641  N   GLY   168     -13.569  -1.424   1.504  1.00  0.00           N  
ATOM   2642  H   GLY   168     -13.519  -0.707   0.794  1.00  0.00           H  
ATOM   2643  CA  GLY   168     -14.717  -1.817   2.300  1.00  0.00           C  
ATOM   2644  HA2 GLY   168     -14.359  -2.024   3.308  1.00  0.00           H  
ATOM   2645  HA3 GLY   168     -15.462  -1.022   2.329  1.00  0.00           H  
ATOM   2646  C   GLY   168     -15.532  -2.947   1.697  1.00  0.00           C  
ATOM   2647  O   GLY   168     -15.487  -3.971   2.349  1.00  0.00           O  
ATOM   2648  N   PRO   169     -16.216  -2.795   0.565  1.00  0.00           N  
ATOM   2649  CD  PRO   169     -16.252  -1.613  -0.300  1.00  0.00           C  
ATOM   2650  HD2 PRO   169     -15.476  -1.777  -1.048  1.00  0.00           H  
ATOM   2651  HD3 PRO   169     -16.140  -0.638   0.174  1.00  0.00           H  
ATOM   2652  CG  PRO   169     -17.541  -1.705  -1.086  1.00  0.00           C  
ATOM   2653  HG2 PRO   169     -17.558  -1.320  -2.106  1.00  0.00           H  
ATOM   2654  HG3 PRO   169     -18.365  -1.348  -0.469  1.00  0.00           H  
ATOM   2655  CB  PRO   169     -17.796  -3.220  -1.086  1.00  0.00           C  
ATOM   2656  HB2 PRO   169     -17.294  -3.661  -1.947  1.00  0.00           H  
ATOM   2657  HB3 PRO   169     -18.822  -3.588  -1.095  1.00  0.00           H  
ATOM   2658  CA  PRO   169     -17.216  -3.763   0.172  1.00  0.00           C  
ATOM   2659  HA  PRO   169     -18.012  -3.788   0.916  1.00  0.00           H  
ATOM   2660  C   PRO   169     -16.658  -5.135   0.069  1.00  0.00           C  
ATOM   2661  O   PRO   169     -15.620  -5.395  -0.497  1.00  0.00           O  
ATOM   2662  N   SER   170     -17.332  -6.102   0.679  1.00  0.00           N  
ATOM   2663  H   SER   170     -18.213  -5.793   1.064  1.00  0.00           H  
ATOM   2664  CA  SER   170     -16.981  -7.517   0.932  1.00  0.00           C  
ATOM   2665  HA  SER   170     -17.852  -8.165   1.035  1.00  0.00           H  
ATOM   2666  CB  SER   170     -16.385  -8.293  -0.335  1.00  0.00           C  
ATOM   2667  HB2 SER   170     -16.925  -7.949  -1.217  1.00  0.00           H  
ATOM   2668  HB3 SER   170     -15.366  -7.990  -0.577  1.00  0.00           H  
ATOM   2669  OG  SER   170     -16.349  -9.716  -0.056  1.00  0.00           O  
ATOM   2670  HG  SER   170     -17.249 -10.028  -0.171  1.00  0.00           H  
ATOM   2671  C   SER   170     -16.183  -7.724   2.245  1.00  0.00           C  
ATOM   2672  O   SER   170     -16.402  -8.766   2.951  1.00  0.00           O  
ATOM   2673  N   PHE   171     -15.252  -6.806   2.512  1.00  0.00           N  
ATOM   2674  H   PHE   171     -15.063  -6.051   1.868  1.00  0.00           H  
ATOM   2675  CA  PHE   171     -14.311  -6.849   3.705  1.00  0.00           C  
ATOM   2676  HA  PHE   171     -14.285  -7.900   3.992  1.00  0.00           H  
ATOM   2677  CB  PHE   171     -12.876  -6.470   3.450  1.00  0.00           C  
ATOM   2678  HB2 PHE   171     -12.839  -5.389   3.318  1.00  0.00           H  
ATOM   2679  HB3 PHE   171     -12.262  -6.749   4.306  1.00  0.00           H  
ATOM   2680  CG  PHE   171     -12.256  -7.072   2.189  1.00  0.00           C  
ATOM   2681  CD1 PHE   171     -11.294  -8.079   2.152  1.00  0.00           C  
ATOM   2682  HD1 PHE   171     -10.881  -8.462   3.074  1.00  0.00           H  
ATOM   2683  CE1 PHE   171     -10.997  -8.781   0.929  1.00  0.00           C  
ATOM   2684  HE1 PHE   171     -10.244  -9.545   0.804  1.00  0.00           H  
ATOM   2685  CZ  PHE   171     -11.487  -8.221  -0.272  1.00  0.00           C  
ATOM   2686  HZ  PHE   171     -11.153  -8.631  -1.214  1.00  0.00           H  
ATOM   2687  CE2 PHE   171     -12.359  -7.116  -0.325  1.00  0.00           C  
ATOM   2688  HE2 PHE   171     -12.742  -6.768  -1.272  1.00  0.00           H  
ATOM   2689  CD2 PHE   171     -12.728  -6.554   0.881  1.00  0.00           C  
ATOM   2690  HD2 PHE   171     -13.381  -5.695   0.919  1.00  0.00           H  
ATOM   2691  C   PHE   171     -14.964  -6.190   4.967  1.00  0.00           C  
ATOM   2692  O   PHE   171     -14.474  -6.433   6.082  1.00  0.00           O  
ATOM   2693  N   LYS   172     -15.991  -5.380   4.824  1.00  0.00           N  
ATOM   2694  H   LYS   172     -16.221  -5.104   3.879  1.00  0.00           H  
ATOM   2695  CA  LYS   172     -16.968  -5.082   5.951  1.00  0.00           C  
ATOM   2696  HA  LYS   172     -16.573  -4.399   6.703  1.00  0.00           H  
ATOM   2697  CB  LYS   172     -18.274  -4.559   5.304  1.00  0.00           C  
ATOM   2698  HB2 LYS   172     -18.632  -5.236   4.528  1.00  0.00           H  
ATOM   2699  HB3 LYS   172     -19.064  -4.504   6.054  1.00  0.00           H  
ATOM   2700  CG  LYS   172     -18.226  -3.089   4.731  1.00  0.00           C  
ATOM   2701  HG2 LYS   172     -17.899  -2.515   5.599  1.00  0.00           H  
ATOM   2702  HG3 LYS   172     -17.398  -3.080   4.022  1.00  0.00           H  
ATOM   2703  CD  LYS   172     -19.535  -2.789   3.990  1.00  0.00           C  
ATOM   2704  HD2 LYS   172     -19.752  -3.421   3.129  1.00  0.00           H  
ATOM   2705  HD3 LYS   172     -20.295  -2.990   4.745  1.00  0.00           H  
ATOM   2706  CE  LYS   172     -19.528  -1.323   3.458  1.00  0.00           C  
ATOM   2707  HE2 LYS   172     -18.713  -1.051   2.787  1.00  0.00           H  
ATOM   2708  HE3 LYS   172     -20.439  -1.089   2.908  1.00  0.00           H  
ATOM   2709  NZ  LYS   172     -19.527  -0.388   4.562  1.00  0.00           N  
ATOM   2710  HZ1 LYS   172     -19.532   0.550   4.186  1.00  0.00           H  
ATOM   2711  HZ2 LYS   172     -20.240  -0.395   5.277  1.00  0.00           H  
ATOM   2712  HZ3 LYS   172     -18.606  -0.432   4.975  1.00  0.00           H  
ATOM   2713  C   LYS   172     -17.467  -6.363   6.614  1.00  0.00           C  
ATOM   2714  O   LYS   172     -17.750  -7.390   6.062  1.00  0.00           O  
ATOM   2715  N   SER   173     -17.266  -6.371   7.995  1.00  0.00           N  
ATOM   2716  H   SER   173     -16.926  -5.490   8.353  1.00  0.00           H  
ATOM   2717  CA  SER   173     -17.591  -7.401   8.995  1.00  0.00           C  
ATOM   2718  HA  SER   173     -17.250  -7.138   9.997  1.00  0.00           H  
ATOM   2719  CB  SER   173     -19.152  -7.746   9.039  1.00  0.00           C  
ATOM   2720  HB2 SER   173     -19.524  -8.448   8.292  1.00  0.00           H  
ATOM   2721  HB3 SER   173     -19.270  -8.250   9.998  1.00  0.00           H  
ATOM   2722  OG  SER   173     -19.859  -6.463   8.993  1.00  0.00           O  
ATOM   2723  HG  SER   173     -20.112  -6.220   8.099  1.00  0.00           H  
ATOM   2724  C   SER   173     -16.820  -8.689   8.730  1.00  0.00           C  
ATOM   2725  O   SER   173     -17.346  -9.774   9.116  1.00  0.00           O  
ATOM   2726  N   GLN   174     -15.603  -8.594   8.250  1.00  0.00           N  
ATOM   2727  H   GLN   174     -15.089  -7.725   8.257  1.00  0.00           H  
ATOM   2728  CA  GLN   174     -14.678  -9.769   8.295  1.00  0.00           C  
ATOM   2729  HA  GLN   174     -15.252 -10.693   8.230  1.00  0.00           H  
ATOM   2730  CB  GLN   174     -13.818  -9.682   7.007  1.00  0.00           C  
ATOM   2731  HB2 GLN   174     -13.208  -8.790   6.863  1.00  0.00           H  
ATOM   2732  HB3 GLN   174     -13.153 -10.537   7.130  1.00  0.00           H  
ATOM   2733  CG  GLN   174     -14.633  -9.916   5.680  1.00  0.00           C  
ATOM   2734  HG2 GLN   174     -15.380  -9.127   5.591  1.00  0.00           H  
ATOM   2735  HG3 GLN   174     -13.862  -9.924   4.909  1.00  0.00           H  
ATOM   2736  CD  GLN   174     -15.340 -11.254   5.590  1.00  0.00           C  
ATOM   2737  OE1 GLN   174     -15.021 -12.243   6.212  1.00  0.00           O  
ATOM   2738  NE2 GLN   174     -16.291 -11.390   4.706  1.00  0.00           N  
ATOM   2739 HE21 GLN   174     -16.686 -12.315   4.609  1.00  0.00           H  
ATOM   2740 HE22 GLN   174     -16.321 -10.640   4.030  1.00  0.00           H  
ATOM   2741  C   GLN   174     -13.762  -9.870   9.523  1.00  0.00           C  
ATOM   2742  O   GLN   174     -13.475  -8.915  10.213  1.00  0.00           O  
ATOM   2743  N   GLU   175     -13.482 -11.211   9.868  1.00  0.00           N  
ATOM   2744  H   GLU   175     -13.857 -12.004   9.367  1.00  0.00           H  
ATOM   2745  CA  GLU   175     -12.561 -11.528  10.953  1.00  0.00           C  
ATOM   2746  HA  GLU   175     -12.720 -10.810  11.758  1.00  0.00           H  
ATOM   2747  CB  GLU   175     -12.803 -12.932  11.557  1.00  0.00           C  
ATOM   2748  HB2 GLU   175     -12.091 -13.179  12.345  1.00  0.00           H  
ATOM   2749  HB3 GLU   175     -13.833 -13.119  11.861  1.00  0.00           H  
ATOM   2750  CG  GLU   175     -12.429 -14.027  10.494  1.00  0.00           C  
ATOM   2751  HG2 GLU   175     -13.149 -13.886   9.688  1.00  0.00           H  
ATOM   2752  HG3 GLU   175     -11.458 -13.801  10.054  1.00  0.00           H  
ATOM   2753  CD  GLU   175     -12.484 -15.461  11.049  1.00  0.00           C  
ATOM   2754  OE1 GLU   175     -11.874 -16.347  10.347  1.00  0.00           O  
ATOM   2755  OE2 GLU   175     -13.022 -15.649  12.174  1.00  0.00           O  
ATOM   2756  C   GLU   175     -11.146 -11.269  10.484  1.00  0.00           C  
ATOM   2757  O   GLU   175     -10.858 -11.031   9.292  1.00  0.00           O  
ATOM   2758  N   CYX   176     -10.177 -11.346  11.421  1.00  0.00           N  
ATOM   2759  H   CYX   176     -10.406 -11.395  12.403  1.00  0.00           H  
ATOM   2760  CA  CYX   176      -8.810 -11.170  11.160  1.00  0.00           C  
ATOM   2761  HA  CYX   176      -8.632 -10.177  10.748  1.00  0.00           H  
ATOM   2762  CB  CYX   176      -7.910 -11.273  12.481  1.00  0.00           C  
ATOM   2763  HB2 CYX   176      -8.321 -10.612  13.244  1.00  0.00           H  
ATOM   2764  HB3 CYX   176      -8.009 -12.278  12.891  1.00  0.00           H  
ATOM   2765  SG  CYX   176      -6.135 -10.820  12.442  1.00  0.00           S  
ATOM   2766  C   CYX   176      -8.181 -12.179  10.140  1.00  0.00           C  
ATOM   2767  O   CYX   176      -7.234 -11.806   9.466  1.00  0.00           O  
ATOM   2768  N   SER   177      -8.719 -13.407   9.991  1.00  0.00           N  
ATOM   2769  H   SER   177      -9.449 -13.718  10.616  1.00  0.00           H  
ATOM   2770  CA  SER   177      -8.269 -14.326   8.948  1.00  0.00           C  
ATOM   2771  HA  SER   177      -7.201 -14.509   9.059  1.00  0.00           H  
ATOM   2772  CB  SER   177      -8.821 -15.726   9.227  1.00  0.00           C  
ATOM   2773  HB2 SER   177      -8.754 -15.954  10.291  1.00  0.00           H  
ATOM   2774  HB3 SER   177      -9.803 -15.835   8.766  1.00  0.00           H  
ATOM   2775  OG  SER   177      -8.005 -16.612   8.480  1.00  0.00           O  
ATOM   2776  HG  SER   177      -7.467 -17.164   9.054  1.00  0.00           H  
ATOM   2777  C   SER   177      -8.586 -13.899   7.429  1.00  0.00           C  
ATOM   2778  O   SER   177      -7.986 -14.318   6.451  1.00  0.00           O  
ATOM   2779  N   GLN   178      -9.622 -13.037   7.297  1.00  0.00           N  
ATOM   2780  H   GLN   178     -10.153 -12.846   8.135  1.00  0.00           H  
ATOM   2781  CA  GLN   178     -10.397 -12.834   6.111  1.00  0.00           C  
ATOM   2782  HA  GLN   178     -10.078 -13.543   5.347  1.00  0.00           H  
ATOM   2783  CB  GLN   178     -11.883 -13.082   6.443  1.00  0.00           C  
ATOM   2784  HB2 GLN   178     -12.148 -12.519   7.338  1.00  0.00           H  
ATOM   2785  HB3 GLN   178     -12.571 -12.866   5.626  1.00  0.00           H  
ATOM   2786  CG  GLN   178     -12.237 -14.615   6.771  1.00  0.00           C  
ATOM   2787  HG2 GLN   178     -11.374 -15.278   6.711  1.00  0.00           H  
ATOM   2788  HG3 GLN   178     -12.553 -14.572   7.813  1.00  0.00           H  
ATOM   2789  CD  GLN   178     -13.383 -15.059   5.921  1.00  0.00           C  
ATOM   2790  OE1 GLN   178     -13.232 -15.364   4.749  1.00  0.00           O  
ATOM   2791  NE2 GLN   178     -14.542 -15.259   6.494  1.00  0.00           N  
ATOM   2792 HE21 GLN   178     -15.306 -15.551   5.902  1.00  0.00           H  
ATOM   2793 HE22 GLN   178     -14.720 -14.779   7.364  1.00  0.00           H  
ATOM   2794  C   GLN   178     -10.169 -11.460   5.476  1.00  0.00           C  
ATOM   2795  O   GLN   178     -10.642 -11.221   4.345  1.00  0.00           O  
ATOM   2796  N   ARG   179      -9.454 -10.559   6.191  1.00  0.00           N  
ATOM   2797  H   ARG   179      -9.121 -10.807   7.112  1.00  0.00           H  
ATOM   2798  CA  ARG   179      -9.025  -9.242   5.708  1.00  0.00           C  
ATOM   2799  HA  ARG   179      -9.088  -9.207   4.621  1.00  0.00           H  
ATOM   2800  CB  ARG   179      -9.925  -8.102   6.344  1.00  0.00           C  
ATOM   2801  HB2 ARG   179      -9.561  -7.089   6.170  1.00  0.00           H  
ATOM   2802  HB3 ARG   179     -10.918  -8.166   5.897  1.00  0.00           H  
ATOM   2803  CG  ARG   179     -10.143  -8.096   7.836  1.00  0.00           C  
ATOM   2804  HG2 ARG   179     -10.992  -8.763   7.981  1.00  0.00           H  
ATOM   2805  HG3 ARG   179      -9.198  -8.258   8.355  1.00  0.00           H  
ATOM   2806  CD  ARG   179     -10.590  -6.739   8.286  1.00  0.00           C  
ATOM   2807  HD2 ARG   179      -9.866  -5.962   8.042  1.00  0.00           H  
ATOM   2808  HD3 ARG   179     -11.483  -6.405   7.757  1.00  0.00           H  
ATOM   2809  NE  ARG   179     -10.935  -6.745   9.759  1.00  0.00           N  
ATOM   2810  HE  ARG   179     -11.908  -6.783  10.030  1.00  0.00           H  
ATOM   2811  CZ  ARG   179     -10.081  -6.953  10.719  1.00  0.00           C  
ATOM   2812  NH1 ARG   179      -8.821  -7.010  10.642  1.00  0.00           N  
ATOM   2813 HH11 ARG   179      -8.297  -6.790   9.807  1.00  0.00           H  
ATOM   2814 HH12 ARG   179      -8.339  -7.194  11.511  1.00  0.00           H  
ATOM   2815  NH2 ARG   179     -10.467  -7.052  11.954  1.00  0.00           N  
ATOM   2816 HH21 ARG   179     -11.434  -6.808  12.114  1.00  0.00           H  
ATOM   2817 HH22 ARG   179      -9.844  -7.193  12.737  1.00  0.00           H  
ATOM   2818  C   ARG   179      -7.564  -8.841   6.042  1.00  0.00           C  
ATOM   2819  O   ARG   179      -7.123  -9.486   6.965  1.00  0.00           O  
ATOM   2820  N   ILE   180      -7.061  -7.713   5.572  1.00  0.00           N  
ATOM   2821  H   ILE   180      -7.518  -7.190   4.838  1.00  0.00           H  
ATOM   2822  CA  ILE   180      -5.900  -7.126   6.301  1.00  0.00           C  
ATOM   2823  HA  ILE   180      -5.112  -7.864   6.152  1.00  0.00           H  
ATOM   2824  CB  ILE   180      -5.401  -5.856   5.627  1.00  0.00           C  
ATOM   2825  HB  ILE   180      -5.273  -5.953   4.549  1.00  0.00           H  
ATOM   2826  CG2 ILE   180      -6.438  -4.717   5.928  1.00  0.00           C  
ATOM   2827 HG21 ILE   180      -7.463  -5.072   6.038  1.00  0.00           H  
ATOM   2828 HG22 ILE   180      -6.108  -4.077   6.746  1.00  0.00           H  
ATOM   2829 HG23 ILE   180      -6.469  -3.989   5.117  1.00  0.00           H  
ATOM   2830  CG1 ILE   180      -3.991  -5.438   6.017  1.00  0.00           C  
ATOM   2831 HG12 ILE   180      -3.958  -5.263   7.092  1.00  0.00           H  
ATOM   2832 HG13 ILE   180      -3.178  -6.138   5.825  1.00  0.00           H  
ATOM   2833  CD1 ILE   180      -3.578  -4.061   5.376  1.00  0.00           C  
ATOM   2834 HD11 ILE   180      -4.417  -3.371   5.291  1.00  0.00           H  
ATOM   2835 HD12 ILE   180      -2.730  -3.643   5.920  1.00  0.00           H  
ATOM   2836 HD13 ILE   180      -3.181  -4.159   4.366  1.00  0.00           H  
ATOM   2837  C   ILE   180      -6.093  -6.907   7.812  1.00  0.00           C  
ATOM   2838  O   ILE   180      -7.155  -6.512   8.244  1.00  0.00           O  
ATOM   2839  N   CYX   181      -5.004  -7.066   8.619  1.00  0.00           N  
ATOM   2840  H   CYX   181      -4.105  -7.322   8.237  1.00  0.00           H  
ATOM   2841  CA  CYX   181      -5.019  -7.139  10.064  1.00  0.00           C  
ATOM   2842  HA  CYX   181      -5.751  -6.438  10.464  1.00  0.00           H  
ATOM   2843  CB  CYX   181      -5.454  -8.609  10.520  1.00  0.00           C  
ATOM   2844  HB2 CYX   181      -6.268  -8.976   9.895  1.00  0.00           H  
ATOM   2845  HB3 CYX   181      -4.627  -9.302  10.365  1.00  0.00           H  
ATOM   2846  SG  CYX   181      -6.007  -8.841  12.286  1.00  0.00           S  
ATOM   2847  C   CYX   181      -3.658  -6.748  10.692  1.00  0.00           C  
ATOM   2848  O   CYX   181      -2.581  -6.779  10.076  1.00  0.00           O  
ATOM   2849  N   GLU   182      -3.695  -6.385  12.010  1.00  0.00           N  
ATOM   2850  H   GLU   182      -4.618  -6.307  12.414  1.00  0.00           H  
ATOM   2851  CA  GLU   182      -2.470  -5.873  12.676  1.00  0.00           C  
ATOM   2852  HA  GLU   182      -2.029  -5.073  12.081  1.00  0.00           H  
ATOM   2853  CB  GLU   182      -2.881  -5.202  13.985  1.00  0.00           C  
ATOM   2854  HB2 GLU   182      -1.927  -4.827  14.356  1.00  0.00           H  
ATOM   2855  HB3 GLU   182      -3.523  -4.328  13.879  1.00  0.00           H  
ATOM   2856  CG  GLU   182      -3.486  -6.174  14.960  1.00  0.00           C  
ATOM   2857  HG2 GLU   182      -4.319  -6.698  14.491  1.00  0.00           H  
ATOM   2858  HG3 GLU   182      -2.742  -6.946  15.158  1.00  0.00           H  
ATOM   2859  CD  GLU   182      -3.949  -5.685  16.332  1.00  0.00           C  
ATOM   2860  OE1 GLU   182      -3.522  -4.606  16.828  1.00  0.00           O  
ATOM   2861  OE2 GLU   182      -4.622  -6.487  17.016  1.00  0.00           O  
ATOM   2862  C   GLU   182      -1.358  -6.985  12.871  1.00  0.00           C  
ATOM   2863  O   GLU   182      -0.181  -6.659  12.929  1.00  0.00           O  
ATOM   2864  N   THR   183      -1.791  -8.258  12.782  1.00  0.00           N  
ATOM   2865  H   THR   183      -2.785  -8.386  12.651  1.00  0.00           H  
ATOM   2866  CA  THR   183      -0.955  -9.493  12.742  1.00  0.00           C  
ATOM   2867  HA  THR   183      -0.092  -9.208  13.344  1.00  0.00           H  
ATOM   2868  CB  THR   183      -1.602 -10.693  13.436  1.00  0.00           C  
ATOM   2869  HB  THR   183      -0.892 -11.492  13.219  1.00  0.00           H  
ATOM   2870  CG2 THR   183      -1.672 -10.471  14.932  1.00  0.00           C  
ATOM   2871 HG21 THR   183      -0.732 -10.185  15.404  1.00  0.00           H  
ATOM   2872 HG22 THR   183      -2.437  -9.745  15.206  1.00  0.00           H  
ATOM   2873 HG23 THR   183      -2.016 -11.428  15.324  1.00  0.00           H  
ATOM   2874  OG1 THR   183      -2.904 -10.995  12.968  1.00  0.00           O  
ATOM   2875  HG1 THR   183      -2.874 -11.328  12.068  1.00  0.00           H  
ATOM   2876  C   THR   183      -0.411  -9.874  11.379  1.00  0.00           C  
ATOM   2877  O   THR   183       0.360 -10.810  11.297  1.00  0.00           O  
ATOM   2878  N   ASP   184      -0.703  -9.143  10.312  1.00  0.00           N  
ATOM   2879  H   ASP   184      -1.171  -8.263  10.475  1.00  0.00           H  
ATOM   2880  CA  ASP   184      -0.168  -9.531   8.985  1.00  0.00           C  
ATOM   2881  HA  ASP   184      -0.278 -10.612   8.898  1.00  0.00           H  
ATOM   2882  CB  ASP   184      -1.085  -8.952   7.861  1.00  0.00           C  
ATOM   2883  HB2 ASP   184      -1.188  -7.874   7.987  1.00  0.00           H  
ATOM   2884  HB3 ASP   184      -0.648  -9.203   6.894  1.00  0.00           H  
ATOM   2885  CG  ASP   184      -2.491  -9.577   7.774  1.00  0.00           C  
ATOM   2886  OD1 ASP   184      -2.729 -10.561   8.522  1.00  0.00           O  
ATOM   2887  OD2 ASP   184      -3.343  -9.018   7.133  1.00  0.00           O  
ATOM   2888  C   ASP   184       1.262  -9.118   8.739  1.00  0.00           C  
ATOM   2889  O   ASP   184       1.846  -9.731   7.850  1.00  0.00           O  
ATOM   2890  N   ALA   185       1.880  -8.253   9.604  1.00  0.00           N  
ATOM   2891  H   ALA   185       1.234  -7.820  10.248  1.00  0.00           H  
ATOM   2892  CA  ALA   185       3.346  -7.939   9.653  1.00  0.00           C  
ATOM   2893  HA  ALA   185       3.861  -8.877   9.445  1.00  0.00           H  
ATOM   2894  CB  ALA   185       3.546  -6.977   8.448  1.00  0.00           C  
ATOM   2895  HB1 ALA   185       4.524  -6.507   8.559  1.00  0.00           H  
ATOM   2896  HB2 ALA   185       3.314  -7.453   7.495  1.00  0.00           H  
ATOM   2897  HB3 ALA   185       2.802  -6.213   8.674  1.00  0.00           H  
ATOM   2898  C   ALA   185       3.811  -7.339  11.026  1.00  0.00           C  
ATOM   2899  O   ALA   185       3.008  -7.108  11.970  1.00  0.00           O  
ATOM   2900  N   ASN   186       5.126  -7.075  11.132  1.00  0.00           N  
ATOM   2901  H   ASN   186       5.678  -7.100  10.286  1.00  0.00           H  
ATOM   2902  CA  ASN   186       5.684  -6.531  12.399  1.00  0.00           C  
ATOM   2903  HA  ASN   186       5.266  -7.074  13.247  1.00  0.00           H  
ATOM   2904  CB  ASN   186       7.183  -6.742  12.369  1.00  0.00           C  
ATOM   2905  HB2 ASN   186       7.432  -7.774  12.120  1.00  0.00           H  
ATOM   2906  HB3 ASN   186       7.685  -6.331  11.493  1.00  0.00           H  
ATOM   2907  CG  ASN   186       7.912  -6.278  13.679  1.00  0.00           C  
ATOM   2908  OD1 ASN   186       8.484  -5.228  13.735  1.00  0.00           O  
ATOM   2909  ND2 ASN   186       7.923  -7.204  14.638  1.00  0.00           N  
ATOM   2910 HD21 ASN   186       8.547  -7.120  15.427  1.00  0.00           H  
ATOM   2911 HD22 ASN   186       7.608  -8.145  14.450  1.00  0.00           H  
ATOM   2912  C   ASN   186       5.319  -5.108  12.767  1.00  0.00           C  
ATOM   2913  O   ASN   186       5.460  -4.662  13.874  1.00  0.00           O  
ATOM   2914  N   TYR   187       4.812  -4.325  11.780  1.00  0.00           N  
ATOM   2915  H   TYR   187       4.696  -4.769  10.880  1.00  0.00           H  
ATOM   2916  CA  TYR   187       3.989  -3.064  12.011  1.00  0.00           C  
ATOM   2917  HA  TYR   187       3.385  -3.082  12.918  1.00  0.00           H  
ATOM   2918  CB  TYR   187       4.930  -1.832  12.086  1.00  0.00           C  
ATOM   2919  HB2 TYR   187       5.792  -2.218  12.629  1.00  0.00           H  
ATOM   2920  HB3 TYR   187       5.358  -1.563  11.121  1.00  0.00           H  
ATOM   2921  CG  TYR   187       4.412  -0.564  12.717  1.00  0.00           C  
ATOM   2922  CD1 TYR   187       4.003   0.435  11.879  1.00  0.00           C  
ATOM   2923  HD1 TYR   187       4.109   0.305  10.813  1.00  0.00           H  
ATOM   2924  CE1 TYR   187       3.512   1.648  12.299  1.00  0.00           C  
ATOM   2925  HE1 TYR   187       3.259   2.414  11.581  1.00  0.00           H  
ATOM   2926  CZ  TYR   187       3.417   1.838  13.743  1.00  0.00           C  
ATOM   2927  OH  TYR   187       2.951   2.999  14.108  1.00  0.00           O  
ATOM   2928  HH  TYR   187       3.028   3.177  15.048  1.00  0.00           H  
ATOM   2929  CE2 TYR   187       3.937   0.835  14.606  1.00  0.00           C  
ATOM   2930  HE2 TYR   187       3.786   1.053  15.653  1.00  0.00           H  
ATOM   2931  CD2 TYR   187       4.383  -0.421  14.131  1.00  0.00           C  
ATOM   2932  HD2 TYR   187       4.486  -1.240  14.828  1.00  0.00           H  
ATOM   2933  C   TYR   187       3.116  -2.846  10.851  1.00  0.00           C  
ATOM   2934  O   TYR   187       3.442  -3.277   9.731  1.00  0.00           O  
ATOM   2935  N   VAL   188       1.891  -2.225  11.041  1.00  0.00           N  
ATOM   2936  H   VAL   188       1.742  -1.971  12.007  1.00  0.00           H  
ATOM   2937  CA  VAL   188       0.860  -1.985  10.011  1.00  0.00           C  
ATOM   2938  HA  VAL   188       1.300  -2.215   9.040  1.00  0.00           H  
ATOM   2939  CB  VAL   188      -0.322  -3.015  10.188  1.00  0.00           C  
ATOM   2940  HB  VAL   188      -0.807  -2.777  11.135  1.00  0.00           H  
ATOM   2941  CG1 VAL   188      -1.341  -2.863   9.028  1.00  0.00           C  
ATOM   2942 HG11 VAL   188      -0.809  -2.958   8.081  1.00  0.00           H  
ATOM   2943 HG12 VAL   188      -2.190  -3.532   9.163  1.00  0.00           H  
ATOM   2944 HG13 VAL   188      -1.787  -1.876   9.149  1.00  0.00           H  
ATOM   2945  CG2 VAL   188       0.123  -4.449  10.136  1.00  0.00           C  
ATOM   2946 HG21 VAL   188       0.946  -4.459   9.421  1.00  0.00           H  
ATOM   2947 HG22 VAL   188       0.513  -4.713  11.119  1.00  0.00           H  
ATOM   2948 HG23 VAL   188      -0.669  -5.164   9.916  1.00  0.00           H  
ATOM   2949  C   VAL   188       0.380  -0.524   9.986  1.00  0.00           C  
ATOM   2950  O   VAL   188      -0.360  -0.070  10.910  1.00  0.00           O  
ATOM   2951  N   GLN   189       0.621   0.168   8.869  1.00  0.00           N  
ATOM   2952  H   GLN   189       0.849  -0.250   7.979  1.00  0.00           H  
ATOM   2953  CA  GLN   189       0.230   1.577   8.771  1.00  0.00           C  
ATOM   2954  HA  GLN   189      -0.036   1.907   9.775  1.00  0.00           H  
ATOM   2955  CB  GLN   189       1.465   2.479   8.506  1.00  0.00           C  
ATOM   2956  HB2 GLN   189       2.282   2.366   9.218  1.00  0.00           H  
ATOM   2957  HB3 GLN   189       1.826   2.155   7.530  1.00  0.00           H  
ATOM   2958  CG  GLN   189       1.094   3.936   8.379  1.00  0.00           C  
ATOM   2959  HG2 GLN   189       0.505   4.104   7.477  1.00  0.00           H  
ATOM   2960  HG3 GLN   189       0.610   4.257   9.301  1.00  0.00           H  
ATOM   2961  CD  GLN   189       2.309   4.922   8.394  1.00  0.00           C  
ATOM   2962  OE1 GLN   189       2.201   6.128   8.448  1.00  0.00           O  
ATOM   2963  NE2 GLN   189       3.502   4.455   8.232  1.00  0.00           N  
ATOM   2964 HE21 GLN   189       4.297   5.078   8.251  1.00  0.00           H  
ATOM   2965 HE22 GLN   189       3.663   3.479   8.027  1.00  0.00           H  
ATOM   2966  C   GLN   189      -0.993   1.704   7.791  1.00  0.00           C  
ATOM   2967  O   GLN   189      -0.873   1.532   6.550  1.00  0.00           O  
ATOM   2968  N   ILE   190      -2.220   1.827   8.376  1.00  0.00           N  
ATOM   2969  H   ILE   190      -2.382   1.875   9.372  1.00  0.00           H  
ATOM   2970  CA  ILE   190      -3.521   1.901   7.737  1.00  0.00           C  
ATOM   2971  HA  ILE   190      -3.433   1.413   6.767  1.00  0.00           H  
ATOM   2972  CB  ILE   190      -4.498   1.150   8.539  1.00  0.00           C  
ATOM   2973  HB  ILE   190      -4.522   1.692   9.484  1.00  0.00           H  
ATOM   2974  CG2 ILE   190      -5.914   1.246   7.880  1.00  0.00           C  
ATOM   2975 HG21 ILE   190      -5.903   0.929   6.837  1.00  0.00           H  
ATOM   2976 HG22 ILE   190      -6.699   0.613   8.294  1.00  0.00           H  
ATOM   2977 HG23 ILE   190      -6.150   2.309   7.850  1.00  0.00           H  
ATOM   2978  CG1 ILE   190      -4.221  -0.296   8.909  1.00  0.00           C  
ATOM   2979 HG12 ILE   190      -3.165  -0.304   9.181  1.00  0.00           H  
ATOM   2980 HG13 ILE   190      -4.782  -0.728   9.737  1.00  0.00           H  
ATOM   2981  CD1 ILE   190      -4.219  -1.323   7.731  1.00  0.00           C  
ATOM   2982 HD11 ILE   190      -3.464  -1.028   7.003  1.00  0.00           H  
ATOM   2983 HD12 ILE   190      -3.977  -2.336   8.054  1.00  0.00           H  
ATOM   2984 HD13 ILE   190      -5.173  -1.260   7.208  1.00  0.00           H  
ATOM   2985  C   ILE   190      -3.969   3.384   7.587  1.00  0.00           C  
ATOM   2986  O   ILE   190      -3.906   4.154   8.588  1.00  0.00           O  
ATOM   2987  N   ILE   191      -4.342   3.794   6.351  1.00  0.00           N  
ATOM   2988  H   ILE   191      -4.414   3.189   5.546  1.00  0.00           H  
ATOM   2989  CA  ILE   191      -4.708   5.192   6.090  1.00  0.00           C  
ATOM   2990  HA  ILE   191      -4.854   5.679   7.055  1.00  0.00           H  
ATOM   2991  CB  ILE   191      -3.634   5.917   5.291  1.00  0.00           C  
ATOM   2992  HB  ILE   191      -3.500   5.340   4.377  1.00  0.00           H  
ATOM   2993  CG2 ILE   191      -4.196   7.373   5.027  1.00  0.00           C  
ATOM   2994 HG21 ILE   191      -4.440   7.852   5.975  1.00  0.00           H  
ATOM   2995 HG22 ILE   191      -3.426   7.943   4.507  1.00  0.00           H  
ATOM   2996 HG23 ILE   191      -5.062   7.248   4.376  1.00  0.00           H  
ATOM   2997  CG1 ILE   191      -2.228   5.826   5.913  1.00  0.00           C  
ATOM   2998 HG12 ILE   191      -2.200   6.109   6.965  1.00  0.00           H  
ATOM   2999 HG13 ILE   191      -2.014   4.759   5.844  1.00  0.00           H  
ATOM   3000  CD1 ILE   191      -1.172   6.599   5.093  1.00  0.00           C  
ATOM   3001 HD11 ILE   191      -1.451   7.650   5.166  1.00  0.00           H  
ATOM   3002 HD12 ILE   191      -0.277   6.313   5.646  1.00  0.00           H  
ATOM   3003 HD13 ILE   191      -1.362   6.123   4.131  1.00  0.00           H  
ATOM   3004  C   ILE   191      -6.029   5.281   5.310  1.00  0.00           C  
ATOM   3005  O   ILE   191      -6.137   4.712   4.234  1.00  0.00           O  
ATOM   3006  N   HIE   192      -7.074   5.874   5.874  1.00  0.00           N  
ATOM   3007  H   HIE   192      -6.876   6.342   6.747  1.00  0.00           H  
ATOM   3008  CA  HIE   192      -8.463   5.889   5.422  1.00  0.00           C  
ATOM   3009  HA  HIE   192      -8.677   5.099   4.703  1.00  0.00           H  
ATOM   3010  CB  HIE   192      -9.469   5.618   6.584  1.00  0.00           C  
ATOM   3011  HB2 HIE   192      -9.187   6.175   7.478  1.00  0.00           H  
ATOM   3012  HB3 HIE   192     -10.508   5.866   6.364  1.00  0.00           H  
ATOM   3013  CG  HIE   192      -9.459   4.169   6.928  1.00  0.00           C  
ATOM   3014  ND1 HIE   192      -9.934   3.132   6.122  1.00  0.00           N  
ATOM   3015  CE1 HIE   192      -9.747   2.023   6.882  1.00  0.00           C  
ATOM   3016  HE1 HIE   192     -10.031   1.042   6.530  1.00  0.00           H  
ATOM   3017  NE2 HIE   192      -9.166   2.285   8.061  1.00  0.00           N  
ATOM   3018  HE2 HIE   192      -9.094   1.590   8.790  1.00  0.00           H  
ATOM   3019  CD2 HIE   192      -8.920   3.666   8.043  1.00  0.00           C  
ATOM   3020  HD2 HIE   192      -8.349   4.165   8.812  1.00  0.00           H  
ATOM   3021  C   HIE   192      -8.750   7.218   4.700  1.00  0.00           C  
ATOM   3022  O   HIE   192      -8.406   8.240   5.267  1.00  0.00           O  
ATOM   3023  N   THR   193      -9.290   7.108   3.465  1.00  0.00           N  
ATOM   3024  H   THR   193      -9.413   6.182   3.080  1.00  0.00           H  
ATOM   3025  CA  THR   193      -9.731   8.234   2.722  1.00  0.00           C  
ATOM   3026  HA  THR   193      -9.616   9.136   3.323  1.00  0.00           H  
ATOM   3027  CB  THR   193      -8.990   8.483   1.410  1.00  0.00           C  
ATOM   3028  HB  THR   193      -9.532   9.265   0.879  1.00  0.00           H  
ATOM   3029  CG2 THR   193      -7.514   8.919   1.628  1.00  0.00           C  
ATOM   3030 HG21 THR   193      -7.552   9.929   2.037  1.00  0.00           H  
ATOM   3031 HG22 THR   193      -7.008   8.312   2.378  1.00  0.00           H  
ATOM   3032 HG23 THR   193      -7.032   8.913   0.651  1.00  0.00           H  
ATOM   3033  OG1 THR   193      -8.959   7.385   0.592  1.00  0.00           O  
ATOM   3034  HG1 THR   193      -8.600   7.572  -0.279  1.00  0.00           H  
ATOM   3035  C   THR   193     -11.257   8.129   2.535  1.00  0.00           C  
ATOM   3036  O   THR   193     -11.935   9.139   2.836  1.00  0.00           O  
ATOM   3037  N   SER   194     -11.778   7.020   2.036  1.00  0.00           N  
ATOM   3038  H   SER   194     -11.155   6.294   1.709  1.00  0.00           H  
ATOM   3039  CA  SER   194     -13.228   6.739   1.700  1.00  0.00           C  
ATOM   3040  HA  SER   194     -13.428   7.239   0.753  1.00  0.00           H  
ATOM   3041  CB  SER   194     -13.398   5.173   1.438  1.00  0.00           C  
ATOM   3042  HB2 SER   194     -12.961   4.980   0.458  1.00  0.00           H  
ATOM   3043  HB3 SER   194     -12.774   4.698   2.195  1.00  0.00           H  
ATOM   3044  OG  SER   194     -14.701   4.725   1.467  1.00  0.00           O  
ATOM   3045  HG  SER   194     -15.136   5.164   0.733  1.00  0.00           H  
ATOM   3046  C   SER   194     -14.186   7.183   2.777  1.00  0.00           C  
ATOM   3047  O   SER   194     -13.993   6.799   3.893  1.00  0.00           O  
ATOM   3048  N   ASN   195     -15.266   7.850   2.412  1.00  0.00           N  
ATOM   3049  H   ASN   195     -15.253   8.075   1.427  1.00  0.00           H  
ATOM   3050  CA  ASN   195     -16.301   8.296   3.397  1.00  0.00           C  
ATOM   3051  HA  ASN   195     -16.091   8.039   4.435  1.00  0.00           H  
ATOM   3052  CB  ASN   195     -16.412   9.857   3.328  1.00  0.00           C  
ATOM   3053  HB2 ASN   195     -15.416  10.299   3.340  1.00  0.00           H  
ATOM   3054  HB3 ASN   195     -16.916  10.194   2.422  1.00  0.00           H  
ATOM   3055  CG  ASN   195     -17.057  10.469   4.554  1.00  0.00           C  
ATOM   3056  OD1 ASN   195     -18.040  11.209   4.473  1.00  0.00           O  
ATOM   3057  ND2 ASN   195     -16.645  10.109   5.756  1.00  0.00           N  
ATOM   3058 HD21 ASN   195     -16.967  10.574   6.593  1.00  0.00           H  
ATOM   3059 HD22 ASN   195     -15.854   9.491   5.872  1.00  0.00           H  
ATOM   3060  C   ASN   195     -17.624   7.592   3.235  1.00  0.00           C  
ATOM   3061  O   ASN   195     -18.466   7.687   4.100  1.00  0.00           O  
ATOM   3062  N   HID   196     -17.786   6.746   2.210  1.00  0.00           N  
ATOM   3063  H   HID   196     -16.982   6.654   1.606  1.00  0.00           H  
ATOM   3064  CA  HID   196     -19.061   6.111   1.859  1.00  0.00           C  
ATOM   3065  HA  HID   196     -19.764   6.287   2.673  1.00  0.00           H  
ATOM   3066  CB  HID   196     -19.669   6.885   0.716  1.00  0.00           C  
ATOM   3067  HB2 HID   196     -18.992   6.825  -0.136  1.00  0.00           H  
ATOM   3068  HB3 HID   196     -20.667   6.463   0.595  1.00  0.00           H  
ATOM   3069  CG  HID   196     -19.996   8.380   1.037  1.00  0.00           C  
ATOM   3070  ND1 HID   196     -21.038   8.861   1.859  1.00  0.00           N  
ATOM   3071  HD1 HID   196     -21.755   8.374   2.377  1.00  0.00           H  
ATOM   3072  CE1 HID   196     -21.027  10.165   1.819  1.00  0.00           C  
ATOM   3073  HE1 HID   196     -21.716  10.723   2.435  1.00  0.00           H  
ATOM   3074  NE2 HID   196     -19.907  10.625   1.198  1.00  0.00           N  
ATOM   3075  CD2 HID   196     -19.285   9.476   0.676  1.00  0.00           C  
ATOM   3076  HD2 HID   196     -18.411   9.317   0.062  1.00  0.00           H  
ATOM   3077  C   HID   196     -18.979   4.680   1.370  1.00  0.00           C  
ATOM   3078  O   HID   196     -20.091   4.133   1.139  1.00  0.00           O  
ATOM   3079  N   LEU   197     -17.802   4.085   1.220  1.00  0.00           N  
ATOM   3080  H   LEU   197     -16.963   4.578   1.490  1.00  0.00           H  
ATOM   3081  CA  LEU   197     -17.582   2.641   0.995  1.00  0.00           C  
ATOM   3082  HA  LEU   197     -18.546   2.151   1.127  1.00  0.00           H  
ATOM   3083  CB  LEU   197     -17.107   2.266  -0.448  1.00  0.00           C  
ATOM   3084  HB2 LEU   197     -16.271   2.942  -0.623  1.00  0.00           H  
ATOM   3085  HB3 LEU   197     -16.803   1.229  -0.594  1.00  0.00           H  
ATOM   3086  CG  LEU   197     -18.141   2.619  -1.542  1.00  0.00           C  
ATOM   3087  HG  LEU   197     -18.572   3.597  -1.329  1.00  0.00           H  
ATOM   3088  CD1 LEU   197     -17.421   2.782  -2.925  1.00  0.00           C  
ATOM   3089 HD11 LEU   197     -18.098   3.020  -3.745  1.00  0.00           H  
ATOM   3090 HD12 LEU   197     -16.790   3.671  -2.929  1.00  0.00           H  
ATOM   3091 HD13 LEU   197     -16.808   1.900  -3.112  1.00  0.00           H  
ATOM   3092  CD2 LEU   197     -19.276   1.588  -1.777  1.00  0.00           C  
ATOM   3093 HD21 LEU   197     -20.140   2.059  -2.245  1.00  0.00           H  
ATOM   3094 HD22 LEU   197     -18.839   0.749  -2.319  1.00  0.00           H  
ATOM   3095 HD23 LEU   197     -19.771   1.281  -0.856  1.00  0.00           H  
ATOM   3096  C   LEU   197     -16.741   1.962   2.096  1.00  0.00           C  
ATOM   3097  O   LEU   197     -16.850   0.705   2.254  1.00  0.00           O  
ATOM   3098  N   GLY   198     -15.969   2.659   2.855  1.00  0.00           N  
ATOM   3099  H   GLY   198     -15.777   3.620   2.609  1.00  0.00           H  
ATOM   3100  CA  GLY   198     -15.112   2.016   3.917  1.00  0.00           C  
ATOM   3101  HA2 GLY   198     -14.553   1.146   3.572  1.00  0.00           H  
ATOM   3102  HA3 GLY   198     -14.374   2.762   4.214  1.00  0.00           H  
ATOM   3103  C   GLY   198     -15.919   1.563   5.149  1.00  0.00           C  
ATOM   3104  O   GLY   198     -17.101   1.083   5.084  1.00  0.00           O  
ATOM   3105  N   THR   199     -15.369   1.771   6.349  1.00  0.00           N  
ATOM   3106  H   THR   199     -14.404   2.037   6.479  1.00  0.00           H  
ATOM   3107  CA  THR   199     -15.907   1.231   7.608  1.00  0.00           C  
ATOM   3108  HA  THR   199     -16.897   1.674   7.716  1.00  0.00           H  
ATOM   3109  CB  THR   199     -16.058  -0.374   7.710  1.00  0.00           C  
ATOM   3110  HB  THR   199     -16.802  -0.609   6.948  1.00  0.00           H  
ATOM   3111  CG2 THR   199     -14.779  -1.155   7.380  1.00  0.00           C  
ATOM   3112 HG21 THR   199     -14.890  -2.237   7.447  1.00  0.00           H  
ATOM   3113 HG22 THR   199     -14.405  -0.844   6.404  1.00  0.00           H  
ATOM   3114 HG23 THR   199     -14.037  -1.082   8.174  1.00  0.00           H  
ATOM   3115  OG1 THR   199     -16.684  -0.777   8.895  1.00  0.00           O  
ATOM   3116  HG1 THR   199     -17.344  -0.096   9.045  1.00  0.00           H  
ATOM   3117  C   THR   199     -15.094   1.765   8.743  1.00  0.00           C  
ATOM   3118  O   THR   199     -13.829   1.807   8.636  1.00  0.00           O  
ATOM   3119  N   LEU   200     -15.702   2.063   9.919  1.00  0.00           N  
ATOM   3120  H   LEU   200     -16.690   1.854   9.907  1.00  0.00           H  
ATOM   3121  CA  LEU   200     -15.080   2.410  11.149  1.00  0.00           C  
ATOM   3122  HA  LEU   200     -14.239   3.066  10.924  1.00  0.00           H  
ATOM   3123  CB  LEU   200     -16.175   3.007  11.967  1.00  0.00           C  
ATOM   3124  HB2 LEU   200     -16.776   3.704  11.383  1.00  0.00           H  
ATOM   3125  HB3 LEU   200     -16.857   2.179  12.164  1.00  0.00           H  
ATOM   3126  CG  LEU   200     -15.751   3.676  13.289  1.00  0.00           C  
ATOM   3127  HG  LEU   200     -14.975   3.075  13.762  1.00  0.00           H  
ATOM   3128  CD1 LEU   200     -15.165   5.106  13.009  1.00  0.00           C  
ATOM   3129 HD11 LEU   200     -14.342   4.911  12.321  1.00  0.00           H  
ATOM   3130 HD12 LEU   200     -15.865   5.707  12.428  1.00  0.00           H  
ATOM   3131 HD13 LEU   200     -14.973   5.701  13.902  1.00  0.00           H  
ATOM   3132  CD2 LEU   200     -16.921   3.888  14.199  1.00  0.00           C  
ATOM   3133 HD21 LEU   200     -16.600   4.532  15.017  1.00  0.00           H  
ATOM   3134 HD22 LEU   200     -17.717   4.420  13.677  1.00  0.00           H  
ATOM   3135 HD23 LEU   200     -17.199   2.966  14.710  1.00  0.00           H  
ATOM   3136  C   LEU   200     -14.479   1.181  11.985  1.00  0.00           C  
ATOM   3137  O   LEU   200     -15.138   0.617  12.788  1.00  0.00           O  
ATOM   3138  N   VAL   201     -13.295   0.729  11.739  1.00  0.00           N  
ATOM   3139  H   VAL   201     -12.744   1.172  11.018  1.00  0.00           H  
ATOM   3140  CA  VAL   201     -12.666  -0.577  12.203  1.00  0.00           C  
ATOM   3141  HA  VAL   201     -13.098  -0.693  13.197  1.00  0.00           H  
ATOM   3142  CB  VAL   201     -13.093  -1.750  11.301  1.00  0.00           C  
ATOM   3143  HB  VAL   201     -12.810  -1.603  10.259  1.00  0.00           H  
ATOM   3144  CG1 VAL   201     -12.376  -3.032  11.727  1.00  0.00           C  
ATOM   3145 HG11 VAL   201     -12.538  -3.820  10.991  1.00  0.00           H  
ATOM   3146 HG12 VAL   201     -11.313  -2.802  11.659  1.00  0.00           H  
ATOM   3147 HG13 VAL   201     -12.629  -3.424  12.712  1.00  0.00           H  
ATOM   3148  CG2 VAL   201     -14.605  -1.979  11.424  1.00  0.00           C  
ATOM   3149 HG21 VAL   201     -15.015  -1.212  10.767  1.00  0.00           H  
ATOM   3150 HG22 VAL   201     -14.853  -2.930  10.953  1.00  0.00           H  
ATOM   3151 HG23 VAL   201     -14.912  -1.797  12.454  1.00  0.00           H  
ATOM   3152  C   VAL   201     -11.118  -0.437  12.357  1.00  0.00           C  
ATOM   3153  O   VAL   201     -10.464   0.207  11.557  1.00  0.00           O  
ATOM   3154  N   THR   202     -10.498  -0.975  13.413  1.00  0.00           N  
ATOM   3155  H   THR   202     -11.101  -1.423  14.089  1.00  0.00           H  
ATOM   3156  CA  THR   202      -8.983  -1.070  13.543  1.00  0.00           C  
ATOM   3157  HA  THR   202      -8.513  -0.202  13.081  1.00  0.00           H  
ATOM   3158  CB  THR   202      -8.642  -1.007  15.059  1.00  0.00           C  
ATOM   3159  HB  THR   202      -9.156  -0.129  15.450  1.00  0.00           H  
ATOM   3160  CG2 THR   202      -9.093  -2.256  15.925  1.00  0.00           C  
ATOM   3161 HG21 THR   202      -9.979  -2.790  15.579  1.00  0.00           H  
ATOM   3162 HG22 THR   202      -8.244  -2.936  15.847  1.00  0.00           H  
ATOM   3163 HG23 THR   202      -9.178  -1.876  16.943  1.00  0.00           H  
ATOM   3164  OG1 THR   202      -7.261  -0.977  15.409  1.00  0.00           O  
ATOM   3165  HG1 THR   202      -6.952  -0.100  15.169  1.00  0.00           H  
ATOM   3166  C   THR   202      -8.392  -2.269  12.810  1.00  0.00           C  
ATOM   3167  O   THR   202      -8.760  -3.448  13.011  1.00  0.00           O  
ATOM   3168  N   LEU   203      -7.426  -1.976  11.963  1.00  0.00           N  
ATOM   3169  H   LEU   203      -7.104  -1.027  12.087  1.00  0.00           H  
ATOM   3170  CA  LEU   203      -6.797  -2.879  11.019  1.00  0.00           C  
ATOM   3171  HA  LEU   203      -7.215  -3.849  11.285  1.00  0.00           H  
ATOM   3172  CB  LEU   203      -7.154  -2.494   9.525  1.00  0.00           C  
ATOM   3173  HB2 LEU   203      -6.787  -1.480   9.368  1.00  0.00           H  
ATOM   3174  HB3 LEU   203      -6.678  -3.169   8.814  1.00  0.00           H  
ATOM   3175  CG  LEU   203      -8.697  -2.488   9.222  1.00  0.00           C  
ATOM   3176  HG  LEU   203      -9.061  -1.740   9.925  1.00  0.00           H  
ATOM   3177  CD1 LEU   203      -8.942  -2.182   7.750  1.00  0.00           C  
ATOM   3178 HD11 LEU   203      -8.509  -1.217   7.487  1.00  0.00           H  
ATOM   3179 HD12 LEU   203      -8.434  -2.979   7.207  1.00  0.00           H  
ATOM   3180 HD13 LEU   203     -10.000  -2.149   7.491  1.00  0.00           H  
ATOM   3181  CD2 LEU   203      -9.181  -3.892   9.499  1.00  0.00           C  
ATOM   3182 HD21 LEU   203      -9.155  -4.077  10.573  1.00  0.00           H  
ATOM   3183 HD22 LEU   203     -10.209  -4.000   9.154  1.00  0.00           H  
ATOM   3184 HD23 LEU   203      -8.488  -4.602   9.047  1.00  0.00           H  
ATOM   3185  C   LEU   203      -5.277  -2.928  11.202  1.00  0.00           C  
ATOM   3186  O   LEU   203      -4.628  -3.927  10.875  1.00  0.00           O  
ATOM   3187  N   GLY   204      -4.645  -1.887  11.827  1.00  0.00           N  
ATOM   3188  H   GLY   204      -5.269  -1.126  12.055  1.00  0.00           H  
ATOM   3189  CA  GLY   204      -3.173  -1.853  11.974  1.00  0.00           C  
ATOM   3190  HA2 GLY   204      -2.854  -2.796  11.530  1.00  0.00           H  
ATOM   3191  HA3 GLY   204      -2.757  -1.043  11.375  1.00  0.00           H  
ATOM   3192  C   GLY   204      -2.679  -1.731  13.365  1.00  0.00           C  
ATOM   3193  O   GLY   204      -3.446  -1.842  14.366  1.00  0.00           O  
ATOM   3194  N   THR   205      -1.418  -1.403  13.504  1.00  0.00           N  
ATOM   3195  H   THR   205      -0.801  -1.562  12.720  1.00  0.00           H  
ATOM   3196  CA  THR   205      -0.726  -0.872  14.685  1.00  0.00           C  
ATOM   3197  HA  THR   205      -1.199  -1.382  15.524  1.00  0.00           H  
ATOM   3198  CB  THR   205       0.813  -1.224  14.748  1.00  0.00           C  
ATOM   3199  HB  THR   205       1.286  -0.774  15.621  1.00  0.00           H  
ATOM   3200  CG2 THR   205       1.133  -2.737  14.887  1.00  0.00           C  
ATOM   3201 HG21 THR   205       2.194  -2.850  15.112  1.00  0.00           H  
ATOM   3202 HG22 THR   205       0.520  -3.076  15.721  1.00  0.00           H  
ATOM   3203 HG23 THR   205       0.893  -3.373  14.035  1.00  0.00           H  
ATOM   3204  OG1 THR   205       1.416  -0.808  13.489  1.00  0.00           O  
ATOM   3205  HG1 THR   205       1.558   0.138  13.562  1.00  0.00           H  
ATOM   3206  C   THR   205      -1.080   0.614  14.844  1.00  0.00           C  
ATOM   3207  O   THR   205      -0.970   1.233  15.902  1.00  0.00           O  
ATOM   3208  N   VAL   206      -1.563   1.238  13.770  1.00  0.00           N  
ATOM   3209  H   VAL   206      -1.488   0.758  12.885  1.00  0.00           H  
ATOM   3210  CA  VAL   206      -2.013   2.633  13.740  1.00  0.00           C  
ATOM   3211  HA  VAL   206      -2.631   2.824  14.617  1.00  0.00           H  
ATOM   3212  CB  VAL   206      -0.791   3.544  13.568  1.00  0.00           C  
ATOM   3213  HB  VAL   206      -0.067   3.268  14.335  1.00  0.00           H  
ATOM   3214  CG1 VAL   206      -0.021   3.365  12.263  1.00  0.00           C  
ATOM   3215 HG11 VAL   206      -0.732   3.532  11.454  1.00  0.00           H  
ATOM   3216 HG12 VAL   206       0.783   4.100  12.217  1.00  0.00           H  
ATOM   3217 HG13 VAL   206       0.552   2.439  12.300  1.00  0.00           H  
ATOM   3218  CG2 VAL   206      -1.326   4.930  13.718  1.00  0.00           C  
ATOM   3219 HG21 VAL   206      -0.535   5.678  13.774  1.00  0.00           H  
ATOM   3220 HG22 VAL   206      -2.113   5.123  12.989  1.00  0.00           H  
ATOM   3221 HG23 VAL   206      -1.755   5.097  14.706  1.00  0.00           H  
ATOM   3222  C   VAL   206      -3.046   2.807  12.687  1.00  0.00           C  
ATOM   3223  O   VAL   206      -2.958   2.292  11.577  1.00  0.00           O  
ATOM   3224  N   ASP   207      -4.204   3.526  12.985  1.00  0.00           N  
ATOM   3225  H   ASP   207      -4.209   3.833  13.947  1.00  0.00           H  
ATOM   3226  CA  ASP   207      -5.381   3.742  12.180  1.00  0.00           C  
ATOM   3227  HA  ASP   207      -5.148   3.308  11.208  1.00  0.00           H  
ATOM   3228  CB  ASP   207      -6.680   3.039  12.723  1.00  0.00           C  
ATOM   3229  HB2 ASP   207      -6.988   3.656  13.567  1.00  0.00           H  
ATOM   3230  HB3 ASP   207      -7.545   3.141  12.068  1.00  0.00           H  
ATOM   3231  CG  ASP   207      -6.533   1.608  13.194  1.00  0.00           C  
ATOM   3232  OD1 ASP   207      -6.337   0.687  12.379  1.00  0.00           O  
ATOM   3233  OD2 ASP   207      -6.629   1.426  14.450  1.00  0.00           O  
ATOM   3234  C   ASP   207      -5.533   5.209  11.797  1.00  0.00           C  
ATOM   3235  O   ASP   207      -6.082   5.989  12.673  1.00  0.00           O  
ATOM   3236  N   PHE   208      -5.052   5.609  10.642  1.00  0.00           N  
ATOM   3237  H   PHE   208      -4.526   4.995  10.036  1.00  0.00           H  
ATOM   3238  CA  PHE   208      -5.095   7.101  10.286  1.00  0.00           C  
ATOM   3239  HA  PHE   208      -5.164   7.671  11.212  1.00  0.00           H  
ATOM   3240  CB  PHE   208      -3.910   7.607   9.570  1.00  0.00           C  
ATOM   3241  HB2 PHE   208      -3.739   7.011   8.673  1.00  0.00           H  
ATOM   3242  HB3 PHE   208      -4.093   8.609   9.183  1.00  0.00           H  
ATOM   3243  CG  PHE   208      -2.648   7.620  10.418  1.00  0.00           C  
ATOM   3244  CD1 PHE   208      -1.640   6.681  10.009  1.00  0.00           C  
ATOM   3245  HD1 PHE   208      -1.807   5.913   9.269  1.00  0.00           H  
ATOM   3246  CE1 PHE   208      -0.389   6.645  10.660  1.00  0.00           C  
ATOM   3247  HE1 PHE   208       0.428   6.059  10.265  1.00  0.00           H  
ATOM   3248  CZ  PHE   208      -0.131   7.615  11.642  1.00  0.00           C  
ATOM   3249  HZ  PHE   208       0.858   7.792  12.040  1.00  0.00           H  
ATOM   3250  CE2 PHE   208      -1.160   8.525  12.109  1.00  0.00           C  
ATOM   3251  HE2 PHE   208      -0.835   9.188  12.897  1.00  0.00           H  
ATOM   3252  CD2 PHE   208      -2.424   8.535  11.499  1.00  0.00           C  
ATOM   3253  HD2 PHE   208      -3.191   9.219  11.831  1.00  0.00           H  
ATOM   3254  C   PHE   208      -6.363   7.352   9.428  1.00  0.00           C  
ATOM   3255  O   PHE   208      -6.613   6.774   8.371  1.00  0.00           O  
ATOM   3256  N   TYR   209      -7.194   8.387   9.791  1.00  0.00           N  
ATOM   3257  H   TYR   209      -7.102   8.784  10.715  1.00  0.00           H  
ATOM   3258  CA  TYR   209      -8.388   8.782   8.999  1.00  0.00           C  
ATOM   3259  HA  TYR   209      -8.610   8.118   8.163  1.00  0.00           H  
ATOM   3260  CB  TYR   209      -9.695   8.642   9.815  1.00  0.00           C  
ATOM   3261  HB2 TYR   209      -9.629   9.240  10.724  1.00  0.00           H  
ATOM   3262  HB3 TYR   209     -10.475   9.169   9.266  1.00  0.00           H  
ATOM   3263  CG  TYR   209     -10.154   7.236  10.013  1.00  0.00           C  
ATOM   3264  CD1 TYR   209     -11.137   6.649   9.162  1.00  0.00           C  
ATOM   3265  HD1 TYR   209     -11.599   7.165   8.333  1.00  0.00           H  
ATOM   3266  CE1 TYR   209     -11.688   5.378   9.389  1.00  0.00           C  
ATOM   3267  HE1 TYR   209     -12.478   4.975   8.774  1.00  0.00           H  
ATOM   3268  CZ  TYR   209     -11.147   4.585  10.419  1.00  0.00           C  
ATOM   3269  OH  TYR   209     -11.637   3.363  10.604  1.00  0.00           O  
ATOM   3270  HH  TYR   209     -11.973   3.014   9.775  1.00  0.00           H  
ATOM   3271  CE2 TYR   209     -10.149   5.172  11.296  1.00  0.00           C  
ATOM   3272  HE2 TYR   209      -9.828   4.568  12.132  1.00  0.00           H  
ATOM   3273  CD2 TYR   209      -9.652   6.428  11.050  1.00  0.00           C  
ATOM   3274  HD2 TYR   209      -9.013   6.891  11.788  1.00  0.00           H  
ATOM   3275  C   TYR   209      -8.174  10.223   8.482  1.00  0.00           C  
ATOM   3276  O   TYR   209      -8.341  11.223   9.187  1.00  0.00           O  
ATOM   3277  N   MET   210      -7.897  10.333   7.160  1.00  0.00           N  
ATOM   3278  H   MET   210      -7.808   9.480   6.626  1.00  0.00           H  
ATOM   3279  CA  MET   210      -7.696  11.605   6.538  1.00  0.00           C  
ATOM   3280  HA  MET   210      -7.093  12.165   7.254  1.00  0.00           H  
ATOM   3281  CB  MET   210      -7.059  11.515   5.114  1.00  0.00           C  
ATOM   3282  HB2 MET   210      -7.920  11.083   4.604  1.00  0.00           H  
ATOM   3283  HB3 MET   210      -6.749  12.443   4.634  1.00  0.00           H  
ATOM   3284  CG  MET   210      -5.923  10.517   5.044  1.00  0.00           C  
ATOM   3285  HG2 MET   210      -6.307   9.515   5.238  1.00  0.00           H  
ATOM   3286  HG3 MET   210      -5.534  10.573   4.027  1.00  0.00           H  
ATOM   3287  SD  MET   210      -4.438  10.801   6.014  1.00  0.00           S  
ATOM   3288  CE  MET   210      -3.684  12.310   5.420  1.00  0.00           C  
ATOM   3289  HE1 MET   210      -4.359  13.148   5.589  1.00  0.00           H  
ATOM   3290  HE2 MET   210      -2.737  12.420   5.948  1.00  0.00           H  
ATOM   3291  HE3 MET   210      -3.327  12.300   4.390  1.00  0.00           H  
ATOM   3292  C   MET   210      -9.000  12.374   6.451  1.00  0.00           C  
ATOM   3293  O   MET   210      -9.984  11.887   6.018  1.00  0.00           O  
ATOM   3294  N   ASN   211      -8.891  13.682   6.809  1.00  0.00           N  
ATOM   3295  H   ASN   211      -8.049  13.904   7.320  1.00  0.00           H  
ATOM   3296  CA  ASN   211      -9.933  14.725   6.920  1.00  0.00           C  
ATOM   3297  HA  ASN   211      -9.458  15.672   7.173  1.00  0.00           H  
ATOM   3298  CB  ASN   211     -10.528  14.860   5.546  1.00  0.00           C  
ATOM   3299  HB2 ASN   211      -9.822  14.794   4.719  1.00  0.00           H  
ATOM   3300  HB3 ASN   211     -11.292  14.084   5.492  1.00  0.00           H  
ATOM   3301  CG  ASN   211     -11.085  16.235   5.337  1.00  0.00           C  
ATOM   3302  OD1 ASN   211     -10.511  17.307   5.442  1.00  0.00           O  
ATOM   3303  ND2 ASN   211     -12.272  16.256   4.928  1.00  0.00           N  
ATOM   3304 HD21 ASN   211     -12.700  17.153   4.748  1.00  0.00           H  
ATOM   3305 HD22 ASN   211     -12.709  15.425   4.556  1.00  0.00           H  
ATOM   3306  C   ASN   211     -10.834  14.450   8.150  1.00  0.00           C  
ATOM   3307  O   ASN   211     -12.052  14.577   8.055  1.00  0.00           O  
ATOM   3308  N   ASN   212     -10.222  14.051   9.269  1.00  0.00           N  
ATOM   3309  H   ASN   212      -9.232  14.200   9.402  1.00  0.00           H  
ATOM   3310  CA  ASN   212     -10.934  13.924  10.529  1.00  0.00           C  
ATOM   3311  HA  ASN   212     -10.342  13.435  11.302  1.00  0.00           H  
ATOM   3312  CB  ASN   212     -11.124  15.373  11.109  1.00  0.00           C  
ATOM   3313  HB2 ASN   212     -11.731  15.939  10.402  1.00  0.00           H  
ATOM   3314  HB3 ASN   212     -11.744  15.416  12.005  1.00  0.00           H  
ATOM   3315  CG  ASN   212      -9.900  16.277  11.335  1.00  0.00           C  
ATOM   3316  OD1 ASN   212      -8.799  15.772  11.361  1.00  0.00           O  
ATOM   3317  ND2 ASN   212     -10.052  17.604  11.311  1.00  0.00           N  
ATOM   3318 HD21 ASN   212      -9.322  18.176  11.711  1.00  0.00           H  
ATOM   3319 HD22 ASN   212     -10.949  18.043  11.459  1.00  0.00           H  
ATOM   3320  C   ASN   212     -12.151  13.106  10.383  1.00  0.00           C  
ATOM   3321  O   ASN   212     -13.213  13.429  10.838  1.00  0.00           O  
ATOM   3322  N   GLY   213     -12.026  12.005   9.615  1.00  0.00           N  
ATOM   3323  H   GLY   213     -11.109  11.730   9.292  1.00  0.00           H  
ATOM   3324  CA  GLY   213     -13.128  11.111   9.381  1.00  0.00           C  
ATOM   3325  HA2 GLY   213     -12.637  10.154   9.204  1.00  0.00           H  
ATOM   3326  HA3 GLY   213     -13.829  10.986  10.206  1.00  0.00           H  
ATOM   3327  C   GLY   213     -14.076  11.362   8.286  1.00  0.00           C  
ATOM   3328  O   GLY   213     -15.115  10.660   8.227  1.00  0.00           O  
ATOM   3329  N   TYR   214     -13.882  12.252   7.355  1.00  0.00           N  
ATOM   3330  H   TYR   214     -13.003  12.741   7.266  1.00  0.00           H  
ATOM   3331  CA  TYR   214     -14.882  12.793   6.473  1.00  0.00           C  
ATOM   3332  HA  TYR   214     -15.754  12.149   6.588  1.00  0.00           H  
ATOM   3333  CB  TYR   214     -15.333  14.090   7.198  1.00  0.00           C  
ATOM   3334  HB2 TYR   214     -15.705  13.857   8.196  1.00  0.00           H  
ATOM   3335  HB3 TYR   214     -14.515  14.809   7.242  1.00  0.00           H  
ATOM   3336  CG  TYR   214     -16.427  14.702   6.356  1.00  0.00           C  
ATOM   3337  CD1 TYR   214     -17.697  14.108   6.232  1.00  0.00           C  
ATOM   3338  HD1 TYR   214     -17.994  13.273   6.849  1.00  0.00           H  
ATOM   3339  CE1 TYR   214     -18.618  14.692   5.374  1.00  0.00           C  
ATOM   3340  HE1 TYR   214     -19.592  14.287   5.144  1.00  0.00           H  
ATOM   3341  CZ  TYR   214     -18.354  15.980   4.832  1.00  0.00           C  
ATOM   3342  OH  TYR   214     -19.114  16.497   3.810  1.00  0.00           O  
ATOM   3343  HH  TYR   214     -19.818  15.895   3.559  1.00  0.00           H  
ATOM   3344  CE2 TYR   214     -17.083  16.574   4.964  1.00  0.00           C  
ATOM   3345  HE2 TYR   214     -16.777  17.496   4.493  1.00  0.00           H  
ATOM   3346  CD2 TYR   214     -16.085  15.877   5.685  1.00  0.00           C  
ATOM   3347  HD2 TYR   214     -15.116  16.351   5.741  1.00  0.00           H  
ATOM   3348  C   TYR   214     -14.382  12.899   4.979  1.00  0.00           C  
ATOM   3349  O   TYR   214     -13.242  12.423   4.720  1.00  0.00           O  
ATOM   3350  N   ASN   215     -15.290  13.249   4.099  1.00  0.00           N  
ATOM   3351  H   ASN   215     -16.163  13.658   4.401  1.00  0.00           H  
ATOM   3352  CA  ASN   215     -14.954  13.331   2.649  1.00  0.00           C  
ATOM   3353  HA  ASN   215     -14.735  12.319   2.308  1.00  0.00           H  
ATOM   3354  CB  ASN   215     -16.219  13.734   1.801  1.00  0.00           C  
ATOM   3355  HB2 ASN   215     -16.962  12.955   1.968  1.00  0.00           H  
ATOM   3356  HB3 ASN   215     -16.724  14.638   2.140  1.00  0.00           H  
ATOM   3357  CG  ASN   215     -15.912  13.864   0.291  1.00  0.00           C  
ATOM   3358  OD1 ASN   215     -15.319  12.998  -0.279  1.00  0.00           O  
ATOM   3359  ND2 ASN   215     -16.198  14.959  -0.347  1.00  0.00           N  
ATOM   3360 HD21 ASN   215     -16.006  14.941  -1.339  1.00  0.00           H  
ATOM   3361 HD22 ASN   215     -16.792  15.622   0.131  1.00  0.00           H  
ATOM   3362  C   ASN   215     -13.800  14.265   2.322  1.00  0.00           C  
ATOM   3363  O   ASN   215     -13.755  15.376   2.876  1.00  0.00           O  
ATOM   3364  N   GLN   216     -12.865  13.838   1.493  1.00  0.00           N  
ATOM   3365  H   GLN   216     -12.928  12.891   1.147  1.00  0.00           H  
ATOM   3366  CA  GLN   216     -11.608  14.512   1.227  1.00  0.00           C  
ATOM   3367  HA  GLN   216     -11.141  14.651   2.203  1.00  0.00           H  
ATOM   3368  CB  GLN   216     -10.812  13.601   0.319  1.00  0.00           C  
ATOM   3369  HB2 GLN   216     -11.416  13.332  -0.548  1.00  0.00           H  
ATOM   3370  HB3 GLN   216      -9.937  14.144  -0.039  1.00  0.00           H  
ATOM   3371  CG  GLN   216     -10.395  12.298   0.939  1.00  0.00           C  
ATOM   3372  HG2 GLN   216     -11.219  11.588   1.006  1.00  0.00           H  
ATOM   3373  HG3 GLN   216      -9.535  11.967   0.356  1.00  0.00           H  
ATOM   3374  CD  GLN   216      -9.972  12.419   2.410  1.00  0.00           C  
ATOM   3375  OE1 GLN   216      -9.111  13.167   2.787  1.00  0.00           O  
ATOM   3376  NE2 GLN   216     -10.614  11.592   3.259  1.00  0.00           N  
ATOM   3377 HE21 GLN   216     -10.510  11.730   4.254  1.00  0.00           H  
ATOM   3378 HE22 GLN   216     -11.317  10.946   2.928  1.00  0.00           H  
ATOM   3379  C   GLN   216     -11.841  15.889   0.572  1.00  0.00           C  
ATOM   3380  O   GLN   216     -12.819  15.937  -0.186  1.00  0.00           O  
ATOM   3381  N   PRO   217     -11.088  16.988   0.911  1.00  0.00           N  
ATOM   3382  CD  PRO   217     -10.167  17.040   2.029  1.00  0.00           C  
ATOM   3383  HD2 PRO   217      -9.404  16.269   1.925  1.00  0.00           H  
ATOM   3384  HD3 PRO   217     -10.811  16.818   2.880  1.00  0.00           H  
ATOM   3385  CG  PRO   217      -9.702  18.438   2.231  1.00  0.00           C  
ATOM   3386  HG2 PRO   217      -8.837  18.580   1.583  1.00  0.00           H  
ATOM   3387  HG3 PRO   217      -9.456  18.667   3.268  1.00  0.00           H  
ATOM   3388  CB  PRO   217     -10.830  19.264   1.633  1.00  0.00           C  
ATOM   3389  HB2 PRO   217     -10.414  20.211   1.291  1.00  0.00           H  
ATOM   3390  HB3 PRO   217     -11.442  19.476   2.510  1.00  0.00           H  
ATOM   3391  CA  PRO   217     -11.370  18.310   0.528  1.00  0.00           C  
ATOM   3392  HA  PRO   217     -12.455  18.382   0.446  1.00  0.00           H  
ATOM   3393  C   PRO   217     -10.776  18.488  -0.888  1.00  0.00           C  
ATOM   3394  O   PRO   217      -9.657  17.963  -1.058  1.00  0.00           O  
ATOM   3395  N   GLY   218     -11.544  19.018  -1.817  1.00  0.00           N  
ATOM   3396  H   GLY   218     -12.525  19.128  -1.605  1.00  0.00           H  
ATOM   3397  CA  GLY   218     -11.113  18.975  -3.208  1.00  0.00           C  
ATOM   3398  HA2 GLY   218     -11.427  19.863  -3.757  1.00  0.00           H  
ATOM   3399  HA3 GLY   218     -10.035  18.833  -3.276  1.00  0.00           H  
ATOM   3400  C   GLY   218     -11.785  17.769  -3.974  1.00  0.00           C  
ATOM   3401  O   GLY   218     -11.552  17.585  -5.117  1.00  0.00           O  
ATOM   3402  N   CYX   219     -12.590  16.890  -3.317  1.00  0.00           N  
ATOM   3403  H   CYX   219     -12.746  17.084  -2.338  1.00  0.00           H  
ATOM   3404  CA  CYX   219     -13.399  15.735  -3.876  1.00  0.00           C  
ATOM   3405  HA  CYX   219     -13.125  15.697  -4.930  1.00  0.00           H  
ATOM   3406  CB  CYX   219     -12.716  14.425  -3.322  1.00  0.00           C  
ATOM   3407  HB2 CYX   219     -12.781  14.487  -2.235  1.00  0.00           H  
ATOM   3408  HB3 CYX   219     -13.270  13.520  -3.572  1.00  0.00           H  
ATOM   3409  SG  CYX   219     -10.976  14.154  -3.784  1.00  0.00           S  
ATOM   3410  C   CYX   219     -14.906  15.770  -3.617  1.00  0.00           C  
ATOM   3411  O   CYX   219     -15.576  14.778  -3.298  1.00  0.00           O  
ATOM   3412  N   GLY   220     -15.506  16.916  -3.953  1.00  0.00           N  
ATOM   3413  H   GLY   220     -14.886  17.680  -4.181  1.00  0.00           H  
ATOM   3414  CA  GLY   220     -16.800  17.377  -3.402  1.00  0.00           C  
ATOM   3415  HA2 GLY   220     -16.827  17.030  -2.368  1.00  0.00           H  
ATOM   3416  HA3 GLY   220     -16.948  18.453  -3.319  1.00  0.00           H  
ATOM   3417  C   GLY   220     -18.120  16.989  -4.120  1.00  0.00           C  
ATOM   3418  O   GLY   220     -19.203  17.468  -3.646  1.00  0.00           O  
ATOM   3419  N   LEU   221     -18.022  16.163  -5.227  1.00  0.00           N  
ATOM   3420  H   LEU   221     -17.094  15.860  -5.484  1.00  0.00           H  
ATOM   3421  CA  LEU   221     -19.188  15.673  -6.018  1.00  0.00           C  
ATOM   3422  HA  LEU   221     -20.090  16.137  -5.620  1.00  0.00           H  
ATOM   3423  CB  LEU   221     -19.080  16.234  -7.462  1.00  0.00           C  
ATOM   3424  HB2 LEU   221     -18.024  16.253  -7.732  1.00  0.00           H  
ATOM   3425  HB3 LEU   221     -19.600  15.644  -8.216  1.00  0.00           H  
ATOM   3426  CG  LEU   221     -19.719  17.681  -7.576  1.00  0.00           C  
ATOM   3427  HG  LEU   221     -20.776  17.667  -7.310  1.00  0.00           H  
ATOM   3428  CD1 LEU   221     -19.065  18.892  -6.909  1.00  0.00           C  
ATOM   3429 HD11 LEU   221     -18.010  18.996  -7.163  1.00  0.00           H  
ATOM   3430 HD12 LEU   221     -19.620  19.777  -7.220  1.00  0.00           H  
ATOM   3431 HD13 LEU   221     -19.311  18.813  -5.850  1.00  0.00           H  
ATOM   3432  CD2 LEU   221     -19.645  18.161  -9.072  1.00  0.00           C  
ATOM   3433 HD21 LEU   221     -20.175  17.399  -9.643  1.00  0.00           H  
ATOM   3434 HD22 LEU   221     -20.219  19.083  -9.161  1.00  0.00           H  
ATOM   3435 HD23 LEU   221     -18.639  18.452  -9.373  1.00  0.00           H  
ATOM   3436  C   LEU   221     -19.298  14.141  -6.134  1.00  0.00           C  
ATOM   3437  O   LEU   221     -18.366  13.524  -6.601  1.00  0.00           O  
ATOM   3438  N   PRO   222     -20.412  13.569  -5.739  1.00  0.00           N  
ATOM   3439  CD  PRO   222     -21.550  14.193  -5.131  1.00  0.00           C  
ATOM   3440  HD2 PRO   222     -21.873  15.037  -5.742  1.00  0.00           H  
ATOM   3441  HD3 PRO   222     -21.168  14.563  -4.180  1.00  0.00           H  
ATOM   3442  CG  PRO   222     -22.629  13.127  -4.844  1.00  0.00           C  
ATOM   3443  HG2 PRO   222     -23.608  13.478  -5.169  1.00  0.00           H  
ATOM   3444  HG3 PRO   222     -22.673  12.903  -3.778  1.00  0.00           H  
ATOM   3445  CB  PRO   222     -22.228  12.075  -5.757  1.00  0.00           C  
ATOM   3446  HB2 PRO   222     -22.555  12.359  -6.757  1.00  0.00           H  
ATOM   3447  HB3 PRO   222     -22.505  11.036  -5.576  1.00  0.00           H  
ATOM   3448  CA  PRO   222     -20.702  12.169  -5.839  1.00  0.00           C  
ATOM   3449  HA  PRO   222     -20.206  11.733  -4.972  1.00  0.00           H  
ATOM   3450  C   PRO   222     -20.223  11.552  -7.217  1.00  0.00           C  
ATOM   3451  O   PRO   222     -19.734  10.407  -7.222  1.00  0.00           O  
ATOM   3452  N   ILE   223     -20.260  12.301  -8.327  1.00  0.00           N  
ATOM   3453  H   ILE   223     -20.590  13.244  -8.181  1.00  0.00           H  
ATOM   3454  CA  ILE   223     -19.898  11.865  -9.670  1.00  0.00           C  
ATOM   3455  HA  ILE   223     -20.691  11.163  -9.929  1.00  0.00           H  
ATOM   3456  CB  ILE   223     -19.990  13.145 -10.564  1.00  0.00           C  
ATOM   3457  HB  ILE   223     -20.854  13.807 -10.494  1.00  0.00           H  
ATOM   3458  CG2 ILE   223     -18.704  13.994 -10.529  1.00  0.00           C  
ATOM   3459 HG21 ILE   223     -17.878  13.610 -11.127  1.00  0.00           H  
ATOM   3460 HG22 ILE   223     -18.859  15.024 -10.851  1.00  0.00           H  
ATOM   3461 HG23 ILE   223     -18.412  14.089  -9.483  1.00  0.00           H  
ATOM   3462  CG1 ILE   223     -20.144  12.588 -12.074  1.00  0.00           C  
ATOM   3463 HG12 ILE   223     -19.720  13.281 -12.801  1.00  0.00           H  
ATOM   3464 HG13 ILE   223     -19.582  11.657 -12.149  1.00  0.00           H  
ATOM   3465  CD1 ILE   223     -21.632  12.330 -12.436  1.00  0.00           C  
ATOM   3466 HD11 ILE   223     -21.664  11.604 -13.249  1.00  0.00           H  
ATOM   3467 HD12 ILE   223     -22.147  11.908 -11.573  1.00  0.00           H  
ATOM   3468 HD13 ILE   223     -22.186  13.241 -12.662  1.00  0.00           H  
ATOM   3469  C   ILE   223     -18.517  11.164  -9.738  1.00  0.00           C  
ATOM   3470  O   ILE   223     -18.394  10.136 -10.429  1.00  0.00           O  
ATOM   3471  N   ILE   224     -17.542  11.543  -8.876  1.00  0.00           N  
ATOM   3472  H   ILE   224     -17.788  12.397  -8.396  1.00  0.00           H  
ATOM   3473  CA  ILE   224     -16.250  10.788  -8.847  1.00  0.00           C  
ATOM   3474  HA  ILE   224     -16.492   9.778  -9.178  1.00  0.00           H  
ATOM   3475  CB  ILE   224     -15.326  11.520  -9.945  1.00  0.00           C  
ATOM   3476  HB  ILE   224     -15.772  11.706 -10.923  1.00  0.00           H  
ATOM   3477  CG2 ILE   224     -14.913  12.942  -9.360  1.00  0.00           C  
ATOM   3478 HG21 ILE   224     -14.323  12.674  -8.484  1.00  0.00           H  
ATOM   3479 HG22 ILE   224     -14.276  13.494 -10.051  1.00  0.00           H  
ATOM   3480 HG23 ILE   224     -15.711  13.655  -9.154  1.00  0.00           H  
ATOM   3481  CG1 ILE   224     -14.057  10.703 -10.331  1.00  0.00           C  
ATOM   3482 HG12 ILE   224     -13.384  10.563  -9.485  1.00  0.00           H  
ATOM   3483 HG13 ILE   224     -14.423   9.733 -10.667  1.00  0.00           H  
ATOM   3484  CD1 ILE   224     -13.333  11.202 -11.490  1.00  0.00           C  
ATOM   3485 HD11 ILE   224     -12.894  12.167 -11.235  1.00  0.00           H  
ATOM   3486 HD12 ILE   224     -12.508  10.558 -11.793  1.00  0.00           H  
ATOM   3487 HD13 ILE   224     -14.051  11.342 -12.299  1.00  0.00           H  
ATOM   3488  C   ILE   224     -15.739  10.706  -7.418  1.00  0.00           C  
ATOM   3489  O   ILE   224     -14.694  10.300  -7.167  1.00  0.00           O  
ATOM   3490  N   GLY   225     -16.503  11.220  -6.425  1.00  0.00           N  
ATOM   3491  H   GLY   225     -17.405  11.582  -6.700  1.00  0.00           H  
ATOM   3492  CA  GLY   225     -16.171  11.401  -4.983  1.00  0.00           C  
ATOM   3493  HA2 GLY   225     -15.738  12.388  -4.821  1.00  0.00           H  
ATOM   3494  HA3 GLY   225     -17.120  11.500  -4.456  1.00  0.00           H  
ATOM   3495  C   GLY   225     -15.256  10.391  -4.346  1.00  0.00           C  
ATOM   3496  O   GLY   225     -14.082  10.708  -3.991  1.00  0.00           O  
ATOM   3497  N   GLU   226     -15.743   9.139  -4.293  1.00  0.00           N  
ATOM   3498  H   GLU   226     -16.644   8.971  -4.717  1.00  0.00           H  
ATOM   3499  CA  GLU   226     -14.972   8.051  -3.674  1.00  0.00           C  
ATOM   3500  HA  GLU   226     -14.495   8.480  -2.793  1.00  0.00           H  
ATOM   3501  CB  GLU   226     -15.825   6.832  -3.440  1.00  0.00           C  
ATOM   3502  HB2 GLU   226     -16.404   6.656  -4.346  1.00  0.00           H  
ATOM   3503  HB3 GLU   226     -15.275   5.919  -3.210  1.00  0.00           H  
ATOM   3504  CG  GLU   226     -16.847   7.138  -2.306  1.00  0.00           C  
ATOM   3505  HG2 GLU   226     -17.479   7.973  -2.610  1.00  0.00           H  
ATOM   3506  HG3 GLU   226     -17.497   6.270  -2.202  1.00  0.00           H  
ATOM   3507  CD  GLU   226     -16.124   7.409  -0.926  1.00  0.00           C  
ATOM   3508  OE1 GLU   226     -15.952   6.505  -0.118  1.00  0.00           O  
ATOM   3509  OE2 GLU   226     -15.857   8.609  -0.670  1.00  0.00           O  
ATOM   3510  C   GLU   226     -13.667   7.678  -4.524  1.00  0.00           C  
ATOM   3511  O   GLU   226     -12.601   7.383  -3.966  1.00  0.00           O  
ATOM   3512  N   THR   227     -13.720   7.703  -5.901  1.00  0.00           N  
ATOM   3513  H   THR   227     -14.676   7.757  -6.222  1.00  0.00           H  
ATOM   3514  CA  THR   227     -12.613   7.489  -6.808  1.00  0.00           C  
ATOM   3515  HA  THR   227     -12.158   6.516  -6.627  1.00  0.00           H  
ATOM   3516  CB  THR   227     -13.080   7.321  -8.301  1.00  0.00           C  
ATOM   3517  HB  THR   227     -13.463   8.245  -8.735  1.00  0.00           H  
ATOM   3518  CG2 THR   227     -11.925   6.842  -9.163  1.00  0.00           C  
ATOM   3519 HG21 THR   227     -11.764   7.464 -10.044  1.00  0.00           H  
ATOM   3520 HG22 THR   227     -10.995   6.911  -8.599  1.00  0.00           H  
ATOM   3521 HG23 THR   227     -12.114   5.817  -9.483  1.00  0.00           H  
ATOM   3522  OG1 THR   227     -14.166   6.401  -8.461  1.00  0.00           O  
ATOM   3523  HG1 THR   227     -14.710   6.539  -7.682  1.00  0.00           H  
ATOM   3524  C   THR   227     -11.546   8.519  -6.502  1.00  0.00           C  
ATOM   3525  O   THR   227     -10.433   8.042  -6.245  1.00  0.00           O  
ATOM   3526  N   CYX   228     -11.886   9.782  -6.489  1.00  0.00           N  
ATOM   3527  H   CYX   228     -12.799  10.016  -6.851  1.00  0.00           H  
ATOM   3528  CA  CYX   228     -10.982  10.858  -6.102  1.00  0.00           C  
ATOM   3529  HA  CYX   228     -10.125  10.961  -6.767  1.00  0.00           H  
ATOM   3530  CB  CYX   228     -11.824  12.161  -6.090  1.00  0.00           C  
ATOM   3531  HB2 CYX   228     -12.220  12.330  -7.091  1.00  0.00           H  
ATOM   3532  HB3 CYX   228     -12.717  11.954  -5.499  1.00  0.00           H  
ATOM   3533  SG  CYX   228     -11.141  13.783  -5.788  1.00  0.00           S  
ATOM   3534  C   CYX   228     -10.414  10.590  -4.714  1.00  0.00           C  
ATOM   3535  O   CYX   228      -9.247  10.512  -4.489  1.00  0.00           O  
ATOM   3536  N   SER   229     -11.346  10.260  -3.808  1.00  0.00           N  
ATOM   3537  H   SER   229     -12.324  10.261  -4.064  1.00  0.00           H  
ATOM   3538  CA  SER   229     -10.931  10.001  -2.393  1.00  0.00           C  
ATOM   3539  HA  SER   229     -10.390  10.897  -2.089  1.00  0.00           H  
ATOM   3540  CB  SER   229     -12.170   9.904  -1.556  1.00  0.00           C  
ATOM   3541  HB2 SER   229     -12.689  10.861  -1.514  1.00  0.00           H  
ATOM   3542  HB3 SER   229     -12.696   9.096  -2.064  1.00  0.00           H  
ATOM   3543  OG  SER   229     -11.830   9.463  -0.290  1.00  0.00           O  
ATOM   3544  HG  SER   229     -12.595   9.804   0.179  1.00  0.00           H  
ATOM   3545  C   SER   229      -9.908   8.865  -2.313  1.00  0.00           C  
ATOM   3546  O   SER   229      -8.823   9.064  -1.830  1.00  0.00           O  
ATOM   3547  N   HID   230     -10.106   7.663  -2.878  1.00  0.00           N  
ATOM   3548  H   HID   230     -11.013   7.502  -3.292  1.00  0.00           H  
ATOM   3549  CA  HID   230      -9.120   6.534  -2.992  1.00  0.00           C  
ATOM   3550  HA  HID   230      -9.017   6.242  -1.947  1.00  0.00           H  
ATOM   3551  CB  HID   230      -9.755   5.404  -3.886  1.00  0.00           C  
ATOM   3552  HB2 HID   230      -9.816   5.793  -4.903  1.00  0.00           H  
ATOM   3553  HB3 HID   230      -9.043   4.578  -3.906  1.00  0.00           H  
ATOM   3554  CG  HID   230     -11.136   4.784  -3.520  1.00  0.00           C  
ATOM   3555  ND1 HID   230     -11.720   4.802  -2.288  1.00  0.00           N  
ATOM   3556  HD1 HID   230     -11.257   4.873  -1.393  1.00  0.00           H  
ATOM   3557  CE1 HID   230     -12.954   4.258  -2.374  1.00  0.00           C  
ATOM   3558  HE1 HID   230     -13.563   3.855  -1.579  1.00  0.00           H  
ATOM   3559  NE2 HID   230     -13.257   3.957  -3.651  1.00  0.00           N  
ATOM   3560  CD2 HID   230     -12.112   4.383  -4.382  1.00  0.00           C  
ATOM   3561  HD2 HID   230     -12.089   4.449  -5.459  1.00  0.00           H  
ATOM   3562  C   HID   230      -7.826   7.034  -3.635  1.00  0.00           C  
ATOM   3563  O   HID   230      -6.764   6.905  -3.071  1.00  0.00           O  
ATOM   3564  N   THR   231      -7.848   7.556  -4.850  1.00  0.00           N  
ATOM   3565  H   THR   231      -8.755   7.740  -5.254  1.00  0.00           H  
ATOM   3566  CA  THR   231      -6.729   8.256  -5.496  1.00  0.00           C  
ATOM   3567  HA  THR   231      -6.048   7.472  -5.828  1.00  0.00           H  
ATOM   3568  CB  THR   231      -7.215   9.205  -6.621  1.00  0.00           C  
ATOM   3569  HB  THR   231      -7.807  10.026  -6.217  1.00  0.00           H  
ATOM   3570  CG2 THR   231      -6.184   9.893  -7.399  1.00  0.00           C  
ATOM   3571 HG21 THR   231      -6.661  10.353  -8.264  1.00  0.00           H  
ATOM   3572 HG22 THR   231      -5.489  10.540  -6.864  1.00  0.00           H  
ATOM   3573 HG23 THR   231      -5.596   9.092  -7.848  1.00  0.00           H  
ATOM   3574  OG1 THR   231      -7.988   8.537  -7.577  1.00  0.00           O  
ATOM   3575  HG1 THR   231      -8.714   8.150  -7.083  1.00  0.00           H  
ATOM   3576  C   THR   231      -5.904   9.037  -4.461  1.00  0.00           C  
ATOM   3577  O   THR   231      -4.720   8.966  -4.459  1.00  0.00           O  
ATOM   3578  N   ARG   232      -6.560   9.834  -3.517  1.00  0.00           N  
ATOM   3579  H   ARG   232      -7.550   9.925  -3.692  1.00  0.00           H  
ATOM   3580  CA  ARG   232      -5.941  10.757  -2.529  1.00  0.00           C  
ATOM   3581  HA  ARG   232      -5.328  11.451  -3.104  1.00  0.00           H  
ATOM   3582  CB  ARG   232      -6.938  11.645  -1.742  1.00  0.00           C  
ATOM   3583  HB2 ARG   232      -7.970  11.428  -2.018  1.00  0.00           H  
ATOM   3584  HB3 ARG   232      -6.843  11.316  -0.707  1.00  0.00           H  
ATOM   3585  CG  ARG   232      -6.724  13.158  -1.938  1.00  0.00           C  
ATOM   3586  HG2 ARG   232      -7.345  13.626  -1.174  1.00  0.00           H  
ATOM   3587  HG3 ARG   232      -5.711  13.515  -1.751  1.00  0.00           H  
ATOM   3588  CD  ARG   232      -7.242  13.533  -3.294  1.00  0.00           C  
ATOM   3589  HD2 ARG   232      -6.608  13.048  -4.036  1.00  0.00           H  
ATOM   3590  HD3 ARG   232      -8.197  13.066  -3.533  1.00  0.00           H  
ATOM   3591  NE  ARG   232      -7.377  14.999  -3.357  1.00  0.00           N  
ATOM   3592  HE  ARG   232      -7.054  15.480  -2.530  1.00  0.00           H  
ATOM   3593  CZ  ARG   232      -8.077  15.713  -4.233  1.00  0.00           C  
ATOM   3594  NH1 ARG   232      -8.337  15.388  -5.473  1.00  0.00           N  
ATOM   3595 HH11 ARG   232      -7.943  14.553  -5.882  1.00  0.00           H  
ATOM   3596 HH12 ARG   232      -8.964  15.937  -6.044  1.00  0.00           H  
ATOM   3597  NH2 ARG   232      -8.246  16.942  -3.831  1.00  0.00           N  
ATOM   3598 HH21 ARG   232      -7.903  17.246  -2.930  1.00  0.00           H  
ATOM   3599 HH22 ARG   232      -8.673  17.590  -4.477  1.00  0.00           H  
ATOM   3600  C   ARG   232      -4.950  10.028  -1.648  1.00  0.00           C  
ATOM   3601  O   ARG   232      -3.943  10.654  -1.247  1.00  0.00           O  
ATOM   3602  N   ALA   233      -5.155   8.718  -1.323  1.00  0.00           N  
ATOM   3603  H   ALA   233      -6.027   8.234  -1.486  1.00  0.00           H  
ATOM   3604  CA  ALA   233      -4.153   8.020  -0.412  1.00  0.00           C  
ATOM   3605  HA  ALA   233      -4.018   8.673   0.450  1.00  0.00           H  
ATOM   3606  CB  ALA   233      -4.716   6.705   0.062  1.00  0.00           C  
ATOM   3607  HB1 ALA   233      -5.763   6.804   0.349  1.00  0.00           H  
ATOM   3608  HB2 ALA   233      -4.698   6.003  -0.771  1.00  0.00           H  
ATOM   3609  HB3 ALA   233      -4.027   6.292   0.799  1.00  0.00           H  
ATOM   3610  C   ALA   233      -2.800   7.834  -1.122  1.00  0.00           C  
ATOM   3611  O   ALA   233      -1.810   7.689  -0.341  1.00  0.00           O  
ATOM   3612  N   VAL   234      -2.797   7.832  -2.451  1.00  0.00           N  
ATOM   3613  H   VAL   234      -3.669   7.892  -2.958  1.00  0.00           H  
ATOM   3614  CA  VAL   234      -1.548   7.722  -3.249  1.00  0.00           C  
ATOM   3615  HA  VAL   234      -0.991   6.903  -2.794  1.00  0.00           H  
ATOM   3616  CB  VAL   234      -1.805   7.360  -4.688  1.00  0.00           C  
ATOM   3617  HB  VAL   234      -2.184   8.235  -5.217  1.00  0.00           H  
ATOM   3618  CG1 VAL   234      -0.459   6.927  -5.345  1.00  0.00           C  
ATOM   3619 HG11 VAL   234      -0.648   6.608  -6.370  1.00  0.00           H  
ATOM   3620 HG12 VAL   234       0.301   7.701  -5.443  1.00  0.00           H  
ATOM   3621 HG13 VAL   234      -0.006   6.192  -4.680  1.00  0.00           H  
ATOM   3622  CG2 VAL   234      -2.829   6.275  -4.880  1.00  0.00           C  
ATOM   3623 HG21 VAL   234      -3.832   6.532  -4.539  1.00  0.00           H  
ATOM   3624 HG22 VAL   234      -3.033   6.228  -5.949  1.00  0.00           H  
ATOM   3625 HG23 VAL   234      -2.631   5.265  -4.521  1.00  0.00           H  
ATOM   3626  C   VAL   234      -0.740   9.058  -3.199  1.00  0.00           C  
ATOM   3627  O   VAL   234       0.486   9.178  -2.891  1.00  0.00           O  
ATOM   3628  N   LYS   235      -1.435  10.172  -3.440  1.00  0.00           N  
ATOM   3629  H   LYS   235      -2.411   9.947  -3.573  1.00  0.00           H  
ATOM   3630  CA  LYS   235      -1.007  11.572  -3.309  1.00  0.00           C  
ATOM   3631  HA  LYS   235      -0.105  11.594  -3.921  1.00  0.00           H  
ATOM   3632  CB  LYS   235      -2.046  12.565  -3.870  1.00  0.00           C  
ATOM   3633  HB2 LYS   235      -3.036  12.411  -3.440  1.00  0.00           H  
ATOM   3634  HB3 LYS   235      -1.712  13.579  -3.647  1.00  0.00           H  
ATOM   3635  CG  LYS   235      -2.090  12.589  -5.477  1.00  0.00           C  
ATOM   3636  HG2 LYS   235      -2.204  11.534  -5.724  1.00  0.00           H  
ATOM   3637  HG3 LYS   235      -2.847  13.340  -5.704  1.00  0.00           H  
ATOM   3638  CD  LYS   235      -0.839  13.234  -6.086  1.00  0.00           C  
ATOM   3639  HD2 LYS   235      -0.923  14.317  -5.999  1.00  0.00           H  
ATOM   3640  HD3 LYS   235      -0.028  12.839  -5.474  1.00  0.00           H  
ATOM   3641  CE  LYS   235      -0.530  12.842  -7.536  1.00  0.00           C  
ATOM   3642  HE2 LYS   235       0.538  13.032  -7.643  1.00  0.00           H  
ATOM   3643  HE3 LYS   235      -0.579  11.754  -7.573  1.00  0.00           H  
ATOM   3644  NZ  LYS   235      -1.377  13.443  -8.586  1.00  0.00           N  
ATOM   3645  HZ1 LYS   235      -2.372  13.302  -8.486  1.00  0.00           H  
ATOM   3646  HZ2 LYS   235      -1.183  14.434  -8.563  1.00  0.00           H  
ATOM   3647  HZ3 LYS   235      -1.200  13.081  -9.513  1.00  0.00           H  
ATOM   3648  C   LYS   235      -0.509  11.898  -1.893  1.00  0.00           C  
ATOM   3649  O   LYS   235       0.628  12.287  -1.732  1.00  0.00           O  
ATOM   3650  N   TYR   236      -1.271  11.677  -0.865  1.00  0.00           N  
ATOM   3651  H   TYR   236      -2.242  11.474  -1.058  1.00  0.00           H  
ATOM   3652  CA  TYR   236      -0.920  11.985   0.516  1.00  0.00           C  
ATOM   3653  HA  TYR   236      -0.688  13.046   0.601  1.00  0.00           H  
ATOM   3654  CB  TYR   236      -2.093  11.491   1.399  1.00  0.00           C  
ATOM   3655  HB2 TYR   236      -2.161  10.430   1.157  1.00  0.00           H  
ATOM   3656  HB3 TYR   236      -1.828  11.601   2.451  1.00  0.00           H  
ATOM   3657  CG  TYR   236      -3.464  12.236   1.287  1.00  0.00           C  
ATOM   3658  CD1 TYR   236      -3.543  13.494   0.668  1.00  0.00           C  
ATOM   3659  HD1 TYR   236      -2.671  13.884   0.163  1.00  0.00           H  
ATOM   3660  CE1 TYR   236      -4.800  14.204   0.623  1.00  0.00           C  
ATOM   3661  HE1 TYR   236      -4.847  15.133   0.074  1.00  0.00           H  
ATOM   3662  CZ  TYR   236      -5.963  13.675   1.276  1.00  0.00           C  
ATOM   3663  OH  TYR   236      -7.140  14.322   1.317  1.00  0.00           O  
ATOM   3664  HH  TYR   236      -7.829  13.820   1.758  1.00  0.00           H  
ATOM   3665  CE2 TYR   236      -5.860  12.386   1.777  1.00  0.00           C  
ATOM   3666  HE2 TYR   236      -6.745  11.912   2.176  1.00  0.00           H  
ATOM   3667  CD2 TYR   236      -4.614  11.689   1.778  1.00  0.00           C  
ATOM   3668  HD2 TYR   236      -4.632  10.703   2.217  1.00  0.00           H  
ATOM   3669  C   TYR   236       0.367  11.193   0.909  1.00  0.00           C  
ATOM   3670  O   TYR   236       1.366  11.756   1.392  1.00  0.00           O  
ATOM   3671  N   PHE   237       0.320   9.874   0.709  1.00  0.00           N  
ATOM   3672  H   PHE   237      -0.556   9.531   0.341  1.00  0.00           H  
ATOM   3673  CA  PHE   237       1.413   8.962   0.968  1.00  0.00           C  
ATOM   3674  HA  PHE   237       1.683   9.234   1.988  1.00  0.00           H  
ATOM   3675  CB  PHE   237       0.987   7.487   1.052  1.00  0.00           C  
ATOM   3676  HB2 PHE   237       0.013   7.478   1.542  1.00  0.00           H  
ATOM   3677  HB3 PHE   237       0.947   7.076   0.044  1.00  0.00           H  
ATOM   3678  CG  PHE   237       2.113   6.738   1.791  1.00  0.00           C  
ATOM   3679  CD1 PHE   237       3.138   6.180   1.114  1.00  0.00           C  
ATOM   3680  HD1 PHE   237       3.148   6.134   0.035  1.00  0.00           H  
ATOM   3681  CE1 PHE   237       4.061   5.351   1.828  1.00  0.00           C  
ATOM   3682  HE1 PHE   237       4.829   4.802   1.303  1.00  0.00           H  
ATOM   3683  CZ  PHE   237       4.035   5.327   3.259  1.00  0.00           C  
ATOM   3684  HZ  PHE   237       4.843   4.842   3.788  1.00  0.00           H  
ATOM   3685  CE2 PHE   237       3.027   5.957   3.931  1.00  0.00           C  
ATOM   3686  HE2 PHE   237       2.921   5.873   5.003  1.00  0.00           H  
ATOM   3687  CD2 PHE   237       2.035   6.650   3.173  1.00  0.00           C  
ATOM   3688  HD2 PHE   237       1.219   7.139   3.684  1.00  0.00           H  
ATOM   3689  C   PHE   237       2.734   9.186   0.203  1.00  0.00           C  
ATOM   3690  O   PHE   237       3.767   9.217   0.787  1.00  0.00           O  
ATOM   3691  N   THR   238       2.670   9.550  -1.099  1.00  0.00           N  
ATOM   3692  H   THR   238       1.738   9.599  -1.483  1.00  0.00           H  
ATOM   3693  CA  THR   238       3.712  10.342  -1.810  1.00  0.00           C  
ATOM   3694  HA  THR   238       4.607   9.724  -1.878  1.00  0.00           H  
ATOM   3695  CB  THR   238       3.227  10.835  -3.124  1.00  0.00           C  
ATOM   3696  HB  THR   238       2.419  11.565  -3.076  1.00  0.00           H  
ATOM   3697  CG2 THR   238       4.296  11.546  -4.023  1.00  0.00           C  
ATOM   3698 HG21 THR   238       4.710  12.407  -3.497  1.00  0.00           H  
ATOM   3699 HG22 THR   238       5.083  10.871  -4.358  1.00  0.00           H  
ATOM   3700 HG23 THR   238       3.722  11.825  -4.907  1.00  0.00           H  
ATOM   3701  OG1 THR   238       2.842   9.705  -3.884  1.00  0.00           O  
ATOM   3702  HG1 THR   238       2.020   9.426  -3.474  1.00  0.00           H  
ATOM   3703  C   THR   238       4.322  11.458  -0.984  1.00  0.00           C  
ATOM   3704  O   THR   238       5.534  11.446  -0.818  1.00  0.00           O  
ATOM   3705  N   GLU   239       3.610  12.288  -0.338  1.00  0.00           N  
ATOM   3706  H   GLU   239       2.615  12.111  -0.328  1.00  0.00           H  
ATOM   3707  CA  GLU   239       4.144  13.368   0.573  1.00  0.00           C  
ATOM   3708  HA  GLU   239       4.954  13.825   0.006  1.00  0.00           H  
ATOM   3709  CB  GLU   239       3.174  14.525   0.677  1.00  0.00           C  
ATOM   3710  HB2 GLU   239       2.205  14.263   1.102  1.00  0.00           H  
ATOM   3711  HB3 GLU   239       3.548  15.226   1.423  1.00  0.00           H  
ATOM   3712  CG  GLU   239       2.772  15.197  -0.612  1.00  0.00           C  
ATOM   3713  HG2 GLU   239       2.075  14.491  -1.066  1.00  0.00           H  
ATOM   3714  HG3 GLU   239       2.148  16.048  -0.338  1.00  0.00           H  
ATOM   3715  CD  GLU   239       3.959  15.569  -1.535  1.00  0.00           C  
ATOM   3716  OE1 GLU   239       5.070  15.920  -1.091  1.00  0.00           O  
ATOM   3717  OE2 GLU   239       3.712  15.703  -2.760  1.00  0.00           O  
ATOM   3718  C   GLU   239       4.680  12.802   1.929  1.00  0.00           C  
ATOM   3719  O   GLU   239       5.657  13.312   2.531  1.00  0.00           O  
ATOM   3720  N   CYS   240       4.173  11.709   2.449  1.00  0.00           N  
ATOM   3721  H   CYS   240       3.412  11.262   1.957  1.00  0.00           H  
ATOM   3722  CA  CYS   240       4.594  10.961   3.675  1.00  0.00           C  
ATOM   3723  HA  CYS   240       4.625  11.643   4.524  1.00  0.00           H  
ATOM   3724  CB  CYS   240       3.445  10.001   4.098  1.00  0.00           C  
ATOM   3725  HB2 CYS   240       3.341   9.189   3.378  1.00  0.00           H  
ATOM   3726  HB3 CYS   240       3.718   9.454   5.000  1.00  0.00           H  
ATOM   3727  SG  CYS   240       1.865  10.827   4.482  1.00  0.00           S  
ATOM   3728  HG  CYS   240       1.584  11.567   3.406  1.00  0.00           H  
ATOM   3729  C   CYS   240       5.902  10.201   3.504  1.00  0.00           C  
ATOM   3730  O   CYS   240       6.562   9.908   4.515  1.00  0.00           O  
ATOM   3731  N   ILE   241       6.255   9.961   2.236  1.00  0.00           N  
ATOM   3732  H   ILE   241       5.496  10.161   1.601  1.00  0.00           H  
ATOM   3733  CA  ILE   241       7.619   9.547   1.709  1.00  0.00           C  
ATOM   3734  HA  ILE   241       8.105   8.844   2.384  1.00  0.00           H  
ATOM   3735  CB  ILE   241       7.494   8.840   0.361  1.00  0.00           C  
ATOM   3736  HB  ILE   241       6.647   9.299  -0.150  1.00  0.00           H  
ATOM   3737  CG2 ILE   241       8.783   8.912  -0.501  1.00  0.00           C  
ATOM   3738 HG21 ILE   241       9.061   9.938  -0.741  1.00  0.00           H  
ATOM   3739 HG22 ILE   241       9.548   8.426   0.104  1.00  0.00           H  
ATOM   3740 HG23 ILE   241       8.692   8.271  -1.378  1.00  0.00           H  
ATOM   3741  CG1 ILE   241       7.235   7.320   0.580  1.00  0.00           C  
ATOM   3742 HG12 ILE   241       8.117   6.731   0.829  1.00  0.00           H  
ATOM   3743 HG13 ILE   241       6.560   7.183   1.425  1.00  0.00           H  
ATOM   3744  CD1 ILE   241       6.552   6.680  -0.638  1.00  0.00           C  
ATOM   3745 HD11 ILE   241       6.991   6.957  -1.596  1.00  0.00           H  
ATOM   3746 HD12 ILE   241       6.472   5.595  -0.574  1.00  0.00           H  
ATOM   3747 HD13 ILE   241       5.526   7.037  -0.730  1.00  0.00           H  
ATOM   3748  C   ILE   241       8.494  10.776   1.682  1.00  0.00           C  
ATOM   3749  O   ILE   241       9.573  10.733   2.233  1.00  0.00           O  
ATOM   3750  N   ARG   242       8.034  11.959   1.012  1.00  0.00           N  
ATOM   3751  H   ARG   242       7.080  11.945   0.683  1.00  0.00           H  
ATOM   3752  CA  ARG   242       8.815  13.237   0.809  1.00  0.00           C  
ATOM   3753  HA  ARG   242       9.823  12.967   0.493  1.00  0.00           H  
ATOM   3754  CB  ARG   242       8.205  14.040  -0.359  1.00  0.00           C  
ATOM   3755  HB2 ARG   242       7.135  14.198  -0.226  1.00  0.00           H  
ATOM   3756  HB3 ARG   242       8.668  15.026  -0.340  1.00  0.00           H  
ATOM   3757  CG  ARG   242       8.424  13.396  -1.716  1.00  0.00           C  
ATOM   3758  HG2 ARG   242       9.504  13.402  -1.862  1.00  0.00           H  
ATOM   3759  HG3 ARG   242       7.966  12.413  -1.606  1.00  0.00           H  
ATOM   3760  CD  ARG   242       7.768  14.166  -2.858  1.00  0.00           C  
ATOM   3761  HD2 ARG   242       6.703  14.289  -2.662  1.00  0.00           H  
ATOM   3762  HD3 ARG   242       8.188  15.164  -2.981  1.00  0.00           H  
ATOM   3763  NE  ARG   242       7.941  13.569  -4.201  1.00  0.00           N  
ATOM   3764  HE  ARG   242       7.129  13.204  -4.679  1.00  0.00           H  
ATOM   3765  CZ  ARG   242       9.062  13.596  -4.897  1.00  0.00           C  
ATOM   3766  NH1 ARG   242      10.183  13.978  -4.431  1.00  0.00           N  
ATOM   3767 HH11 ARG   242      10.148  14.455  -3.542  1.00  0.00           H  
ATOM   3768 HH12 ARG   242      11.056  13.966  -4.939  1.00  0.00           H  
ATOM   3769  NH2 ARG   242       9.105  13.136  -6.141  1.00  0.00           N  
ATOM   3770 HH21 ARG   242       8.324  12.798  -6.684  1.00  0.00           H  
ATOM   3771 HH22 ARG   242      10.010  13.185  -6.586  1.00  0.00           H  
ATOM   3772  C   ARG   242       9.130  14.046   2.022  1.00  0.00           C  
ATOM   3773  O   ARG   242      10.117  14.781   2.073  1.00  0.00           O  
ATOM   3774  N   HID   243       8.458  13.715   3.123  1.00  0.00           N  
ATOM   3775  H   HID   243       7.675  13.093   2.980  1.00  0.00           H  
ATOM   3776  CA  HID   243       8.483  14.539   4.329  1.00  0.00           C  
ATOM   3777  HA  HID   243       9.233  15.323   4.426  1.00  0.00           H  
ATOM   3778  CB  HID   243       7.222  15.353   4.419  1.00  0.00           C  
ATOM   3779  HB2 HID   243       6.317  14.801   4.674  1.00  0.00           H  
ATOM   3780  HB3 HID   243       7.294  15.918   5.348  1.00  0.00           H  
ATOM   3781  CG  HID   243       6.909  16.377   3.315  1.00  0.00           C  
ATOM   3782  ND1 HID   243       6.136  16.132   2.202  1.00  0.00           N  
ATOM   3783  HD1 HID   243       5.795  15.183   2.154  1.00  0.00           H  
ATOM   3784  CE1 HID   243       6.014  17.246   1.531  1.00  0.00           C  
ATOM   3785  HE1 HID   243       5.456  17.410   0.621  1.00  0.00           H  
ATOM   3786  NE2 HID   243       6.710  18.223   2.141  1.00  0.00           N  
ATOM   3787  CD2 HID   243       7.363  17.637   3.276  1.00  0.00           C  
ATOM   3788  HD2 HID   243       7.942  18.044   4.092  1.00  0.00           H  
ATOM   3789  C   HID   243       8.677  13.753   5.706  1.00  0.00           C  
ATOM   3790  O   HID   243       7.911  12.812   6.016  1.00  0.00           O  
ATOM   3791  N   GLU   244       9.793  13.954   6.394  1.00  0.00           N  
ATOM   3792  H   GLU   244      10.344  14.755   6.118  1.00  0.00           H  
ATOM   3793  CA  GLU   244      10.172  13.235   7.563  1.00  0.00           C  
ATOM   3794  HA  GLU   244      10.307  12.178   7.336  1.00  0.00           H  
ATOM   3795  CB  GLU   244      11.566  13.653   8.164  1.00  0.00           C  
ATOM   3796  HB2 GLU   244      11.655  14.736   8.246  1.00  0.00           H  
ATOM   3797  HB3 GLU   244      11.742  13.165   9.123  1.00  0.00           H  
ATOM   3798  CG  GLU   244      12.654  13.176   7.132  1.00  0.00           C  
ATOM   3799  HG2 GLU   244      12.357  13.300   6.090  1.00  0.00           H  
ATOM   3800  HG3 GLU   244      13.521  13.838   7.150  1.00  0.00           H  
ATOM   3801  CD  GLU   244      13.095  11.676   7.133  1.00  0.00           C  
ATOM   3802  OE1 GLU   244      12.241  10.853   7.382  1.00  0.00           O  
ATOM   3803  OE2 GLU   244      14.301  11.401   6.885  1.00  0.00           O  
ATOM   3804  C   GLU   244       9.011  13.299   8.618  1.00  0.00           C  
ATOM   3805  O   GLU   244       8.552  12.252   9.162  1.00  0.00           O  
ATOM   3806  N   CYX   245       8.473  14.492   8.911  1.00  0.00           N  
ATOM   3807  H   CYX   245       8.821  15.289   8.397  1.00  0.00           H  
ATOM   3808  CA  CYX   245       6.992  14.639   9.235  1.00  0.00           C  
ATOM   3809  HA  CYX   245       6.569  13.751   8.765  1.00  0.00           H  
ATOM   3810  CB  CYX   245       6.835  14.626  10.781  1.00  0.00           C  
ATOM   3811  HB2 CYX   245       7.403  13.760  11.119  1.00  0.00           H  
ATOM   3812  HB3 CYX   245       7.140  15.553  11.266  1.00  0.00           H  
ATOM   3813  SG  CYX   245       5.037  14.609  11.105  1.00  0.00           S  
ATOM   3814  C   CYX   245       6.435  15.925   8.620  1.00  0.00           C  
ATOM   3815  O   CYX   245       7.095  16.949   8.531  1.00  0.00           O  
ATOM   3816  N   CYX   246       5.238  15.778   7.965  1.00  0.00           N  
ATOM   3817  H   CYX   246       4.878  14.853   7.779  1.00  0.00           H  
ATOM   3818  CA  CYX   246       4.351  16.835   7.592  1.00  0.00           C  
ATOM   3819  HA  CYX   246       4.599  17.762   8.109  1.00  0.00           H  
ATOM   3820  CB  CYX   246       4.608  17.127   6.101  1.00  0.00           C  
ATOM   3821  HB2 CYX   246       5.693  17.195   6.022  1.00  0.00           H  
ATOM   3822  HB3 CYX   246       4.235  16.344   5.441  1.00  0.00           H  
ATOM   3823  SG  CYX   246       3.887  18.726   5.608  1.00  0.00           S  
ATOM   3824  C   CYX   246       2.881  16.500   7.904  1.00  0.00           C  
ATOM   3825  O   CYX   246       2.116  17.304   8.445  1.00  0.00           O  
ATOM   3826  N   LEU   247       2.364  15.271   7.539  1.00  0.00           N  
ATOM   3827  H   LEU   247       2.954  14.629   7.029  1.00  0.00           H  
ATOM   3828  CA  LEU   247       1.108  14.678   7.773  1.00  0.00           C  
ATOM   3829  HA  LEU   247       0.323  15.424   7.895  1.00  0.00           H  
ATOM   3830  CB  LEU   247       0.836  13.740   6.563  1.00  0.00           C  
ATOM   3831  HB2 LEU   247       1.703  13.167   6.236  1.00  0.00           H  
ATOM   3832  HB3 LEU   247       0.066  13.060   6.925  1.00  0.00           H  
ATOM   3833  CG  LEU   247       0.355  14.582   5.331  1.00  0.00           C  
ATOM   3834  HG  LEU   247       1.210  15.204   5.065  1.00  0.00           H  
ATOM   3835  CD1 LEU   247       0.007  13.830   4.102  1.00  0.00           C  
ATOM   3836 HD11 LEU   247      -0.177  14.526   3.284  1.00  0.00           H  
ATOM   3837 HD12 LEU   247       0.926  13.307   3.837  1.00  0.00           H  
ATOM   3838 HD13 LEU   247      -0.861  13.255   4.422  1.00  0.00           H  
ATOM   3839  CD2 LEU   247      -0.905  15.519   5.561  1.00  0.00           C  
ATOM   3840 HD21 LEU   247      -1.347  15.739   4.590  1.00  0.00           H  
ATOM   3841 HD22 LEU   247      -1.635  15.089   6.246  1.00  0.00           H  
ATOM   3842 HD23 LEU   247      -0.580  16.478   5.966  1.00  0.00           H  
ATOM   3843  C   LEU   247       1.076  13.878   9.125  1.00  0.00           C  
ATOM   3844  O   LEU   247       2.040  13.148   9.406  1.00  0.00           O  
ATOM   3845  N   ILE   248       0.028  14.059   9.952  1.00  0.00           N  
ATOM   3846  H   ILE   248      -0.776  14.564   9.609  1.00  0.00           H  
ATOM   3847  CA  ILE   248       0.176  13.928  11.431  1.00  0.00           C  
ATOM   3848  HA  ILE   248       0.686  12.971  11.541  1.00  0.00           H  
ATOM   3849  CB  ILE   248       1.004  15.059  12.117  1.00  0.00           C  
ATOM   3850  HB  ILE   248       2.009  15.093  11.696  1.00  0.00           H  
ATOM   3851  CG2 ILE   248       0.538  16.463  11.683  1.00  0.00           C  
ATOM   3852 HG21 ILE   248       0.687  16.486  10.603  1.00  0.00           H  
ATOM   3853 HG22 ILE   248      -0.524  16.644  11.852  1.00  0.00           H  
ATOM   3854 HG23 ILE   248       0.885  17.319  12.262  1.00  0.00           H  
ATOM   3855  CG1 ILE   248       1.122  14.928  13.604  1.00  0.00           C  
ATOM   3856 HG12 ILE   248       0.159  15.180  14.050  1.00  0.00           H  
ATOM   3857 HG13 ILE   248       1.283  13.893  13.907  1.00  0.00           H  
ATOM   3858  CD1 ILE   248       2.126  15.788  14.271  1.00  0.00           C  
ATOM   3859 HD11 ILE   248       3.080  15.281  14.126  1.00  0.00           H  
ATOM   3860 HD12 ILE   248       2.284  16.742  13.767  1.00  0.00           H  
ATOM   3861 HD13 ILE   248       1.939  15.981  15.327  1.00  0.00           H  
ATOM   3862  C   ILE   248      -1.196  13.849  12.045  1.00  0.00           C  
ATOM   3863  O   ILE   248      -2.119  14.615  11.700  1.00  0.00           O  
ATOM   3864  N   GLY   249      -1.461  12.950  13.014  1.00  0.00           N  
ATOM   3865  H   GLY   249      -0.716  12.353  13.343  1.00  0.00           H  
ATOM   3866  CA  GLY   249      -2.802  12.630  13.553  1.00  0.00           C  
ATOM   3867  HA2 GLY   249      -3.529  13.283  13.070  1.00  0.00           H  
ATOM   3868  HA3 GLY   249      -2.983  11.610  13.216  1.00  0.00           H  
ATOM   3869  C   GLY   249      -2.899  12.825  15.086  1.00  0.00           C  
ATOM   3870  O   GLY   249      -2.146  12.351  15.927  1.00  0.00           O  
ATOM   3871  N   VAL   250      -4.100  13.303  15.447  1.00  0.00           N  
ATOM   3872  H   VAL   250      -4.777  13.562  14.744  1.00  0.00           H  
ATOM   3873  CA  VAL   250      -4.504  13.592  16.828  1.00  0.00           C  
ATOM   3874  HA  VAL   250      -3.674  13.424  17.515  1.00  0.00           H  
ATOM   3875  CB  VAL   250      -4.955  15.032  16.952  1.00  0.00           C  
ATOM   3876  HB  VAL   250      -5.733  15.230  16.214  1.00  0.00           H  
ATOM   3877  CG1 VAL   250      -5.474  15.329  18.310  1.00  0.00           C  
ATOM   3878 HG11 VAL   250      -6.424  14.835  18.515  1.00  0.00           H  
ATOM   3879 HG12 VAL   250      -4.663  15.173  19.021  1.00  0.00           H  
ATOM   3880 HG13 VAL   250      -5.821  16.363  18.309  1.00  0.00           H  
ATOM   3881  CG2 VAL   250      -3.895  16.099  16.640  1.00  0.00           C  
ATOM   3882 HG21 VAL   250      -4.419  17.046  16.511  1.00  0.00           H  
ATOM   3883 HG22 VAL   250      -3.183  16.089  17.465  1.00  0.00           H  
ATOM   3884 HG23 VAL   250      -3.435  15.813  15.694  1.00  0.00           H  
ATOM   3885  C   VAL   250      -5.597  12.595  17.254  1.00  0.00           C  
ATOM   3886  O   VAL   250      -6.432  12.260  16.378  1.00  0.00           O  
ATOM   3887  N   PRO   251      -5.509  12.008  18.486  1.00  0.00           N  
ATOM   3888  CD  PRO   251      -4.484  12.203  19.501  1.00  0.00           C  
ATOM   3889  HD2 PRO   251      -4.365  13.255  19.763  1.00  0.00           H  
ATOM   3890  HD3 PRO   251      -3.521  11.910  19.084  1.00  0.00           H  
ATOM   3891  CG  PRO   251      -4.974  11.458  20.727  1.00  0.00           C  
ATOM   3892  HG2 PRO   251      -5.407  12.106  21.489  1.00  0.00           H  
ATOM   3893  HG3 PRO   251      -4.091  10.984  21.155  1.00  0.00           H  
ATOM   3894  CB  PRO   251      -5.933  10.390  20.196  1.00  0.00           C  
ATOM   3895  HB2 PRO   251      -6.633  10.232  21.017  1.00  0.00           H  
ATOM   3896  HB3 PRO   251      -5.476   9.481  19.804  1.00  0.00           H  
ATOM   3897  CA  PRO   251      -6.524  11.171  19.018  1.00  0.00           C  
ATOM   3898  HA  PRO   251      -6.856  10.370  18.358  1.00  0.00           H  
ATOM   3899  C   PRO   251      -7.750  12.038  19.583  1.00  0.00           C  
ATOM   3900  O   PRO   251      -8.057  12.157  20.775  1.00  0.00           O  
ATOM   3901  N   GLN   252      -8.538  12.602  18.675  1.00  0.00           N  
ATOM   3902  H   GLN   252      -8.214  12.509  17.722  1.00  0.00           H  
ATOM   3903  CA  GLN   252      -9.663  13.540  19.019  1.00  0.00           C  
ATOM   3904  HA  GLN   252      -9.305  14.478  19.444  1.00  0.00           H  
ATOM   3905  CB  GLN   252     -10.384  14.062  17.800  1.00  0.00           C  
ATOM   3906  HB2 GLN   252     -10.546  13.134  17.253  1.00  0.00           H  
ATOM   3907  HB3 GLN   252     -11.280  14.614  18.083  1.00  0.00           H  
ATOM   3908  CG  GLN   252      -9.401  14.781  16.884  1.00  0.00           C  
ATOM   3909  HG2 GLN   252      -8.439  14.319  16.663  1.00  0.00           H  
ATOM   3910  HG3 GLN   252      -9.889  14.843  15.911  1.00  0.00           H  
ATOM   3911  CD  GLN   252      -9.095  16.198  17.238  1.00  0.00           C  
ATOM   3912  OE1 GLN   252      -9.673  16.824  18.096  1.00  0.00           O  
ATOM   3913  NE2 GLN   252      -8.290  16.881  16.476  1.00  0.00           N  
ATOM   3914 HE21 GLN   252      -8.176  17.874  16.626  1.00  0.00           H  
ATOM   3915 HE22 GLN   252      -8.031  16.368  15.645  1.00  0.00           H  
ATOM   3916  C   GLN   252     -10.632  12.920  20.007  1.00  0.00           C  
ATOM   3917  O   GLN   252     -11.169  13.635  20.906  1.00  0.00           O  
ATOM   3918  N   SER   253     -10.931  11.651  19.813  1.00  0.00           N  
ATOM   3919  H   SER   253     -10.557  11.165  19.010  1.00  0.00           H  
ATOM   3920  CA  SER   253     -11.972  11.029  20.739  1.00  0.00           C  
ATOM   3921  HA  SER   253     -12.890  11.613  20.672  1.00  0.00           H  
ATOM   3922  CB  SER   253     -12.327   9.651  20.193  1.00  0.00           C  
ATOM   3923  HB2 SER   253     -11.465   8.992  20.298  1.00  0.00           H  
ATOM   3924  HB3 SER   253     -13.199   9.229  20.691  1.00  0.00           H  
ATOM   3925  OG  SER   253     -12.581   9.735  18.837  1.00  0.00           O  
ATOM   3926  HG  SER   253     -13.267  10.386  18.673  1.00  0.00           H  
ATOM   3927  C   SER   253     -11.440  10.904  22.195  1.00  0.00           C  
ATOM   3928  O   SER   253     -12.296  10.726  23.094  1.00  0.00           O  
ATOM   3929  N   LYS   254     -10.127  10.943  22.452  1.00  0.00           N  
ATOM   3930  H   LYS   254      -9.507  11.315  21.748  1.00  0.00           H  
ATOM   3931  CA  LYS   254      -9.460  10.732  23.786  1.00  0.00           C  
ATOM   3932  HA  LYS   254     -10.218  10.404  24.498  1.00  0.00           H  
ATOM   3933  CB  LYS   254      -8.458   9.568  23.740  1.00  0.00           C  
ATOM   3934  HB2 LYS   254      -8.923   8.659  23.359  1.00  0.00           H  
ATOM   3935  HB3 LYS   254      -7.598   9.853  23.133  1.00  0.00           H  
ATOM   3936  CG  LYS   254      -7.991   9.132  25.160  1.00  0.00           C  
ATOM   3937  HG2 LYS   254      -7.150   8.449  25.038  1.00  0.00           H  
ATOM   3938  HG3 LYS   254      -7.496   9.996  25.603  1.00  0.00           H  
ATOM   3939  CD  LYS   254      -8.952   8.571  26.180  1.00  0.00           C  
ATOM   3940  HD2 LYS   254      -8.383   8.544  27.109  1.00  0.00           H  
ATOM   3941  HD3 LYS   254      -9.833   9.212  26.216  1.00  0.00           H  
ATOM   3942  CE  LYS   254      -9.203   7.111  25.700  1.00  0.00           C  
ATOM   3943  HE2 LYS   254      -9.224   7.134  24.610  1.00  0.00           H  
ATOM   3944  HE3 LYS   254      -8.367   6.539  26.102  1.00  0.00           H  
ATOM   3945  NZ  LYS   254     -10.515   6.727  26.069  1.00  0.00           N  
ATOM   3946  HZ1 LYS   254     -10.729   6.880  27.045  1.00  0.00           H  
ATOM   3947  HZ2 LYS   254     -11.178   7.251  25.516  1.00  0.00           H  
ATOM   3948  HZ3 LYS   254     -10.667   5.733  25.983  1.00  0.00           H  
ATOM   3949  C   LYS   254      -8.770  11.906  24.330  1.00  0.00           C  
ATOM   3950  O   LYS   254      -9.020  12.244  25.461  1.00  0.00           O  
ATOM   3951  N   ASN   255      -7.971  12.566  23.503  1.00  0.00           N  
ATOM   3952  H   ASN   255      -7.973  12.273  22.537  1.00  0.00           H  
ATOM   3953  CA  ASN   255      -7.324  13.899  23.838  1.00  0.00           C  
ATOM   3954  HA  ASN   255      -7.898  14.474  24.565  1.00  0.00           H  
ATOM   3955  CB  ASN   255      -5.895  13.638  24.439  1.00  0.00           C  
ATOM   3956  HB2 ASN   255      -5.192  13.118  23.788  1.00  0.00           H  
ATOM   3957  HB3 ASN   255      -5.494  14.643  24.570  1.00  0.00           H  
ATOM   3958  CG  ASN   255      -5.985  12.764  25.730  1.00  0.00           C  
ATOM   3959  OD1 ASN   255      -5.649  11.600  25.803  1.00  0.00           O  
ATOM   3960  ND2 ASN   255      -6.447  13.310  26.804  1.00  0.00           N  
ATOM   3961 HD21 ASN   255      -6.395  12.846  27.699  1.00  0.00           H  
ATOM   3962 HD22 ASN   255      -6.895  14.215  26.769  1.00  0.00           H  
ATOM   3963  C   ASN   255      -7.156  14.774  22.600  1.00  0.00           C  
ATOM   3964  O   ASN   255      -6.343  14.539  21.730  1.00  0.00           O  
ATOM   3965  N   PRO   256      -7.954  15.876  22.489  1.00  0.00           N  
ATOM   3966  CD  PRO   256      -9.169  16.148  23.262  1.00  0.00           C  
ATOM   3967  HD2 PRO   256      -8.888  16.264  24.309  1.00  0.00           H  
ATOM   3968  HD3 PRO   256      -9.797  15.286  23.040  1.00  0.00           H  
ATOM   3969  CG  PRO   256      -9.691  17.514  22.769  1.00  0.00           C  
ATOM   3970  HG2 PRO   256      -9.262  18.445  23.139  1.00  0.00           H  
ATOM   3971  HG3 PRO   256     -10.765  17.619  22.925  1.00  0.00           H  
ATOM   3972  CB  PRO   256      -9.324  17.370  21.281  1.00  0.00           C  
ATOM   3973  HB2 PRO   256      -9.376  18.320  20.749  1.00  0.00           H  
ATOM   3974  HB3 PRO   256     -10.101  16.682  20.950  1.00  0.00           H  
ATOM   3975  CA  PRO   256      -7.927  16.794  21.327  1.00  0.00           C  
ATOM   3976  HA  PRO   256      -7.703  16.330  20.366  1.00  0.00           H  
ATOM   3977  C   PRO   256      -6.857  17.882  21.385  1.00  0.00           C  
ATOM   3978  O   PRO   256      -7.056  19.080  21.333  1.00  0.00           O  
ATOM   3979  N   GLN   257      -5.583  17.495  21.518  1.00  0.00           N  
ATOM   3980  H   GLN   257      -5.437  16.512  21.701  1.00  0.00           H  
ATOM   3981  CA  GLN   257      -4.372  18.285  21.443  1.00  0.00           C  
ATOM   3982  HA  GLN   257      -4.256  18.894  22.340  1.00  0.00           H  
ATOM   3983  CB  GLN   257      -3.059  17.432  21.494  1.00  0.00           C  
ATOM   3984  HB2 GLN   257      -2.993  17.079  20.465  1.00  0.00           H  
ATOM   3985  HB3 GLN   257      -2.203  18.082  21.676  1.00  0.00           H  
ATOM   3986  CG  GLN   257      -3.085  16.139  22.296  1.00  0.00           C  
ATOM   3987  HG2 GLN   257      -3.870  15.482  21.922  1.00  0.00           H  
ATOM   3988  HG3 GLN   257      -2.113  15.649  22.238  1.00  0.00           H  
ATOM   3989  CD  GLN   257      -3.388  16.259  23.826  1.00  0.00           C  
ATOM   3990  OE1 GLN   257      -4.147  17.085  24.326  1.00  0.00           O  
ATOM   3991  NE2 GLN   257      -2.826  15.335  24.602  1.00  0.00           N  
ATOM   3992 HE21 GLN   257      -3.058  15.471  25.576  1.00  0.00           H  
ATOM   3993 HE22 GLN   257      -2.019  14.808  24.302  1.00  0.00           H  
ATOM   3994  C   GLN   257      -4.364  19.220  20.230  1.00  0.00           C  
ATOM   3995  O   GLN   257      -4.533  18.836  19.080  1.00  0.00           O  
ATOM   3996  N   PRO   258      -3.970  20.442  20.400  1.00  0.00           N  
ATOM   3997  CD  PRO   258      -3.712  21.179  21.631  1.00  0.00           C  
ATOM   3998  HD2 PRO   258      -3.085  20.647  22.346  1.00  0.00           H  
ATOM   3999  HD3 PRO   258      -4.612  21.354  22.220  1.00  0.00           H  
ATOM   4000  CG  PRO   258      -3.121  22.441  21.244  1.00  0.00           C  
ATOM   4001  HG2 PRO   258      -2.031  22.444  21.276  1.00  0.00           H  
ATOM   4002  HG3 PRO   258      -3.525  23.177  21.939  1.00  0.00           H  
ATOM   4003  CB  PRO   258      -3.617  22.694  19.813  1.00  0.00           C  
ATOM   4004  HB2 PRO   258      -3.014  23.437  19.292  1.00  0.00           H  
ATOM   4005  HB3 PRO   258      -4.621  23.109  19.907  1.00  0.00           H  
ATOM   4006  CA  PRO   258      -3.641  21.289  19.225  1.00  0.00           C  
ATOM   4007  HA  PRO   258      -4.414  21.199  18.461  1.00  0.00           H  
ATOM   4008  C   PRO   258      -2.344  20.937  18.561  1.00  0.00           C  
ATOM   4009  O   PRO   258      -1.247  21.126  19.094  1.00  0.00           O  
ATOM   4010  N   VAL   259      -2.461  20.458  17.285  1.00  0.00           N  
ATOM   4011  H   VAL   259      -3.389  20.299  16.919  1.00  0.00           H  
ATOM   4012  CA  VAL   259      -1.296  19.923  16.509  1.00  0.00           C  
ATOM   4013  HA  VAL   259      -1.066  19.015  17.066  1.00  0.00           H  
ATOM   4014  CB  VAL   259      -1.741  19.485  15.121  1.00  0.00           C  
ATOM   4015  HB  VAL   259      -2.730  19.066  15.306  1.00  0.00           H  
ATOM   4016  CG1 VAL   259      -1.787  20.499  14.060  1.00  0.00           C  
ATOM   4017 HG11 VAL   259      -0.780  20.819  13.790  1.00  0.00           H  
ATOM   4018 HG12 VAL   259      -2.238  20.017  13.192  1.00  0.00           H  
ATOM   4019 HG13 VAL   259      -2.434  21.330  14.338  1.00  0.00           H  
ATOM   4020  CG2 VAL   259      -0.914  18.250  14.625  1.00  0.00           C  
ATOM   4021 HG21 VAL   259      -1.129  17.286  15.086  1.00  0.00           H  
ATOM   4022 HG22 VAL   259      -1.068  18.172  13.549  1.00  0.00           H  
ATOM   4023 HG23 VAL   259       0.149  18.473  14.712  1.00  0.00           H  
ATOM   4024  C   VAL   259      -0.033  20.802  16.426  1.00  0.00           C  
ATOM   4025  O   VAL   259       1.094  20.273  16.305  1.00  0.00           O  
ATOM   4026  N   SER   260      -0.128  22.123  16.304  1.00  0.00           N  
ATOM   4027  H   SER   260      -1.012  22.549  16.544  1.00  0.00           H  
ATOM   4028  CA  SER   260       1.134  22.946  16.142  1.00  0.00           C  
ATOM   4029  HA  SER   260       1.874  22.391  15.566  1.00  0.00           H  
ATOM   4030  CB  SER   260       0.810  24.156  15.279  1.00  0.00           C  
ATOM   4031  HB2 SER   260       1.629  24.874  15.239  1.00  0.00           H  
ATOM   4032  HB3 SER   260       0.604  23.723  14.300  1.00  0.00           H  
ATOM   4033  OG  SER   260      -0.210  24.845  15.834  1.00  0.00           O  
ATOM   4034  HG  SER   260      -0.940  24.551  15.285  1.00  0.00           H  
ATOM   4035  C   SER   260       1.773  23.264  17.503  1.00  0.00           C  
ATOM   4036  O   SER   260       2.851  23.876  17.407  1.00  0.00           O  
ATOM   4037  N   LYS   261       1.400  22.722  18.682  1.00  0.00           N  
ATOM   4038  H   LYS   261       0.588  22.129  18.588  1.00  0.00           H  
ATOM   4039  CA  LYS   261       1.955  22.730  20.091  1.00  0.00           C  
ATOM   4040  HA  LYS   261       2.848  23.353  20.136  1.00  0.00           H  
ATOM   4041  CB  LYS   261       1.038  23.486  21.025  1.00  0.00           C  
ATOM   4042  HB2 LYS   261       0.130  22.908  21.199  1.00  0.00           H  
ATOM   4043  HB3 LYS   261       1.530  23.649  21.983  1.00  0.00           H  
ATOM   4044  CG  LYS   261       0.636  24.870  20.445  1.00  0.00           C  
ATOM   4045  HG2 LYS   261       0.717  25.612  21.239  1.00  0.00           H  
ATOM   4046  HG3 LYS   261       1.279  25.232  19.642  1.00  0.00           H  
ATOM   4047  CD  LYS   261      -0.791  24.882  20.025  1.00  0.00           C  
ATOM   4048  HD2 LYS   261      -0.947  24.166  19.218  1.00  0.00           H  
ATOM   4049  HD3 LYS   261      -1.541  24.655  20.783  1.00  0.00           H  
ATOM   4050  CE  LYS   261      -1.274  26.304  19.529  1.00  0.00           C  
ATOM   4051  HE2 LYS   261      -2.343  26.519  19.530  1.00  0.00           H  
ATOM   4052  HE3 LYS   261      -0.931  26.936  20.349  1.00  0.00           H  
ATOM   4053  NZ  LYS   261      -0.545  26.678  18.282  1.00  0.00           N  
ATOM   4054  HZ1 LYS   261       0.459  26.746  18.363  1.00  0.00           H  
ATOM   4055  HZ2 LYS   261      -0.653  25.973  17.567  1.00  0.00           H  
ATOM   4056  HZ3 LYS   261      -0.838  27.592  17.968  1.00  0.00           H  
ATOM   4057  C   LYS   261       2.291  21.344  20.601  1.00  0.00           C  
ATOM   4058  O   LYS   261       3.285  21.058  21.277  1.00  0.00           O  
ATOM   4059  N   CYX   262       1.396  20.411  20.124  1.00  0.00           N  
ATOM   4060  H   CYX   262       0.678  20.743  19.497  1.00  0.00           H  
ATOM   4061  CA  CYX   262       1.576  18.969  20.349  1.00  0.00           C  
ATOM   4062  HA  CYX   262       1.514  18.687  21.399  1.00  0.00           H  
ATOM   4063  CB  CYX   262       0.520  18.142  19.568  1.00  0.00           C  
ATOM   4064  HB2 CYX   262      -0.461  18.550  19.813  1.00  0.00           H  
ATOM   4065  HB3 CYX   262       0.739  18.089  18.502  1.00  0.00           H  
ATOM   4066  SG  CYX   262       0.480  16.318  19.974  1.00  0.00           S  
ATOM   4067  C   CYX   262       2.978  18.416  19.867  1.00  0.00           C  
ATOM   4068  O   CYX   262       3.463  18.668  18.795  1.00  0.00           O  
ATOM   4069  N   THR   263       3.638  17.602  20.724  1.00  0.00           N  
ATOM   4070  H   THR   263       3.121  17.403  21.568  1.00  0.00           H  
ATOM   4071  CA  THR   263       4.800  16.663  20.413  1.00  0.00           C  
ATOM   4072  HA  THR   263       5.496  17.287  19.852  1.00  0.00           H  
ATOM   4073  CB  THR   263       5.399  16.220  21.717  1.00  0.00           C  
ATOM   4074  HB  THR   263       5.821  17.057  22.274  1.00  0.00           H  
ATOM   4075  CG2 THR   263       4.524  15.392  22.748  1.00  0.00           C  
ATOM   4076 HG21 THR   263       5.140  15.135  23.609  1.00  0.00           H  
ATOM   4077 HG22 THR   263       3.654  16.011  22.967  1.00  0.00           H  
ATOM   4078 HG23 THR   263       4.153  14.461  22.321  1.00  0.00           H  
ATOM   4079  OG1 THR   263       6.359  15.281  21.352  1.00  0.00           O  
ATOM   4080  HG1 THR   263       6.943  15.822  20.815  1.00  0.00           H  
ATOM   4081  C   THR   263       4.421  15.562  19.484  1.00  0.00           C  
ATOM   4082  O   THR   263       3.340  15.005  19.632  1.00  0.00           O  
ATOM   4083  N   ARG   264       5.348  15.214  18.580  1.00  0.00           N  
ATOM   4084  H   ARG   264       6.177  15.779  18.459  1.00  0.00           H  
ATOM   4085  CA  ARG   264       5.107  14.043  17.685  1.00  0.00           C  
ATOM   4086  HA  ARG   264       4.084  14.241  17.366  1.00  0.00           H  
ATOM   4087  CB  ARG   264       6.010  13.995  16.427  1.00  0.00           C  
ATOM   4088  HB2 ARG   264       5.609  13.290  15.699  1.00  0.00           H  
ATOM   4089  HB3 ARG   264       6.040  14.973  15.948  1.00  0.00           H  
ATOM   4090  CG  ARG   264       7.478  13.654  16.771  1.00  0.00           C  
ATOM   4091  HG2 ARG   264       7.774  14.383  17.526  1.00  0.00           H  
ATOM   4092  HG3 ARG   264       7.616  12.687  17.255  1.00  0.00           H  
ATOM   4093  CD  ARG   264       8.575  13.721  15.655  1.00  0.00           C  
ATOM   4094  HD2 ARG   264       9.482  13.284  16.072  1.00  0.00           H  
ATOM   4095  HD3 ARG   264       8.273  13.119  14.799  1.00  0.00           H  
ATOM   4096  NE  ARG   264       8.827  15.131  15.249  1.00  0.00           N  
ATOM   4097  HE  ARG   264       8.769  15.848  15.958  1.00  0.00           H  
ATOM   4098  CZ  ARG   264       9.423  15.528  14.182  1.00  0.00           C  
ATOM   4099  NH1 ARG   264       9.729  14.678  13.310  1.00  0.00           N  
ATOM   4100 HH11 ARG   264       9.720  13.690  13.519  1.00  0.00           H  
ATOM   4101 HH12 ARG   264      10.280  15.025  12.538  1.00  0.00           H  
ATOM   4102  NH2 ARG   264       9.643  16.737  13.967  1.00  0.00           N  
ATOM   4103 HH21 ARG   264       9.327  17.369  14.689  1.00  0.00           H  
ATOM   4104 HH22 ARG   264       9.809  17.032  13.016  1.00  0.00           H  
ATOM   4105  C   ARG   264       5.232  12.703  18.540  1.00  0.00           C  
ATOM   4106  O   ARG   264       5.022  11.662  17.979  1.00  0.00           O  
ATOM   4107  N   ASN   265       5.531  12.651  19.854  1.00  0.00           N  
ATOM   4108  H   ASN   265       5.753  13.450  20.431  1.00  0.00           H  
ATOM   4109  CA  ASN   265       5.335  11.469  20.672  1.00  0.00           C  
ATOM   4110  HA  ASN   265       5.606  10.582  20.099  1.00  0.00           H  
ATOM   4111  CB  ASN   265       6.275  11.518  21.874  1.00  0.00           C  
ATOM   4112  HB2 ASN   265       6.176  12.410  22.493  1.00  0.00           H  
ATOM   4113  HB3 ASN   265       6.099  10.603  22.439  1.00  0.00           H  
ATOM   4114  CG  ASN   265       7.694  11.323  21.479  1.00  0.00           C  
ATOM   4115  OD1 ASN   265       8.008  10.526  20.655  1.00  0.00           O  
ATOM   4116  ND2 ASN   265       8.600  12.076  22.087  1.00  0.00           N  
ATOM   4117 HD21 ASN   265       9.568  11.791  22.056  1.00  0.00           H  
ATOM   4118 HD22 ASN   265       8.246  12.755  22.745  1.00  0.00           H  
ATOM   4119  C   ASN   265       3.883  11.266  21.068  1.00  0.00           C  
ATOM   4120  O   ASN   265       3.509  10.261  21.571  1.00  0.00           O  
ATOM   4121  N   GLU   266       3.002  12.265  20.840  1.00  0.00           N  
ATOM   4122  H   GLU   266       3.252  13.078  20.297  1.00  0.00           H  
ATOM   4123  CA  GLU   266       1.524  12.123  21.087  1.00  0.00           C  
ATOM   4124  HA  GLU   266       1.417  11.185  21.633  1.00  0.00           H  
ATOM   4125  CB  GLU   266       0.943  13.268  21.917  1.00  0.00           C  
ATOM   4126  HB2 GLU   266       1.493  13.306  22.857  1.00  0.00           H  
ATOM   4127  HB3 GLU   266       1.100  14.214  21.399  1.00  0.00           H  
ATOM   4128  CG  GLU   266      -0.466  13.026  22.428  1.00  0.00           C  
ATOM   4129  HG2 GLU   266      -0.848  13.856  23.021  1.00  0.00           H  
ATOM   4130  HG3 GLU   266      -1.089  13.004  21.533  1.00  0.00           H  
ATOM   4131  CD  GLU   266      -0.698  11.756  23.213  1.00  0.00           C  
ATOM   4132  OE1 GLU   266      -1.777  11.160  23.098  1.00  0.00           O  
ATOM   4133  OE2 GLU   266       0.201  11.335  23.928  1.00  0.00           O  
ATOM   4134  C   GLU   266       0.799  12.141  19.721  1.00  0.00           C  
ATOM   4135  O   GLU   266      -0.092  11.278  19.684  1.00  0.00           O  
ATOM   4136  N   CYX   267       1.181  13.031  18.803  1.00  0.00           N  
ATOM   4137  H   CYX   267       1.846  13.732  19.099  1.00  0.00           H  
ATOM   4138  CA  CYX   267       0.428  13.246  17.557  1.00  0.00           C  
ATOM   4139  HA  CYX   267      -0.576  12.828  17.627  1.00  0.00           H  
ATOM   4140  CB  CYX   267       0.239  14.733  17.324  1.00  0.00           C  
ATOM   4141  HB2 CYX   267       1.190  15.265  17.331  1.00  0.00           H  
ATOM   4142  HB3 CYX   267      -0.249  14.790  16.351  1.00  0.00           H  
ATOM   4143  SG  CYX   267      -0.832  15.583  18.528  1.00  0.00           S  
ATOM   4144  C   CYX   267       1.278  12.567  16.462  1.00  0.00           C  
ATOM   4145  O   CYX   267       2.429  12.896  16.153  1.00  0.00           O  
ATOM   4146  N   VAL   268       0.774  11.495  15.797  1.00  0.00           N  
ATOM   4147  H   VAL   268      -0.142  11.165  16.065  1.00  0.00           H  
ATOM   4148  CA  VAL   268       1.723  10.521  15.171  1.00  0.00           C  
ATOM   4149  HA  VAL   268       2.714  10.701  15.588  1.00  0.00           H  
ATOM   4150  CB  VAL   268       1.327   9.057  15.456  1.00  0.00           C  
ATOM   4151  HB  VAL   268       0.340   8.891  15.024  1.00  0.00           H  
ATOM   4152  CG1 VAL   268       2.235   8.027  14.743  1.00  0.00           C  
ATOM   4153 HG11 VAL   268       3.236   8.115  15.166  1.00  0.00           H  
ATOM   4154 HG12 VAL   268       1.799   7.062  14.999  1.00  0.00           H  
ATOM   4155 HG13 VAL   268       2.241   8.278  13.682  1.00  0.00           H  
ATOM   4156  CG2 VAL   268       1.378   8.788  16.935  1.00  0.00           C  
ATOM   4157 HG21 VAL   268       1.162   7.756  17.211  1.00  0.00           H  
ATOM   4158 HG22 VAL   268       2.397   8.992  17.264  1.00  0.00           H  
ATOM   4159 HG23 VAL   268       0.702   9.517  17.382  1.00  0.00           H  
ATOM   4160  C   VAL   268       1.920  10.836  13.675  1.00  0.00           C  
ATOM   4161  O   VAL   268       0.985  11.032  12.961  1.00  0.00           O  
ATOM   4162  N   CYX   269       3.214  10.831  13.308  1.00  0.00           N  
ATOM   4163  H   CYX   269       3.927  10.805  14.022  1.00  0.00           H  
ATOM   4164  CA  CYX   269       3.606  11.247  12.058  1.00  0.00           C  
ATOM   4165  HA  CYX   269       2.916  12.018  11.716  1.00  0.00           H  
ATOM   4166  CB  CYX   269       5.059  11.810  12.099  1.00  0.00           C  
ATOM   4167  HB2 CYX   269       5.684  11.117  12.662  1.00  0.00           H  
ATOM   4168  HB3 CYX   269       5.348  11.909  11.053  1.00  0.00           H  
ATOM   4169  SG  CYX   269       5.004  13.467  12.824  1.00  0.00           S  
ATOM   4170  C   CYX   269       3.530  10.206  10.967  1.00  0.00           C  
ATOM   4171  O   CYX   269       4.449   9.406  10.943  1.00  0.00           O  
ATOM   4172  N   VAL   270       2.582  10.226  10.037  1.00  0.00           N  
ATOM   4173  H   VAL   270       1.975  11.022  10.175  1.00  0.00           H  
ATOM   4174  CA  VAL   270       2.385   9.321   8.916  1.00  0.00           C  
ATOM   4175  HA  VAL   270       2.266   8.310   9.306  1.00  0.00           H  
ATOM   4176  CB  VAL   270       1.128   9.803   8.061  1.00  0.00           C  
ATOM   4177  HB  VAL   270       1.381  10.694   7.488  1.00  0.00           H  
ATOM   4178  CG1 VAL   270       0.655   8.837   6.886  1.00  0.00           C  
ATOM   4179 HG11 VAL   270      -0.209   9.194   6.325  1.00  0.00           H  
ATOM   4180 HG12 VAL   270       1.492   8.754   6.193  1.00  0.00           H  
ATOM   4181 HG13 VAL   270       0.399   7.854   7.282  1.00  0.00           H  
ATOM   4182  CG2 VAL   270      -0.071  10.247   8.927  1.00  0.00           C  
ATOM   4183 HG21 VAL   270      -1.096  10.267   8.556  1.00  0.00           H  
ATOM   4184 HG22 VAL   270      -0.010   9.773   9.906  1.00  0.00           H  
ATOM   4185 HG23 VAL   270       0.259  11.268   9.116  1.00  0.00           H  
ATOM   4186  C   VAL   270       3.565   9.288   8.021  1.00  0.00           C  
ATOM   4187  O   VAL   270       4.150  10.355   7.846  1.00  0.00           O  
ATOM   4188  N   GLY   271       3.889   8.104   7.532  1.00  0.00           N  
ATOM   4189  H   GLY   271       3.219   7.370   7.714  1.00  0.00           H  
ATOM   4190  CA  GLY   271       4.992   7.883   6.611  1.00  0.00           C  
ATOM   4191  HA2 GLY   271       4.700   7.401   5.678  1.00  0.00           H  
ATOM   4192  HA3 GLY   271       5.359   8.812   6.174  1.00  0.00           H  
ATOM   4193  C   GLY   271       6.116   7.097   7.318  1.00  0.00           C  
ATOM   4194  O   GLY   271       5.828   6.282   8.158  1.00  0.00           O  
ATOM   4195  N   LEU   272       7.333   7.325   6.824  1.00  0.00           N  
ATOM   4196  H   LEU   272       7.386   8.214   6.347  1.00  0.00           H  
ATOM   4197  CA  LEU   272       8.476   6.436   6.883  1.00  0.00           C  
ATOM   4198  HA  LEU   272       8.220   5.419   6.585  1.00  0.00           H  
ATOM   4199  CB  LEU   272       9.531   6.790   5.825  1.00  0.00           C  
ATOM   4200  HB2 LEU   272       9.792   7.817   6.080  1.00  0.00           H  
ATOM   4201  HB3 LEU   272      10.389   6.119   5.786  1.00  0.00           H  
ATOM   4202  CG  LEU   272       8.995   6.759   4.332  1.00  0.00           C  
ATOM   4203  HG  LEU   272       8.278   7.554   4.129  1.00  0.00           H  
ATOM   4204  CD1 LEU   272      10.117   7.150   3.451  1.00  0.00           C  
ATOM   4205 HD11 LEU   272      10.105   6.809   2.415  1.00  0.00           H  
ATOM   4206 HD12 LEU   272      10.253   8.231   3.488  1.00  0.00           H  
ATOM   4207 HD13 LEU   272      11.056   6.740   3.823  1.00  0.00           H  
ATOM   4208  CD2 LEU   272       8.526   5.399   3.820  1.00  0.00           C  
ATOM   4209 HD21 LEU   272       8.326   5.366   2.749  1.00  0.00           H  
ATOM   4210 HD22 LEU   272       9.158   4.574   4.149  1.00  0.00           H  
ATOM   4211 HD23 LEU   272       7.625   5.121   4.367  1.00  0.00           H  
ATOM   4212  C   LEU   272       9.059   6.276   8.282  1.00  0.00           C  
ATOM   4213  O   LEU   272      10.046   5.575   8.396  1.00  0.00           O  
ATOM   4214  N   ASN   273       8.581   6.946   9.333  1.00  0.00           N  
ATOM   4215  H   ASN   273       7.908   7.672   9.133  1.00  0.00           H  
ATOM   4216  CA  ASN   273       9.118   6.794  10.663  1.00  0.00           C  
ATOM   4217  HA  ASN   273       9.951   6.091  10.632  1.00  0.00           H  
ATOM   4218  CB  ASN   273       9.619   8.246  11.045  1.00  0.00           C  
ATOM   4219  HB2 ASN   273       8.800   8.966  11.038  1.00  0.00           H  
ATOM   4220  HB3 ASN   273       9.924   8.256  12.092  1.00  0.00           H  
ATOM   4221  CG  ASN   273      10.623   8.763  10.119  1.00  0.00           C  
ATOM   4222  OD1 ASN   273      11.816   8.542  10.114  1.00  0.00           O  
ATOM   4223  ND2 ASN   273      10.151   9.561   9.189  1.00  0.00           N  
ATOM   4224 HD21 ASN   273      10.736  10.127   8.591  1.00  0.00           H  
ATOM   4225 HD22 ASN   273       9.177   9.824   9.144  1.00  0.00           H  
ATOM   4226  C   ASN   273       8.059   6.358  11.698  1.00  0.00           C  
ATOM   4227  O   ASN   273       8.364   6.292  12.862  1.00  0.00           O  
ATOM   4228  N   ALA   274       6.779   6.146  11.239  1.00  0.00           N  
ATOM   4229  H   ALA   274       6.673   6.375  10.261  1.00  0.00           H  
ATOM   4230  CA  ALA   274       5.574   5.795  12.044  1.00  0.00           C  
ATOM   4231  HA  ALA   274       5.298   6.507  12.821  1.00  0.00           H  
ATOM   4232  CB  ALA   274       4.410   5.597  11.107  1.00  0.00           C  
ATOM   4233  HB1 ALA   274       4.343   6.426  10.403  1.00  0.00           H  
ATOM   4234  HB2 ALA   274       4.611   4.681  10.553  1.00  0.00           H  
ATOM   4235  HB3 ALA   274       3.442   5.530  11.605  1.00  0.00           H  
ATOM   4236  C   ALA   274       5.752   4.551  12.934  1.00  0.00           C  
ATOM   4237  O   ALA   274       5.319   4.435  14.090  1.00  0.00           O  
ATOM   4238  N   LYS   275       6.566   3.596  12.390  1.00  0.00           N  
ATOM   4239  H   LYS   275       6.943   3.741  11.465  1.00  0.00           H  
ATOM   4240  CA  LYS   275       7.089   2.386  13.079  1.00  0.00           C  
ATOM   4241  HA  LYS   275       6.224   1.925  13.555  1.00  0.00           H  
ATOM   4242  CB  LYS   275       7.546   1.411  11.975  1.00  0.00           C  
ATOM   4243  HB2 LYS   275       6.776   1.198  11.234  1.00  0.00           H  
ATOM   4244  HB3 LYS   275       8.439   1.825  11.507  1.00  0.00           H  
ATOM   4245  CG  LYS   275       7.990   0.176  12.704  1.00  0.00           C  
ATOM   4246  HG2 LYS   275       8.895   0.436  13.252  1.00  0.00           H  
ATOM   4247  HG3 LYS   275       7.265  -0.231  13.410  1.00  0.00           H  
ATOM   4248  CD  LYS   275       8.398  -0.894  11.715  1.00  0.00           C  
ATOM   4249  HD2 LYS   275       7.537  -1.189  11.116  1.00  0.00           H  
ATOM   4250  HD3 LYS   275       9.200  -0.512  11.083  1.00  0.00           H  
ATOM   4251  CE  LYS   275       8.822  -2.132  12.499  1.00  0.00           C  
ATOM   4252  HE2 LYS   275       9.518  -1.827  13.281  1.00  0.00           H  
ATOM   4253  HE3 LYS   275       7.953  -2.521  13.029  1.00  0.00           H  
ATOM   4254  NZ  LYS   275       9.258  -3.276  11.670  1.00  0.00           N  
ATOM   4255  HZ1 LYS   275      10.236  -3.135  11.462  1.00  0.00           H  
ATOM   4256  HZ2 LYS   275       9.211  -4.183  12.111  1.00  0.00           H  
ATOM   4257  HZ3 LYS   275       8.719  -3.347  10.819  1.00  0.00           H  
ATOM   4258  C   LYS   275       8.048   2.648  14.243  1.00  0.00           C  
ATOM   4259  O   LYS   275       8.224   1.891  15.179  1.00  0.00           O  
ATOM   4260  N   THR   276       8.774   3.743  14.097  1.00  0.00           N  
ATOM   4261  H   THR   276       8.581   4.271  13.258  1.00  0.00           H  
ATOM   4262  CA  THR   276       9.895   4.116  15.039  1.00  0.00           C  
ATOM   4263  HA  THR   276      10.384   3.191  15.345  1.00  0.00           H  
ATOM   4264  CB  THR   276      10.919   5.091  14.362  1.00  0.00           C  
ATOM   4265  HB  THR   276      11.772   5.265  15.017  1.00  0.00           H  
ATOM   4266  CG2 THR   276      11.439   4.800  12.973  1.00  0.00           C  
ATOM   4267 HG21 THR   276      12.165   3.986  12.956  1.00  0.00           H  
ATOM   4268 HG22 THR   276      10.588   4.661  12.306  1.00  0.00           H  
ATOM   4269 HG23 THR   276      11.952   5.659  12.541  1.00  0.00           H  
ATOM   4270  OG1 THR   276      10.418   6.408  14.380  1.00  0.00           O  
ATOM   4271  HG1 THR   276       9.630   6.551  13.851  1.00  0.00           H  
ATOM   4272  C   THR   276       9.341   4.773  16.390  1.00  0.00           C  
ATOM   4273  O   THR   276       9.993   4.629  17.402  1.00  0.00           O  
ATOM   4274  N   TYR   277       8.217   5.504  16.332  1.00  0.00           N  
ATOM   4275  H   TYR   277       7.703   5.491  15.463  1.00  0.00           H  
ATOM   4276  CA  TYR   277       7.669   6.285  17.509  1.00  0.00           C  
ATOM   4277  HA  TYR   277       8.559   6.741  17.943  1.00  0.00           H  
ATOM   4278  CB  TYR   277       6.792   7.495  17.012  1.00  0.00           C  
ATOM   4279  HB2 TYR   277       6.007   7.115  16.358  1.00  0.00           H  
ATOM   4280  HB3 TYR   277       6.293   8.123  17.750  1.00  0.00           H  
ATOM   4281  CG  TYR   277       7.589   8.442  16.217  1.00  0.00           C  
ATOM   4282  CD1 TYR   277       8.538   9.154  16.934  1.00  0.00           C  
ATOM   4283  HD1 TYR   277       8.594   9.038  18.007  1.00  0.00           H  
ATOM   4284  CE1 TYR   277       9.319  10.093  16.277  1.00  0.00           C  
ATOM   4285  HE1 TYR   277       9.912  10.791  16.850  1.00  0.00           H  
ATOM   4286  CZ  TYR   277       9.223  10.292  14.864  1.00  0.00           C  
ATOM   4287  OH  TYR   277      10.021  11.224  14.224  1.00  0.00           O  
ATOM   4288  HH  TYR   277       9.882  11.324  13.280  1.00  0.00           H  
ATOM   4289  CE2 TYR   277       8.285   9.451  14.136  1.00  0.00           C  
ATOM   4290  HE2 TYR   277       8.225   9.484  13.059  1.00  0.00           H  
ATOM   4291  CD2 TYR   277       7.401   8.634  14.895  1.00  0.00           C  
ATOM   4292  HD2 TYR   277       6.602   8.136  14.366  1.00  0.00           H  
ATOM   4293  C   TYR   277       6.944   5.546  18.578  1.00  0.00           C  
ATOM   4294  O   TYR   277       6.171   4.663  18.246  1.00  0.00           O  
ATOM   4295  N   PRO   278       7.229   5.812  19.931  1.00  0.00           N  
ATOM   4296  CD  PRO   278       8.065   6.884  20.360  1.00  0.00           C  
ATOM   4297  HD2 PRO   278       7.762   7.829  19.909  1.00  0.00           H  
ATOM   4298  HD3 PRO   278       9.098   6.625  20.131  1.00  0.00           H  
ATOM   4299  CG  PRO   278       7.884   6.928  21.880  1.00  0.00           C  
ATOM   4300  HG2 PRO   278       7.036   7.550  22.165  1.00  0.00           H  
ATOM   4301  HG3 PRO   278       8.801   7.207  22.399  1.00  0.00           H  
ATOM   4302  CB  PRO   278       7.547   5.484  22.199  1.00  0.00           C  
ATOM   4303  HB2 PRO   278       7.099   5.352  23.184  1.00  0.00           H  
ATOM   4304  HB3 PRO   278       8.450   4.881  22.111  1.00  0.00           H  
ATOM   4305  CA  PRO   278       6.636   5.104  21.067  1.00  0.00           C  
ATOM   4306  HA  PRO   278       6.671   4.017  20.993  1.00  0.00           H  
ATOM   4307  C   PRO   278       5.167   5.455  21.348  1.00  0.00           C  
ATOM   4308  O   PRO   278       4.764   5.603  22.484  1.00  0.00           O  
ATOM   4309  N   LYS   279       4.435   5.567  20.300  1.00  0.00           N  
ATOM   4310  H   LYS   279       4.855   5.503  19.384  1.00  0.00           H  
ATOM   4311  CA  LYS   279       3.043   5.944  20.334  1.00  0.00           C  
ATOM   4312  HA  LYS   279       2.580   5.447  21.185  1.00  0.00           H  
ATOM   4313  CB  LYS   279       2.839   7.466  20.433  1.00  0.00           C  
ATOM   4314  HB2 LYS   279       3.552   7.908  21.129  1.00  0.00           H  
ATOM   4315  HB3 LYS   279       3.201   8.009  19.560  1.00  0.00           H  
ATOM   4316  CG  LYS   279       1.367   7.932  20.634  1.00  0.00           C  
ATOM   4317  HG2 LYS   279       1.276   9.014  20.736  1.00  0.00           H  
ATOM   4318  HG3 LYS   279       0.780   7.606  19.776  1.00  0.00           H  
ATOM   4319  CD  LYS   279       0.728   7.341  21.933  1.00  0.00           C  
ATOM   4320  HD2 LYS   279      -0.291   7.711  22.039  1.00  0.00           H  
ATOM   4321  HD3 LYS   279       0.527   6.282  21.767  1.00  0.00           H  
ATOM   4322  CE  LYS   279       1.530   7.611  23.225  1.00  0.00           C  
ATOM   4323  HE2 LYS   279       0.778   7.361  23.973  1.00  0.00           H  
ATOM   4324  HE3 LYS   279       2.473   7.066  23.269  1.00  0.00           H  
ATOM   4325  NZ  LYS   279       1.959   8.990  23.432  1.00  0.00           N  
ATOM   4326  HZ1 LYS   279       2.486   9.374  22.661  1.00  0.00           H  
ATOM   4327  HZ2 LYS   279       1.098   9.506  23.546  1.00  0.00           H  
ATOM   4328  HZ3 LYS   279       2.570   9.082  24.230  1.00  0.00           H  
ATOM   4329  C   LYS   279       2.260   5.369  19.181  1.00  0.00           C  
ATOM   4330  O   LYS   279       2.794   5.512  18.054  1.00  0.00           O  
ATOM   4331  N   THR   280       1.076   4.796  19.363  1.00  0.00           N  
ATOM   4332  H   THR   280       0.842   4.754  20.344  1.00  0.00           H  
ATOM   4333  CA  THR   280       0.184   4.354  18.317  1.00  0.00           C  
ATOM   4334  HA  THR   280       0.434   4.787  17.348  1.00  0.00           H  
ATOM   4335  CB  THR   280       0.278   2.882  18.276  1.00  0.00           C  
ATOM   4336  HB  THR   280      -0.606   2.381  17.881  1.00  0.00           H  
ATOM   4337  CG2 THR   280       1.537   2.381  17.573  1.00  0.00           C  
ATOM   4338 HG21 THR   280       1.600   2.782  16.562  1.00  0.00           H  
ATOM   4339 HG22 THR   280       2.449   2.574  18.138  1.00  0.00           H  
ATOM   4340 HG23 THR   280       1.545   1.291  17.565  1.00  0.00           H  
ATOM   4341  OG1 THR   280       0.442   2.248  19.558  1.00  0.00           O  
ATOM   4342  HG1 THR   280       0.840   1.403  19.337  1.00  0.00           H  
ATOM   4343  C   THR   280      -1.196   4.772  18.639  1.00  0.00           C  
ATOM   4344  O   THR   280      -1.432   5.506  19.686  1.00  0.00           O  
ATOM   4345  N   GLY   281      -2.148   4.424  17.775  1.00  0.00           N  
ATOM   4346  H   GLY   281      -1.915   4.011  16.883  1.00  0.00           H  
ATOM   4347  CA  GLY   281      -3.573   4.425  18.102  1.00  0.00           C  
ATOM   4348  HA2 GLY   281      -3.786   3.391  18.373  1.00  0.00           H  
ATOM   4349  HA3 GLY   281      -3.785   5.190  18.849  1.00  0.00           H  
ATOM   4350  C   GLY   281      -4.386   4.777  16.834  1.00  0.00           C  
ATOM   4351  O   GLY   281      -3.990   4.580  15.686  1.00  0.00           O  
ATOM   4352  N   SER   282      -5.615   5.232  17.112  1.00  0.00           N  
ATOM   4353  H   SER   282      -5.874   5.246  18.088  1.00  0.00           H  
ATOM   4354  CA  SER   282      -6.638   5.603  16.193  1.00  0.00           C  
ATOM   4355  HA  SER   282      -6.428   5.268  15.177  1.00  0.00           H  
ATOM   4356  CB  SER   282      -7.933   4.959  16.548  1.00  0.00           C  
ATOM   4357  HB2 SER   282      -7.901   3.897  16.792  1.00  0.00           H  
ATOM   4358  HB3 SER   282      -8.170   5.479  17.476  1.00  0.00           H  
ATOM   4359  OG  SER   282      -8.943   5.117  15.516  1.00  0.00           O  
ATOM   4360  HG  SER   282      -8.990   4.311  14.996  1.00  0.00           H  
ATOM   4361  C   SER   282      -6.772   7.096  16.158  1.00  0.00           C  
ATOM   4362  O   SER   282      -6.811   7.805  17.160  1.00  0.00           O  
ATOM   4363  N   PHE   283      -6.504   7.618  14.926  1.00  0.00           N  
ATOM   4364  H   PHE   283      -6.258   6.942  14.217  1.00  0.00           H  
ATOM   4365  CA  PHE   283      -6.264   9.007  14.630  1.00  0.00           C  
ATOM   4366  HA  PHE   283      -6.440   9.604  15.525  1.00  0.00           H  
ATOM   4367  CB  PHE   283      -4.715   9.065  14.213  1.00  0.00           C  
ATOM   4368  HB2 PHE   283      -4.531   8.363  13.400  1.00  0.00           H  
ATOM   4369  HB3 PHE   283      -4.564  10.083  13.854  1.00  0.00           H  
ATOM   4370  CG  PHE   283      -3.798   8.774  15.341  1.00  0.00           C  
ATOM   4371  CD1 PHE   283      -2.806   7.717  15.289  1.00  0.00           C  
ATOM   4372  HD1 PHE   283      -2.721   7.047  14.446  1.00  0.00           H  
ATOM   4373  CE1 PHE   283      -1.914   7.473  16.395  1.00  0.00           C  
ATOM   4374  HE1 PHE   283      -1.277   6.608  16.275  1.00  0.00           H  
ATOM   4375  CZ  PHE   283      -1.965   8.211  17.550  1.00  0.00           C  
ATOM   4376  HZ  PHE   283      -1.457   8.018  18.484  1.00  0.00           H  
ATOM   4377  CE2 PHE   283      -2.989   9.251  17.609  1.00  0.00           C  
ATOM   4378  HE2 PHE   283      -3.357   9.720  18.510  1.00  0.00           H  
ATOM   4379  CD2 PHE   283      -3.815   9.553  16.495  1.00  0.00           C  
ATOM   4380  HD2 PHE   283      -4.507  10.364  16.666  1.00  0.00           H  
ATOM   4381  C   PHE   283      -7.064   9.661  13.444  1.00  0.00           C  
ATOM   4382  O   PHE   283      -7.257   9.052  12.385  1.00  0.00           O  
ATOM   4383  N   TYR   284      -7.439  10.908  13.660  1.00  0.00           N  
ATOM   4384  H   TYR   284      -7.488  11.182  14.630  1.00  0.00           H  
ATOM   4385  CA  TYR   284      -7.887  11.893  12.678  1.00  0.00           C  
ATOM   4386  HA  TYR   284      -8.316  11.348  11.837  1.00  0.00           H  
ATOM   4387  CB  TYR   284      -8.858  12.774  13.410  1.00  0.00           C  
ATOM   4388  HB2 TYR   284      -8.432  12.965  14.395  1.00  0.00           H  
ATOM   4389  HB3 TYR   284      -8.923  13.721  12.874  1.00  0.00           H  
ATOM   4390  CG  TYR   284     -10.274  12.147  13.718  1.00  0.00           C  
ATOM   4391  CD1 TYR   284     -11.303  13.035  13.898  1.00  0.00           C  
ATOM   4392  HD1 TYR   284     -11.062  14.077  14.049  1.00  0.00           H  
ATOM   4393  CE1 TYR   284     -12.638  12.606  14.059  1.00  0.00           C  
ATOM   4394  HE1 TYR   284     -13.471  13.293  14.098  1.00  0.00           H  
ATOM   4395  CZ  TYR   284     -12.925  11.203  13.898  1.00  0.00           C  
ATOM   4396  OH  TYR   284     -14.170  10.707  14.139  1.00  0.00           O  
ATOM   4397  HH  TYR   284     -14.653  11.376  14.630  1.00  0.00           H  
ATOM   4398  CE2 TYR   284     -11.881  10.286  13.773  1.00  0.00           C  
ATOM   4399  HE2 TYR   284     -12.049   9.219  13.764  1.00  0.00           H  
ATOM   4400  CD2 TYR   284     -10.575  10.801  13.493  1.00  0.00           C  
ATOM   4401  HD2 TYR   284      -9.863   9.994  13.403  1.00  0.00           H  
ATOM   4402  C   TYR   284      -6.734  12.729  12.220  1.00  0.00           C  
ATOM   4403  O   TYR   284      -6.191  13.526  13.004  1.00  0.00           O  
ATOM   4404  N   VAL   285      -6.507  12.799  10.916  1.00  0.00           N  
ATOM   4405  H   VAL   285      -7.094  12.252  10.302  1.00  0.00           H  
ATOM   4406  CA  VAL   285      -5.473  13.607  10.291  1.00  0.00           C  
ATOM   4407  HA  VAL   285      -4.886  14.093  11.070  1.00  0.00           H  
ATOM   4408  CB  VAL   285      -4.586  12.835   9.304  1.00  0.00           C  
ATOM   4409  HB  VAL   285      -5.259  12.445   8.540  1.00  0.00           H  
ATOM   4410  CG1 VAL   285      -3.500  13.686   8.672  1.00  0.00           C  
ATOM   4411 HG11 VAL   285      -3.994  14.407   8.021  1.00  0.00           H  
ATOM   4412 HG12 VAL   285      -3.086  14.073   9.603  1.00  0.00           H  
ATOM   4413 HG13 VAL   285      -2.850  13.028   8.095  1.00  0.00           H  
ATOM   4414  CG2 VAL   285      -3.875  11.719  10.091  1.00  0.00           C  
ATOM   4415 HG21 VAL   285      -3.136  12.168  10.754  1.00  0.00           H  
ATOM   4416 HG22 VAL   285      -4.407  11.076  10.792  1.00  0.00           H  
ATOM   4417 HG23 VAL   285      -3.393  11.084   9.347  1.00  0.00           H  
ATOM   4418  C   VAL   285      -6.155  14.730   9.498  1.00  0.00           C  
ATOM   4419  O   VAL   285      -6.811  14.522   8.508  1.00  0.00           O  
ATOM   4420  N   PRO   286      -6.062  16.012   9.951  1.00  0.00           N  
ATOM   4421  CD  PRO   286      -5.492  16.434  11.211  1.00  0.00           C  
ATOM   4422  HD2 PRO   286      -4.478  16.041  11.150  1.00  0.00           H  
ATOM   4423  HD3 PRO   286      -5.964  16.003  12.094  1.00  0.00           H  
ATOM   4424  CG  PRO   286      -5.475  17.945  11.209  1.00  0.00           C  
ATOM   4425  HG2 PRO   286      -4.527  18.284  10.790  1.00  0.00           H  
ATOM   4426  HG3 PRO   286      -5.598  18.367  12.207  1.00  0.00           H  
ATOM   4427  CB  PRO   286      -6.706  18.275  10.285  1.00  0.00           C  
ATOM   4428  HB2 PRO   286      -6.683  19.259   9.816  1.00  0.00           H  
ATOM   4429  HB3 PRO   286      -7.607  18.266  10.899  1.00  0.00           H  
ATOM   4430  CA  PRO   286      -6.682  17.143   9.207  1.00  0.00           C  
ATOM   4431  HA  PRO   286      -7.682  16.795   8.949  1.00  0.00           H  
ATOM   4432  C   PRO   286      -5.785  17.528   8.029  1.00  0.00           C  
ATOM   4433  O   PRO   286      -4.555  17.418   8.138  1.00  0.00           O  
ATOM   4434  N   VAL   287      -6.383  17.957   6.921  1.00  0.00           N  
ATOM   4435  H   VAL   287      -7.385  18.069   6.980  1.00  0.00           H  
ATOM   4436  CA  VAL   287      -5.765  17.870   5.580  1.00  0.00           C  
ATOM   4437  HA  VAL   287      -4.720  18.167   5.668  1.00  0.00           H  
ATOM   4438  CB  VAL   287      -5.870  16.410   5.064  1.00  0.00           C  
ATOM   4439  HB  VAL   287      -5.397  15.700   5.742  1.00  0.00           H  
ATOM   4440  CG1 VAL   287      -7.364  16.063   4.871  1.00  0.00           C  
ATOM   4441 HG11 VAL   287      -7.866  16.114   5.837  1.00  0.00           H  
ATOM   4442 HG12 VAL   287      -7.838  16.768   4.188  1.00  0.00           H  
ATOM   4443 HG13 VAL   287      -7.530  15.073   4.447  1.00  0.00           H  
ATOM   4444  CG2 VAL   287      -5.190  16.116   3.713  1.00  0.00           C  
ATOM   4445 HG21 VAL   287      -4.149  16.426   3.805  1.00  0.00           H  
ATOM   4446 HG22 VAL   287      -5.022  15.040   3.655  1.00  0.00           H  
ATOM   4447 HG23 VAL   287      -5.730  16.526   2.860  1.00  0.00           H  
ATOM   4448  C   VAL   287      -6.394  18.912   4.680  1.00  0.00           C  
ATOM   4449  O   VAL   287      -7.473  19.472   4.975  1.00  0.00           O  
ATOM   4450  N   GLU   288      -5.786  19.179   3.581  1.00  0.00           N  
ATOM   4451  H   GLU   288      -4.906  18.700   3.452  1.00  0.00           H  
ATOM   4452  CA  GLU   288      -5.992  20.386   2.775  1.00  0.00           C  
ATOM   4453  HA  GLU   288      -6.936  20.882   3.004  1.00  0.00           H  
ATOM   4454  CB  GLU   288      -4.739  21.316   2.944  1.00  0.00           C  
ATOM   4455  HB2 GLU   288      -3.791  20.807   2.775  1.00  0.00           H  
ATOM   4456  HB3 GLU   288      -4.762  22.206   2.314  1.00  0.00           H  
ATOM   4457  CG  GLU   288      -4.601  21.840   4.417  1.00  0.00           C  
ATOM   4458  HG2 GLU   288      -4.387  21.024   5.106  1.00  0.00           H  
ATOM   4459  HG3 GLU   288      -3.822  22.602   4.406  1.00  0.00           H  
ATOM   4460  CD  GLU   288      -5.794  22.547   4.992  1.00  0.00           C  
ATOM   4461  OE1 GLU   288      -5.700  22.797   6.240  1.00  0.00           O  
ATOM   4462  OE2 GLU   288      -6.787  22.950   4.286  1.00  0.00           O  
ATOM   4463  C   GLU   288      -6.110  19.994   1.246  1.00  0.00           C  
ATOM   4464  O   GLU   288      -5.845  18.892   0.890  1.00  0.00           O  
ATOM   4465  N   SER   289      -6.665  20.856   0.336  1.00  0.00           N  
ATOM   4466  H   SER   289      -6.758  21.834   0.569  1.00  0.00           H  
ATOM   4467  CA  SER   289      -7.160  20.459  -1.026  1.00  0.00           C  
ATOM   4468  HA  SER   289      -7.683  19.504  -0.971  1.00  0.00           H  
ATOM   4469  CB  SER   289      -8.070  21.534  -1.480  1.00  0.00           C  
ATOM   4470  HB2 SER   289      -7.530  22.445  -1.739  1.00  0.00           H  
ATOM   4471  HB3 SER   289      -8.516  21.193  -2.414  1.00  0.00           H  
ATOM   4472  OG  SER   289      -8.990  21.822  -0.596  1.00  0.00           O  
ATOM   4473  HG  SER   289      -8.563  22.376   0.061  1.00  0.00           H  
ATOM   4474  C   SER   289      -6.110  20.352  -2.147  1.00  0.00           C  
ATOM   4475  O   SER   289      -6.444  19.711  -3.165  1.00  0.00           O  
ATOM   4476  N   LYS   290      -4.813  20.829  -1.924  1.00  0.00           N  
ATOM   4477  H   LYS   290      -4.735  21.262  -1.015  1.00  0.00           H  
ATOM   4478  CA  LYS   290      -3.695  21.021  -2.900  1.00  0.00           C  
ATOM   4479  HA  LYS   290      -3.869  20.412  -3.788  1.00  0.00           H  
ATOM   4480  CB  LYS   290      -3.517  22.458  -3.371  1.00  0.00           C  
ATOM   4481  HB2 LYS   290      -3.479  23.069  -2.469  1.00  0.00           H  
ATOM   4482  HB3 LYS   290      -2.564  22.563  -3.888  1.00  0.00           H  
ATOM   4483  CG  LYS   290      -4.692  22.953  -4.146  1.00  0.00           C  
ATOM   4484  HG2 LYS   290      -4.718  22.236  -4.966  1.00  0.00           H  
ATOM   4485  HG3 LYS   290      -5.634  22.727  -3.646  1.00  0.00           H  
ATOM   4486  CD  LYS   290      -4.371  24.390  -4.610  1.00  0.00           C  
ATOM   4487  HD2 LYS   290      -4.311  25.042  -3.739  1.00  0.00           H  
ATOM   4488  HD3 LYS   290      -3.466  24.376  -5.219  1.00  0.00           H  
ATOM   4489  CE  LYS   290      -5.649  24.906  -5.382  1.00  0.00           C  
ATOM   4490  HE2 LYS   290      -5.805  24.145  -6.147  1.00  0.00           H  
ATOM   4491  HE3 LYS   290      -6.454  24.938  -4.648  1.00  0.00           H  
ATOM   4492  NZ  LYS   290      -5.292  26.197  -6.065  1.00  0.00           N  
ATOM   4493  HZ1 LYS   290      -4.525  26.086  -6.713  1.00  0.00           H  
ATOM   4494  HZ2 LYS   290      -5.984  26.690  -6.611  1.00  0.00           H  
ATOM   4495  HZ3 LYS   290      -4.757  26.746  -5.408  1.00  0.00           H  
ATOM   4496  C   LYS   290      -2.365  20.455  -2.256  1.00  0.00           C  
ATOM   4497  O   LYS   290      -2.042  20.599  -1.031  1.00  0.00           O  
ATOM   4498  N   ALA   291      -1.569  19.941  -3.186  1.00  0.00           N  
ATOM   4499  H   ALA   291      -1.806  19.864  -4.165  1.00  0.00           H  
ATOM   4500  CA  ALA   291      -0.290  19.376  -2.794  1.00  0.00           C  
ATOM   4501  HA  ALA   291      -0.370  18.531  -2.111  1.00  0.00           H  
ATOM   4502  CB  ALA   291       0.435  19.002  -4.134  1.00  0.00           C  
ATOM   4503  HB1 ALA   291      -0.076  18.161  -4.602  1.00  0.00           H  
ATOM   4504  HB2 ALA   291       0.497  19.813  -4.859  1.00  0.00           H  
ATOM   4505  HB3 ALA   291       1.440  18.640  -3.915  1.00  0.00           H  
ATOM   4506  C   ALA   291       0.580  20.448  -2.007  1.00  0.00           C  
ATOM   4507  O   ALA   291       0.586  21.576  -2.428  1.00  0.00           O  
ATOM   4508  N   PRO   292       1.293  20.081  -0.905  1.00  0.00           N  
ATOM   4509  CD  PRO   292       2.170  21.061  -0.243  1.00  0.00           C  
ATOM   4510  HD2 PRO   292       1.552  21.705   0.383  1.00  0.00           H  
ATOM   4511  HD3 PRO   292       2.616  21.660  -1.037  1.00  0.00           H  
ATOM   4512  CG  PRO   292       3.173  20.260   0.516  1.00  0.00           C  
ATOM   4513  HG2 PRO   292       2.831  20.236   1.550  1.00  0.00           H  
ATOM   4514  HG3 PRO   292       4.193  20.641   0.576  1.00  0.00           H  
ATOM   4515  CB  PRO   292       3.053  18.850  -0.077  1.00  0.00           C  
ATOM   4516  HB2 PRO   292       3.366  17.991   0.516  1.00  0.00           H  
ATOM   4517  HB3 PRO   292       3.670  18.806  -0.974  1.00  0.00           H  
ATOM   4518  CA  PRO   292       1.603  18.743  -0.468  1.00  0.00           C  
ATOM   4519  HA  PRO   292       1.687  18.021  -1.280  1.00  0.00           H  
ATOM   4520  C   PRO   292       0.734  18.334   0.737  1.00  0.00           C  
ATOM   4521  O   PRO   292       1.105  17.455   1.501  1.00  0.00           O  
ATOM   4522  N   TYR   293      -0.503  18.906   0.713  1.00  0.00           N  
ATOM   4523  H   TYR   293      -0.657  19.617   0.013  1.00  0.00           H  
ATOM   4524  CA  TYR   293      -1.693  18.404   1.415  1.00  0.00           C  
ATOM   4525  HA  TYR   293      -2.583  18.875   0.998  1.00  0.00           H  
ATOM   4526  CB  TYR   293      -2.118  16.980   1.144  1.00  0.00           C  
ATOM   4527  HB2 TYR   293      -1.518  16.187   1.589  1.00  0.00           H  
ATOM   4528  HB3 TYR   293      -3.123  16.980   1.566  1.00  0.00           H  
ATOM   4529  CG  TYR   293      -2.141  16.692  -0.327  1.00  0.00           C  
ATOM   4530  CD1 TYR   293      -3.222  17.134  -1.067  1.00  0.00           C  
ATOM   4531  HD1 TYR   293      -3.965  17.533  -0.391  1.00  0.00           H  
ATOM   4532  CE1 TYR   293      -3.263  17.076  -2.463  1.00  0.00           C  
ATOM   4533  HE1 TYR   293      -4.111  17.432  -3.029  1.00  0.00           H  
ATOM   4534  CZ  TYR   293      -2.222  16.465  -3.142  1.00  0.00           C  
ATOM   4535  OH  TYR   293      -2.083  16.314  -4.515  1.00  0.00           O  
ATOM   4536  HH  TYR   293      -2.921  16.499  -4.946  1.00  0.00           H  
ATOM   4537  CE2 TYR   293      -1.142  15.978  -2.432  1.00  0.00           C  
ATOM   4538  HE2 TYR   293      -0.383  15.439  -2.980  1.00  0.00           H  
ATOM   4539  CD2 TYR   293      -1.091  16.057  -1.034  1.00  0.00           C  
ATOM   4540  HD2 TYR   293      -0.215  15.650  -0.551  1.00  0.00           H  
ATOM   4541  C   TYR   293      -1.598  18.748   2.877  1.00  0.00           C  
ATOM   4542  O   TYR   293      -2.572  18.624   3.614  1.00  0.00           O  
ATOM   4543  N   CYX   294      -0.489  19.319   3.426  1.00  0.00           N  
ATOM   4544  H   CYX   294       0.381  19.392   2.917  1.00  0.00           H  
ATOM   4545  CA  CYX   294      -0.370  19.510   4.864  1.00  0.00           C  
ATOM   4546  HA  CYX   294      -0.645  18.593   5.384  1.00  0.00           H  
ATOM   4547  CB  CYX   294       1.110  19.749   5.177  1.00  0.00           C  
ATOM   4548  HB2 CYX   294       1.473  20.652   4.687  1.00  0.00           H  
ATOM   4549  HB3 CYX   294       1.203  20.010   6.231  1.00  0.00           H  
ATOM   4550  SG  CYX   294       2.074  18.264   4.736  1.00  0.00           S  
ATOM   4551  C   CYX   294      -1.278  20.646   5.466  1.00  0.00           C  
ATOM   4552  O   CYX   294      -1.465  21.654   4.804  1.00  0.00           O  
ATOM   4553  N   ASN   295      -1.872  20.484   6.621  1.00  0.00           N  
ATOM   4554  H   ASN   295      -1.662  19.624   7.108  1.00  0.00           H  
ATOM   4555  CA  ASN   295      -2.665  21.427   7.457  1.00  0.00           C  
ATOM   4556  HA  ASN   295      -3.288  22.051   6.816  1.00  0.00           H  
ATOM   4557  CB  ASN   295      -3.526  20.566   8.377  1.00  0.00           C  
ATOM   4558  HB2 ASN   295      -4.204  19.959   7.777  1.00  0.00           H  
ATOM   4559  HB3 ASN   295      -2.909  19.899   8.980  1.00  0.00           H  
ATOM   4560  CG  ASN   295      -4.385  21.307   9.432  1.00  0.00           C  
ATOM   4561  OD1 ASN   295      -4.251  21.271  10.656  1.00  0.00           O  
ATOM   4562  ND2 ASN   295      -5.191  22.117   8.890  1.00  0.00           N  
ATOM   4563 HD21 ASN   295      -5.776  22.645   9.522  1.00  0.00           H  
ATOM   4564 HD22 ASN   295      -5.209  22.438   7.933  1.00  0.00           H  
ATOM   4565  C   ASN   295      -1.747  22.356   8.248  1.00  0.00           C  
ATOM   4566  O   ASN   295      -2.013  23.541   8.356  1.00  0.00           O  
ATOM   4567  N   ASN   296      -0.634  21.940   8.778  1.00  0.00           N  
ATOM   4568  H   ASN   296      -0.362  21.001   8.524  1.00  0.00           H  
ATOM   4569  CA  ASN   296       0.353  22.757   9.584  1.00  0.00           C  
ATOM   4570  HA  ASN   296      -0.031  23.727   9.902  1.00  0.00           H  
ATOM   4571  CB  ASN   296       0.833  21.908  10.806  1.00  0.00           C  
ATOM   4572  HB2 ASN   296      -0.075  21.731  11.382  1.00  0.00           H  
ATOM   4573  HB3 ASN   296       1.074  20.895  10.481  1.00  0.00           H  
ATOM   4574  CG  ASN   296       1.833  22.736  11.631  1.00  0.00           C  
ATOM   4575  OD1 ASN   296       2.202  23.871  11.371  1.00  0.00           O  
ATOM   4576  ND2 ASN   296       2.270  22.170  12.724  1.00  0.00           N  
ATOM   4577 HD21 ASN   296       3.070  22.615  13.149  1.00  0.00           H  
ATOM   4578 HD22 ASN   296       1.918  21.274  13.032  1.00  0.00           H  
ATOM   4579  C   ASN   296       1.477  23.108   8.615  1.00  0.00           C  
ATOM   4580  O   ASN   296       2.119  22.218   8.034  1.00  0.00           O  
ATOM   4581  N   LYS   297       1.663  24.455   8.216  1.00  0.00           N  
ATOM   4582  H   LYS   297       1.121  25.183   8.660  1.00  0.00           H  
ATOM   4583  CA  LYS   297       2.701  24.898   7.289  1.00  0.00           C  
ATOM   4584  HA  LYS   297       2.777  24.214   6.444  1.00  0.00           H  
ATOM   4585  CB  LYS   297       2.454  26.362   6.866  1.00  0.00           C  
ATOM   4586  HB2 LYS   297       1.645  26.289   6.139  1.00  0.00           H  
ATOM   4587  HB3 LYS   297       2.128  26.973   7.708  1.00  0.00           H  
ATOM   4588  CG  LYS   297       3.538  27.022   6.042  1.00  0.00           C  
ATOM   4589  HG2 LYS   297       3.089  27.997   5.858  1.00  0.00           H  
ATOM   4590  HG3 LYS   297       4.428  27.033   6.671  1.00  0.00           H  
ATOM   4591  CD  LYS   297       3.747  26.259   4.701  1.00  0.00           C  
ATOM   4592  HD2 LYS   297       3.810  25.194   4.926  1.00  0.00           H  
ATOM   4593  HD3 LYS   297       2.846  26.443   4.117  1.00  0.00           H  
ATOM   4594  CE  LYS   297       5.053  26.634   3.932  1.00  0.00           C  
ATOM   4595  HE2 LYS   297       5.852  26.557   4.670  1.00  0.00           H  
ATOM   4596  HE3 LYS   297       5.193  25.827   3.213  1.00  0.00           H  
ATOM   4597  NZ  LYS   297       5.109  27.850   3.169  1.00  0.00           N  
ATOM   4598  HZ1 LYS   297       4.252  27.984   2.653  1.00  0.00           H  
ATOM   4599  HZ2 LYS   297       5.104  28.716   3.689  1.00  0.00           H  
ATOM   4600  HZ3 LYS   297       5.872  27.847   2.507  1.00  0.00           H  
ATOM   4601  C   LYS   297       4.104  24.701   7.920  1.00  0.00           C  
ATOM   4602  O   LYS   297       5.096  24.258   7.322  1.00  0.00           O  
ATOM   4603  N   GLY   298       4.195  25.115   9.193  1.00  0.00           N  
ATOM   4604  H   GLY   298       3.349  25.366   9.684  1.00  0.00           H  
ATOM   4605  CA  GLY   298       5.479  25.126   9.889  1.00  0.00           C  
ATOM   4606  HA2 GLY   298       6.126  25.550   9.122  1.00  0.00           H  
ATOM   4607  HA3 GLY   298       5.590  25.848  10.698  1.00  0.00           H  
ATOM   4608  C   GLY   298       6.108  23.778  10.223  1.00  0.00           C  
ATOM   4609  O   GLY   298       5.462  22.730  10.005  1.00  0.00           O  
ATOM   4610  N   LYS   299       7.294  23.766  10.805  1.00  0.00           N  
ATOM   4611  H   LYS   299       7.714  24.680  10.896  1.00  0.00           H  
ATOM   4612  CA  LYS   299       8.069  22.592  11.260  1.00  0.00           C  
ATOM   4613  HA  LYS   299       8.280  21.963  10.396  1.00  0.00           H  
ATOM   4614  CB  LYS   299       9.494  23.084  11.776  1.00  0.00           C  
ATOM   4615  HB2 LYS   299       9.929  23.677  10.972  1.00  0.00           H  
ATOM   4616  HB3 LYS   299       9.317  23.785  12.592  1.00  0.00           H  
ATOM   4617  CG  LYS   299      10.431  22.000  12.332  1.00  0.00           C  
ATOM   4618  HG2 LYS   299       9.789  21.456  13.026  1.00  0.00           H  
ATOM   4619  HG3 LYS   299      10.757  21.273  11.587  1.00  0.00           H  
ATOM   4620  CD  LYS   299      11.666  22.387  13.211  1.00  0.00           C  
ATOM   4621  HD2 LYS   299      12.482  22.772  12.601  1.00  0.00           H  
ATOM   4622  HD3 LYS   299      11.460  23.206  13.900  1.00  0.00           H  
ATOM   4623  CE  LYS   299      12.341  21.360  14.067  1.00  0.00           C  
ATOM   4624  HE2 LYS   299      12.539  20.425  13.542  1.00  0.00           H  
ATOM   4625  HE3 LYS   299      13.245  21.691  14.578  1.00  0.00           H  
ATOM   4626  NZ  LYS   299      11.460  20.902  15.165  1.00  0.00           N  
ATOM   4627  HZ1 LYS   299      11.337  21.679  15.798  1.00  0.00           H  
ATOM   4628  HZ2 LYS   299      10.560  20.560  14.858  1.00  0.00           H  
ATOM   4629  HZ3 LYS   299      11.942  20.172  15.670  1.00  0.00           H  
ATOM   4630  C   LYS   299       7.187  21.895  12.355  1.00  0.00           C  
ATOM   4631  O   LYS   299       6.629  22.480  13.337  1.00  0.00           O  
ATOM   4632  N   ILE   300       7.172  20.560  12.216  1.00  0.00           N  
ATOM   4633  H   ILE   300       7.900  20.076  11.710  1.00  0.00           H  
ATOM   4634  CA  ILE   300       6.570  19.692  13.211  1.00  0.00           C  
ATOM   4635  HA  ILE   300       5.627  20.109  13.565  1.00  0.00           H  
ATOM   4636  CB  ILE   300       6.237  18.242  12.580  1.00  0.00           C  
ATOM   4637  HB  ILE   300       7.174  17.692  12.503  1.00  0.00           H  
ATOM   4638  CG2 ILE   300       5.447  17.473  13.666  1.00  0.00           C  
ATOM   4639 HG21 ILE   300       6.014  17.158  14.542  1.00  0.00           H  
ATOM   4640 HG22 ILE   300       4.499  17.985  13.830  1.00  0.00           H  
ATOM   4641 HG23 ILE   300       5.291  16.460  13.293  1.00  0.00           H  
ATOM   4642  CG1 ILE   300       5.409  18.239  11.261  1.00  0.00           C  
ATOM   4643 HG12 ILE   300       5.913  19.018  10.688  1.00  0.00           H  
ATOM   4644 HG13 ILE   300       5.500  17.226  10.869  1.00  0.00           H  
ATOM   4645  CD1 ILE   300       3.983  18.745  11.324  1.00  0.00           C  
ATOM   4646 HD11 ILE   300       3.395  18.122  11.997  1.00  0.00           H  
ATOM   4647 HD12 ILE   300       3.896  19.663  11.906  1.00  0.00           H  
ATOM   4648 HD13 ILE   300       3.686  18.913  10.289  1.00  0.00           H  
ATOM   4649  C   ILE   300       7.583  19.702  14.396  1.00  0.00           C  
ATOM   4650  O   ILE   300       8.815  19.521  14.201  1.00  0.00           O  
ATOM   4651  N   ILE   301       7.093  19.955  15.633  1.00  0.00           N  
ATOM   4652  H   ILE   301       6.105  20.155  15.696  1.00  0.00           H  
ATOM   4653  CA  ILE   301       7.746  19.571  16.878  1.00  0.00           C  
ATOM   4654  HA  ILE   301       8.737  20.026  16.878  1.00  0.00           H  
ATOM   4655  CB  ILE   301       7.173  20.125  18.138  1.00  0.00           C  
ATOM   4656  HB  ILE   301       6.444  19.408  18.516  1.00  0.00           H  
ATOM   4657  CG2 ILE   301       8.280  20.334  19.135  1.00  0.00           C  
ATOM   4658 HG21 ILE   301       8.761  19.405  19.443  1.00  0.00           H  
ATOM   4659 HG22 ILE   301       9.055  21.008  18.771  1.00  0.00           H  
ATOM   4660 HG23 ILE   301       7.857  20.735  20.056  1.00  0.00           H  
ATOM   4661  CG1 ILE   301       6.425  21.385  17.873  1.00  0.00           C  
ATOM   4662 HG12 ILE   301       7.071  22.116  17.387  1.00  0.00           H  
ATOM   4663 HG13 ILE   301       5.589  21.168  17.207  1.00  0.00           H  
ATOM   4664  CD1 ILE   301       5.740  21.996  19.057  1.00  0.00           C  
ATOM   4665 HD11 ILE   301       4.902  22.678  18.913  1.00  0.00           H  
ATOM   4666 HD12 ILE   301       5.294  21.243  19.708  1.00  0.00           H  
ATOM   4667 HD13 ILE   301       6.392  22.643  19.643  1.00  0.00           H  
ATOM   4668  C   ILE   301       7.943  18.124  16.934  1.00  0.00           C  
ATOM   4669  O   ILE   301       9.001  17.545  16.663  1.00  0.00           O  
ATOM   4670  OXT ILE   301       6.920  17.521  17.285  1.00  0.00           O  
TER    4671      ILE   301 
ATOM   4671  C12  OL   302       8.829  -2.011 -30.199  1.00  0.00           C  
ATOM   4672  H2R  OL   302       7.977  -1.836 -29.539  1.00  0.00           H  
ATOM   4673  H2S  OL   302       8.866  -1.197 -30.926  1.00  0.00           H  
ATOM   4674  C13  OL   302       8.840  -3.371 -30.940  1.00  0.00           C  
ATOM   4675  H3R  OL   302       8.753  -4.137 -30.167  1.00  0.00           H  
ATOM   4676  H3S  OL   302       9.797  -3.569 -31.427  1.00  0.00           H  
ATOM   4677  C14  OL   302       7.779  -3.616 -32.039  1.00  0.00           C  
ATOM   4678  H4R  OL   302       8.025  -4.575 -32.500  1.00  0.00           H  
ATOM   4679  H4S  OL   302       6.841  -3.787 -31.506  1.00  0.00           H  
ATOM   4680  C15  OL   302       7.637  -2.545 -33.102  1.00  0.00           C  
ATOM   4681  H5R  OL   302       8.227  -2.762 -33.995  1.00  0.00           H  
ATOM   4682  H5S  OL   302       7.958  -1.537 -32.831  1.00  0.00           H  
ATOM   4683  C16  OL   302       6.275  -2.334 -33.764  1.00  0.00           C  
ATOM   4684  H6R  OL   302       5.456  -2.163 -33.062  1.00  0.00           H  
ATOM   4685  H6S  OL   302       6.191  -1.437 -34.382  1.00  0.00           H  
ATOM   4686  C17  OL   302       5.902  -3.534 -34.722  1.00  0.00           C  
ATOM   4687  H7R  OL   302       6.385  -3.405 -35.692  1.00  0.00           H  
ATOM   4688  H7S  OL   302       6.342  -4.437 -34.294  1.00  0.00           H  
ATOM   4689  C18  OL   302       4.349  -3.606 -34.884  1.00  0.00           C  
ATOM   4690  H8R  OL   302       3.963  -3.814 -33.884  1.00  0.00           H  
ATOM   4691  H8S  OL   302       3.989  -2.632 -35.221  1.00  0.00           H  
ATOM   4692  C19  OL   302       3.967  -4.844 -35.751  1.00  0.00           C  
ATOM   4693  H9R  OL   302       4.269  -5.832 -35.413  1.00  0.00           H  
ATOM   4694 C110  OL   302       3.046  -4.832 -36.702  1.00  0.00           C  
ATOM   4695 H10R  OL   302       2.719  -5.813 -37.035  1.00  0.00           H  
ATOM   4696 C111  OL   302       2.500  -3.628 -37.448  1.00  0.00           C  
ATOM   4697 H11R  OL   302       1.442  -3.692 -37.709  1.00  0.00           H  
ATOM   4698 H11S  OL   302       2.518  -2.717 -36.846  1.00  0.00           H  
ATOM   4699 C112  OL   302       3.274  -3.354 -38.747  1.00  0.00           C  
ATOM   4700 H12R  OL   302       4.287  -3.072 -38.454  1.00  0.00           H  
ATOM   4701 H12S  OL   302       3.301  -4.203 -39.434  1.00  0.00           H  
ATOM   4702 C113  OL   302       2.674  -2.069 -39.397  1.00  0.00           C  
ATOM   4703 H13R  OL   302       1.703  -2.468 -39.697  1.00  0.00           H  
ATOM   4704 H13S  OL   302       2.598  -1.165 -38.789  1.00  0.00           H  
ATOM   4705 C114  OL   302       3.502  -1.683 -40.602  1.00  0.00           C  
ATOM   4706 H14R  OL   302       4.473  -1.258 -40.340  1.00  0.00           H  
ATOM   4707 H14S  OL   302       3.805  -2.544 -41.201  1.00  0.00           H  
ATOM   4708 C115  OL   302       2.678  -0.711 -41.559  1.00  0.00           C  
ATOM   4709 H15R  OL   302       2.129   0.048 -40.998  1.00  0.00           H  
ATOM   4710 H15S  OL   302       1.901  -1.437 -41.809  1.00  0.00           H  
ATOM   4711 C116  OL   302       3.352  -0.287 -42.873  1.00  0.00           C  
ATOM   4712 H16R  OL   302       4.007   0.547 -42.612  1.00  0.00           H  
ATOM   4713 H16S  OL   302       4.051  -1.040 -43.244  1.00  0.00           H  
ATOM   4714 C117  OL   302       2.239   0.163 -43.906  1.00  0.00           C  
ATOM   4715 H17R  OL   302       1.716   1.011 -43.460  1.00  0.00           H  
ATOM   4716 H17S  OL   302       1.562  -0.683 -44.042  1.00  0.00           H  
ATOM   4717 C118  OL   302       2.801   0.424 -45.297  1.00  0.00           C  
ATOM   4718 H18R  OL   302       3.657   1.101 -45.270  1.00  0.00           H  
ATOM   4719 H18S  OL   302       3.116  -0.508 -45.771  1.00  0.00           H  
ATOM   4720 H18T  OL   302       2.060   0.885 -45.954  1.00  0.00           H  
ATOM   4721  C11 PGR   303      10.078  -1.882 -29.338  1.00  0.00           C  
ATOM   4722  O12 PGR   303      11.245  -2.085 -29.656  1.00  0.00           O  
ATOM   4723  O11 PGR   303       9.752  -1.507 -28.121  1.00  0.00           O  
ATOM   4724  C1  PGR   303      10.774  -1.478 -27.068  1.00  0.00           C  
ATOM   4725  HR  PGR   303      11.218  -2.465 -26.915  1.00  0.00           H  
ATOM   4726  HS  PGR   303      11.558  -0.808 -27.430  1.00  0.00           H  
ATOM   4727  C2  PGR   303      10.265  -0.903 -25.768  1.00  0.00           C  
ATOM   4728  HX  PGR   303      11.085  -0.753 -25.060  1.00  0.00           H  
ATOM   4729  C3  PGR   303       9.210  -1.746 -25.001  1.00  0.00           C  
ATOM   4730  HA  PGR   303       8.381  -2.043 -25.648  1.00  0.00           H  
ATOM   4731  HB  PGR   303       9.743  -2.601 -24.577  1.00  0.00           H  
ATOM   4732  O31 PGR   303       8.591  -1.071 -23.850  1.00  0.00           O  
ATOM   4733  P31 PGR   303       9.310  -0.904 -22.437  1.00  0.00           P  
ATOM   4734  O32 PGR   303      10.251   0.345 -22.665  1.00  0.00           O  
ATOM   4735  C31 PGR   303       9.723   1.598 -22.975  1.00  0.00           C  
ATOM   4736  H1A PGR   303      10.519   2.196 -23.424  1.00  0.00           H  
ATOM   4737  H1B PGR   303       8.852   1.557 -23.635  1.00  0.00           H  
ATOM   4738  C32 PGR   303       9.430   2.442 -21.714  1.00  0.00           C  
ATOM   4739  H2A PGR   303       9.133   3.425 -22.086  1.00  0.00           H  
ATOM   4740  O35 PGR   303       8.155   1.941 -21.195  1.00  0.00           O  
ATOM   4741 HO5A PGR   303       8.237   0.979 -21.322  1.00  0.00           H  
ATOM   4742  C33 PGR   303      10.577   2.364 -20.633  1.00  0.00           C  
ATOM   4743  H3A PGR   303      10.545   1.385 -20.148  1.00  0.00           H  
ATOM   4744  H3B PGR   303      11.555   2.450 -21.114  1.00  0.00           H  
ATOM   4745  O33 PGR   303       8.293  -0.564 -21.479  1.00  0.00           O  
ATOM   4746  O34 PGR   303      10.218  -2.018 -22.204  1.00  0.00           O  
ATOM   4747  O21 PGR   303       9.603   0.414 -26.087  1.00  0.00           O  
ATOM   4748  C21 PGR   303      10.361   1.458 -26.403  1.00  0.00           C  
ATOM   4749  O22 PGR   303      11.566   1.461 -26.462  1.00  0.00           O  
ATOM   4750  O36 PGR   303      10.522   3.314 -19.577  1.00  0.00           O  
ATOM   4751 HO6A PGR   303      10.671   4.212 -19.923  1.00  0.00           H  
ATOM   4752  C12  OL   304       9.506   2.683 -26.401  1.00  0.00           C  
ATOM   4753  H2R  OL   304       9.582   3.091 -25.390  1.00  0.00           H  
ATOM   4754  H2S  OL   304       8.468   2.345 -26.437  1.00  0.00           H  
ATOM   4755  C13  OL   304       9.778   3.663 -27.563  1.00  0.00           C  
ATOM   4756  H3R  OL   304      10.841   3.509 -27.757  1.00  0.00           H  
ATOM   4757  H3S  OL   304       9.668   4.691 -27.210  1.00  0.00           H  
ATOM   4758  C14  OL   304       9.066   3.474 -28.886  1.00  0.00           C  
ATOM   4759  H4R  OL   304       9.339   4.306 -29.538  1.00  0.00           H  
ATOM   4760  H4S  OL   304       8.029   3.643 -28.590  1.00  0.00           H  
ATOM   4761  C15  OL   304       9.227   2.133 -29.689  1.00  0.00           C  
ATOM   4762  H5R  OL   304       8.862   1.306 -29.078  1.00  0.00           H  
ATOM   4763  H5S  OL   304      10.296   1.945 -29.809  1.00  0.00           H  
ATOM   4764  C16  OL   304       8.505   2.110 -31.101  1.00  0.00           C  
ATOM   4765  H6R  OL   304       8.825   1.285 -31.741  1.00  0.00           H  
ATOM   4766  H6S  OL   304       8.722   3.027 -31.653  1.00  0.00           H  
ATOM   4767  C17  OL   304       6.932   1.999 -30.986  1.00  0.00           C  
ATOM   4768  H7R  OL   304       6.698   3.016 -30.667  1.00  0.00           H  
ATOM   4769  H7S  OL   304       6.660   1.256 -30.234  1.00  0.00           H  
ATOM   4770  C18  OL   304       6.218   1.800 -32.353  1.00  0.00           C  
ATOM   4771  H8R  OL   304       6.595   0.813 -32.628  1.00  0.00           H  
ATOM   4772  H8S  OL   304       6.449   2.553 -33.110  1.00  0.00           H  
ATOM   4773  C19  OL   304       4.716   1.783 -32.153  1.00  0.00           C  
ATOM   4774  H9R  OL   304       4.344   1.223 -31.299  1.00  0.00           H  
ATOM   4775 C110  OL   304       3.792   2.435 -32.868  1.00  0.00           C  
ATOM   4776 H10R  OL   304       2.755   2.439 -32.544  1.00  0.00           H  
ATOM   4777 C111  OL   304       4.013   3.190 -34.088  1.00  0.00           C  
ATOM   4778 H11R  OL   304       5.066   3.455 -34.199  1.00  0.00           H  
ATOM   4779 H11S  OL   304       3.470   4.138 -34.086  1.00  0.00           H  
ATOM   4780 C112  OL   304       3.567   2.390 -35.390  1.00  0.00           C  
ATOM   4781 H12R  OL   304       3.744   3.126 -36.178  1.00  0.00           H  
ATOM   4782 H12S  OL   304       2.519   2.084 -35.415  1.00  0.00           H  
ATOM   4783 C113  OL   304       4.531   1.267 -35.740  1.00  0.00           C  
ATOM   4784 H13R  OL   304       4.332   0.411 -35.092  1.00  0.00           H  
ATOM   4785 H13S  OL   304       5.497   1.697 -35.466  1.00  0.00           H  
ATOM   4786 C114  OL   304       4.448   0.818 -37.168  1.00  0.00           C  
ATOM   4787 H14R  OL   304       4.561   1.706 -37.793  1.00  0.00           H  
ATOM   4788 H14S  OL   304       3.455   0.402 -37.353  1.00  0.00           H  
ATOM   4789 C115  OL   304       5.509  -0.167 -37.573  1.00  0.00           C  
ATOM   4790 H15R  OL   304       5.084  -0.651 -38.455  1.00  0.00           H  
ATOM   4791 H15S  OL   304       5.612  -0.948 -36.817  1.00  0.00           H  
ATOM   4792 C116  OL   304       6.912   0.402 -37.962  1.00  0.00           C  
ATOM   4793 H16R  OL   304       6.952   1.251 -38.648  1.00  0.00           H  
ATOM   4794 H16S  OL   304       7.416  -0.389 -38.521  1.00  0.00           H  
ATOM   4795 C117  OL   304       7.815   0.757 -36.742  1.00  0.00           C  
ATOM   4796 H17R  OL   304       7.703   0.070 -35.901  1.00  0.00           H  
ATOM   4797 H17S  OL   304       7.569   1.718 -36.285  1.00  0.00           H  
ATOM   4798 C118  OL   304       9.334   0.760 -37.210  1.00  0.00           C  
ATOM   4799 H18R  OL   304      10.027   0.881 -36.375  1.00  0.00           H  
ATOM   4800 H18S  OL   304       9.501   1.368 -38.102  1.00  0.00           H  
ATOM   4801 H18T  OL   304       9.678  -0.218 -37.553  1.00  0.00           H  
TER    4802       OL   304 
ATOM   4802  C12  OL   305     -16.497  -2.508 -24.160  1.00  0.00           C  
ATOM   4803  H2R  OL   305     -15.995  -3.466 -24.006  1.00  0.00           H  
ATOM   4804  H2S  OL   305     -17.569  -2.596 -23.974  1.00  0.00           H  
ATOM   4805  C13  OL   305     -16.459  -2.055 -25.626  1.00  0.00           C  
ATOM   4806  H3R  OL   305     -16.837  -1.038 -25.750  1.00  0.00           H  
ATOM   4807  H3S  OL   305     -17.029  -2.704 -26.293  1.00  0.00           H  
ATOM   4808  C14  OL   305     -15.045  -1.917 -26.268  1.00  0.00           C  
ATOM   4809  H4R  OL   305     -14.494  -1.101 -25.796  1.00  0.00           H  
ATOM   4810  H4S  OL   305     -14.452  -2.814 -26.078  1.00  0.00           H  
ATOM   4811  C15  OL   305     -14.884  -1.730 -27.786  1.00  0.00           C  
ATOM   4812  H5R  OL   305     -15.228  -2.587 -28.368  1.00  0.00           H  
ATOM   4813  H5S  OL   305     -13.796  -1.640 -27.813  1.00  0.00           H  
ATOM   4814  C16  OL   305     -15.411  -0.509 -28.538  1.00  0.00           C  
ATOM   4815  H6R  OL   305     -16.469  -0.513 -28.808  1.00  0.00           H  
ATOM   4816  H6S  OL   305     -15.339   0.324 -27.836  1.00  0.00           H  
ATOM   4817  C17  OL   305     -14.613  -0.302 -29.840  1.00  0.00           C  
ATOM   4818  H7R  OL   305     -13.558  -0.313 -29.559  1.00  0.00           H  
ATOM   4819  H7S  OL   305     -14.713  -1.154 -30.516  1.00  0.00           H  
ATOM   4820  C18  OL   305     -15.021   0.987 -30.528  1.00  0.00           C  
ATOM   4821  H8R  OL   305     -16.104   1.019 -30.660  1.00  0.00           H  
ATOM   4822  H8S  OL   305     -14.649   1.775 -29.869  1.00  0.00           H  
ATOM   4823  C19  OL   305     -14.282   1.019 -31.872  1.00  0.00           C  
ATOM   4824  H9R  OL   305     -13.374   1.613 -31.815  1.00  0.00           H  
ATOM   4825 C110  OL   305     -14.831   0.680 -33.019  1.00  0.00           C  
ATOM   4826 H10R  OL   305     -14.381   1.043 -33.939  1.00  0.00           H  
ATOM   4827 C111  OL   305     -16.247   0.105 -33.170  1.00  0.00           C  
ATOM   4828 H11R  OL   305     -16.591  -0.323 -32.227  1.00  0.00           H  
ATOM   4829 H11S  OL   305     -17.001   0.869 -33.369  1.00  0.00           H  
ATOM   4830 C112  OL   305     -16.187  -1.084 -34.145  1.00  0.00           C  
ATOM   4831 H12R  OL   305     -15.471  -1.786 -33.711  1.00  0.00           H  
ATOM   4832 H12S  OL   305     -17.168  -1.560 -34.085  1.00  0.00           H  
ATOM   4833 C113  OL   305     -15.832  -0.584 -35.561  1.00  0.00           C  
ATOM   4834 H13R  OL   305     -16.570   0.139 -35.916  1.00  0.00           H  
ATOM   4835 H13S  OL   305     -14.882  -0.046 -35.584  1.00  0.00           H  
ATOM   4836 C114  OL   305     -15.657  -1.727 -36.563  1.00  0.00           C  
ATOM   4837 H14R  OL   305     -14.845  -2.354 -36.189  1.00  0.00           H  
ATOM   4838 H14S  OL   305     -16.578  -2.313 -36.523  1.00  0.00           H  
ATOM   4839 C115  OL   305     -15.393  -1.264 -38.072  1.00  0.00           C  
ATOM   4840 H15R  OL   305     -14.327  -1.035 -38.014  1.00  0.00           H  
ATOM   4841 H15S  OL   305     -16.014  -0.429 -38.400  1.00  0.00           H  
ATOM   4842 C116  OL   305     -15.384  -2.362 -39.133  1.00  0.00           C  
ATOM   4843 H16R  OL   305     -14.744  -2.053 -39.962  1.00  0.00           H  
ATOM   4844 H16S  OL   305     -14.995  -3.244 -38.620  1.00  0.00           H  
ATOM   4845 C117  OL   305     -16.785  -2.731 -39.752  1.00  0.00           C  
ATOM   4846 H17R  OL   305     -16.641  -3.576 -40.428  1.00  0.00           H  
ATOM   4847 H17S  OL   305     -17.182  -1.907 -40.349  1.00  0.00           H  
ATOM   4848 C118  OL   305     -17.851  -3.260 -38.710  1.00  0.00           C  
ATOM   4849 H18R  OL   305     -18.199  -2.491 -38.017  1.00  0.00           H  
ATOM   4850 H18S  OL   305     -18.710  -3.682 -39.236  1.00  0.00           H  
ATOM   4851 H18T  OL   305     -17.334  -4.048 -38.158  1.00  0.00           H  
ATOM   4852  C11 PGR   306     -15.786  -1.604 -23.186  1.00  0.00           C  
ATOM   4853  O12 PGR   306     -16.337  -1.206 -22.210  1.00  0.00           O  
ATOM   4854  O11 PGR   306     -14.528  -1.390 -23.415  1.00  0.00           O  
ATOM   4855  C1  PGR   306     -13.671  -0.686 -22.428  1.00  0.00           C  
ATOM   4856  HR  PGR   306     -12.749  -0.319 -22.885  1.00  0.00           H  
ATOM   4857  HS  PGR   306     -14.213   0.073 -21.858  1.00  0.00           H  
ATOM   4858  C2  PGR   306     -13.291  -1.641 -21.273  1.00  0.00           C  
ATOM   4859  HX  PGR   306     -14.147  -2.221 -20.919  1.00  0.00           H  
ATOM   4860  C3  PGR   306     -12.678  -1.105 -19.966  1.00  0.00           C  
ATOM   4861  HA  PGR   306     -13.472  -0.870 -19.253  1.00  0.00           H  
ATOM   4862  HB  PGR   306     -12.086  -1.893 -19.494  1.00  0.00           H  
ATOM   4863  O31 PGR   306     -11.854   0.051 -20.242  1.00  0.00           O  
ATOM   4864  P31 PGR   306     -11.196   0.946 -19.063  1.00  0.00           P  
ATOM   4865  O32 PGR   306      -9.846   0.247 -18.785  1.00  0.00           O  
ATOM   4866  C31 PGR   306      -8.660   0.444 -19.680  1.00  0.00           C  
ATOM   4867  H1A PGR   306      -8.199  -0.529 -19.871  1.00  0.00           H  
ATOM   4868  H1B PGR   306      -8.885   1.014 -20.585  1.00  0.00           H  
ATOM   4869  C32 PGR   306      -7.655   1.466 -18.933  1.00  0.00           C  
ATOM   4870  H2A PGR   306      -6.718   1.643 -19.469  1.00  0.00           H  
ATOM   4871  O35 PGR   306      -8.345   2.661 -18.832  1.00  0.00           O  
ATOM   4872 HO5A PGR   306      -9.234   2.534 -19.209  1.00  0.00           H  
ATOM   4873  C33 PGR   306      -7.333   1.012 -17.516  1.00  0.00           C  
ATOM   4874  H3A PGR   306      -7.987   1.496 -16.787  1.00  0.00           H  
ATOM   4875  H3B PGR   306      -7.381  -0.080 -17.491  1.00  0.00           H  
ATOM   4876  O33 PGR   306     -10.886   2.305 -19.578  1.00  0.00           O  
ATOM   4877  O34 PGR   306     -12.045   0.862 -17.849  1.00  0.00           O  
ATOM   4878  O21 PGR   306     -12.329  -2.554 -21.759  1.00  0.00           O  
ATOM   4879  C21 PGR   306     -12.733  -3.623 -22.440  1.00  0.00           C  
ATOM   4880  O22 PGR   306     -13.878  -3.939 -22.523  1.00  0.00           O  
ATOM   4881  O36 PGR   306      -6.002   1.386 -17.249  1.00  0.00           O  
ATOM   4882 HO6A PGR   306      -5.386   0.963 -17.873  1.00  0.00           H  
ATOM   4883  C12  OL   307     -11.629  -4.384 -23.079  1.00  0.00           C  
ATOM   4884  H2R  OL   307     -11.822  -5.454 -22.977  1.00  0.00           H  
ATOM   4885  H2S  OL   307     -10.677  -4.064 -22.650  1.00  0.00           H  
ATOM   4886  C13  OL   307     -11.776  -4.170 -24.642  1.00  0.00           C  
ATOM   4887  H3R  OL   307     -12.778  -3.887 -24.972  1.00  0.00           H  
ATOM   4888  H3S  OL   307     -11.615  -5.141 -25.114  1.00  0.00           H  
ATOM   4889  C14  OL   307     -10.941  -2.977 -25.165  1.00  0.00           C  
ATOM   4890  H4R  OL   307      -9.882  -3.157 -24.965  1.00  0.00           H  
ATOM   4891  H4S  OL   307     -11.101  -1.958 -24.808  1.00  0.00           H  
ATOM   4892  C15  OL   307     -11.020  -2.951 -26.645  1.00  0.00           C  
ATOM   4893  H5R  OL   307     -12.032  -2.677 -26.949  1.00  0.00           H  
ATOM   4894  H5S  OL   307     -10.858  -3.988 -26.946  1.00  0.00           H  
ATOM   4895  C16  OL   307      -9.850  -2.115 -27.201  1.00  0.00           C  
ATOM   4896  H6R  OL   307      -8.904  -2.650 -27.094  1.00  0.00           H  
ATOM   4897  H6S  OL   307      -9.815  -1.227 -26.566  1.00  0.00           H  
ATOM   4898  C17  OL   307     -10.019  -1.734 -28.647  1.00  0.00           C  
ATOM   4899  H7R  OL   307     -11.017  -1.291 -28.636  1.00  0.00           H  
ATOM   4900  H7S  OL   307      -9.943  -2.596 -29.313  1.00  0.00           H  
ATOM   4901  C18  OL   307      -8.945  -0.831 -29.058  1.00  0.00           C  
ATOM   4902  H8R  OL   307      -9.021  -0.741 -30.143  1.00  0.00           H  
ATOM   4903  H8S  OL   307      -8.076  -1.476 -28.916  1.00  0.00           H  
ATOM   4904  C19  OL   307      -8.844   0.545 -28.384  1.00  0.00           C  
ATOM   4905  H9R  OL   307      -8.759   0.523 -27.301  1.00  0.00           H  
ATOM   4906 C110  OL   307      -8.669   1.682 -28.979  1.00  0.00           C  
ATOM   4907 H10R  OL   307      -8.448   2.554 -28.369  1.00  0.00           H  
ATOM   4908 C111  OL   307      -8.785   1.983 -30.476  1.00  0.00           C  
ATOM   4909 H11R  OL   307      -9.689   2.570 -30.651  1.00  0.00           H  
ATOM   4910 H11S  OL   307      -8.767   1.111 -31.133  1.00  0.00           H  
ATOM   4911 C112  OL   307      -7.779   2.956 -31.005  1.00  0.00           C  
ATOM   4912 H12R  OL   307      -6.804   2.720 -30.575  1.00  0.00           H  
ATOM   4913 H12S  OL   307      -8.028   3.919 -30.555  1.00  0.00           H  
ATOM   4914 C113  OL   307      -7.681   3.037 -32.530  1.00  0.00           C  
ATOM   4915 H13R  OL   307      -8.648   3.143 -33.027  1.00  0.00           H  
ATOM   4916 H13S  OL   307      -7.148   2.155 -32.889  1.00  0.00           H  
ATOM   4917 C114  OL   307      -6.863   4.336 -32.853  1.00  0.00           C  
ATOM   4918 H14R  OL   307      -5.791   4.245 -32.666  1.00  0.00           H  
ATOM   4919 H14S  OL   307      -7.114   5.208 -32.245  1.00  0.00           H  
ATOM   4920 C115  OL   307      -7.082   4.667 -34.334  1.00  0.00           C  
ATOM   4921 H15R  OL   307      -6.967   3.795 -34.980  1.00  0.00           H  
ATOM   4922 H15S  OL   307      -6.297   5.411 -34.485  1.00  0.00           H  
ATOM   4923 C116  OL   307      -8.453   5.371 -34.641  1.00  0.00           C  
ATOM   4924 H16R  OL   307      -9.271   4.934 -34.064  1.00  0.00           H  
ATOM   4925 H16S  OL   307      -8.734   5.181 -35.679  1.00  0.00           H  
ATOM   4926 C117  OL   307      -8.380   6.873 -34.494  1.00  0.00           C  
ATOM   4927 H17R  OL   307      -7.585   7.083 -35.213  1.00  0.00           H  
ATOM   4928 H17S  OL   307      -8.050   7.113 -33.481  1.00  0.00           H  
ATOM   4929 C118  OL   307      -9.699   7.604 -34.838  1.00  0.00           C  
ATOM   4930 H18R  OL   307     -10.465   7.182 -34.184  1.00  0.00           H  
ATOM   4931 H18S  OL   307      -9.508   8.655 -34.613  1.00  0.00           H  
ATOM   4932 H18T  OL   307      -9.854   7.440 -35.906  1.00  0.00           H  
TER    4933       OL   307 
ATOM   4933 H14T  MY   308       7.883  17.490 -37.959  1.00  0.00           H  
ATOM   4934 C114  MY   308       6.869  17.889 -38.029  1.00  0.00           C  
ATOM   4935 H14R  MY   308       6.953  18.977 -37.983  1.00  0.00           H  
ATOM   4936 H14S  MY   308       6.455  17.607 -38.999  1.00  0.00           H
[truncated: 5,044,606 more chars]
