# Supplementary material for: Atomistic-Level Structural Insight into Vespa Venom (Ves a 1) and Lipid Membrane Through the View of Molecular Dynamics Simulation
Source: Toxins (Basel). 2025 Jul 31;17(8):387. doi: 10.3390/toxins17080387 (PMC12389835; doi:10.3390/toxins17080387)
Supplement: Supplementary file 1 [file toxins-17-00387-s001.zip › Ves-a-1-pdb-files/Ves_a_1-Membrane-MD2-1000ns.pdb]

CRYST1  124.276  124.276  128.002  90.00  90.00  90.00               1
ATOM      1  N   PHE     1     -25.936  -7.629 -14.282  1.00  0.00           N  
ATOM      2  H1  PHE     1     -25.817  -6.855 -13.644  1.00  0.00           H  
ATOM      3  H2  PHE     1     -26.799  -8.027 -13.939  1.00  0.00           H  
ATOM      4  H3  PHE     1     -26.022  -7.320 -15.239  1.00  0.00           H  
ATOM      5  CA  PHE     1     -24.927  -8.683 -14.248  1.00  0.00           C  
ATOM      6  HA  PHE     1     -25.261  -9.359 -13.461  1.00  0.00           H  
ATOM      7  CB  PHE     1     -24.913  -9.534 -15.531  1.00  0.00           C  
ATOM      8  HB2 PHE     1     -25.564 -10.360 -15.243  1.00  0.00           H  
ATOM      9  HB3 PHE     1     -25.314  -8.948 -16.359  1.00  0.00           H  
ATOM     10  CG  PHE     1     -23.597 -10.143 -15.962  1.00  0.00           C  
ATOM     11  CD1 PHE     1     -23.153 -11.417 -15.539  1.00  0.00           C  
ATOM     12  HD1 PHE     1     -23.678 -12.164 -14.963  1.00  0.00           H  
ATOM     13  CE1 PHE     1     -21.898 -11.851 -16.013  1.00  0.00           C  
ATOM     14  HE1 PHE     1     -21.625 -12.851 -15.710  1.00  0.00           H  
ATOM     15  CZ  PHE     1     -21.138 -11.086 -16.868  1.00  0.00           C  
ATOM     16  HZ  PHE     1     -20.128 -11.380 -17.113  1.00  0.00           H  
ATOM     17  CE2 PHE     1     -21.571  -9.895 -17.370  1.00  0.00           C  
ATOM     18  HE2 PHE     1     -20.994  -9.269 -18.035  1.00  0.00           H  
ATOM     19  CD2 PHE     1     -22.827  -9.430 -16.916  1.00  0.00           C  
ATOM     20  HD2 PHE     1     -23.134  -8.471 -17.307  1.00  0.00           H  
ATOM     21  C   PHE     1     -23.566  -8.135 -13.897  1.00  0.00           C  
ATOM     22  O   PHE     1     -23.243  -6.942 -14.023  1.00  0.00           O  
ATOM     23  N   ASN     2     -22.670  -8.948 -13.338  1.00  0.00           N  
ATOM     24  H   ASN     2     -22.960  -9.896 -13.145  1.00  0.00           H  
ATOM     25  CA  ASN     2     -21.386  -8.614 -12.751  1.00  0.00           C  
ATOM     26  HA  ASN     2     -21.323  -7.528 -12.677  1.00  0.00           H  
ATOM     27  CB  ASN     2     -21.534  -9.093 -11.333  1.00  0.00           C  
ATOM     28  HB2 ASN     2     -22.251  -8.455 -10.817  1.00  0.00           H  
ATOM     29  HB3 ASN     2     -21.915 -10.113 -11.375  1.00  0.00           H  
ATOM     30  CG  ASN     2     -20.181  -9.016 -10.581  1.00  0.00           C  
ATOM     31  OD1 ASN     2     -19.182  -8.500 -10.984  1.00  0.00           O  
ATOM     32  ND2 ASN     2     -20.227  -9.543  -9.386  1.00  0.00           N  
ATOM     33 HD21 ASN     2     -19.538  -9.359  -8.671  1.00  0.00           H  
ATOM     34 HD22 ASN     2     -21.037 -10.118  -9.204  1.00  0.00           H  
ATOM     35  C   ASN     2     -20.223  -9.256 -13.497  1.00  0.00           C  
ATOM     36  O   ASN     2     -20.081 -10.491 -13.295  1.00  0.00           O  
ATOM     37  N   PRO     3     -19.469  -8.420 -14.220  1.00  0.00           N  
ATOM     38  CD  PRO     3     -19.490  -7.016 -14.244  1.00  0.00           C  
ATOM     39  HD2 PRO     3     -19.091  -6.704 -13.279  1.00  0.00           H  
ATOM     40  HD3 PRO     3     -20.513  -6.722 -14.479  1.00  0.00           H  
ATOM     41  CG  PRO     3     -18.656  -6.463 -15.447  1.00  0.00           C  
ATOM     42  HG2 PRO     3     -17.741  -6.085 -14.990  1.00  0.00           H  
ATOM     43  HG3 PRO     3     -19.235  -5.860 -16.147  1.00  0.00           H  
ATOM     44  CB  PRO     3     -18.167  -7.759 -16.087  1.00  0.00           C  
ATOM     45  HB2 PRO     3     -17.156  -7.648 -16.479  1.00  0.00           H  
ATOM     46  HB3 PRO     3     -18.872  -7.995 -16.883  1.00  0.00           H  
ATOM     47  CA  PRO     3     -18.375  -8.845 -15.049  1.00  0.00           C  
ATOM     48  HA  PRO     3     -18.709  -9.731 -15.590  1.00  0.00           H  
ATOM     49  C   PRO     3     -17.051  -9.160 -14.314  1.00  0.00           C  
ATOM     50  O   PRO     3     -16.168  -9.807 -14.896  1.00  0.00           O  
ATOM     51  N   CYX     4     -16.939  -8.736 -13.056  1.00  0.00           N  
ATOM     52  H   CYX     4     -17.786  -8.391 -12.627  1.00  0.00           H  
ATOM     53  CA  CYX     4     -15.765  -8.940 -12.162  1.00  0.00           C  
ATOM     54  HA  CYX     4     -15.191  -9.744 -12.623  1.00  0.00           H  
ATOM     55  CB  CYX     4     -14.846  -7.646 -12.111  1.00  0.00           C  
ATOM     56  HB2 CYX     4     -15.403  -6.870 -11.585  1.00  0.00           H  
ATOM     57  HB3 CYX     4     -13.993  -7.966 -11.513  1.00  0.00           H  
ATOM     58  SG  CYX     4     -14.243  -7.009 -13.700  1.00  0.00           S  
ATOM     59  C   CYX     4     -16.090  -9.391 -10.753  1.00  0.00           C  
ATOM     60  O   CYX     4     -16.086  -8.564  -9.776  1.00  0.00           O  
ATOM     61  N   PRO     5     -16.413 -10.700 -10.538  1.00  0.00           N  
ATOM     62  CD  PRO     5     -16.488 -11.734 -11.607  1.00  0.00           C  
ATOM     63  HD2 PRO     5     -15.483 -11.741 -12.029  1.00  0.00           H  
ATOM     64  HD3 PRO     5     -17.252 -11.356 -12.286  1.00  0.00           H  
ATOM     65  CG  PRO     5     -16.835 -13.012 -10.963  1.00  0.00           C  
ATOM     66  HG2 PRO     5     -15.900 -13.499 -10.689  1.00  0.00           H  
ATOM     67  HG3 PRO     5     -17.391 -13.625 -11.672  1.00  0.00           H  
ATOM     68  CB  PRO     5     -17.686 -12.605  -9.746  1.00  0.00           C  
ATOM     69  HB2 PRO     5     -17.488 -13.331  -8.958  1.00  0.00           H  
ATOM     70  HB3 PRO     5     -18.768 -12.597  -9.881  1.00  0.00           H  
ATOM     71  CA  PRO     5     -17.166 -11.190  -9.386  1.00  0.00           C  
ATOM     72  HA  PRO     5     -17.995 -10.558  -9.069  1.00  0.00           H  
ATOM     73  C   PRO     5     -16.298 -11.341  -8.103  1.00  0.00           C  
ATOM     74  O   PRO     5     -15.318 -12.074  -8.100  1.00  0.00           O  
ATOM     75  N   TYR     6     -16.665 -10.609  -7.040  1.00  0.00           N  
ATOM     76  H   TYR     6     -17.485 -10.028  -7.140  1.00  0.00           H  
ATOM     77  CA  TYR     6     -16.255 -10.942  -5.682  1.00  0.00           C  
ATOM     78  HA  TYR     6     -15.172 -10.952  -5.564  1.00  0.00           H  
ATOM     79  CB  TYR     6     -16.737  -9.953  -4.667  1.00  0.00           C  
ATOM     80  HB2 TYR     6     -16.294  -9.003  -4.966  1.00  0.00           H  
ATOM     81  HB3 TYR     6     -17.824  -9.892  -4.729  1.00  0.00           H  
ATOM     82  CG  TYR     6     -16.135 -10.206  -3.325  1.00  0.00           C  
ATOM     83  CD1 TYR     6     -16.864 -10.886  -2.303  1.00  0.00           C  
ATOM     84  HD1 TYR     6     -17.926 -11.041  -2.425  1.00  0.00           H  
ATOM     85  CE1 TYR     6     -16.211 -11.210  -1.043  1.00  0.00           C  
ATOM     86  HE1 TYR     6     -16.669 -11.797  -0.260  1.00  0.00           H  
ATOM     87  CZ  TYR     6     -14.904 -10.845  -0.830  1.00  0.00           C  
ATOM     88  OH  TYR     6     -14.194 -11.342   0.178  1.00  0.00           O  
ATOM     89  HH  TYR     6     -14.514 -12.212   0.427  1.00  0.00           H  
ATOM     90  CE2 TYR     6     -14.271 -10.008  -1.770  1.00  0.00           C  
ATOM     91  HE2 TYR     6     -13.322  -9.566  -1.508  1.00  0.00           H  
ATOM     92  CD2 TYR     6     -14.852  -9.752  -2.987  1.00  0.00           C  
ATOM     93  HD2 TYR     6     -14.200  -9.209  -3.655  1.00  0.00           H  
ATOM     94  C   TYR     6     -16.708 -12.375  -5.219  1.00  0.00           C  
ATOM     95  O   TYR     6     -17.891 -12.643  -5.472  1.00  0.00           O  
ATOM     96  N   SER     7     -15.883 -13.177  -4.618  1.00  0.00           N  
ATOM     97  H   SER     7     -14.887 -13.022  -4.572  1.00  0.00           H  
ATOM     98  CA  SER     7     -16.219 -14.361  -3.826  1.00  0.00           C  
ATOM     99  HA  SER     7     -17.128 -14.116  -3.276  1.00  0.00           H  
ATOM    100  CB  SER     7     -16.565 -15.448  -4.721  1.00  0.00           C  
ATOM    101  HB2 SER     7     -17.551 -15.171  -5.095  1.00  0.00           H  
ATOM    102  HB3 SER     7     -15.943 -15.533  -5.612  1.00  0.00           H  
ATOM    103  OG  SER     7     -16.420 -16.730  -4.189  1.00  0.00           O  
ATOM    104  HG  SER     7     -17.164 -17.298  -4.403  1.00  0.00           H  
ATOM    105  C   SER     7     -15.143 -14.690  -2.716  1.00  0.00           C  
ATOM    106  O   SER     7     -13.939 -14.448  -2.900  1.00  0.00           O  
ATOM    107  N   ASP     8     -15.560 -15.242  -1.574  1.00  0.00           N  
ATOM    108  H   ASP     8     -16.479 -15.660  -1.542  1.00  0.00           H  
ATOM    109  CA  ASP     8     -14.650 -15.465  -0.417  1.00  0.00           C  
ATOM    110  HA  ASP     8     -13.949 -14.639  -0.299  1.00  0.00           H  
ATOM    111  CB  ASP     8     -15.462 -15.568   0.922  1.00  0.00           C  
ATOM    112  HB2 ASP     8     -16.174 -16.389   0.842  1.00  0.00           H  
ATOM    113  HB3 ASP     8     -14.798 -15.790   1.758  1.00  0.00           H  
ATOM    114  CG  ASP     8     -16.305 -14.388   1.213  1.00  0.00           C  
ATOM    115  OD1 ASP     8     -15.710 -13.271   1.358  1.00  0.00           O  
ATOM    116  OD2 ASP     8     -17.522 -14.599   1.378  1.00  0.00           O  
ATOM    117  C   ASP     8     -13.704 -16.643  -0.595  1.00  0.00           C  
ATOM    118  O   ASP     8     -12.841 -16.835   0.209  1.00  0.00           O  
ATOM    119  N   ASP     9     -13.998 -17.430  -1.646  1.00  0.00           N  
ATOM    120  H   ASP     9     -14.791 -17.177  -2.219  1.00  0.00           H  
ATOM    121  CA  ASP     9     -13.196 -18.534  -2.057  1.00  0.00           C  
ATOM    122  HA  ASP     9     -12.510 -18.873  -1.281  1.00  0.00           H  
ATOM    123  CB  ASP     9     -14.107 -19.778  -2.330  1.00  0.00           C  
ATOM    124  HB2 ASP     9     -14.792 -19.539  -3.143  1.00  0.00           H  
ATOM    125  HB3 ASP     9     -13.590 -20.698  -2.602  1.00  0.00           H  
ATOM    126  CG  ASP     9     -15.059 -20.130  -1.234  1.00  0.00           C  
ATOM    127  OD1 ASP     9     -14.628 -20.180  -0.083  1.00  0.00           O  
ATOM    128  OD2 ASP     9     -16.273 -20.275  -1.374  1.00  0.00           O  
ATOM    129  C   ASP     9     -12.319 -18.292  -3.294  1.00  0.00           C  
ATOM    130  O   ASP     9     -11.590 -19.195  -3.713  1.00  0.00           O  
ATOM    131  N   THR    10     -12.278 -17.018  -3.851  1.00  0.00           N  
ATOM    132  H   THR    10     -12.794 -16.221  -3.507  1.00  0.00           H  
ATOM    133  CA  THR    10     -11.360 -16.621  -4.954  1.00  0.00           C  
ATOM    134  HA  THR    10     -10.567 -17.370  -4.965  1.00  0.00           H  
ATOM    135  CB  THR    10     -12.104 -16.495  -6.295  1.00  0.00           C  
ATOM    136  HB  THR    10     -11.295 -16.428  -7.022  1.00  0.00           H  
ATOM    137  CG2 THR    10     -13.203 -17.475  -6.671  1.00  0.00           C  
ATOM    138 HG21 THR    10     -12.914 -18.508  -6.475  1.00  0.00           H  
ATOM    139 HG22 THR    10     -14.076 -17.292  -6.044  1.00  0.00           H  
ATOM    140 HG23 THR    10     -13.427 -17.357  -7.732  1.00  0.00           H  
ATOM    141  OG1 THR    10     -12.780 -15.278  -6.322  1.00  0.00           O  
ATOM    142  HG1 THR    10     -13.415 -15.324  -7.040  1.00  0.00           H  
ATOM    143  C   THR    10     -10.564 -15.286  -4.731  1.00  0.00           C  
ATOM    144  O   THR    10      -9.543 -15.070  -5.426  1.00  0.00           O  
ATOM    145  N   VAL    11     -10.861 -14.590  -3.636  1.00  0.00           N  
ATOM    146  H   VAL    11     -11.693 -14.921  -3.170  1.00  0.00           H  
ATOM    147  CA  VAL    11      -9.843 -13.739  -3.031  1.00  0.00           C  
ATOM    148  HA  VAL    11      -9.231 -13.279  -3.807  1.00  0.00           H  
ATOM    149  CB  VAL    11     -10.533 -12.714  -2.107  1.00  0.00           C  
ATOM    150  HB  VAL    11     -11.262 -13.216  -1.470  1.00  0.00           H  
ATOM    151  CG1 VAL    11      -9.574 -11.971  -1.216  1.00  0.00           C  
ATOM    152 HG11 VAL    11      -8.729 -12.495  -0.769  1.00  0.00           H  
ATOM    153 HG12 VAL    11      -9.113 -11.205  -1.839  1.00  0.00           H  
ATOM    154 HG13 VAL    11     -10.098 -11.544  -0.361  1.00  0.00           H  
ATOM    155  CG2 VAL    11     -11.323 -11.707  -2.847  1.00  0.00           C  
ATOM    156 HG21 VAL    11     -12.177 -12.243  -3.261  1.00  0.00           H  
ATOM    157 HG22 VAL    11     -11.719 -10.879  -2.260  1.00  0.00           H  
ATOM    158 HG23 VAL    11     -10.802 -11.286  -3.707  1.00  0.00           H  
ATOM    159  C   VAL    11      -8.943 -14.658  -2.285  1.00  0.00           C  
ATOM    160  O   VAL    11      -9.399 -15.505  -1.445  1.00  0.00           O  
ATOM    161  N   LYS    12      -7.618 -14.695  -2.652  1.00  0.00           N  
ATOM    162  H   LYS    12      -7.320 -13.968  -3.287  1.00  0.00           H  
ATOM    163  CA  LYS    12      -6.649 -15.608  -1.985  1.00  0.00           C  
ATOM    164  HA  LYS    12      -7.221 -16.277  -1.343  1.00  0.00           H  
ATOM    165  CB  LYS    12      -5.967 -16.339  -3.178  1.00  0.00           C  
ATOM    166  HB2 LYS    12      -5.535 -15.613  -3.867  1.00  0.00           H  
ATOM    167  HB3 LYS    12      -5.152 -16.926  -2.754  1.00  0.00           H  
ATOM    168  CG  LYS    12      -7.010 -17.291  -3.825  1.00  0.00           C  
ATOM    169  HG2 LYS    12      -7.959 -16.754  -3.827  1.00  0.00           H  
ATOM    170  HG3 LYS    12      -6.712 -17.387  -4.869  1.00  0.00           H  
ATOM    171  CD  LYS    12      -7.231 -18.636  -3.207  1.00  0.00           C  
ATOM    172  HD2 LYS    12      -6.606 -19.431  -3.614  1.00  0.00           H  
ATOM    173  HD3 LYS    12      -6.887 -18.477  -2.185  1.00  0.00           H  
ATOM    174  CE  LYS    12      -8.754 -19.001  -3.122  1.00  0.00           C  
ATOM    175  HE2 LYS    12      -8.896 -19.520  -2.173  1.00  0.00           H  
ATOM    176  HE3 LYS    12      -9.454 -18.166  -3.139  1.00  0.00           H  
ATOM    177  NZ  LYS    12      -9.052 -19.926  -4.248  1.00  0.00           N  
ATOM    178  HZ1 LYS    12      -8.604 -20.815  -4.077  1.00  0.00           H  
ATOM    179  HZ2 LYS    12     -10.055 -20.039  -4.258  1.00  0.00           H  
ATOM    180  HZ3 LYS    12      -8.738 -19.589  -5.147  1.00  0.00           H  
ATOM    181  C   LYS    12      -5.599 -14.859  -1.145  1.00  0.00           C  
ATOM    182  O   LYS    12      -5.562 -13.638  -1.159  1.00  0.00           O  
ATOM    183  N   MET    13      -4.643 -15.616  -0.593  1.00  0.00           N  
ATOM    184  H   MET    13      -4.746 -16.609  -0.741  1.00  0.00           H  
ATOM    185  CA  MET    13      -3.560 -15.069   0.267  1.00  0.00           C  
ATOM    186  HA  MET    13      -3.471 -14.004   0.050  1.00  0.00           H  
ATOM    187  CB  MET    13      -3.946 -15.300   1.790  1.00  0.00           C  
ATOM    188  HB2 MET    13      -4.255 -16.328   1.982  1.00  0.00           H  
ATOM    189  HB3 MET    13      -3.058 -15.165   2.408  1.00  0.00           H  
ATOM    190  CG  MET    13      -4.942 -14.305   2.265  1.00  0.00           C  
ATOM    191  HG2 MET    13      -4.535 -13.321   2.032  1.00  0.00           H  
ATOM    192  HG3 MET    13      -5.855 -14.465   1.692  1.00  0.00           H  
ATOM    193  SD  MET    13      -5.265 -14.391   4.033  1.00  0.00           S  
ATOM    194  CE  MET    13      -6.230 -15.974   3.988  1.00  0.00           C  
ATOM    195  HE1 MET    13      -6.242 -16.323   5.021  1.00  0.00           H  
ATOM    196  HE2 MET    13      -7.241 -15.693   3.693  1.00  0.00           H  
ATOM    197  HE3 MET    13      -5.805 -16.711   3.306  1.00  0.00           H  
ATOM    198  C   MET    13      -2.228 -15.734  -0.094  1.00  0.00           C  
ATOM    199  O   MET    13      -2.115 -16.972  -0.281  1.00  0.00           O  
ATOM    200  N   ILE    14      -1.188 -14.901  -0.180  1.00  0.00           N  
ATOM    201  H   ILE    14      -1.323 -13.909  -0.042  1.00  0.00           H  
ATOM    202  CA  ILE    14       0.198 -15.366  -0.358  1.00  0.00           C  
ATOM    203  HA  ILE    14       0.105 -16.448  -0.460  1.00  0.00           H  
ATOM    204  CB  ILE    14       0.748 -14.797  -1.702  1.00  0.00           C  
ATOM    205  HB  ILE    14       1.088 -13.785  -1.482  1.00  0.00           H  
ATOM    206  CG2 ILE    14       2.076 -15.504  -2.124  1.00  0.00           C  
ATOM    207 HG21 ILE    14       2.844 -15.268  -1.387  1.00  0.00           H  
ATOM    208 HG22 ILE    14       1.948 -16.584  -2.053  1.00  0.00           H  
ATOM    209 HG23 ILE    14       2.386 -15.236  -3.134  1.00  0.00           H  
ATOM    210  CG1 ILE    14      -0.229 -14.892  -2.949  1.00  0.00           C  
ATOM    211 HG12 ILE    14       0.364 -14.968  -3.860  1.00  0.00           H  
ATOM    212 HG13 ILE    14      -0.920 -15.732  -2.876  1.00  0.00           H  
ATOM    213  CD1 ILE    14      -1.233 -13.676  -3.051  1.00  0.00           C  
ATOM    214 HD11 ILE    14      -1.813 -13.494  -2.146  1.00  0.00           H  
ATOM    215 HD12 ILE    14      -0.746 -12.816  -3.512  1.00  0.00           H  
ATOM    216 HD13 ILE    14      -2.071 -13.931  -3.700  1.00  0.00           H  
ATOM    217  C   ILE    14       0.921 -14.834   0.891  1.00  0.00           C  
ATOM    218  O   ILE    14       0.864 -13.698   1.192  1.00  0.00           O  
ATOM    219  N   ILE    15       1.682 -15.688   1.540  1.00  0.00           N  
ATOM    220  H   ILE    15       1.881 -16.615   1.192  1.00  0.00           H  
ATOM    221  CA  ILE    15       2.025 -15.540   2.943  1.00  0.00           C  
ATOM    222  HA  ILE    15       1.849 -14.518   3.278  1.00  0.00           H  
ATOM    223  CB  ILE    15       1.288 -16.496   3.909  1.00  0.00           C  
ATOM    224  HB  ILE    15       1.497 -17.499   3.535  1.00  0.00           H  
ATOM    225  CG2 ILE    15       1.879 -16.356   5.338  1.00  0.00           C  
ATOM    226 HG21 ILE    15       1.293 -17.029   5.964  1.00  0.00           H  
ATOM    227 HG22 ILE    15       2.900 -16.738   5.294  1.00  0.00           H  
ATOM    228 HG23 ILE    15       1.884 -15.313   5.655  1.00  0.00           H  
ATOM    229  CG1 ILE    15      -0.226 -16.171   3.928  1.00  0.00           C  
ATOM    230 HG12 ILE    15      -0.338 -15.135   4.245  1.00  0.00           H  
ATOM    231 HG13 ILE    15      -0.658 -16.276   2.933  1.00  0.00           H  
ATOM    232  CD1 ILE    15      -1.039 -17.006   4.920  1.00  0.00           C  
ATOM    233 HD11 ILE    15      -0.875 -16.669   5.944  1.00  0.00           H  
ATOM    234 HD12 ILE    15      -2.092 -16.826   4.706  1.00  0.00           H  
ATOM    235 HD13 ILE    15      -0.798 -18.069   4.922  1.00  0.00           H  
ATOM    236  C   ILE    15       3.547 -15.689   3.058  1.00  0.00           C  
ATOM    237  O   ILE    15       4.112 -16.775   2.821  1.00  0.00           O  
ATOM    238  N   LEU    16       4.301 -14.652   3.407  1.00  0.00           N  
ATOM    239  H   LEU    16       3.851 -13.767   3.592  1.00  0.00           H  
ATOM    240  CA  LEU    16       5.770 -14.711   3.439  1.00  0.00           C  
ATOM    241  HA  LEU    16       6.142 -15.697   3.161  1.00  0.00           H  
ATOM    242  CB  LEU    16       6.381 -13.665   2.442  1.00  0.00           C  
ATOM    243  HB2 LEU    16       5.988 -12.686   2.714  1.00  0.00           H  
ATOM    244  HB3 LEU    16       7.451 -13.650   2.648  1.00  0.00           H  
ATOM    245  CG  LEU    16       6.191 -13.950   0.940  1.00  0.00           C  
ATOM    246  HG  LEU    16       6.203 -15.040   0.962  1.00  0.00           H  
ATOM    247  CD1 LEU    16       4.977 -13.436   0.261  1.00  0.00           C  
ATOM    248 HD11 LEU    16       5.288 -13.261  -0.768  1.00  0.00           H  
ATOM    249 HD12 LEU    16       4.187 -14.176   0.394  1.00  0.00           H  
ATOM    250 HD13 LEU    16       4.696 -12.429   0.568  1.00  0.00           H  
ATOM    251  CD2 LEU    16       7.454 -13.340   0.216  1.00  0.00           C  
ATOM    252 HD21 LEU    16       7.323 -12.259   0.249  1.00  0.00           H  
ATOM    253 HD22 LEU    16       8.384 -13.559   0.741  1.00  0.00           H  
ATOM    254 HD23 LEU    16       7.523 -13.481  -0.862  1.00  0.00           H  
ATOM    255  C   LEU    16       6.337 -14.487   4.849  1.00  0.00           C  
ATOM    256  O   LEU    16       6.148 -13.409   5.421  1.00  0.00           O  
ATOM    257  N   THR    17       7.129 -15.393   5.312  1.00  0.00           N  
ATOM    258  H   THR    17       7.211 -16.313   4.903  1.00  0.00           H  
ATOM    259  CA  THR    17       7.766 -15.301   6.602  1.00  0.00           C  
ATOM    260  HA  THR    17       8.120 -14.277   6.719  1.00  0.00           H  
ATOM    261  CB  THR    17       6.814 -15.606   7.737  1.00  0.00           C  
ATOM    262  HB  THR    17       5.966 -14.929   7.636  1.00  0.00           H  
ATOM    263  CG2 THR    17       6.070 -16.932   7.645  1.00  0.00           C  
ATOM    264 HG21 THR    17       5.784 -17.230   6.636  1.00  0.00           H  
ATOM    265 HG22 THR    17       6.748 -17.678   8.059  1.00  0.00           H  
ATOM    266 HG23 THR    17       5.200 -16.927   8.301  1.00  0.00           H  
ATOM    267  OG1 THR    17       7.387 -15.426   9.004  1.00  0.00           O  
ATOM    268  HG1 THR    17       7.856 -14.589   9.042  1.00  0.00           H  
ATOM    269  C   THR    17       9.088 -16.116   6.581  1.00  0.00           C  
ATOM    270  O   THR    17       9.261 -17.009   5.762  1.00  0.00           O  
ATOM    271  N   ARG    18       9.969 -15.830   7.572  1.00  0.00           N  
ATOM    272  H   ARG    18       9.728 -15.096   8.224  1.00  0.00           H  
ATOM    273  CA  ARG    18      11.246 -16.552   7.839  1.00  0.00           C  
ATOM    274  HA  ARG    18      11.872 -16.224   7.009  1.00  0.00           H  
ATOM    275  CB  ARG    18      11.822 -16.015   9.131  1.00  0.00           C  
ATOM    276  HB2 ARG    18      11.573 -14.961   9.257  1.00  0.00           H  
ATOM    277  HB3 ARG    18      11.201 -16.500   9.884  1.00  0.00           H  
ATOM    278  CG  ARG    18      13.356 -16.222   9.462  1.00  0.00           C  
ATOM    279  HG2 ARG    18      13.653 -17.270   9.510  1.00  0.00           H  
ATOM    280  HG3 ARG    18      14.004 -15.712   8.749  1.00  0.00           H  
ATOM    281  CD  ARG    18      13.563 -15.605  10.819  1.00  0.00           C  
ATOM    282  HD2 ARG    18      12.663 -15.830  11.392  1.00  0.00           H  
ATOM    283  HD3 ARG    18      14.391 -16.063  11.360  1.00  0.00           H  
ATOM    284  NE  ARG    18      13.898 -14.180  10.591  1.00  0.00           N  
ATOM    285  HE  ARG    18      13.759 -13.883   9.635  1.00  0.00           H  
ATOM    286  CZ  ARG    18      14.562 -13.439  11.386  1.00  0.00           C  
ATOM    287  NH1 ARG    18      14.856 -13.704  12.630  1.00  0.00           N  
ATOM    288 HH11 ARG    18      14.526 -14.599  12.964  1.00  0.00           H  
ATOM    289 HH12 ARG    18      15.450 -13.024  13.083  1.00  0.00           H  
ATOM    290  NH2 ARG    18      14.989 -12.316  10.962  1.00  0.00           N  
ATOM    291 HH21 ARG    18      14.683 -12.006  10.051  1.00  0.00           H  
ATOM    292 HH22 ARG    18      15.539 -11.706  11.550  1.00  0.00           H  
ATOM    293  C   ARG    18      11.161 -18.062   7.835  1.00  0.00           C  
ATOM    294  O   ARG    18      12.134 -18.644   7.360  1.00  0.00           O  
ATOM    295  N   GLU    19       9.998 -18.693   8.264  1.00  0.00           N  
ATOM    296  H   GLU    19       9.325 -18.132   8.766  1.00  0.00           H  
ATOM    297  CA  GLU    19       9.788 -20.199   8.255  1.00  0.00           C  
ATOM    298  HA  GLU    19      10.725 -20.712   8.475  1.00  0.00           H  
ATOM    299  CB  GLU    19       8.648 -20.665   9.278  1.00  0.00           C  
ATOM    300  HB2 GLU    19       8.659 -20.139  10.233  1.00  0.00           H  
ATOM    301  HB3 GLU    19       7.695 -20.446   8.797  1.00  0.00           H  
ATOM    302  CG  GLU    19       8.703 -22.165   9.642  1.00  0.00           C  
ATOM    303  HG2 GLU    19       7.793 -22.413  10.188  1.00  0.00           H  
ATOM    304  HG3 GLU    19       8.741 -22.652   8.668  1.00  0.00           H  
ATOM    305  CD  GLU    19       9.975 -22.361  10.574  1.00  0.00           C  
ATOM    306  OE1 GLU    19       9.737 -22.327  11.824  1.00  0.00           O  
ATOM    307  OE2 GLU    19      11.114 -22.369  10.064  1.00  0.00           O  
ATOM    308  C   GLU    19       9.559 -20.796   6.828  1.00  0.00           C  
ATOM    309  O   GLU    19      10.091 -21.831   6.440  1.00  0.00           O  
ATOM    310  N   ASN    20       8.772 -20.207   5.926  1.00  0.00           N  
ATOM    311  H   ASN    20       8.524 -19.237   6.062  1.00  0.00           H  
ATOM    312  CA  ASN    20       8.434 -20.625   4.603  1.00  0.00           C  
ATOM    313  HA  ASN    20       9.286 -21.163   4.186  1.00  0.00           H  
ATOM    314  CB  ASN    20       7.242 -21.606   4.897  1.00  0.00           C  
ATOM    315  HB2 ASN    20       7.489 -22.378   5.626  1.00  0.00           H  
ATOM    316  HB3 ASN    20       6.453 -21.098   5.452  1.00  0.00           H  
ATOM    317  CG  ASN    20       6.704 -22.147   3.578  1.00  0.00           C  
ATOM    318  OD1 ASN    20       7.288 -22.098   2.488  1.00  0.00           O  
ATOM    319  ND2 ASN    20       5.578 -22.721   3.525  1.00  0.00           N  
ATOM    320 HD21 ASN    20       5.102 -22.914   2.655  1.00  0.00           H  
ATOM    321 HD22 ASN    20       5.098 -22.803   4.409  1.00  0.00           H  
ATOM    322  C   ASN    20       8.027 -19.432   3.798  1.00  0.00           C  
ATOM    323  O   ASN    20       7.377 -18.455   4.222  1.00  0.00           O  
ATOM    324  N   LYS    21       8.293 -19.427   2.448  1.00  0.00           N  
ATOM    325  H   LYS    21       9.010 -20.039   2.086  1.00  0.00           H  
ATOM    326  CA  LYS    21       7.921 -18.336   1.541  1.00  0.00           C  
ATOM    327  HA  LYS    21       6.947 -18.074   1.953  1.00  0.00           H  
ATOM    328  CB  LYS    21       8.818 -17.108   1.556  1.00  0.00           C  
ATOM    329  HB2 LYS    21       8.443 -16.268   0.972  1.00  0.00           H  
ATOM    330  HB3 LYS    21       9.021 -16.784   2.577  1.00  0.00           H  
ATOM    331  CG  LYS    21      10.145 -17.277   0.938  1.00  0.00           C  
ATOM    332  HG2 LYS    21      10.739 -17.939   1.567  1.00  0.00           H  
ATOM    333  HG3 LYS    21       9.963 -17.652  -0.069  1.00  0.00           H  
ATOM    334  CD  LYS    21      10.943 -15.953   0.842  1.00  0.00           C  
ATOM    335  HD2 LYS    21      10.372 -15.235   0.253  1.00  0.00           H  
ATOM    336  HD3 LYS    21      11.079 -15.507   1.827  1.00  0.00           H  
ATOM    337  CE  LYS    21      12.375 -16.278   0.390  1.00  0.00           C  
ATOM    338  HE2 LYS    21      12.881 -16.786   1.212  1.00  0.00           H  
ATOM    339  HE3 LYS    21      12.374 -16.868  -0.526  1.00  0.00           H  
ATOM    340  NZ  LYS    21      13.050 -14.962   0.163  1.00  0.00           N  
ATOM    341  HZ1 LYS    21      12.579 -14.438  -0.561  1.00  0.00           H  
ATOM    342  HZ2 LYS    21      13.091 -14.485   1.052  1.00  0.00           H  
ATOM    343  HZ3 LYS    21      13.998 -15.100  -0.159  1.00  0.00           H  
ATOM    344  C   LYS    21       7.673 -18.859   0.077  1.00  0.00           C  
ATOM    345  O   LYS    21       7.767 -18.178  -0.937  1.00  0.00           O  
ATOM    346  N   LYS    22       7.383 -20.195   0.002  1.00  0.00           N  
ATOM    347  H   LYS    22       7.381 -20.681   0.887  1.00  0.00           H  
ATOM    348  CA  LYS    22       7.061 -20.805  -1.234  1.00  0.00           C  
ATOM    349  HA  LYS    22       7.566 -20.434  -2.126  1.00  0.00           H  
ATOM    350  CB  LYS    22       7.304 -22.355  -1.017  1.00  0.00           C  
ATOM    351  HB2 LYS    22       8.348 -22.493  -0.736  1.00  0.00           H  
ATOM    352  HB3 LYS    22       6.621 -22.780  -0.282  1.00  0.00           H  
ATOM    353  CG  LYS    22       7.054 -23.159  -2.340  1.00  0.00           C  
ATOM    354  HG2 LYS    22       6.004 -22.990  -2.581  1.00  0.00           H  
ATOM    355  HG3 LYS    22       7.602 -22.709  -3.168  1.00  0.00           H  
ATOM    356  CD  LYS    22       7.228 -24.680  -2.321  1.00  0.00           C  
ATOM    357  HD2 LYS    22       8.260 -24.766  -1.980  1.00  0.00           H  
ATOM    358  HD3 LYS    22       6.591 -25.146  -1.569  1.00  0.00           H  
ATOM    359  CE  LYS    22       6.987 -25.387  -3.658  1.00  0.00           C  
ATOM    360  HE2 LYS    22       6.058 -25.006  -4.082  1.00  0.00           H  
ATOM    361  HE3 LYS    22       7.852 -25.240  -4.305  1.00  0.00           H  
ATOM    362  NZ  LYS    22       6.824 -26.836  -3.671  1.00  0.00           N  
ATOM    363  HZ1 LYS    22       5.921 -27.288  -3.706  1.00  0.00           H  
ATOM    364  HZ2 LYS    22       7.282 -27.179  -4.504  1.00  0.00           H  
ATOM    365  HZ3 LYS    22       7.350 -27.255  -2.918  1.00  0.00           H  
ATOM    366  C   LYS    22       5.583 -20.642  -1.551  1.00  0.00           C  
ATOM    367  O   LYS    22       4.784 -20.828  -0.640  1.00  0.00           O  
ATOM    368  N   HID    23       5.243 -20.005  -2.651  1.00  0.00           N  
ATOM    369  H   HID    23       6.029 -19.899  -3.276  1.00  0.00           H  
ATOM    370  CA  HID    23       3.921 -19.346  -2.834  1.00  0.00           C  
ATOM    371  HA  HID    23       3.607 -18.932  -1.876  1.00  0.00           H  
ATOM    372  CB  HID    23       4.037 -18.313  -3.942  1.00  0.00           C  
ATOM    373  HB2 HID    23       4.159 -18.817  -4.901  1.00  0.00           H  
ATOM    374  HB3 HID    23       3.061 -17.865  -4.127  1.00  0.00           H  
ATOM    375  CG  HID    23       5.089 -17.197  -3.742  1.00  0.00           C  
ATOM    376  ND1 HID    23       5.519 -16.591  -2.587  1.00  0.00           N  
ATOM    377  HD1 HID    23       5.227 -16.681  -1.624  1.00  0.00           H  
ATOM    378  CE1 HID    23       6.437 -15.646  -2.917  1.00  0.00           C  
ATOM    379  HE1 HID    23       6.973 -15.053  -2.191  1.00  0.00           H  
ATOM    380  NE2 HID    23       6.715 -15.774  -4.200  1.00  0.00           N  
ATOM    381  CD2 HID    23       5.773 -16.617  -4.798  1.00  0.00           C  
ATOM    382  HD2 HID    23       5.848 -16.997  -5.806  1.00  0.00           H  
ATOM    383  C   HID    23       2.784 -20.396  -3.230  1.00  0.00           C  
ATOM    384  O   HID    23       2.341 -20.568  -4.380  1.00  0.00           O  
ATOM    385  N   ASP    24       2.284 -21.005  -2.158  1.00  0.00           N  
ATOM    386  H   ASP    24       2.901 -21.004  -1.359  1.00  0.00           H  
ATOM    387  CA  ASP    24       1.086 -21.803  -2.060  1.00  0.00           C  
ATOM    388  HA  ASP    24       0.785 -22.119  -3.059  1.00  0.00           H  
ATOM    389  CB  ASP    24       1.394 -23.003  -1.235  1.00  0.00           C  
ATOM    390  HB2 ASP    24       2.371 -23.361  -1.557  1.00  0.00           H  
ATOM    391  HB3 ASP    24       1.281 -22.682  -0.199  1.00  0.00           H  
ATOM    392  CG  ASP    24       0.324 -24.123  -1.398  1.00  0.00           C  
ATOM    393  OD1 ASP    24      -0.813 -24.020  -1.968  1.00  0.00           O  
ATOM    394  OD2 ASP    24       0.578 -25.297  -1.043  1.00  0.00           O  
ATOM    395  C   ASP    24      -0.100 -20.959  -1.506  1.00  0.00           C  
ATOM    396  O   ASP    24       0.063 -20.446  -0.413  1.00  0.00           O  
ATOM    397  N   PHE    25      -1.115 -20.818  -2.352  1.00  0.00           N  
ATOM    398  H   PHE    25      -0.905 -21.132  -3.289  1.00  0.00           H  
ATOM    399  CA  PHE    25      -2.069 -19.802  -2.096  1.00  0.00           C  
ATOM    400  HA  PHE    25      -1.638 -18.830  -1.855  1.00  0.00           H  
ATOM    401  CB  PHE    25      -2.870 -19.472  -3.364  1.00  0.00           C  
ATOM    402  HB2 PHE    25      -3.088 -20.391  -3.907  1.00  0.00           H  
ATOM    403  HB3 PHE    25      -3.751 -18.900  -3.073  1.00  0.00           H  
ATOM    404  CG  PHE    25      -2.179 -18.586  -4.438  1.00  0.00           C  
ATOM    405  CD1 PHE    25      -2.347 -17.206  -4.485  1.00  0.00           C  
ATOM    406  HD1 PHE    25      -3.017 -16.781  -3.752  1.00  0.00           H  
ATOM    407  CE1 PHE    25      -1.876 -16.439  -5.578  1.00  0.00           C  
ATOM    408  HE1 PHE    25      -2.174 -15.401  -5.592  1.00  0.00           H  
ATOM    409  CZ  PHE    25      -1.108 -17.041  -6.562  1.00  0.00           C  
ATOM    410  HZ  PHE    25      -0.809 -16.460  -7.422  1.00  0.00           H  
ATOM    411  CE2 PHE    25      -0.745 -18.389  -6.449  1.00  0.00           C  
ATOM    412  HE2 PHE    25      -0.239 -18.865  -7.276  1.00  0.00           H  
ATOM    413  CD2 PHE    25      -1.293 -19.193  -5.418  1.00  0.00           C  
ATOM    414  HD2 PHE    25      -1.150 -20.252  -5.263  1.00  0.00           H  
ATOM    415  C   PHE    25      -3.060 -20.224  -0.967  1.00  0.00           C  
ATOM    416  O   PHE    25      -3.887 -21.140  -1.098  1.00  0.00           O  
ATOM    417  N   TYR    26      -2.963 -19.683   0.212  1.00  0.00           N  
ATOM    418  H   TYR    26      -2.203 -19.030   0.342  1.00  0.00           H  
ATOM    419  CA  TYR    26      -3.846 -19.856   1.395  1.00  0.00           C  
ATOM    420  HA  TYR    26      -4.143 -20.899   1.500  1.00  0.00           H  
ATOM    421  CB  TYR    26      -3.136 -19.378   2.679  1.00  0.00           C  
ATOM    422  HB2 TYR    26      -2.760 -18.383   2.442  1.00  0.00           H  
ATOM    423  HB3 TYR    26      -3.845 -19.344   3.506  1.00  0.00           H  
ATOM    424  CG  TYR    26      -2.023 -20.325   3.129  1.00  0.00           C  
ATOM    425  CD1 TYR    26      -2.329 -21.530   3.733  1.00  0.00           C  
ATOM    426  HD1 TYR    26      -3.360 -21.848   3.684  1.00  0.00           H  
ATOM    427  CE1 TYR    26      -1.289 -22.331   4.262  1.00  0.00           C  
ATOM    428  HE1 TYR    26      -1.464 -23.276   4.756  1.00  0.00           H  
ATOM    429  CZ  TYR    26       0.050 -21.954   4.003  1.00  0.00           C  
ATOM    430  OH  TYR    26       1.067 -22.769   4.299  1.00  0.00           O  
ATOM    431  HH  TYR    26       0.750 -23.668   4.191  1.00  0.00           H  
ATOM    432  CE2 TYR    26       0.321 -20.815   3.306  1.00  0.00           C  
ATOM    433  HE2 TYR    26       1.339 -20.474   3.183  1.00  0.00           H  
ATOM    434  CD2 TYR    26      -0.657 -19.888   2.972  1.00  0.00           C  
ATOM    435  HD2 TYR    26      -0.383 -18.920   2.581  1.00  0.00           H  
ATOM    436  C   TYR    26      -5.188 -19.121   1.045  1.00  0.00           C  
ATOM    437  O   TYR    26      -5.300 -18.082   0.462  1.00  0.00           O  
ATOM    438  N   THR    27      -6.172 -19.763   1.658  1.00  0.00           N  
ATOM    439  H   THR    27      -5.914 -20.599   2.164  1.00  0.00           H  
ATOM    440  CA  THR    27      -7.655 -19.466   1.631  1.00  0.00           C  
ATOM    441  HA  THR    27      -7.850 -18.511   1.144  1.00  0.00           H  
ATOM    442  CB  THR    27      -8.462 -20.552   0.845  1.00  0.00           C  
ATOM    443  HB  THR    27      -9.350 -20.066   0.441  1.00  0.00           H  
ATOM    444  CG2 THR    27      -7.682 -21.072  -0.317  1.00  0.00           C  
ATOM    445 HG21 THR    27      -7.183 -20.350  -0.963  1.00  0.00           H  
ATOM    446 HG22 THR    27      -6.879 -21.736   0.004  1.00  0.00           H  
ATOM    447 HG23 THR    27      -8.370 -21.726  -0.851  1.00  0.00           H  
ATOM    448  OG1 THR    27      -8.732 -21.762   1.630  1.00  0.00           O  
ATOM    449  HG1 THR    27      -9.376 -22.202   1.071  1.00  0.00           H  
ATOM    450  C   THR    27      -8.215 -19.280   3.044  1.00  0.00           C  
ATOM    451  O   THR    27      -7.516 -19.558   4.036  1.00  0.00           O  
ATOM    452  N   LEU    28      -9.541 -18.978   3.249  1.00  0.00           N  
ATOM    453  H   LEU    28     -10.150 -18.756   2.475  1.00  0.00           H  
ATOM    454  CA  LEU    28     -10.082 -18.925   4.580  1.00  0.00           C  
ATOM    455  HA  LEU    28      -9.400 -18.284   5.139  1.00  0.00           H  
ATOM    456  CB  LEU    28     -11.394 -18.229   4.646  1.00  0.00           C  
ATOM    457  HB2 LEU    28     -12.127 -18.860   4.144  1.00  0.00           H  
ATOM    458  HB3 LEU    28     -11.550 -18.221   5.725  1.00  0.00           H  
ATOM    459  CG  LEU    28     -11.483 -16.803   4.098  1.00  0.00           C  
ATOM    460  HG  LEU    28     -11.307 -17.001   3.041  1.00  0.00           H  
ATOM    461  CD1 LEU    28     -12.876 -16.208   4.310  1.00  0.00           C  
ATOM    462 HD11 LEU    28     -13.029 -15.390   3.606  1.00  0.00           H  
ATOM    463 HD12 LEU    28     -13.655 -16.943   4.107  1.00  0.00           H  
ATOM    464 HD13 LEU    28     -12.978 -15.966   5.368  1.00  0.00           H  
ATOM    465  CD2 LEU    28     -10.386 -15.862   4.474  1.00  0.00           C  
ATOM    466 HD21 LEU    28     -10.552 -14.902   3.984  1.00  0.00           H  
ATOM    467 HD22 LEU    28     -10.253 -15.662   5.537  1.00  0.00           H  
ATOM    468 HD23 LEU    28      -9.410 -16.272   4.216  1.00  0.00           H  
ATOM    469  C   LEU    28     -10.059 -20.260   5.240  1.00  0.00           C  
ATOM    470  O   LEU    28     -10.024 -20.304   6.480  1.00  0.00           O  
ATOM    471  N   ASN    29     -10.086 -21.312   4.417  1.00  0.00           N  
ATOM    472  H   ASN    29     -10.302 -21.140   3.446  1.00  0.00           H  
ATOM    473  CA  ASN    29     -10.111 -22.691   4.921  1.00  0.00           C  
ATOM    474  HA  ASN    29     -10.742 -22.738   5.809  1.00  0.00           H  
ATOM    475  CB  ASN    29     -10.579 -23.742   3.894  1.00  0.00           C  
ATOM    476  HB2 ASN    29     -10.006 -23.639   2.972  1.00  0.00           H  
ATOM    477  HB3 ASN    29     -10.403 -24.752   4.262  1.00  0.00           H  
ATOM    478  CG  ASN    29     -12.043 -23.480   3.511  1.00  0.00           C  
ATOM    479  OD1 ASN    29     -12.404 -22.451   2.947  1.00  0.00           O  
ATOM    480  ND2 ASN    29     -12.982 -24.311   3.904  1.00  0.00           N  
ATOM    481 HD21 ASN    29     -13.947 -24.151   3.655  1.00  0.00           H  
ATOM    482 HD22 ASN    29     -12.785 -25.019   4.598  1.00  0.00           H  
ATOM    483  C   ASN    29      -8.666 -23.136   5.565  1.00  0.00           C  
ATOM    484  O   ASN    29      -8.656 -24.039   6.383  1.00  0.00           O  
ATOM    485  N   THR    30      -7.558 -22.467   5.262  1.00  0.00           N  
ATOM    486  H   THR    30      -7.662 -21.763   4.545  1.00  0.00           H  
ATOM    487  CA  THR    30      -6.251 -23.055   5.213  1.00  0.00           C  
ATOM    488  HA  THR    30      -6.319 -23.997   5.757  1.00  0.00           H  
ATOM    489  CB  THR    30      -5.768 -23.455   3.838  1.00  0.00           C  
ATOM    490  HB  THR    30      -4.725 -23.726   4.006  1.00  0.00           H  
ATOM    491  CG2 THR    30      -6.553 -24.659   3.277  1.00  0.00           C  
ATOM    492 HG21 THR    30      -7.590 -24.427   3.037  1.00  0.00           H  
ATOM    493 HG22 THR    30      -5.958 -24.979   2.422  1.00  0.00           H  
ATOM    494 HG23 THR    30      -6.587 -25.457   4.019  1.00  0.00           H  
ATOM    495  OG1 THR    30      -5.772 -22.432   2.874  1.00  0.00           O  
ATOM    496  HG1 THR    30      -6.626 -22.498   2.440  1.00  0.00           H  
ATOM    497  C   THR    30      -5.178 -22.145   5.764  1.00  0.00           C  
ATOM    498  O   THR    30      -4.151 -22.670   6.015  1.00  0.00           O  
ATOM    499  N   ILE    31      -5.489 -20.895   6.022  1.00  0.00           N  
ATOM    500  H   ILE    31      -6.436 -20.626   5.797  1.00  0.00           H  
ATOM    501  CA  ILE    31      -4.548 -20.011   6.788  1.00  0.00           C  
ATOM    502  HA  ILE    31      -3.571 -20.066   6.308  1.00  0.00           H  
ATOM    503  CB  ILE    31      -4.978 -18.511   6.748  1.00  0.00           C  
ATOM    504  HB  ILE    31      -4.829 -18.108   5.746  1.00  0.00           H  
ATOM    505  CG2 ILE    31      -6.431 -18.282   7.196  1.00  0.00           C  
ATOM    506 HG21 ILE    31      -6.565 -17.201   7.175  1.00  0.00           H  
ATOM    507 HG22 ILE    31      -7.119 -18.760   6.499  1.00  0.00           H  
ATOM    508 HG23 ILE    31      -6.733 -18.699   8.157  1.00  0.00           H  
ATOM    509  CG1 ILE    31      -3.961 -17.753   7.594  1.00  0.00           C  
ATOM    510 HG12 ILE    31      -4.040 -17.968   8.660  1.00  0.00           H  
ATOM    511 HG13 ILE    31      -2.945 -18.009   7.292  1.00  0.00           H  
ATOM    512  CD1 ILE    31      -4.155 -16.245   7.425  1.00  0.00           C  
ATOM    513 HD11 ILE    31      -3.268 -15.866   7.933  1.00  0.00           H  
ATOM    514 HD12 ILE    31      -4.084 -15.920   6.387  1.00  0.00           H  
ATOM    515 HD13 ILE    31      -5.038 -15.841   7.919  1.00  0.00           H  
ATOM    516  C   ILE    31      -4.255 -20.579   8.208  1.00  0.00           C  
ATOM    517  O   ILE    31      -3.137 -20.574   8.693  1.00  0.00           O  
ATOM    518  N   LYS    32      -5.247 -21.331   8.796  1.00  0.00           N  
ATOM    519  H   LYS    32      -6.188 -21.168   8.467  1.00  0.00           H  
ATOM    520  CA  LYS    32      -5.066 -22.281   9.898  1.00  0.00           C  
ATOM    521  HA  LYS    32      -4.793 -21.801  10.838  1.00  0.00           H  
ATOM    522  CB  LYS    32      -6.352 -23.183  10.103  1.00  0.00           C  
ATOM    523  HB2 LYS    32      -7.220 -22.570  10.347  1.00  0.00           H  
ATOM    524  HB3 LYS    32      -6.438 -23.604   9.102  1.00  0.00           H  
ATOM    525  CG  LYS    32      -6.198 -24.232  11.225  1.00  0.00           C  
ATOM    526  HG2 LYS    32      -5.384 -24.932  11.037  1.00  0.00           H  
ATOM    527  HG3 LYS    32      -6.032 -23.668  12.143  1.00  0.00           H  
ATOM    528  CD  LYS    32      -7.464 -24.991  11.699  1.00  0.00           C  
ATOM    529  HD2 LYS    32      -7.127 -25.647  12.501  1.00  0.00           H  
ATOM    530  HD3 LYS    32      -8.172 -24.216  11.992  1.00  0.00           H  
ATOM    531  CE  LYS    32      -8.244 -25.755  10.575  1.00  0.00           C  
ATOM    532  HE2 LYS    32      -9.171 -26.180  10.959  1.00  0.00           H  
ATOM    533  HE3 LYS    32      -8.441 -24.983   9.830  1.00  0.00           H  
ATOM    534  NZ  LYS    32      -7.414 -26.814   9.938  1.00  0.00           N  
ATOM    535  HZ1 LYS    32      -7.807 -26.990   9.024  1.00  0.00           H  
ATOM    536  HZ2 LYS    32      -6.552 -26.344   9.703  1.00  0.00           H  
ATOM    537  HZ3 LYS    32      -7.360 -27.676  10.461  1.00  0.00           H  
ATOM    538  C   LYS    32      -3.835 -23.287   9.702  1.00  0.00           C  
ATOM    539  O   LYS    32      -3.265 -23.695  10.730  1.00  0.00           O  
ATOM    540  N   ASN    33      -3.725 -23.848   8.513  1.00  0.00           N  
ATOM    541  H   ASN    33      -4.160 -23.517   7.664  1.00  0.00           H  
ATOM    542  CA  ASN    33      -2.770 -24.964   8.351  1.00  0.00           C  
ATOM    543  HA  ASN    33      -2.704 -25.498   9.299  1.00  0.00           H  
ATOM    544  CB  ASN    33      -3.281 -25.854   7.276  1.00  0.00           C  
ATOM    545  HB2 ASN    33      -3.335 -25.258   6.365  1.00  0.00           H  
ATOM    546  HB3 ASN    33      -2.512 -26.597   7.063  1.00  0.00           H  
ATOM    547  CG  ASN    33      -4.703 -26.358   7.394  1.00  0.00           C  
ATOM    548  OD1 ASN    33      -5.260 -26.413   8.447  1.00  0.00           O  
ATOM    549  ND2 ASN    33      -5.323 -26.601   6.259  1.00  0.00           N  
ATOM    550 HD21 ASN    33      -6.148 -27.182   6.296  1.00  0.00           H  
ATOM    551 HD22 ASN    33      -4.691 -26.588   5.471  1.00  0.00           H  
ATOM    552  C   ASN    33      -1.284 -24.562   8.201  1.00  0.00           C  
ATOM    553  O   ASN    33      -0.379 -25.413   8.467  1.00  0.00           O  
ATOM    554  N   HID    34      -0.999 -23.264   8.037  1.00  0.00           N  
ATOM    555  H   HID    34      -1.802 -22.658   7.944  1.00  0.00           H  
ATOM    556  CA  HID    34       0.225 -22.570   7.785  1.00  0.00           C  
ATOM    557  HA  HID    34       0.759 -23.017   6.947  1.00  0.00           H  
ATOM    558  CB  HID    34      -0.172 -21.146   7.477  1.00  0.00           C  
ATOM    559  HB2 HID    34      -0.863 -21.109   6.635  1.00  0.00           H  
ATOM    560  HB3 HID    34      -0.765 -20.629   8.231  1.00  0.00           H  
ATOM    561  CG  HID    34       1.057 -20.298   7.285  1.00  0.00           C  
ATOM    562  ND1 HID    34       1.825 -20.267   6.163  1.00  0.00           N  
ATOM    563  HD1 HID    34       1.695 -20.802   5.317  1.00  0.00           H  
ATOM    564  CE1 HID    34       2.890 -19.471   6.299  1.00  0.00           C  
ATOM    565  HE1 HID    34       3.618 -19.244   5.534  1.00  0.00           H  
ATOM    566  NE2 HID    34       2.910 -19.112   7.589  1.00  0.00           N  
ATOM    567  CD2 HID    34       1.710 -19.561   8.162  1.00  0.00           C  
ATOM    568  HD2 HID    34       1.491 -19.491   9.217  1.00  0.00           H  
ATOM    569  C   HID    34       1.234 -22.681   8.914  1.00  0.00           C  
ATOM    570  O   HID    34       0.881 -22.391  10.092  1.00  0.00           O  
ATOM    571  N   ASN    35       2.529 -22.890   8.601  1.00  0.00           N  
ATOM    572  H   ASN    35       2.714 -22.909   7.608  1.00  0.00           H  
ATOM    573  CA  ASN    35       3.739 -22.830   9.473  1.00  0.00           C  
ATOM    574  HA  ASN    35       3.942 -23.830   9.854  1.00  0.00           H  
ATOM    575  CB  ASN    35       4.910 -22.407   8.655  1.00  0.00           C  
ATOM    576  HB2 ASN    35       4.786 -21.342   8.460  1.00  0.00           H  
ATOM    577  HB3 ASN    35       5.858 -22.568   9.169  1.00  0.00           H  
ATOM    578  CG  ASN    35       5.188 -23.007   7.247  1.00  0.00           C  
ATOM    579  OD1 ASN    35       4.453 -22.798   6.338  1.00  0.00           O  
ATOM    580  ND2 ASN    35       6.149 -23.851   7.160  1.00  0.00           N  
ATOM    581 HD21 ASN    35       6.271 -24.275   6.251  1.00  0.00           H  
ATOM    582 HD22 ASN    35       6.702 -24.127   7.958  1.00  0.00           H  
ATOM    583  C   ASN    35       3.603 -22.062  10.834  1.00  0.00           C  
ATOM    584  O   ASN    35       3.588 -22.626  11.943  1.00  0.00           O  
ATOM    585  N   GLU    36       3.599 -20.668  10.714  1.00  0.00           N  
ATOM    586  H   GLU    36       3.678 -20.259   9.794  1.00  0.00           H  
ATOM    587  CA  GLU    36       3.487 -19.765  11.878  1.00  0.00           C  
ATOM    588  HA  GLU    36       4.152 -20.047  12.694  1.00  0.00           H  
ATOM    589  CB  GLU    36       4.014 -18.383  11.453  1.00  0.00           C  
ATOM    590  HB2 GLU    36       3.565 -18.100  10.501  1.00  0.00           H  
ATOM    591  HB3 GLU    36       3.664 -17.639  12.168  1.00  0.00           H  
ATOM    592  CG  GLU    36       5.505 -18.186  11.313  1.00  0.00           C  
ATOM    593  HG2 GLU    36       5.785 -18.826  10.476  1.00  0.00           H  
ATOM    594  HG3 GLU    36       5.753 -17.163  11.029  1.00  0.00           H  
ATOM    595  CD  GLU    36       6.294 -18.448  12.523  1.00  0.00           C  
ATOM    596  OE1 GLU    36       7.551 -18.539  12.460  1.00  0.00           O  
ATOM    597  OE2 GLU    36       5.720 -18.439  13.644  1.00  0.00           O  
ATOM    598  C   GLU    36       2.133 -19.729  12.572  1.00  0.00           C  
ATOM    599  O   GLU    36       2.137 -19.611  13.833  1.00  0.00           O  
ATOM    600  N   PHE    37       1.013 -20.117  11.862  1.00  0.00           N  
ATOM    601  H   PHE    37       1.229 -20.551  10.976  1.00  0.00           H  
ATOM    602  CA  PHE    37      -0.271 -20.350  12.547  1.00  0.00           C  
ATOM    603  HA  PHE    37      -0.375 -19.495  13.215  1.00  0.00           H  
ATOM    604  CB  PHE    37      -1.482 -20.412  11.642  1.00  0.00           C  
ATOM    605  HB2 PHE    37      -1.265 -20.996  10.748  1.00  0.00           H  
ATOM    606  HB3 PHE    37      -2.218 -20.908  12.275  1.00  0.00           H  
ATOM    607  CG  PHE    37      -1.929 -19.058  11.171  1.00  0.00           C  
ATOM    608  CD1 PHE    37      -1.176 -18.278  10.249  1.00  0.00           C  
ATOM    609  HD1 PHE    37      -0.288 -18.682   9.785  1.00  0.00           H  
ATOM    610  CE1 PHE    37      -1.517 -16.941   9.920  1.00  0.00           C  
ATOM    611  HE1 PHE    37      -0.945 -16.306   9.259  1.00  0.00           H  
ATOM    612  CZ  PHE    37      -2.631 -16.373  10.582  1.00  0.00           C  
ATOM    613  HZ  PHE    37      -2.968 -15.380  10.324  1.00  0.00           H  
ATOM    614  CE2 PHE    37      -3.456 -17.127  11.428  1.00  0.00           C  
ATOM    615  HE2 PHE    37      -4.412 -16.677  11.653  1.00  0.00           H  
ATOM    616  CD2 PHE    37      -3.081 -18.437  11.685  1.00  0.00           C  
ATOM    617  HD2 PHE    37      -3.727 -19.041  12.305  1.00  0.00           H  
ATOM    618  C   PHE    37      -0.234 -21.665  13.371  1.00  0.00           C  
ATOM    619  O   PHE    37      -0.600 -21.751  14.564  1.00  0.00           O  
ATOM    620  N   LYS    38       0.289 -22.754  12.789  1.00  0.00           N  
ATOM    621  H   LYS    38       0.484 -22.733  11.798  1.00  0.00           H  
ATOM    622  CA  LYS    38       0.601 -24.069  13.537  1.00  0.00           C  
ATOM    623  HA  LYS    38      -0.332 -24.484  13.918  1.00  0.00           H  
ATOM    624  CB  LYS    38       1.374 -24.987  12.563  1.00  0.00           C  
ATOM    625  HB2 LYS    38       1.796 -24.237  11.895  1.00  0.00           H  
ATOM    626  HB3 LYS    38       2.066 -25.649  13.083  1.00  0.00           H  
ATOM    627  CG  LYS    38       0.440 -25.775  11.582  1.00  0.00           C  
ATOM    628  HG2 LYS    38      -0.187 -26.441  12.177  1.00  0.00           H  
ATOM    629  HG3 LYS    38      -0.220 -25.118  11.015  1.00  0.00           H  
ATOM    630  CD  LYS    38       1.437 -26.533  10.657  1.00  0.00           C  
ATOM    631  HD2 LYS    38       1.843 -25.841   9.919  1.00  0.00           H  
ATOM    632  HD3 LYS    38       2.258 -26.980  11.219  1.00  0.00           H  
ATOM    633  CE  LYS    38       0.792 -27.711   9.856  1.00  0.00           C  
ATOM    634  HE2 LYS    38       0.815 -28.592  10.497  1.00  0.00           H  
ATOM    635  HE3 LYS    38      -0.269 -27.511   9.702  1.00  0.00           H  
ATOM    636  NZ  LYS    38       1.445 -27.886   8.553  1.00  0.00           N  
ATOM    637  HZ1 LYS    38       1.215 -27.094   7.970  1.00  0.00           H  
ATOM    638  HZ2 LYS    38       2.454 -27.854   8.521  1.00  0.00           H  
ATOM    639  HZ3 LYS    38       1.108 -28.728   8.108  1.00  0.00           H  
ATOM    640  C   LYS    38       1.360 -23.814  14.908  1.00  0.00           C  
ATOM    641  O   LYS    38       1.092 -24.352  15.924  1.00  0.00           O  
ATOM    642  N   LYS    39       2.397 -23.034  14.743  1.00  0.00           N  
ATOM    643  H   LYS    39       2.566 -22.714  13.800  1.00  0.00           H  
ATOM    644  CA  LYS    39       3.290 -22.620  15.780  1.00  0.00           C  
ATOM    645  HA  LYS    39       3.779 -23.408  16.353  1.00  0.00           H  
ATOM    646  CB  LYS    39       4.429 -21.838  15.139  1.00  0.00           C  
ATOM    647  HB2 LYS    39       4.019 -21.218  14.343  1.00  0.00           H  
ATOM    648  HB3 LYS    39       4.811 -21.126  15.871  1.00  0.00           H  
ATOM    649  CG  LYS    39       5.562 -22.725  14.511  1.00  0.00           C  
ATOM    650  HG2 LYS    39       6.095 -23.291  15.275  1.00  0.00           H  
ATOM    651  HG3 LYS    39       5.129 -23.428  13.799  1.00  0.00           H  
ATOM    652  CD  LYS    39       6.678 -22.081  13.670  1.00  0.00           C  
ATOM    653  HD2 LYS    39       7.278 -22.833  13.157  1.00  0.00           H  
ATOM    654  HD3 LYS    39       6.262 -21.368  12.958  1.00  0.00           H  
ATOM    655  CE  LYS    39       7.725 -21.290  14.487  1.00  0.00           C  
ATOM    656  HE2 LYS    39       7.191 -20.771  15.283  1.00  0.00           H  
ATOM    657  HE3 LYS    39       8.253 -22.050  15.063  1.00  0.00           H  
ATOM    658  NZ  LYS    39       8.745 -20.535  13.714  1.00  0.00           N  
ATOM    659  HZ1 LYS    39       9.383 -20.002  14.287  1.00  0.00           H  
ATOM    660  HZ2 LYS    39       9.238 -21.090  13.030  1.00  0.00           H  
ATOM    661  HZ3 LYS    39       8.255 -19.830  13.182  1.00  0.00           H  
ATOM    662  C   LYS    39       2.610 -21.754  16.892  1.00  0.00           C  
ATOM    663  O   LYS    39       3.039 -21.831  18.066  1.00  0.00           O  
ATOM    664  N   SER    40       1.590 -20.955  16.574  1.00  0.00           N  
ATOM    665  H   SER    40       1.395 -20.841  15.589  1.00  0.00           H  
ATOM    666  CA  SER    40       0.726 -20.200  17.394  1.00  0.00           C  
ATOM    667  HA  SER    40       0.253 -19.439  16.774  1.00  0.00           H  
ATOM    668  CB  SER    40      -0.395 -21.030  18.149  1.00  0.00           C  
ATOM    669  HB2 SER    40      -0.668 -21.824  17.453  1.00  0.00           H  
ATOM    670  HB3 SER    40       0.114 -21.643  18.893  1.00  0.00           H  
ATOM    671  OG  SER    40      -1.495 -20.220  18.609  1.00  0.00           O  
ATOM    672  HG  SER    40      -2.003 -20.797  19.184  1.00  0.00           H  
ATOM    673  C   SER    40       1.461 -19.310  18.366  1.00  0.00           C  
ATOM    674  O   SER    40       1.141 -19.192  19.562  1.00  0.00           O  
ATOM    675  N   THR    41       2.523 -18.662  17.885  1.00  0.00           N  
ATOM    676  H   THR    41       2.674 -18.754  16.891  1.00  0.00           H  
ATOM    677  CA  THR    41       3.407 -17.898  18.763  1.00  0.00           C  
ATOM    678  HA  THR    41       2.897 -17.631  19.689  1.00  0.00           H  
ATOM    679  CB  THR    41       4.653 -18.790  19.142  1.00  0.00           C  
ATOM    680  HB  THR    41       5.189 -19.064  18.234  1.00  0.00           H  
ATOM    681  CG2 THR    41       5.692 -18.142  19.997  1.00  0.00           C  
ATOM    682 HG21 THR    41       6.297 -18.902  20.490  1.00  0.00           H  
ATOM    683 HG22 THR    41       6.201 -17.380  19.406  1.00  0.00           H  
ATOM    684 HG23 THR    41       5.317 -17.620  20.878  1.00  0.00           H  
ATOM    685  OG1 THR    41       4.160 -19.977  19.717  1.00  0.00           O  
ATOM    686  HG1 THR    41       3.752 -20.571  19.082  1.00  0.00           H  
ATOM    687  C   THR    41       3.762 -16.619  17.974  1.00  0.00           C  
ATOM    688  O   THR    41       4.880 -16.276  17.502  1.00  0.00           O  
ATOM    689  N   ILE    42       2.670 -15.969  17.474  1.00  0.00           N  
ATOM    690  H   ILE    42       1.777 -16.350  17.751  1.00  0.00           H  
ATOM    691  CA  ILE    42       2.668 -14.839  16.631  1.00  0.00           C  
ATOM    692  HA  ILE    42       3.417 -15.040  15.865  1.00  0.00           H  
ATOM    693  CB  ILE    42       1.358 -14.548  15.888  1.00  0.00           C  
ATOM    694  HB  ILE    42       0.608 -14.149  16.571  1.00  0.00           H  
ATOM    695  CG2 ILE    42       1.552 -13.380  14.842  1.00  0.00           C  
ATOM    696 HG21 ILE    42       2.167 -13.687  13.997  1.00  0.00           H  
ATOM    697 HG22 ILE    42       0.568 -13.096  14.469  1.00  0.00           H  
ATOM    698 HG23 ILE    42       2.023 -12.524  15.326  1.00  0.00           H  
ATOM    699  CG1 ILE    42       0.884 -15.864  15.220  1.00  0.00           C  
ATOM    700 HG12 ILE    42       1.705 -16.453  14.813  1.00  0.00           H  
ATOM    701 HG13 ILE    42       0.438 -16.529  15.960  1.00  0.00           H  
ATOM    702  CD1 ILE    42      -0.129 -15.688  14.015  1.00  0.00           C  
ATOM    703 HD11 ILE    42      -1.093 -15.341  14.388  1.00  0.00           H  
ATOM    704 HD12 ILE    42       0.241 -15.020  13.237  1.00  0.00           H  
ATOM    705 HD13 ILE    42      -0.475 -16.646  13.626  1.00  0.00           H  
ATOM    706  C   ILE    42       3.077 -13.611  17.458  1.00  0.00           C  
ATOM    707  O   ILE    42       2.244 -13.052  18.195  1.00  0.00           O  
ATOM    708  N   LYS    43       4.333 -13.247  17.389  1.00  0.00           N  
ATOM    709  H   LYS    43       4.942 -13.924  16.952  1.00  0.00           H  
ATOM    710  CA  LYS    43       4.872 -12.029  17.973  1.00  0.00           C  
ATOM    711  HA  LYS    43       4.139 -11.570  18.637  1.00  0.00           H  
ATOM    712  CB  LYS    43       6.196 -12.196  18.843  1.00  0.00           C  
ATOM    713  HB2 LYS    43       7.003 -12.397  18.138  1.00  0.00           H  
ATOM    714  HB3 LYS    43       6.429 -11.254  19.339  1.00  0.00           H  
ATOM    715  CG  LYS    43       6.100 -13.183  19.988  1.00  0.00           C  
ATOM    716  HG2 LYS    43       5.182 -12.902  20.504  1.00  0.00           H  
ATOM    717  HG3 LYS    43       6.141 -14.214  19.638  1.00  0.00           H  
ATOM    718  CD  LYS    43       7.307 -13.206  21.025  1.00  0.00           C  
ATOM    719  HD2 LYS    43       7.163 -13.991  21.767  1.00  0.00           H  
ATOM    720  HD3 LYS    43       8.251 -13.440  20.533  1.00  0.00           H  
ATOM    721  CE  LYS    43       7.502 -11.882  21.725  1.00  0.00           C  
ATOM    722  HE2 LYS    43       7.717 -11.106  20.989  1.00  0.00           H  
ATOM    723  HE3 LYS    43       6.525 -11.594  22.114  1.00  0.00           H  
ATOM    724  NZ  LYS    43       8.591 -11.919  22.650  1.00  0.00           N  
ATOM    725  HZ1 LYS    43       8.357 -12.619  23.340  1.00  0.00           H  
ATOM    726  HZ2 LYS    43       9.470 -12.131  22.200  1.00  0.00           H  
ATOM    727  HZ3 LYS    43       8.681 -10.996  23.052  1.00  0.00           H  
ATOM    728  C   LYS    43       5.091 -11.015  16.879  1.00  0.00           C  
ATOM    729  O   LYS    43       5.485  -9.867  17.066  1.00  0.00           O  
ATOM    730  N   HIE    44       5.112 -11.468  15.661  1.00  0.00           N  
ATOM    731  H   HIE    44       4.939 -12.459  15.573  1.00  0.00           H  
ATOM    732  CA  HIE    44       5.594 -10.785  14.509  1.00  0.00           C  
ATOM    733  HA  HIE    44       6.678 -10.718  14.603  1.00  0.00           H  
ATOM    734  CB  HIE    44       5.410 -11.719  13.281  1.00  0.00           C  
ATOM    735  HB2 HIE    44       4.354 -11.739  13.010  1.00  0.00           H  
ATOM    736  HB3 HIE    44       5.981 -11.258  12.476  1.00  0.00           H  
ATOM    737  CG  HIE    44       5.831 -13.180  13.420  1.00  0.00           C  
ATOM    738  ND1 HIE    44       5.117 -14.104  14.254  1.00  0.00           N  
ATOM    739  CE1 HIE    44       5.824 -15.204  14.170  1.00  0.00           C  
ATOM    740  HE1 HIE    44       5.506 -16.182  14.500  1.00  0.00           H  
ATOM    741  NE2 HIE    44       6.873 -15.033  13.335  1.00  0.00           N  
ATOM    742  HE2 HIE    44       7.619 -15.688  13.152  1.00  0.00           H  
ATOM    743  CD2 HIE    44       6.906 -13.765  12.861  1.00  0.00           C  
ATOM    744  HD2 HIE    44       7.756 -13.431  12.284  1.00  0.00           H  
ATOM    745  C   HIE    44       4.902  -9.416  14.144  1.00  0.00           C  
ATOM    746  O   HIE    44       3.727  -9.207  14.477  1.00  0.00           O  
ATOM    747  N   GLN    45       5.609  -8.608  13.376  1.00  0.00           N  
ATOM    748  H   GLN    45       6.486  -8.908  12.973  1.00  0.00           H  
ATOM    749  CA  GLN    45       5.162  -7.409  12.725  1.00  0.00           C  
ATOM    750  HA  GLN    45       4.516  -6.919  13.454  1.00  0.00           H  
ATOM    751  CB  GLN    45       6.331  -6.529  12.239  1.00  0.00           C  
ATOM    752  HB2 GLN    45       7.093  -7.050  11.660  1.00  0.00           H  
ATOM    753  HB3 GLN    45       5.922  -5.837  11.502  1.00  0.00           H  
ATOM    754  CG  GLN    45       6.981  -5.602  13.314  1.00  0.00           C  
ATOM    755  HG2 GLN    45       7.507  -6.289  13.977  1.00  0.00           H  
ATOM    756  HG3 GLN    45       7.580  -4.857  12.790  1.00  0.00           H  
ATOM    757  CD  GLN    45       5.905  -4.841  14.089  1.00  0.00           C  
ATOM    758  OE1 GLN    45       4.902  -4.474  13.500  1.00  0.00           O  
ATOM    759  NE2 GLN    45       6.231  -4.453  15.297  1.00  0.00           N  
ATOM    760 HE21 GLN    45       5.484  -4.160  15.910  1.00  0.00           H  
ATOM    761 HE22 GLN    45       7.133  -4.691  15.683  1.00  0.00           H  
ATOM    762  C   GLN    45       4.290  -7.856  11.543  1.00  0.00           C  
ATOM    763  O   GLN    45       4.880  -8.229  10.536  1.00  0.00           O  
ATOM    764  N   VAL    46       2.956  -7.738  11.654  1.00  0.00           N  
ATOM    765  H   VAL    46       2.628  -7.087  12.353  1.00  0.00           H  
ATOM    766  CA  VAL    46       2.010  -8.221  10.569  1.00  0.00           C  
ATOM    767  HA  VAL    46       2.429  -9.082  10.049  1.00  0.00           H  
ATOM    768  CB  VAL    46       0.609  -8.555  11.088  1.00  0.00           C  
ATOM    769  HB  VAL    46       0.317  -7.667  11.650  1.00  0.00           H  
ATOM    770  CG1 VAL    46      -0.514  -8.770  10.029  1.00  0.00           C  
ATOM    771 HG11 VAL    46      -0.620  -7.917   9.359  1.00  0.00           H  
ATOM    772 HG12 VAL    46      -0.211  -9.673   9.501  1.00  0.00           H  
ATOM    773 HG13 VAL    46      -1.497  -8.852  10.493  1.00  0.00           H  
ATOM    774  CG2 VAL    46       0.618  -9.747  12.008  1.00  0.00           C  
ATOM    775 HG21 VAL    46       1.308  -9.559  12.831  1.00  0.00           H  
ATOM    776 HG22 VAL    46      -0.352  -9.952  12.461  1.00  0.00           H  
ATOM    777 HG23 VAL    46       1.028 -10.550  11.396  1.00  0.00           H  
ATOM    778  C   VAL    46       1.814  -7.139   9.457  1.00  0.00           C  
ATOM    779  O   VAL    46       1.460  -6.024   9.789  1.00  0.00           O  
ATOM    780  N   VAL    47       1.999  -7.534   8.217  1.00  0.00           N  
ATOM    781  H   VAL    47       2.183  -8.504   8.007  1.00  0.00           H  
ATOM    782  CA  VAL    47       1.943  -6.573   7.075  1.00  0.00           C  
ATOM    783  HA  VAL    47       1.568  -5.620   7.446  1.00  0.00           H  
ATOM    784  CB  VAL    47       3.287  -6.314   6.487  1.00  0.00           C  
ATOM    785  HB  VAL    47       3.531  -7.307   6.112  1.00  0.00           H  
ATOM    786  CG1 VAL    47       3.214  -5.280   5.288  1.00  0.00           C  
ATOM    787 HG11 VAL    47       2.656  -4.437   5.694  1.00  0.00           H  
ATOM    788 HG12 VAL    47       4.183  -5.141   4.808  1.00  0.00           H  
ATOM    789 HG13 VAL    47       2.673  -5.801   4.498  1.00  0.00           H  
ATOM    790  CG2 VAL    47       4.397  -5.866   7.516  1.00  0.00           C  
ATOM    791 HG21 VAL    47       3.959  -5.825   8.514  1.00  0.00           H  
ATOM    792 HG22 VAL    47       5.140  -6.661   7.583  1.00  0.00           H  
ATOM    793 HG23 VAL    47       4.835  -4.898   7.274  1.00  0.00           H  
ATOM    794  C   VAL    47       0.980  -7.151   6.006  1.00  0.00           C  
ATOM    795  O   VAL    47       1.260  -8.077   5.250  1.00  0.00           O  
ATOM    796  N   PHE    48      -0.107  -6.409   5.847  1.00  0.00           N  
ATOM    797  H   PHE    48      -0.179  -5.571   6.406  1.00  0.00           H  
ATOM    798  CA  PHE    48      -1.025  -6.638   4.659  1.00  0.00           C  
ATOM    799  HA  PHE    48      -1.116  -7.702   4.442  1.00  0.00           H  
ATOM    800  CB  PHE    48      -2.449  -6.212   4.996  1.00  0.00           C  
ATOM    801  HB2 PHE    48      -2.377  -5.215   5.430  1.00  0.00           H  
ATOM    802  HB3 PHE    48      -2.968  -6.244   4.038  1.00  0.00           H  
ATOM    803  CG  PHE    48      -3.240  -7.067   5.979  1.00  0.00           C  
ATOM    804  CD1 PHE    48      -3.648  -8.396   5.628  1.00  0.00           C  
ATOM    805  HD1 PHE    48      -3.411  -8.797   4.654  1.00  0.00           H  
ATOM    806  CE1 PHE    48      -4.334  -9.188   6.581  1.00  0.00           C  
ATOM    807  HE1 PHE    48      -4.739 -10.153   6.313  1.00  0.00           H  
ATOM    808  CZ  PHE    48      -4.526  -8.669   7.840  1.00  0.00           C  
ATOM    809  HZ  PHE    48      -5.015  -9.206   8.639  1.00  0.00           H  
ATOM    810  CE2 PHE    48      -4.088  -7.409   8.186  1.00  0.00           C  
ATOM    811  HE2 PHE    48      -4.278  -7.103   9.204  1.00  0.00           H  
ATOM    812  CD2 PHE    48      -3.417  -6.602   7.272  1.00  0.00           C  
ATOM    813  HD2 PHE    48      -3.083  -5.616   7.559  1.00  0.00           H  
ATOM    814  C   PHE    48      -0.428  -5.934   3.422  1.00  0.00           C  
ATOM    815  O   PHE    48      -0.017  -4.723   3.522  1.00  0.00           O  
ATOM    816  N   ILE    49      -0.367  -6.621   2.267  1.00  0.00           N  
ATOM    817  H   ILE    49      -0.497  -7.622   2.285  1.00  0.00           H  
ATOM    818  CA  ILE    49      -0.020  -5.887   1.021  1.00  0.00           C  
ATOM    819  HA  ILE    49      -0.160  -4.828   1.236  1.00  0.00           H  
ATOM    820  CB  ILE    49       1.349  -6.254   0.463  1.00  0.00           C  
ATOM    821  HB  ILE    49       1.275  -7.310   0.201  1.00  0.00           H  
ATOM    822  CG2 ILE    49       1.635  -5.669  -0.901  1.00  0.00           C  
ATOM    823 HG21 ILE    49       0.807  -5.891  -1.574  1.00  0.00           H  
ATOM    824 HG22 ILE    49       1.810  -4.594  -0.859  1.00  0.00           H  
ATOM    825 HG23 ILE    49       2.549  -6.101  -1.310  1.00  0.00           H  
ATOM    826  CG1 ILE    49       2.456  -5.905   1.458  1.00  0.00           C  
ATOM    827 HG12 ILE    49       2.479  -4.849   1.727  1.00  0.00           H  
ATOM    828 HG13 ILE    49       2.284  -6.537   2.329  1.00  0.00           H  
ATOM    829  CD1 ILE    49       3.894  -6.180   1.044  1.00  0.00           C  
ATOM    830 HD11 ILE    49       4.609  -5.934   1.829  1.00  0.00           H  
ATOM    831 HD12 ILE    49       3.959  -7.177   0.607  1.00  0.00           H  
ATOM    832 HD13 ILE    49       4.131  -5.423   0.297  1.00  0.00           H  
ATOM    833  C   ILE    49      -1.136  -6.225   0.017  1.00  0.00           C  
ATOM    834  O   ILE    49      -1.462  -7.400  -0.089  1.00  0.00           O  
ATOM    835  N   THR    50      -1.672  -5.172  -0.651  1.00  0.00           N  
ATOM    836  H   THR    50      -1.421  -4.207  -0.495  1.00  0.00           H  
ATOM    837  CA  THR    50      -2.605  -5.524  -1.738  1.00  0.00           C  
ATOM    838  HA  THR    50      -2.243  -6.454  -2.177  1.00  0.00           H  
ATOM    839  CB  THR    50      -4.085  -5.565  -1.299  1.00  0.00           C  
ATOM    840  HB  THR    50      -3.979  -6.124  -0.369  1.00  0.00           H  
ATOM    841  CG2 THR    50      -4.756  -4.255  -0.984  1.00  0.00           C  
ATOM    842 HG21 THR    50      -4.138  -3.604  -0.364  1.00  0.00           H  
ATOM    843 HG22 THR    50      -4.900  -3.706  -1.915  1.00  0.00           H  
ATOM    844 HG23 THR    50      -5.697  -4.546  -0.518  1.00  0.00           H  
ATOM    845  OG1 THR    50      -4.861  -6.226  -2.265  1.00  0.00           O  
ATOM    846  HG1 THR    50      -4.676  -7.165  -2.338  1.00  0.00           H  
ATOM    847  C   THR    50      -2.500  -4.515  -2.888  1.00  0.00           C  
ATOM    848  O   THR    50      -1.800  -3.564  -2.817  1.00  0.00           O  
ATOM    849  N   HID    51      -3.086  -4.880  -4.022  1.00  0.00           N  
ATOM    850  H   HID    51      -3.735  -5.652  -3.963  1.00  0.00           H  
ATOM    851  CA  HID    51      -2.816  -4.380  -5.341  1.00  0.00           C  
ATOM    852  HA  HID    51      -1.833  -3.912  -5.402  1.00  0.00           H  
ATOM    853  CB  HID    51      -2.623  -5.585  -6.362  1.00  0.00           C  
ATOM    854  HB2 HID    51      -2.304  -5.257  -7.351  1.00  0.00           H  
ATOM    855  HB3 HID    51      -1.748  -6.173  -6.081  1.00  0.00           H  
ATOM    856  CG  HID    51      -3.824  -6.502  -6.430  1.00  0.00           C  
ATOM    857  ND1 HID    51      -4.951  -6.347  -7.196  1.00  0.00           N  
ATOM    858  HD1 HID    51      -5.240  -5.599  -7.810  1.00  0.00           H  
ATOM    859  CE1 HID    51      -5.606  -7.537  -7.215  1.00  0.00           C  
ATOM    860  HE1 HID    51      -6.456  -7.673  -7.868  1.00  0.00           H  
ATOM    861  NE2 HID    51      -5.034  -8.401  -6.372  1.00  0.00           N  
ATOM    862  CD2 HID    51      -3.902  -7.737  -5.890  1.00  0.00           C  
ATOM    863  HD2 HID    51      -3.097  -8.194  -5.333  1.00  0.00           H  
ATOM    864  C   HID    51      -3.935  -3.394  -5.807  1.00  0.00           C  
ATOM    865  O   HID    51      -5.094  -3.311  -5.355  1.00  0.00           O  
ATOM    866  N   GLY    52      -3.648  -2.822  -7.007  1.00  0.00           N  
ATOM    867  H   GLY    52      -2.694  -2.907  -7.327  1.00  0.00           H  
ATOM    868  CA  GLY    52      -4.565  -1.976  -7.775  1.00  0.00           C  
ATOM    869  HA2 GLY    52      -5.094  -1.381  -7.031  1.00  0.00           H  
ATOM    870  HA3 GLY    52      -4.034  -1.317  -8.462  1.00  0.00           H  
ATOM    871  C   GLY    52      -5.653  -2.706  -8.632  1.00  0.00           C  
ATOM    872  O   GLY    52      -5.781  -3.962  -8.559  1.00  0.00           O  
ATOM    873  N   PHE    53      -6.265  -2.024  -9.644  1.00  0.00           N  
ATOM    874  H   PHE    53      -5.933  -1.092  -9.847  1.00  0.00           H  
ATOM    875  CA  PHE    53      -7.125  -2.508 -10.714  1.00  0.00           C  
ATOM    876  HA  PHE    53      -7.934  -3.176 -10.418  1.00  0.00           H  
ATOM    877  CB  PHE    53      -7.739  -1.251 -11.382  1.00  0.00           C  
ATOM    878  HB2 PHE    53      -8.318  -0.639 -10.691  1.00  0.00           H  
ATOM    879  HB3 PHE    53      -6.938  -0.610 -11.749  1.00  0.00           H  
ATOM    880  CG  PHE    53      -8.647  -1.512 -12.562  1.00  0.00           C  
ATOM    881  CD1 PHE    53      -8.552  -0.700 -13.629  1.00  0.00           C  
ATOM    882  HD1 PHE    53      -7.788   0.061 -13.690  1.00  0.00           H  
ATOM    883  CE1 PHE    53      -9.355  -0.894 -14.744  1.00  0.00           C  
ATOM    884  HE1 PHE    53      -9.393  -0.251 -15.612  1.00  0.00           H  
ATOM    885  CZ  PHE    53     -10.467  -1.773 -14.636  1.00  0.00           C  
ATOM    886  HZ  PHE    53     -11.202  -1.782 -15.427  1.00  0.00           H  
ATOM    887  CE2 PHE    53     -10.670  -2.537 -13.483  1.00  0.00           C  
ATOM    888  HE2 PHE    53     -11.462  -3.270 -13.461  1.00  0.00           H  
ATOM    889  CD2 PHE    53      -9.752  -2.379 -12.451  1.00  0.00           C  
ATOM    890  HD2 PHE    53      -9.954  -2.970 -11.570  1.00  0.00           H  
ATOM    891  C   PHE    53      -6.332  -3.284 -11.740  1.00  0.00           C  
ATOM    892  O   PHE    53      -5.280  -2.901 -12.151  1.00  0.00           O  
ATOM    893  N   THR    54      -6.852  -4.480 -12.225  1.00  0.00           N  
ATOM    894  H   THR    54      -7.787  -4.795 -12.007  1.00  0.00           H  
ATOM    895  CA  THR    54      -6.238  -5.371 -13.231  1.00  0.00           C  
ATOM    896  HA  THR    54      -6.734  -6.337 -13.328  1.00  0.00           H  
ATOM    897  CB  THR    54      -6.435  -4.855 -14.662  1.00  0.00           C  
ATOM    898  HB  THR    54      -6.030  -5.632 -15.311  1.00  0.00           H  
ATOM    899  CG2 THR    54      -7.942  -4.656 -14.954  1.00  0.00           C  
ATOM    900 HG21 THR    54      -8.433  -3.905 -14.335  1.00  0.00           H  
ATOM    901 HG22 THR    54      -8.085  -4.408 -16.006  1.00  0.00           H  
ATOM    902 HG23 THR    54      -8.551  -5.548 -14.806  1.00  0.00           H  
ATOM    903  OG1 THR    54      -5.748  -3.615 -14.993  1.00  0.00           O  
ATOM    904  HG1 THR    54      -5.323  -3.369 -14.169  1.00  0.00           H  
ATOM    905  C   THR    54      -4.864  -5.964 -12.975  1.00  0.00           C  
ATOM    906  O   THR    54      -4.037  -6.165 -13.867  1.00  0.00           O  
ATOM    907  N   SER    55      -4.594  -6.006 -11.673  1.00  0.00           N  
ATOM    908  H   SER    55      -5.342  -5.962 -10.996  1.00  0.00           H  
ATOM    909  CA  SER    55      -3.308  -6.392 -11.082  1.00  0.00           C  
ATOM    910  HA  SER    55      -2.463  -6.347 -11.770  1.00  0.00           H  
ATOM    911  CB  SER    55      -2.880  -5.217 -10.093  1.00  0.00           C  
ATOM    912  HB2 SER    55      -3.102  -4.319 -10.669  1.00  0.00           H  
ATOM    913  HB3 SER    55      -3.507  -5.113  -9.207  1.00  0.00           H  
ATOM    914  OG  SER    55      -1.434  -5.276  -9.814  1.00  0.00           O  
ATOM    915  HG  SER    55      -1.084  -4.495  -9.380  1.00  0.00           H  
ATOM    916  C   SER    55      -3.299  -7.700 -10.334  1.00  0.00           C  
ATOM    917  O   SER    55      -4.277  -8.401 -10.167  1.00  0.00           O  
ATOM    918  N   THR    56      -2.133  -7.938  -9.673  1.00  0.00           N  
ATOM    919  H   THR    56      -1.493  -7.157  -9.652  1.00  0.00           H  
ATOM    920  CA  THR    56      -1.920  -9.037  -8.774  1.00  0.00           C  
ATOM    921  HA  THR    56      -2.896  -9.246  -8.337  1.00  0.00           H  
ATOM    922  CB  THR    56      -1.270 -10.238  -9.502  1.00  0.00           C  
ATOM    923  HB  THR    56      -1.147 -11.046  -8.780  1.00  0.00           H  
ATOM    924  CG2 THR    56      -2.152 -10.668 -10.689  1.00  0.00           C  
ATOM    925 HG21 THR    56      -1.904 -11.696 -10.954  1.00  0.00           H  
ATOM    926 HG22 THR    56      -3.204 -10.445 -10.511  1.00  0.00           H  
ATOM    927 HG23 THR    56      -1.872 -10.096 -11.574  1.00  0.00           H  
ATOM    928  OG1 THR    56       0.008  -9.982  -9.950  1.00  0.00           O  
ATOM    929  HG1 THR    56      -0.205  -9.244 -10.525  1.00  0.00           H  
ATOM    930  C   THR    56      -1.008  -8.515  -7.651  1.00  0.00           C  
ATOM    931  O   THR    56      -0.302  -7.493  -7.841  1.00  0.00           O  
ATOM    932  N   ALA    57      -1.029  -9.179  -6.528  1.00  0.00           N  
ATOM    933  H   ALA    57      -1.579 -10.025  -6.486  1.00  0.00           H  
ATOM    934  CA  ALA    57      -0.018  -9.039  -5.543  1.00  0.00           C  
ATOM    935  HA  ALA    57       0.557  -8.119  -5.645  1.00  0.00           H  
ATOM    936  CB  ALA    57      -0.658  -9.038  -4.164  1.00  0.00           C  
ATOM    937  HB1 ALA    57      -1.606  -8.501  -4.171  1.00  0.00           H  
ATOM    938  HB2 ALA    57      -0.833 -10.075  -3.878  1.00  0.00           H  
ATOM    939  HB3 ALA    57       0.168  -8.612  -3.595  1.00  0.00           H  
ATOM    940  C   ALA    57       1.009 -10.080  -5.705  1.00  0.00           C  
ATOM    941  O   ALA    57       1.843 -10.195  -4.852  1.00  0.00           O  
ATOM    942  N   THR    58       0.984 -10.869  -6.786  1.00  0.00           N  
ATOM    943  H   THR    58       0.163 -10.940  -7.370  1.00  0.00           H  
ATOM    944  CA  THR    58       1.992 -11.834  -7.187  1.00  0.00           C  
ATOM    945  HA  THR    58       2.719 -11.961  -6.385  1.00  0.00           H  
ATOM    946  CB  THR    58       1.354 -13.230  -7.422  1.00  0.00           C  
ATOM    947  HB  THR    58       2.217 -13.873  -7.596  1.00  0.00           H  
ATOM    948  CG2 THR    58       0.640 -13.647  -6.128  1.00  0.00           C  
ATOM    949 HG21 THR    58       0.279 -14.675  -6.151  1.00  0.00           H  
ATOM    950 HG22 THR    58       1.361 -13.588  -5.313  1.00  0.00           H  
ATOM    951 HG23 THR    58      -0.247 -13.037  -5.955  1.00  0.00           H  
ATOM    952  OG1 THR    58       0.605 -13.335  -8.591  1.00  0.00           O  
ATOM    953  HG1 THR    58       1.205 -13.396  -9.338  1.00  0.00           H  
ATOM    954  C   THR    58       2.883 -11.244  -8.345  1.00  0.00           C  
ATOM    955  O   THR    58       3.724 -12.006  -8.783  1.00  0.00           O  
ATOM    956  N   ALA    59       2.787  -9.970  -8.663  1.00  0.00           N  
ATOM    957  H   ALA    59       1.950  -9.501  -8.348  1.00  0.00           H  
ATOM    958  CA  ALA    59       3.651  -9.310  -9.629  1.00  0.00           C  
ATOM    959  HA  ALA    59       3.728  -9.897 -10.544  1.00  0.00           H  
ATOM    960  CB  ALA    59       2.983  -7.954  -9.883  1.00  0.00           C  
ATOM    961  HB1 ALA    59       3.739  -7.287 -10.298  1.00  0.00           H  
ATOM    962  HB2 ALA    59       2.324  -8.145 -10.730  1.00  0.00           H  
ATOM    963  HB3 ALA    59       2.516  -7.551  -8.984  1.00  0.00           H  
ATOM    964  C   ALA    59       5.062  -9.099  -9.155  1.00  0.00           C  
ATOM    965  O   ALA    59       5.333  -8.867  -8.006  1.00  0.00           O  
ATOM    966  N   GLU    60       6.008  -9.098 -10.169  1.00  0.00           N  
ATOM    967  H   GLU    60       5.768  -9.227 -11.141  1.00  0.00           H  
ATOM    968  CA  GLU    60       7.486  -9.078  -9.880  1.00  0.00           C  
ATOM    969  HA  GLU    60       7.661  -9.900  -9.186  1.00  0.00           H  
ATOM    970  CB  GLU    60       8.255  -9.218 -11.168  1.00  0.00           C  
ATOM    971  HB2 GLU    60       7.828  -8.672 -12.009  1.00  0.00           H  
ATOM    972  HB3 GLU    60       9.268  -8.838 -11.041  1.00  0.00           H  
ATOM    973  CG  GLU    60       8.471 -10.706 -11.570  1.00  0.00           C  
ATOM    974  HG2 GLU    60       7.474 -11.144 -11.501  1.00  0.00           H  
ATOM    975  HG3 GLU    60       8.820 -10.682 -12.602  1.00  0.00           H  
ATOM    976  CD  GLU    60       9.486 -11.532 -10.703  1.00  0.00           C  
ATOM    977  OE1 GLU    60      10.573 -11.053 -10.324  1.00  0.00           O  
ATOM    978  OE2 GLU    60       9.265 -12.725 -10.543  1.00  0.00           O  
ATOM    979  C   GLU    60       7.764  -7.801  -9.078  1.00  0.00           C  
ATOM    980  O   GLU    60       8.648  -7.796  -8.252  1.00  0.00           O  
ATOM    981  N   ASN    61       7.083  -6.693  -9.199  1.00  0.00           N  
ATOM    982  H   ASN    61       6.404  -6.646  -9.946  1.00  0.00           H  
ATOM    983  CA  ASN    61       7.318  -5.476  -8.398  1.00  0.00           C  
ATOM    984  HA  ASN    61       8.406  -5.412  -8.402  1.00  0.00           H  
ATOM    985  CB  ASN    61       6.958  -4.235  -9.206  1.00  0.00           C  
ATOM    986  HB2 ASN    61       7.344  -3.302  -8.798  1.00  0.00           H  
ATOM    987  HB3 ASN    61       7.491  -4.371 -10.147  1.00  0.00           H  
ATOM    988  CG  ASN    61       5.493  -4.039  -9.419  1.00  0.00           C  
ATOM    989  OD1 ASN    61       4.788  -3.615  -8.531  1.00  0.00           O  
ATOM    990  ND2 ASN    61       4.982  -4.374 -10.600  1.00  0.00           N  
ATOM    991 HD21 ASN    61       3.989  -4.492 -10.743  1.00  0.00           H  
ATOM    992 HD22 ASN    61       5.556  -4.893 -11.249  1.00  0.00           H  
ATOM    993  C   ASN    61       6.789  -5.536  -6.976  1.00  0.00           C  
ATOM    994  O   ASN    61       7.537  -5.094  -6.100  1.00  0.00           O  
ATOM    995  N   PHE    62       5.666  -6.165  -6.728  1.00  0.00           N  
ATOM    996  H   PHE    62       5.179  -6.513  -7.541  1.00  0.00           H  
ATOM    997  CA  PHE    62       5.198  -6.533  -5.390  1.00  0.00           C  
ATOM    998  HA  PHE    62       5.224  -5.621  -4.794  1.00  0.00           H  
ATOM    999  CB  PHE    62       3.761  -7.051  -5.429  1.00  0.00           C  
ATOM   1000  HB2 PHE    62       3.647  -7.770  -6.241  1.00  0.00           H  
ATOM   1001  HB3 PHE    62       3.556  -7.699  -4.577  1.00  0.00           H  
ATOM   1002  CG  PHE    62       2.762  -6.064  -5.786  1.00  0.00           C  
ATOM   1003  CD1 PHE    62       1.999  -5.547  -4.794  1.00  0.00           C  
ATOM   1004  HD1 PHE    62       2.171  -5.997  -3.827  1.00  0.00           H  
ATOM   1005  CE1 PHE    62       1.109  -4.474  -4.966  1.00  0.00           C  
ATOM   1006  HE1 PHE    62       0.636  -4.147  -4.052  1.00  0.00           H  
ATOM   1007  CZ  PHE    62       0.900  -3.960  -6.271  1.00  0.00           C  
ATOM   1008  HZ  PHE    62       0.098  -3.265  -6.475  1.00  0.00           H  
ATOM   1009  CE2 PHE    62       1.526  -4.550  -7.276  1.00  0.00           C  
ATOM   1010  HE2 PHE    62       1.301  -4.342  -8.312  1.00  0.00           H  
ATOM   1011  CD2 PHE    62       2.590  -5.450  -7.098  1.00  0.00           C  
ATOM   1012  HD2 PHE    62       3.202  -5.789  -7.921  1.00  0.00           H  
ATOM   1013  C   PHE    62       6.052  -7.518  -4.649  1.00  0.00           C  
ATOM   1014  O   PHE    62       6.440  -7.278  -3.492  1.00  0.00           O  
ATOM   1015  N   LEU    63       6.554  -8.471  -5.436  1.00  0.00           N  
ATOM   1016  H   LEU    63       6.357  -8.580  -6.420  1.00  0.00           H  
ATOM   1017  CA  LEU    63       7.399  -9.509  -4.826  1.00  0.00           C  
ATOM   1018  HA  LEU    63       7.031  -9.826  -3.850  1.00  0.00           H  
ATOM   1019  CB  LEU    63       7.467 -10.720  -5.796  1.00  0.00           C  
ATOM   1020  HB2 LEU    63       7.493 -10.278  -6.792  1.00  0.00           H  
ATOM   1021  HB3 LEU    63       8.187 -11.476  -5.485  1.00  0.00           H  
ATOM   1022  CG  LEU    63       6.107 -11.525  -5.828  1.00  0.00           C  
ATOM   1023  HG  LEU    63       5.284 -10.816  -5.918  1.00  0.00           H  
ATOM   1024  CD1 LEU    63       6.050 -12.583  -6.984  1.00  0.00           C  
ATOM   1025 HD11 LEU    63       6.856 -13.259  -6.700  1.00  0.00           H  
ATOM   1026 HD12 LEU    63       5.141 -13.152  -6.790  1.00  0.00           H  
ATOM   1027 HD13 LEU    63       5.976 -12.236  -8.015  1.00  0.00           H  
ATOM   1028  CD2 LEU    63       5.943 -12.252  -4.501  1.00  0.00           C  
ATOM   1029 HD21 LEU    63       5.096 -12.937  -4.552  1.00  0.00           H  
ATOM   1030 HD22 LEU    63       6.799 -12.925  -4.447  1.00  0.00           H  
ATOM   1031 HD23 LEU    63       5.926 -11.581  -3.642  1.00  0.00           H  
ATOM   1032  C   LEU    63       8.818  -8.940  -4.440  1.00  0.00           C  
ATOM   1033  O   LEU    63       9.311  -9.293  -3.371  1.00  0.00           O  
ATOM   1034  N   ALA    64       9.281  -7.953  -5.224  1.00  0.00           N  
ATOM   1035  H   ALA    64       8.859  -7.774  -6.123  1.00  0.00           H  
ATOM   1036  CA  ALA    64      10.508  -7.194  -4.933  1.00  0.00           C  
ATOM   1037  HA  ALA    64      11.254  -7.949  -4.683  1.00  0.00           H  
ATOM   1038  CB  ALA    64      10.974  -6.430  -6.213  1.00  0.00           C  
ATOM   1039  HB1 ALA    64      10.244  -5.622  -6.270  1.00  0.00           H  
ATOM   1040  HB2 ALA    64      11.957  -6.029  -5.969  1.00  0.00           H  
ATOM   1041  HB3 ALA    64      11.034  -7.037  -7.117  1.00  0.00           H  
ATOM   1042  C   ALA    64      10.362  -6.365  -3.693  1.00  0.00           C  
ATOM   1043  O   ALA    64      11.304  -6.315  -2.869  1.00  0.00           O  
ATOM   1044  N   MET    65       9.154  -5.788  -3.509  1.00  0.00           N  
ATOM   1045  H   MET    65       8.376  -5.958  -4.131  1.00  0.00           H  
ATOM   1046  CA  MET    65       8.725  -5.021  -2.272  1.00  0.00           C  
ATOM   1047  HA  MET    65       9.532  -4.312  -2.086  1.00  0.00           H  
ATOM   1048  CB  MET    65       7.424  -4.346  -2.410  1.00  0.00           C  
ATOM   1049  HB2 MET    65       7.593  -3.752  -3.308  1.00  0.00           H  
ATOM   1050  HB3 MET    65       6.548  -4.982  -2.538  1.00  0.00           H  
ATOM   1051  CG  MET    65       7.192  -3.412  -1.274  1.00  0.00           C  
ATOM   1052  HG2 MET    65       6.876  -3.978  -0.398  1.00  0.00           H  
ATOM   1053  HG3 MET    65       8.129  -2.925  -1.008  1.00  0.00           H  
ATOM   1054  SD  MET    65       5.861  -2.194  -1.534  1.00  0.00           S  
ATOM   1055  CE  MET    65       4.367  -3.222  -1.952  1.00  0.00           C  
ATOM   1056  HE1 MET    65       4.707  -4.068  -2.550  1.00  0.00           H  
ATOM   1057  HE2 MET    65       3.974  -3.683  -1.046  1.00  0.00           H  
ATOM   1058  HE3 MET    65       3.611  -2.627  -2.466  1.00  0.00           H  
ATOM   1059  C   MET    65       8.647  -5.994  -1.041  1.00  0.00           C  
ATOM   1060  O   MET    65       8.975  -5.607   0.060  1.00  0.00           O  
ATOM   1061  N   ALA    66       8.174  -7.194  -1.249  1.00  0.00           N  
ATOM   1062  H   ALA    66       7.560  -7.321  -2.042  1.00  0.00           H  
ATOM   1063  CA  ALA    66       8.117  -8.241  -0.202  1.00  0.00           C  
ATOM   1064  HA  ALA    66       7.777  -7.746   0.707  1.00  0.00           H  
ATOM   1065  CB  ALA    66       7.160  -9.436  -0.526  1.00  0.00           C  
ATOM   1066  HB1 ALA    66       6.883  -9.874   0.432  1.00  0.00           H  
ATOM   1067  HB2 ALA    66       6.284  -9.073  -1.064  1.00  0.00           H  
ATOM   1068  HB3 ALA    66       7.585 -10.215  -1.159  1.00  0.00           H  
ATOM   1069  C   ALA    66       9.571  -8.714   0.200  1.00  0.00           C  
ATOM   1070  O   ALA    66       9.912  -8.661   1.341  1.00  0.00           O  
ATOM   1071  N   GLU    67      10.407  -9.025  -0.813  1.00  0.00           N  
ATOM   1072  H   GLU    67       9.984  -9.023  -1.730  1.00  0.00           H  
ATOM   1073  CA  GLU    67      11.809  -9.406  -0.688  1.00  0.00           C  
ATOM   1074  HA  GLU    67      11.695 -10.301  -0.077  1.00  0.00           H  
ATOM   1075  CB  GLU    67      12.400  -9.808  -2.082  1.00  0.00           C  
ATOM   1076  HB2 GLU    67      12.213  -9.138  -2.921  1.00  0.00           H  
ATOM   1077  HB3 GLU    67      13.476  -9.729  -1.927  1.00  0.00           H  
ATOM   1078  CG  GLU    67      12.105 -11.254  -2.610  1.00  0.00           C  
ATOM   1079  HG2 GLU    67      11.087 -11.230  -3.000  1.00  0.00           H  
ATOM   1080  HG3 GLU    67      12.766 -11.335  -3.472  1.00  0.00           H  
ATOM   1081  CD  GLU    67      12.230 -12.401  -1.610  1.00  0.00           C  
ATOM   1082  OE1 GLU    67      13.113 -12.251  -0.655  1.00  0.00           O  
ATOM   1083  OE2 GLU    67      11.734 -13.526  -1.820  1.00  0.00           O  
ATOM   1084  C   GLU    67      12.624  -8.368   0.127  1.00  0.00           C  
ATOM   1085  O   GLU    67      13.412  -8.830   0.955  1.00  0.00           O  
ATOM   1086  N   ALA    68      12.519  -7.071  -0.098  1.00  0.00           N  
ATOM   1087  H   ALA    68      11.756  -6.792  -0.698  1.00  0.00           H  
ATOM   1088  CA  ALA    68      13.212  -6.051   0.603  1.00  0.00           C  
ATOM   1089  HA  ALA    68      14.278  -6.276   0.600  1.00  0.00           H  
ATOM   1090  CB  ALA    68      13.029  -4.699  -0.202  1.00  0.00           C  
ATOM   1091  HB1 ALA    68      13.434  -3.888   0.403  1.00  0.00           H  
ATOM   1092  HB2 ALA    68      13.525  -4.698  -1.172  1.00  0.00           H  
ATOM   1093  HB3 ALA    68      11.966  -4.592  -0.417  1.00  0.00           H  
ATOM   1094  C   ALA    68      12.776  -6.058   2.074  1.00  0.00           C  
ATOM   1095  O   ALA    68      13.531  -5.804   2.987  1.00  0.00           O  
ATOM   1096  N   LEU    69      11.443  -6.245   2.375  1.00  0.00           N  
ATOM   1097  H   LEU    69      10.782  -6.432   1.635  1.00  0.00           H  
ATOM   1098  CA  LEU    69      10.876  -6.388   3.691  1.00  0.00           C  
ATOM   1099  HA  LEU    69      11.332  -5.556   4.228  1.00  0.00           H  
ATOM   1100  CB  LEU    69       9.367  -6.183   3.418  1.00  0.00           C  
ATOM   1101  HB2 LEU    69       9.188  -5.246   2.891  1.00  0.00           H  
ATOM   1102  HB3 LEU    69       9.061  -6.971   2.730  1.00  0.00           H  
ATOM   1103  CG  LEU    69       8.430  -6.053   4.659  1.00  0.00           C  
ATOM   1104  HG  LEU    69       8.331  -7.002   5.187  1.00  0.00           H  
ATOM   1105  CD1 LEU    69       8.831  -4.885   5.510  1.00  0.00           C  
ATOM   1106 HD11 LEU    69       8.852  -4.040   4.822  1.00  0.00           H  
ATOM   1107 HD12 LEU    69       8.081  -4.555   6.230  1.00  0.00           H  
ATOM   1108 HD13 LEU    69       9.825  -5.055   5.924  1.00  0.00           H  
ATOM   1109  CD2 LEU    69       7.046  -5.882   4.119  1.00  0.00           C  
ATOM   1110 HD21 LEU    69       6.637  -6.792   3.680  1.00  0.00           H  
ATOM   1111 HD22 LEU    69       6.430  -5.562   4.960  1.00  0.00           H  
ATOM   1112 HD23 LEU    69       7.046  -5.068   3.395  1.00  0.00           H  
ATOM   1113  C   LEU    69      11.272  -7.734   4.526  1.00  0.00           C  
ATOM   1114  O   LEU    69      11.661  -7.736   5.659  1.00  0.00           O  
ATOM   1115  N   LEU    70      11.366  -8.875   3.898  1.00  0.00           N  
ATOM   1116  H   LEU    70      10.984  -8.935   2.965  1.00  0.00           H  
ATOM   1117  CA  LEU    70      11.934 -10.112   4.443  1.00  0.00           C  
ATOM   1118  HA  LEU    70      11.502 -10.352   5.415  1.00  0.00           H  
ATOM   1119  CB  LEU    70      11.701 -11.371   3.465  1.00  0.00           C  
ATOM   1120  HB2 LEU    70      11.689 -11.249   2.382  1.00  0.00           H  
ATOM   1121  HB3 LEU    70      12.506 -12.095   3.593  1.00  0.00           H  
ATOM   1122  CG  LEU    70      10.409 -12.135   3.743  1.00  0.00           C  
ATOM   1123  HG  LEU    70      10.177 -12.794   2.907  1.00  0.00           H  
ATOM   1124  CD1 LEU    70      10.683 -13.138   4.892  1.00  0.00           C  
ATOM   1125 HD11 LEU    70      10.719 -12.640   5.861  1.00  0.00           H  
ATOM   1126 HD12 LEU    70       9.842 -13.832   4.922  1.00  0.00           H  
ATOM   1127 HD13 LEU    70      11.527 -13.783   4.647  1.00  0.00           H  
ATOM   1128  CD2 LEU    70       9.165 -11.272   4.032  1.00  0.00           C  
ATOM   1129 HD21 LEU    70       9.040 -10.621   3.167  1.00  0.00           H  
ATOM   1130 HD22 LEU    70       8.242 -11.849   4.096  1.00  0.00           H  
ATOM   1131 HD23 LEU    70       9.287 -10.587   4.870  1.00  0.00           H  
ATOM   1132  C   LEU    70      13.435  -9.888   4.778  1.00  0.00           C  
ATOM   1133  O   LEU    70      13.864 -10.425   5.820  1.00  0.00           O  
ATOM   1134  N   ASP    71      14.048  -8.971   4.014  1.00  0.00           N  
ATOM   1135  H   ASP    71      13.524  -8.536   3.269  1.00  0.00           H  
ATOM   1136  CA  ASP    71      15.418  -8.553   4.367  1.00  0.00           C  
ATOM   1137  HA  ASP    71      16.065  -9.353   4.726  1.00  0.00           H  
ATOM   1138  CB  ASP    71      16.112  -8.089   3.126  1.00  0.00           C  
ATOM   1139  HB2 ASP    71      16.156  -8.849   2.347  1.00  0.00           H  
ATOM   1140  HB3 ASP    71      15.618  -7.184   2.774  1.00  0.00           H  
ATOM   1141  CG  ASP    71      17.594  -7.686   3.483  1.00  0.00           C  
ATOM   1142  OD1 ASP    71      18.368  -8.508   3.910  1.00  0.00           O  
ATOM   1143  OD2 ASP    71      17.766  -6.470   3.346  1.00  0.00           O  
ATOM   1144  C   ASP    71      15.447  -7.613   5.592  1.00  0.00           C  
ATOM   1145  O   ASP    71      16.338  -7.689   6.500  1.00  0.00           O  
ATOM   1146  N   LYS    72      14.430  -6.719   5.637  1.00  0.00           N  
ATOM   1147  H   LYS    72      13.759  -6.784   4.885  1.00  0.00           H  
ATOM   1148  CA  LYS    72      14.215  -5.729   6.691  1.00  0.00           C  
ATOM   1149  HA  LYS    72      15.141  -5.177   6.854  1.00  0.00           H  
ATOM   1150  CB  LYS    72      13.208  -4.681   6.235  1.00  0.00           C  
ATOM   1151  HB2 LYS    72      13.402  -4.373   5.207  1.00  0.00           H  
ATOM   1152  HB3 LYS    72      12.235  -5.172   6.228  1.00  0.00           H  
ATOM   1153  CG  LYS    72      13.382  -3.363   6.992  1.00  0.00           C  
ATOM   1154  HG2 LYS    72      12.800  -2.643   6.417  1.00  0.00           H  
ATOM   1155  HG3 LYS    72      12.812  -3.371   7.922  1.00  0.00           H  
ATOM   1156  CD  LYS    72      14.802  -2.656   7.177  1.00  0.00           C  
ATOM   1157  HD2 LYS    72      15.469  -3.257   7.796  1.00  0.00           H  
ATOM   1158  HD3 LYS    72      15.178  -2.601   6.156  1.00  0.00           H  
ATOM   1159  CE  LYS    72      14.568  -1.199   7.679  1.00  0.00           C  
ATOM   1160  HE2 LYS    72      13.792  -0.778   7.039  1.00  0.00           H  
ATOM   1161  HE3 LYS    72      14.275  -1.210   8.729  1.00  0.00           H  
ATOM   1162  NZ  LYS    72      15.762  -0.348   7.480  1.00  0.00           N  
ATOM   1163  HZ1 LYS    72      15.596   0.610   7.752  1.00  0.00           H  
ATOM   1164  HZ2 LYS    72      16.541  -0.804   7.933  1.00  0.00           H  
ATOM   1165  HZ3 LYS    72      15.854  -0.309   6.475  1.00  0.00           H  
ATOM   1166  C   LYS    72      13.910  -6.322   8.021  1.00  0.00           C  
ATOM   1167  O   LYS    72      14.306  -5.690   8.999  1.00  0.00           O  
ATOM   1168  N   GLY    73      13.404  -7.586   8.150  1.00  0.00           N  
ATOM   1169  H   GLY    73      13.434  -8.209   7.355  1.00  0.00           H  
ATOM   1170  CA  GLY    73      13.239  -8.142   9.487  1.00  0.00           C  
ATOM   1171  HA2 GLY    73      14.213  -8.373   9.918  1.00  0.00           H  
ATOM   1172  HA3 GLY    73      12.819  -7.358  10.118  1.00  0.00           H  
ATOM   1173  C   GLY    73      12.294  -9.290   9.622  1.00  0.00           C  
ATOM   1174  O   GLY    73      11.740  -9.794   8.610  1.00  0.00           O  
ATOM   1175  N   ASN    74      11.924  -9.595  10.842  1.00  0.00           N  
ATOM   1176  H   ASN    74      12.224  -9.044  11.633  1.00  0.00           H  
ATOM   1177  CA  ASN    74      10.937 -10.711  11.056  1.00  0.00           C  
ATOM   1178  HA  ASN    74      11.139 -11.351  10.197  1.00  0.00           H  
ATOM   1179  CB  ASN    74      11.243 -11.356  12.441  1.00  0.00           C  
ATOM   1180  HB2 ASN    74      12.309 -11.501  12.615  1.00  0.00           H  
ATOM   1181  HB3 ASN    74      10.894 -10.593  13.136  1.00  0.00           H  
ATOM   1182  CG  ASN    74      10.598 -12.806  12.452  1.00  0.00           C  
ATOM   1183  OD1 ASN    74       9.940 -13.201  11.492  1.00  0.00           O  
ATOM   1184  ND2 ASN    74      10.763 -13.624  13.485  1.00  0.00           N  
ATOM   1185 HD21 ASN    74      10.537 -14.600  13.357  1.00  0.00           H  
ATOM   1186 HD22 ASN    74      11.180 -13.186  14.294  1.00  0.00           H  
ATOM   1187  C   ASN    74       9.448 -10.256  10.963  1.00  0.00           C  
ATOM   1188  O   ASN    74       8.580 -10.584  11.739  1.00  0.00           O  
ATOM   1189  N   TYR    75       9.134  -9.555   9.873  1.00  0.00           N  
ATOM   1190  H   TYR    75       9.937  -9.236   9.351  1.00  0.00           H  
ATOM   1191  CA  TYR    75       7.875  -9.262   9.268  1.00  0.00           C  
ATOM   1192  HA  TYR    75       7.232  -8.708   9.952  1.00  0.00           H  
ATOM   1193  CB  TYR    75       8.051  -8.356   8.074  1.00  0.00           C  
ATOM   1194  HB2 TYR    75       8.740  -8.893   7.423  1.00  0.00           H  
ATOM   1195  HB3 TYR    75       7.064  -8.245   7.625  1.00  0.00           H  
ATOM   1196  CG  TYR    75       8.587  -7.040   8.485  1.00  0.00           C  
ATOM   1197  CD1 TYR    75       9.957  -6.753   8.367  1.00  0.00           C  
ATOM   1198  HD1 TYR    75      10.594  -7.446   7.838  1.00  0.00           H  
ATOM   1199  CE1 TYR    75      10.408  -5.520   8.792  1.00  0.00           C  
ATOM   1200  HE1 TYR    75      11.455  -5.263   8.729  1.00  0.00           H  
ATOM   1201  CZ  TYR    75       9.564  -4.555   9.341  1.00  0.00           C  
ATOM   1202  OH  TYR    75      10.067  -3.418   9.863  1.00  0.00           O  
ATOM   1203  HH  TYR    75      11.025  -3.358   9.878  1.00  0.00           H  
ATOM   1204  CE2 TYR    75       8.252  -4.903   9.526  1.00  0.00           C  
ATOM   1205  HE2 TYR    75       7.609  -4.349  10.194  1.00  0.00           H  
ATOM   1206  CD2 TYR    75       7.791  -6.123   9.053  1.00  0.00           C  
ATOM   1207  HD2 TYR    75       6.821  -6.511   9.324  1.00  0.00           H  
ATOM   1208  C   TYR    75       7.118 -10.390   8.698  1.00  0.00           C  
ATOM   1209  O   TYR    75       7.728 -11.156   7.941  1.00  0.00           O  
ATOM   1210  N   LEU    76       5.834 -10.455   8.927  1.00  0.00           N  
ATOM   1211  H   LEU    76       5.446  -9.757   9.545  1.00  0.00           H  
ATOM   1212  CA  LEU    76       4.906 -11.539   8.492  1.00  0.00           C  
ATOM   1213  HA  LEU    76       5.475 -12.294   7.949  1.00  0.00           H  
ATOM   1214  CB  LEU    76       4.113 -12.071   9.702  1.00  0.00           C  
ATOM   1215  HB2 LEU    76       4.787 -12.138  10.556  1.00  0.00           H  
ATOM   1216  HB3 LEU    76       3.310 -11.408  10.023  1.00  0.00           H  
ATOM   1217  CG  LEU    76       3.641 -13.516   9.661  1.00  0.00           C  
ATOM   1218  HG  LEU    76       4.548 -14.121   9.662  1.00  0.00           H  
ATOM   1219  CD1 LEU    76       2.794 -13.887  10.843  1.00  0.00           C  
ATOM   1220 HD11 LEU    76       1.747 -13.587  10.829  1.00  0.00           H  
ATOM   1221 HD12 LEU    76       2.745 -14.976  10.842  1.00  0.00           H  
ATOM   1222 HD13 LEU    76       3.256 -13.624  11.795  1.00  0.00           H  
ATOM   1223  CD2 LEU    76       2.800 -13.911   8.421  1.00  0.00           C  
ATOM   1224 HD21 LEU    76       2.455 -14.945   8.443  1.00  0.00           H  
ATOM   1225 HD22 LEU    76       1.875 -13.338   8.474  1.00  0.00           H  
ATOM   1226 HD23 LEU    76       3.299 -13.710   7.473  1.00  0.00           H  
ATOM   1227  C   LEU    76       3.896 -10.968   7.458  1.00  0.00           C  
ATOM   1228  O   LEU    76       2.960 -10.261   7.830  1.00  0.00           O  
ATOM   1229  N   VAL    77       4.126 -11.244   6.191  1.00  0.00           N  
ATOM   1230  H   VAL    77       4.861 -11.929   6.091  1.00  0.00           H  
ATOM   1231  CA  VAL    77       3.581 -10.429   5.033  1.00  0.00           C  
ATOM   1232  HA  VAL    77       3.232  -9.474   5.426  1.00  0.00           H  
ATOM   1233  CB  VAL    77       4.811 -10.029   4.130  1.00  0.00           C  
ATOM   1234  HB  VAL    77       5.182 -10.944   3.669  1.00  0.00           H  
ATOM   1235  CG1 VAL    77       4.398  -9.033   2.960  1.00  0.00           C  
ATOM   1236 HG11 VAL    77       4.112  -8.050   3.334  1.00  0.00           H  
ATOM   1237 HG12 VAL    77       5.186  -8.808   2.242  1.00  0.00           H  
ATOM   1238 HG13 VAL    77       3.540  -9.524   2.500  1.00  0.00           H  
ATOM   1239  CG2 VAL    77       5.904  -9.386   4.976  1.00  0.00           C  
ATOM   1240 HG21 VAL    77       6.185 -10.024   5.814  1.00  0.00           H  
ATOM   1241 HG22 VAL    77       6.814  -9.164   4.420  1.00  0.00           H  
ATOM   1242 HG23 VAL    77       5.593  -8.435   5.409  1.00  0.00           H  
ATOM   1243  C   VAL    77       2.542 -11.248   4.354  1.00  0.00           C  
ATOM   1244  O   VAL    77       2.827 -12.239   3.681  1.00  0.00           O  
ATOM   1245  N   ILE    78       1.251 -10.876   4.537  1.00  0.00           N  
ATOM   1246  H   ILE    78       1.166  -9.936   4.897  1.00  0.00           H  
ATOM   1247  CA  ILE    78       0.095 -11.392   3.899  1.00  0.00           C  
ATOM   1248  HA  ILE    78       0.363 -12.416   3.641  1.00  0.00           H  
ATOM   1249  CB  ILE    78      -1.150 -11.477   4.794  1.00  0.00           C  
ATOM   1250  HB  ILE    78      -1.449 -10.469   5.080  1.00  0.00           H  
ATOM   1251  CG2 ILE    78      -2.262 -12.117   4.001  1.00  0.00           C  
ATOM   1252 HG21 ILE    78      -1.878 -13.050   3.588  1.00  0.00           H  
ATOM   1253 HG22 ILE    78      -3.041 -11.999   4.754  1.00  0.00           H  
ATOM   1254 HG23 ILE    78      -2.540 -11.570   3.100  1.00  0.00           H  
ATOM   1255  CG1 ILE    78      -0.843 -12.215   6.169  1.00  0.00           C  
ATOM   1256 HG12 ILE    78      -0.871 -13.292   6.002  1.00  0.00           H  
ATOM   1257 HG13 ILE    78       0.096 -12.043   6.695  1.00  0.00           H  
ATOM   1258  CD1 ILE    78      -1.953 -12.021   7.190  1.00  0.00           C  
ATOM   1259 HD11 ILE    78      -2.855 -12.494   6.803  1.00  0.00           H  
ATOM   1260 HD12 ILE    78      -1.582 -12.568   8.056  1.00  0.00           H  
ATOM   1261 HD13 ILE    78      -2.079 -10.962   7.415  1.00  0.00           H  
ATOM   1262  C   ILE    78      -0.130 -10.516   2.650  1.00  0.00           C  
ATOM   1263  O   ILE    78      -0.482  -9.364   2.795  1.00  0.00           O  
ATOM   1264  N   LEU    79       0.090 -10.954   1.399  1.00  0.00           N  
ATOM   1265  H   LEU    79       0.259 -11.947   1.320  1.00  0.00           H  
ATOM   1266  CA  LEU    79      -0.356 -10.317   0.198  1.00  0.00           C  
ATOM   1267  HA  LEU    79      -0.247  -9.242   0.339  1.00  0.00           H  
ATOM   1268  CB  LEU    79       0.508 -10.796  -1.043  1.00  0.00           C  
ATOM   1269  HB2 LEU    79       0.143 -11.733  -1.463  1.00  0.00           H  
ATOM   1270  HB3 LEU    79       0.491  -9.975  -1.760  1.00  0.00           H  
ATOM   1271  CG  LEU    79       2.057 -11.073  -0.758  1.00  0.00           C  
ATOM   1272  HG  LEU    79       2.185 -11.812   0.033  1.00  0.00           H  
ATOM   1273  CD1 LEU    79       2.875 -11.482  -2.017  1.00  0.00           C  
ATOM   1274 HD11 LEU    79       2.284 -12.195  -2.592  1.00  0.00           H  
ATOM   1275 HD12 LEU    79       3.226 -10.595  -2.543  1.00  0.00           H  
ATOM   1276 HD13 LEU    79       3.783 -12.036  -1.777  1.00  0.00           H  
ATOM   1277  CD2 LEU    79       2.843  -9.809  -0.246  1.00  0.00           C  
ATOM   1278 HD21 LEU    79       3.852 -10.049   0.090  1.00  0.00           H  
ATOM   1279 HD22 LEU    79       2.925  -9.053  -1.028  1.00  0.00           H  
ATOM   1280 HD23 LEU    79       2.203  -9.504   0.582  1.00  0.00           H  
ATOM   1281  C   LEU    79      -1.819 -10.814   0.069  1.00  0.00           C  
ATOM   1282  O   LEU    79      -2.228 -11.958   0.282  1.00  0.00           O  
ATOM   1283  N   ILE    80      -2.711  -9.868  -0.194  1.00  0.00           N  
ATOM   1284  H   ILE    80      -2.323  -8.950  -0.359  1.00  0.00           H  
ATOM   1285  CA  ILE    80      -4.133 -10.057  -0.265  1.00  0.00           C  
ATOM   1286  HA  ILE    80      -4.360 -11.083   0.024  1.00  0.00           H  
ATOM   1287  CB  ILE    80      -4.978  -9.037   0.521  1.00  0.00           C  
ATOM   1288  HB  ILE    80      -4.616  -8.048   0.242  1.00  0.00           H  
ATOM   1289  CG2 ILE    80      -6.472  -9.298   0.332  1.00  0.00           C  
ATOM   1290 HG21 ILE    80      -6.981  -8.541   0.928  1.00  0.00           H  
ATOM   1291 HG22 ILE    80      -6.752  -9.078  -0.698  1.00  0.00           H  
ATOM   1292 HG23 ILE    80      -6.738 -10.333   0.548  1.00  0.00           H  
ATOM   1293  CG1 ILE    80      -4.660  -9.134   2.026  1.00  0.00           C  
ATOM   1294 HG12 ILE    80      -3.588  -9.316   2.099  1.00  0.00           H  
ATOM   1295 HG13 ILE    80      -4.850  -8.147   2.449  1.00  0.00           H  
ATOM   1296  CD1 ILE    80      -5.363 -10.214   2.867  1.00  0.00           C  
ATOM   1297 HD11 ILE    80      -5.211 -10.083   3.939  1.00  0.00           H  
ATOM   1298 HD12 ILE    80      -6.431 -10.088   2.688  1.00  0.00           H  
ATOM   1299 HD13 ILE    80      -5.039 -11.213   2.576  1.00  0.00           H  
ATOM   1300  C   ILE    80      -4.505 -10.007  -1.768  1.00  0.00           C  
ATOM   1301  O   ILE    80      -4.671  -8.917  -2.258  1.00  0.00           O  
ATOM   1302  N   ASP    81      -4.449 -11.090  -2.542  1.00  0.00           N  
ATOM   1303  H   ASP    81      -4.350 -12.020  -2.160  1.00  0.00           H  
ATOM   1304  CA  ASP    81      -4.736 -10.983  -3.995  1.00  0.00           C  
ATOM   1305  HA  ASP    81      -4.437 -10.017  -4.400  1.00  0.00           H  
ATOM   1306  CB  ASP    81      -3.840 -11.995  -4.730  1.00  0.00           C  
ATOM   1307  HB2 ASP    81      -2.810 -11.732  -4.486  1.00  0.00           H  
ATOM   1308  HB3 ASP    81      -4.101 -12.987  -4.361  1.00  0.00           H  
ATOM   1309  CG  ASP    81      -3.969 -11.891  -6.274  1.00  0.00           C  
ATOM   1310  OD1 ASP    81      -3.037 -11.365  -6.973  1.00  0.00           O  
ATOM   1311  OD2 ASP    81      -4.967 -12.484  -6.768  1.00  0.00           O  
ATOM   1312  C   ASP    81      -6.174 -11.250  -4.342  1.00  0.00           C  
ATOM   1313  O   ASP    81      -6.820 -12.212  -3.911  1.00  0.00           O  
ATOM   1314  N   TRP    82      -6.785 -10.355  -5.175  1.00  0.00           N  
ATOM   1315  H   TRP    82      -6.226  -9.583  -5.511  1.00  0.00           H  
ATOM   1316  CA  TRP    82      -8.232 -10.286  -5.563  1.00  0.00           C  
ATOM   1317  HA  TRP    82      -8.727 -11.239  -5.377  1.00  0.00           H  
ATOM   1318  CB  TRP    82      -8.867  -9.150  -4.661  1.00  0.00           C  
ATOM   1319  HB2 TRP    82      -9.908  -9.093  -4.982  1.00  0.00           H  
ATOM   1320  HB3 TRP    82      -8.695  -9.518  -3.650  1.00  0.00           H  
ATOM   1321  CG  TRP    82      -8.296  -7.702  -4.668  1.00  0.00           C  
ATOM   1322  CD1 TRP    82      -7.084  -7.314  -4.168  1.00  0.00           C  
ATOM   1323  HD1 TRP    82      -6.291  -7.885  -3.709  1.00  0.00           H  
ATOM   1324  NE1 TRP    82      -6.984  -5.946  -4.293  1.00  0.00           N  
ATOM   1325  HE1 TRP    82      -6.132  -5.493  -3.996  1.00  0.00           H  
ATOM   1326  CE2 TRP    82      -8.022  -5.317  -4.823  1.00  0.00           C  
ATOM   1327  CZ2 TRP    82      -8.339  -4.005  -5.185  1.00  0.00           C  
ATOM   1328  HZ2 TRP    82      -7.580  -3.258  -5.005  1.00  0.00           H  
ATOM   1329  CH2 TRP    82      -9.595  -3.699  -5.698  1.00  0.00           C  
ATOM   1330  HH2 TRP    82      -9.894  -2.669  -5.820  1.00  0.00           H  
ATOM   1331  CZ3 TRP    82     -10.564  -4.714  -5.955  1.00  0.00           C  
ATOM   1332  HZ3 TRP    82     -11.476  -4.384  -6.430  1.00  0.00           H  
ATOM   1333  CE3 TRP    82     -10.123  -6.054  -5.752  1.00  0.00           C  
ATOM   1334  HE3 TRP    82     -10.769  -6.809  -6.176  1.00  0.00           H  
ATOM   1335  CD2 TRP    82      -8.886  -6.411  -5.056  1.00  0.00           C  
ATOM   1336  C   TRP    82      -8.379 -10.118  -7.106  1.00  0.00           C  
ATOM   1337  O   TRP    82      -9.190  -9.274  -7.591  1.00  0.00           O  
ATOM   1338  N   ARG    83      -7.570 -10.786  -7.891  1.00  0.00           N  
ATOM   1339  H   ARG    83      -6.909 -11.370  -7.399  1.00  0.00           H  
ATOM   1340  CA  ARG    83      -7.413 -10.676  -9.366  1.00  0.00           C  
ATOM   1341  HA  ARG    83      -7.072  -9.703  -9.720  1.00  0.00           H  
ATOM   1342  CB  ARG    83      -6.217 -11.594  -9.816  1.00  0.00           C  
ATOM   1343  HB2 ARG    83      -5.960 -11.302 -10.834  1.00  0.00           H  
ATOM   1344  HB3 ARG    83      -5.427 -11.390  -9.093  1.00  0.00           H  
ATOM   1345  CG  ARG    83      -6.570 -13.136  -9.796  1.00  0.00           C  
ATOM   1346  HG2 ARG    83      -6.709 -13.296  -8.727  1.00  0.00           H  
ATOM   1347  HG3 ARG    83      -7.448 -13.364 -10.400  1.00  0.00           H  
ATOM   1348  CD  ARG    83      -5.323 -13.814 -10.271  1.00  0.00           C  
ATOM   1349  HD2 ARG    83      -5.431 -14.881 -10.462  1.00  0.00           H  
ATOM   1350  HD3 ARG    83      -4.946 -13.314 -11.163  1.00  0.00           H  
ATOM   1351  NE  ARG    83      -4.298 -13.741  -9.260  1.00  0.00           N  
ATOM   1352  HE  ARG    83      -4.508 -13.110  -8.500  1.00  0.00           H  
ATOM   1353  CZ  ARG    83      -2.999 -13.925  -9.510  1.00  0.00           C  
ATOM   1354  NH1 ARG    83      -2.491 -14.513 -10.545  1.00  0.00           N  
ATOM   1355 HH11 ARG    83      -3.048 -15.119 -11.130  1.00  0.00           H  
ATOM   1356 HH12 ARG    83      -1.501 -14.685 -10.647  1.00  0.00           H  
ATOM   1357  NH2 ARG    83      -2.186 -13.404  -8.644  1.00  0.00           N  
ATOM   1358 HH21 ARG    83      -2.528 -12.729  -7.975  1.00  0.00           H  
ATOM   1359 HH22 ARG    83      -1.194 -13.453  -8.827  1.00  0.00           H  
ATOM   1360  C   ARG    83      -8.830 -10.874 -10.046  1.00  0.00           C  
ATOM   1361  O   ARG    83      -9.018 -10.251 -11.045  1.00  0.00           O  
ATOM   1362  N   VAL    84      -9.813 -11.702  -9.535  1.00  0.00           N  
ATOM   1363  H   VAL    84      -9.647 -12.172  -8.657  1.00  0.00           H  
ATOM   1364  CA  VAL    84     -11.049 -11.878 -10.196  1.00  0.00           C  
ATOM   1365  HA  VAL    84     -10.812 -11.849 -11.259  1.00  0.00           H  
ATOM   1366  CB  VAL    84     -11.638 -13.230  -9.772  1.00  0.00           C  
ATOM   1367  HB  VAL    84     -12.196 -13.110  -8.844  1.00  0.00           H  
ATOM   1368  CG1 VAL    84     -12.726 -13.738 -10.756  1.00  0.00           C  
ATOM   1369 HG11 VAL    84     -13.509 -13.028 -11.024  1.00  0.00           H  
ATOM   1370 HG12 VAL    84     -12.245 -14.067 -11.677  1.00  0.00           H  
ATOM   1371 HG13 VAL    84     -13.190 -14.593 -10.265  1.00  0.00           H  
ATOM   1372  CG2 VAL    84     -10.628 -14.384  -9.614  1.00  0.00           C  
ATOM   1373 HG21 VAL    84     -10.040 -14.569 -10.513  1.00  0.00           H  
ATOM   1374 HG22 VAL    84      -9.859 -14.120  -8.888  1.00  0.00           H  
ATOM   1375 HG23 VAL    84     -11.168 -15.230  -9.189  1.00  0.00           H  
ATOM   1376  C   VAL    84     -11.925 -10.650  -9.946  1.00  0.00           C  
ATOM   1377  O   VAL    84     -12.350 -10.013 -10.922  1.00  0.00           O  
ATOM   1378  N   ALA    85     -12.133 -10.223  -8.696  1.00  0.00           N  
ATOM   1379  H   ALA    85     -11.668 -10.670  -7.919  1.00  0.00           H  
ATOM   1380  CA  ALA    85     -12.906  -9.029  -8.424  1.00  0.00           C  
ATOM   1381  HA  ALA    85     -13.900  -9.119  -8.862  1.00  0.00           H  
ATOM   1382  CB  ALA    85     -13.062  -8.978  -6.906  1.00  0.00           C  
ATOM   1383  HB1 ALA    85     -13.407  -9.910  -6.459  1.00  0.00           H  
ATOM   1384  HB2 ALA    85     -12.065  -8.833  -6.491  1.00  0.00           H  
ATOM   1385  HB3 ALA    85     -13.846  -8.280  -6.612  1.00  0.00           H  
ATOM   1386  C   ALA    85     -12.253  -7.750  -8.949  1.00  0.00           C  
ATOM   1387  O   ALA    85     -12.923  -6.807  -9.344  1.00  0.00           O  
ATOM   1388  N   ALA    86     -10.933  -7.719  -9.014  1.00  0.00           N  
ATOM   1389  H   ALA    86     -10.340  -8.464  -8.678  1.00  0.00           H  
ATOM   1390  CA  ALA    86     -10.191  -6.586  -9.640  1.00  0.00           C  
ATOM   1391  HA  ALA    86     -10.706  -5.671  -9.348  1.00  0.00           H  
ATOM   1392  CB  ALA    86      -8.822  -6.485  -9.001  1.00  0.00           C  
ATOM   1393  HB1 ALA    86      -8.346  -7.437  -9.237  1.00  0.00           H  
ATOM   1394  HB2 ALA    86      -8.206  -5.673  -9.388  1.00  0.00           H  
ATOM   1395  HB3 ALA    86      -8.863  -6.469  -7.912  1.00  0.00           H  
ATOM   1396  C   ALA    86     -10.077  -6.553 -11.141  1.00  0.00           C  
ATOM   1397  O   ALA    86      -9.424  -5.675 -11.711  1.00  0.00           O  
ATOM   1398  N   CYX    87     -10.728  -7.508 -11.855  1.00  0.00           N  
ATOM   1399  H   CYX    87     -11.262  -8.166 -11.306  1.00  0.00           H  
ATOM   1400  CA  CYX    87     -10.859  -7.598 -13.317  1.00  0.00           C  
ATOM   1401  HA  CYX    87     -11.655  -8.318 -13.507  1.00  0.00           H  
ATOM   1402  CB  CYX    87     -11.394  -6.261 -13.880  1.00  0.00           C  
ATOM   1403  HB2 CYX    87     -10.624  -5.508 -13.713  1.00  0.00           H  
ATOM   1404  HB3 CYX    87     -11.607  -6.290 -14.949  1.00  0.00           H  
ATOM   1405  SG  CYX    87     -12.892  -5.661 -13.041  1.00  0.00           S  
ATOM   1406  C   CYX    87      -9.555  -8.082 -14.048  1.00  0.00           C  
ATOM   1407  O   CYX    87      -9.532  -8.230 -15.297  1.00  0.00           O  
ATOM   1408  N   THR    88      -8.548  -8.544 -13.412  1.00  0.00           N  
ATOM   1409  H   THR    88      -8.574  -8.519 -12.403  1.00  0.00           H  
ATOM   1410  CA  THR    88      -7.324  -9.037 -14.005  1.00  0.00           C  
ATOM   1411  HA  THR    88      -6.720  -8.382 -14.634  1.00  0.00           H  
ATOM   1412  CB  THR    88      -6.363  -9.414 -12.851  1.00  0.00           C  
ATOM   1413  HB  THR    88      -6.759 -10.284 -12.328  1.00  0.00           H  
ATOM   1414  CG2 THR    88      -4.871  -9.599 -13.099  1.00  0.00           C  
ATOM   1415 HG21 THR    88      -4.463  -8.826 -13.751  1.00  0.00           H  
ATOM   1416 HG22 THR    88      -4.291  -9.658 -12.178  1.00  0.00           H  
ATOM   1417 HG23 THR    88      -4.807 -10.563 -13.604  1.00  0.00           H  
ATOM   1418  OG1 THR    88      -6.408  -8.393 -11.894  1.00  0.00           O  
ATOM   1419  HG1 THR    88      -5.836  -8.700 -11.187  1.00  0.00           H  
ATOM   1420  C   THR    88      -7.425 -10.307 -14.845  1.00  0.00           C  
ATOM   1421  O   THR    88      -6.671 -10.410 -15.892  1.00  0.00           O  
ATOM   1422  N   ASN    89      -8.332 -11.242 -14.491  1.00  0.00           N  
ATOM   1423  H   ASN    89      -8.977 -11.009 -13.749  1.00  0.00           H  
ATOM   1424  CA  ASN    89      -8.682 -12.428 -15.170  1.00  0.00           C  
ATOM   1425  HA  ASN    89      -7.786 -12.759 -15.695  1.00  0.00           H  
ATOM   1426  CB  ASN    89      -9.191 -13.558 -14.224  1.00  0.00           C  
ATOM   1427  HB2 ASN    89      -9.850 -13.212 -13.427  1.00  0.00           H  
ATOM   1428  HB3 ASN    89      -9.794 -14.313 -14.728  1.00  0.00           H  
ATOM   1429  CG  ASN    89      -8.077 -14.307 -13.586  1.00  0.00           C  
ATOM   1430  OD1 ASN    89      -6.851 -13.927 -13.646  1.00  0.00           O  
ATOM   1431  ND2 ASN    89      -8.417 -15.351 -12.843  1.00  0.00           N  
ATOM   1432 HD21 ASN    89      -7.756 -15.892 -12.302  1.00  0.00           H  
ATOM   1433 HD22 ASN    89      -9.362 -15.706 -12.826  1.00  0.00           H  
ATOM   1434  C   ASN    89      -9.644 -12.183 -16.371  1.00  0.00           C  
ATOM   1435  O   ASN    89      -9.785 -13.119 -17.162  1.00  0.00           O  
ATOM   1436  N   GLU    90     -10.251 -11.061 -16.479  1.00  0.00           N  
ATOM   1437  H   GLU    90     -10.231 -10.497 -15.642  1.00  0.00           H  
ATOM   1438  CA  GLU    90     -11.161 -10.820 -17.614  1.00  0.00           C  
ATOM   1439  HA  GLU    90     -11.778 -11.717 -17.661  1.00  0.00           H  
ATOM   1440  CB  GLU    90     -11.931  -9.539 -17.285  1.00  0.00           C  
ATOM   1441  HB2 GLU    90     -11.224  -8.709 -17.270  1.00  0.00           H  
ATOM   1442  HB3 GLU    90     -12.583  -9.210 -18.094  1.00  0.00           H  
ATOM   1443  CG  GLU    90     -12.778  -9.654 -16.008  1.00  0.00           C  
ATOM   1444  HG2 GLU    90     -12.147  -9.602 -15.121  1.00  0.00           H  
ATOM   1445  HG3 GLU    90     -13.476  -8.819 -15.949  1.00  0.00           H  
ATOM   1446  CD  GLU    90     -13.668 -10.847 -16.021  1.00  0.00           C  
ATOM   1447  OE1 GLU    90     -13.674 -11.589 -15.007  1.00  0.00           O  
ATOM   1448  OE2 GLU    90     -14.401 -11.232 -16.988  1.00  0.00           O  
ATOM   1449  C   GLU    90     -10.472 -10.612 -18.936  1.00  0.00           C  
ATOM   1450  O   GLU    90      -9.216 -10.668 -19.009  1.00  0.00           O  
ATOM   1451  N   MET    91     -11.114 -10.437 -20.010  1.00  0.00           N  
ATOM   1452  H   MET    91     -12.118 -10.545 -19.974  1.00  0.00           H  
ATOM   1453  CA  MET    91     -10.656 -10.332 -21.365  1.00  0.00           C  
ATOM   1454  HA  MET    91      -9.986 -11.191 -21.387  1.00  0.00           H  
ATOM   1455  CB  MET    91     -11.791 -10.363 -22.449  1.00  0.00           C  
ATOM   1456  HB2 MET    91     -12.483 -11.170 -22.205  1.00  0.00           H  
ATOM   1457  HB3 MET    91     -12.314  -9.427 -22.255  1.00  0.00           H  
ATOM   1458  CG  MET    91     -11.210 -10.479 -23.892  1.00  0.00           C  
ATOM   1459  HG2 MET    91     -10.660  -9.552 -24.054  1.00  0.00           H  
ATOM   1460  HG3 MET    91     -10.530 -11.328 -23.964  1.00  0.00           H  
ATOM   1461  SD  MET    91     -12.430 -10.580 -25.175  1.00  0.00           S  
ATOM   1462  CE  MET    91     -13.381 -12.065 -24.845  1.00  0.00           C  
ATOM   1463  HE1 MET    91     -13.512 -12.489 -25.841  1.00  0.00           H  
ATOM   1464  HE2 MET    91     -12.770 -12.695 -24.198  1.00  0.00           H  
ATOM   1465  HE3 MET    91     -14.330 -11.840 -24.357  1.00  0.00           H  
ATOM   1466  C   MET    91      -9.798  -9.106 -21.508  1.00  0.00           C  
ATOM   1467  O   MET    91     -10.112  -8.074 -20.891  1.00  0.00           O  
ATOM   1468  N   ALA    92      -8.681  -9.234 -22.206  1.00  0.00           N  
ATOM   1469  H   ALA    92      -8.555 -10.153 -22.606  1.00  0.00           H  
ATOM   1470  CA  ALA    92      -7.777  -8.199 -22.546  1.00  0.00           C  
ATOM   1471  HA  ALA    92      -7.341  -7.748 -21.654  1.00  0.00           H  
ATOM   1472  CB  ALA    92      -6.689  -8.790 -23.446  1.00  0.00           C  
ATOM   1473  HB1 ALA    92      -5.994  -8.103 -23.928  1.00  0.00           H  
ATOM   1474  HB2 ALA    92      -6.125  -9.289 -22.658  1.00  0.00           H  
ATOM   1475  HB3 ALA    92      -7.054  -9.474 -24.212  1.00  0.00           H  
ATOM   1476  C   ALA    92      -8.462  -6.976 -23.244  1.00  0.00           C  
ATOM   1477  O   ALA    92      -9.198  -7.045 -24.270  1.00  0.00           O  
ATOM   1478  N   GLY    93      -8.222  -5.776 -22.704  1.00  0.00           N  
ATOM   1479  H   GLY    93      -7.791  -5.794 -21.791  1.00  0.00           H  
ATOM   1480  CA  GLY    93      -8.703  -4.491 -23.202  1.00  0.00           C  
ATOM   1481  HA2 GLY    93      -7.989  -3.701 -22.969  1.00  0.00           H  
ATOM   1482  HA3 GLY    93      -8.673  -4.552 -24.290  1.00  0.00           H  
ATOM   1483  C   GLY    93     -10.089  -4.160 -22.709  1.00  0.00           C  
ATOM   1484  O   GLY    93     -10.308  -3.063 -22.134  1.00  0.00           O  
ATOM   1485  N   VAL    94     -10.978  -5.117 -22.848  1.00  0.00           N  
ATOM   1486  H   VAL    94     -10.837  -5.949 -23.403  1.00  0.00           H  
ATOM   1487  CA  VAL    94     -12.356  -5.116 -22.199  1.00  0.00           C  
ATOM   1488  HA  VAL    94     -12.948  -4.312 -22.636  1.00  0.00           H  
ATOM   1489  CB  VAL    94     -13.011  -6.464 -22.540  1.00  0.00           C  
ATOM   1490  HB  VAL    94     -12.300  -7.169 -22.109  1.00  0.00           H  
ATOM   1491  CG1 VAL    94     -14.439  -6.581 -21.982  1.00  0.00           C  
ATOM   1492 HG11 VAL    94     -14.590  -6.211 -20.968  1.00  0.00           H  
ATOM   1493 HG12 VAL    94     -15.159  -6.079 -22.629  1.00  0.00           H  
ATOM   1494 HG13 VAL    94     -14.639  -7.651 -21.921  1.00  0.00           H  
ATOM   1495  CG2 VAL    94     -13.231  -6.768 -24.006  1.00  0.00           C  
ATOM   1496 HG21 VAL    94     -12.258  -6.813 -24.496  1.00  0.00           H  
ATOM   1497 HG22 VAL    94     -13.648  -7.765 -24.151  1.00  0.00           H  
ATOM   1498 HG23 VAL    94     -13.907  -6.051 -24.470  1.00  0.00           H  
ATOM   1499  C   VAL    94     -12.327  -4.867 -20.705  1.00  0.00           C  
ATOM   1500  O   VAL    94     -13.097  -4.039 -20.245  1.00  0.00           O  
ATOM   1501  N   LYS    95     -11.331  -5.443 -20.007  1.00  0.00           N  
ATOM   1502  H   LYS    95     -10.694  -6.020 -20.538  1.00  0.00           H  
ATOM   1503  CA  LYS    95     -11.165  -5.353 -18.543  1.00  0.00           C  
ATOM   1504  HA  LYS    95     -12.052  -5.804 -18.099  1.00  0.00           H  
ATOM   1505  CB  LYS    95      -9.952  -6.263 -18.053  1.00  0.00           C  
ATOM   1506  HB2 LYS    95      -9.746  -6.151 -16.988  1.00  0.00           H  
ATOM   1507  HB3 LYS    95     -10.312  -7.262 -18.299  1.00  0.00           H  
ATOM   1508  CG  LYS    95      -8.604  -5.963 -18.727  1.00  0.00           C  
ATOM   1509  HG2 LYS    95      -8.590  -6.143 -19.802  1.00  0.00           H  
ATOM   1510  HG3 LYS    95      -8.546  -4.876 -18.668  1.00  0.00           H  
ATOM   1511  CD  LYS    95      -7.369  -6.764 -18.171  1.00  0.00           C  
ATOM   1512  HD2 LYS    95      -6.434  -6.335 -18.530  1.00  0.00           H  
ATOM   1513  HD3 LYS    95      -7.453  -6.795 -17.085  1.00  0.00           H  
ATOM   1514  CE  LYS    95      -7.308  -8.164 -18.772  1.00  0.00           C  
ATOM   1515  HE2 LYS    95      -8.156  -8.647 -18.288  1.00  0.00           H  
ATOM   1516  HE3 LYS    95      -7.370  -8.176 -19.860  1.00  0.00           H  
ATOM   1517  NZ  LYS    95      -6.087  -8.849 -18.378  1.00  0.00           N  
ATOM   1518  HZ1 LYS    95      -5.586  -8.649 -17.524  1.00  0.00           H  
ATOM   1519  HZ2 LYS    95      -6.333  -9.824 -18.281  1.00  0.00           H  
ATOM   1520  HZ3 LYS    95      -5.459  -8.751 -19.162  1.00  0.00           H  
ATOM   1521  C   LYS    95     -11.160  -3.968 -17.973  1.00  0.00           C  
ATOM   1522  O   LYS    95     -11.672  -3.795 -16.880  1.00  0.00           O  
ATOM   1523  N   LEU    96     -10.629  -2.882 -18.713  1.00  0.00           N  
ATOM   1524  H   LEU    96     -10.370  -3.098 -19.665  1.00  0.00           H  
ATOM   1525  CA  LEU    96     -10.618  -1.526 -18.247  1.00  0.00           C  
ATOM   1526  HA  LEU    96     -10.165  -1.449 -17.259  1.00  0.00           H  
ATOM   1527  CB  LEU    96      -9.766  -0.657 -19.094  1.00  0.00           C  
ATOM   1528  HB2 LEU    96     -10.272  -0.613 -20.059  1.00  0.00           H  
ATOM   1529  HB3 LEU    96      -9.844   0.389 -18.799  1.00  0.00           H  
ATOM   1530  CG  LEU    96      -8.380  -1.314 -19.248  1.00  0.00           C  
ATOM   1531  HG  LEU    96      -8.469  -2.359 -19.545  1.00  0.00           H  
ATOM   1532  CD1 LEU    96      -7.545  -0.529 -20.265  1.00  0.00           C  
ATOM   1533 HD11 LEU    96      -7.721   0.542 -20.163  1.00  0.00           H  
ATOM   1534 HD12 LEU    96      -6.510  -0.799 -20.057  1.00  0.00           H  
ATOM   1535 HD13 LEU    96      -7.679  -0.763 -21.321  1.00  0.00           H  
ATOM   1536  CD2 LEU    96      -7.643  -1.239 -17.911  1.00  0.00           C  
ATOM   1537 HD21 LEU    96      -8.008  -1.987 -17.207  1.00  0.00           H  
ATOM   1538 HD22 LEU    96      -6.577  -1.368 -18.099  1.00  0.00           H  
ATOM   1539 HD23 LEU    96      -7.772  -0.222 -17.542  1.00  0.00           H  
ATOM   1540  C   LEU    96     -12.018  -0.943 -18.199  1.00  0.00           C  
ATOM   1541  O   LEU    96     -12.194  -0.029 -17.388  1.00  0.00           O  
ATOM   1542  N   ALA    97     -13.035  -1.327 -19.022  1.00  0.00           N  
ATOM   1543  H   ALA    97     -12.777  -2.114 -19.599  1.00  0.00           H  
ATOM   1544  CA  ALA    97     -14.373  -0.896 -19.093  1.00  0.00           C  
ATOM   1545  HA  ALA    97     -14.318   0.192 -19.044  1.00  0.00           H  
ATOM   1546  CB  ALA    97     -15.062  -1.184 -20.442  1.00  0.00           C  
ATOM   1547  HB1 ALA    97     -14.429  -0.731 -21.205  1.00  0.00           H  
ATOM   1548  HB2 ALA    97     -15.249  -2.246 -20.599  1.00  0.00           H  
ATOM   1549  HB3 ALA    97     -16.024  -0.675 -20.380  1.00  0.00           H  
ATOM   1550  C   ALA    97     -15.202  -1.358 -17.831  1.00  0.00           C  
ATOM   1551  O   ALA    97     -16.260  -0.799 -17.615  1.00  0.00           O  
ATOM   1552  N   TYR    98     -14.581  -2.280 -16.982  1.00  0.00           N  
ATOM   1553  H   TYR    98     -13.723  -2.724 -17.275  1.00  0.00           H  
ATOM   1554  CA  TYR    98     -15.253  -2.889 -15.778  1.00  0.00           C  
ATOM   1555  HA  TYR    98     -16.328  -2.711 -15.797  1.00  0.00           H  
ATOM   1556  CB  TYR    98     -15.019  -4.414 -15.784  1.00  0.00           C  
ATOM   1557  HB2 TYR    98     -13.970  -4.681 -15.657  1.00  0.00           H  
ATOM   1558  HB3 TYR    98     -15.549  -4.761 -14.897  1.00  0.00           H  
ATOM   1559  CG  TYR    98     -15.592  -5.154 -17.030  1.00  0.00           C  
ATOM   1560  CD1 TYR    98     -16.761  -4.648 -17.706  1.00  0.00           C  
ATOM   1561  HD1 TYR    98     -17.278  -3.766 -17.357  1.00  0.00           H  
ATOM   1562  CE1 TYR    98     -17.323  -5.410 -18.783  1.00  0.00           C  
ATOM   1563  HE1 TYR    98     -18.204  -5.059 -19.300  1.00  0.00           H  
ATOM   1564  CZ  TYR    98     -16.819  -6.662 -19.198  1.00  0.00           C  
ATOM   1565  OH  TYR    98     -17.339  -7.476 -20.161  1.00  0.00           O  
ATOM   1566  HH  TYR    98     -16.677  -8.068 -20.525  1.00  0.00           H  
ATOM   1567  CE2 TYR    98     -15.637  -7.091 -18.555  1.00  0.00           C  
ATOM   1568  HE2 TYR    98     -15.264  -8.088 -18.738  1.00  0.00           H  
ATOM   1569  CD2 TYR    98     -14.968  -6.367 -17.564  1.00  0.00           C  
ATOM   1570  HD2 TYR    98     -14.085  -6.734 -17.063  1.00  0.00           H  
ATOM   1571  C   TYR    98     -14.825  -2.187 -14.462  1.00  0.00           C  
ATOM   1572  O   TYR    98     -15.089  -2.701 -13.401  1.00  0.00           O  
ATOM   1573  N   TYR    99     -14.251  -0.987 -14.528  1.00  0.00           N  
ATOM   1574  H   TYR    99     -14.156  -0.606 -15.458  1.00  0.00           H  
ATOM   1575  CA  TYR    99     -13.727  -0.192 -13.415  1.00  0.00           C  
ATOM   1576  HA  TYR    99     -12.981  -0.844 -12.961  1.00  0.00           H  
ATOM   1577  CB  TYR    99     -13.207   1.105 -14.016  1.00  0.00           C  
ATOM   1578  HB2 TYR    99     -12.450   0.970 -14.789  1.00  0.00           H  
ATOM   1579  HB3 TYR    99     -14.049   1.477 -14.599  1.00  0.00           H  
ATOM   1580  CG  TYR    99     -12.620   1.896 -12.884  1.00  0.00           C  
ATOM   1581  CD1 TYR    99     -13.471   2.897 -12.334  1.00  0.00           C  
ATOM   1582  HD1 TYR    99     -14.479   3.030 -12.697  1.00  0.00           H  
ATOM   1583  CE1 TYR    99     -12.949   3.780 -11.373  1.00  0.00           C  
ATOM   1584  HE1 TYR    99     -13.607   4.532 -10.963  1.00  0.00           H  
ATOM   1585  CZ  TYR    99     -11.609   3.739 -10.899  1.00  0.00           C  
ATOM   1586  OH  TYR    99     -11.149   4.649 -10.046  1.00  0.00           O  
ATOM   1587  HH  TYR    99     -11.877   5.237  -9.828  1.00  0.00           H  
ATOM   1588  CE2 TYR    99     -10.796   2.638 -11.401  1.00  0.00           C  
ATOM   1589  HE2 TYR    99      -9.907   2.319 -10.876  1.00  0.00           H  
ATOM   1590  CD2 TYR    99     -11.285   1.769 -12.441  1.00  0.00           C  
ATOM   1591  HD2 TYR    99     -10.619   1.096 -12.961  1.00  0.00           H  
ATOM   1592  C   TYR    99     -14.781  -0.027 -12.301  1.00  0.00           C  
ATOM   1593  O   TYR    99     -14.473  -0.265 -11.161  1.00  0.00           O  
ATOM   1594  N   SER   100     -16.056   0.189 -12.666  1.00  0.00           N  
ATOM   1595  H   SER   100     -16.392   0.187 -13.619  1.00  0.00           H  
ATOM   1596  CA  SER   100     -17.025   0.371 -11.598  1.00  0.00           C  
ATOM   1597  HA  SER   100     -16.496   1.052 -10.931  1.00  0.00           H  
ATOM   1598  CB  SER   100     -18.202   1.150 -12.181  1.00  0.00           C  
ATOM   1599  HB2 SER   100     -18.863   1.412 -11.354  1.00  0.00           H  
ATOM   1600  HB3 SER   100     -17.746   2.013 -12.666  1.00  0.00           H  
ATOM   1601  OG  SER   100     -18.974   0.283 -12.982  1.00  0.00           O  
ATOM   1602  HG  SER   100     -19.739   0.817 -13.207  1.00  0.00           H  
ATOM   1603  C   SER   100     -17.313  -0.862 -10.711  1.00  0.00           C  
ATOM   1604  O   SER   100     -17.568  -0.649  -9.536  1.00  0.00           O  
ATOM   1605  N   TYR   101     -17.249  -2.063 -11.233  1.00  0.00           N  
ATOM   1606  H   TYR   101     -17.177  -2.197 -12.231  1.00  0.00           H  
ATOM   1607  CA  TYR   101     -17.444  -3.231 -10.353  1.00  0.00           C  
ATOM   1608  HA  TYR   101     -18.247  -2.919  -9.685  1.00  0.00           H  
ATOM   1609  CB  TYR   101     -17.828  -4.506 -11.108  1.00  0.00           C  
ATOM   1610  HB2 TYR   101     -17.028  -4.900 -11.735  1.00  0.00           H  
ATOM   1611  HB3 TYR   101     -18.009  -5.278 -10.360  1.00  0.00           H  
ATOM   1612  CG  TYR   101     -19.152  -4.336 -11.896  1.00  0.00           C  
ATOM   1613  CD1 TYR   101     -20.348  -4.714 -11.277  1.00  0.00           C  
ATOM   1614  HD1 TYR   101     -20.447  -4.911 -10.219  1.00  0.00           H  
ATOM   1615  CE1 TYR   101     -21.552  -4.915 -12.013  1.00  0.00           C  
ATOM   1616  HE1 TYR   101     -22.460  -5.333 -11.602  1.00  0.00           H  
ATOM   1617  CZ  TYR   101     -21.631  -4.396 -13.312  1.00  0.00           C  
ATOM   1618  OH  TYR   101     -22.762  -4.241 -14.028  1.00  0.00           O  
ATOM   1619  HH  TYR   101     -23.336  -5.001 -13.901  1.00  0.00           H  
ATOM   1620  CE2 TYR   101     -20.427  -3.807 -13.882  1.00  0.00           C  
ATOM   1621  HE2 TYR   101     -20.493  -3.407 -14.883  1.00  0.00           H  
ATOM   1622  CD2 TYR   101     -19.198  -3.811 -13.172  1.00  0.00           C  
ATOM   1623  HD2 TYR   101     -18.321  -3.576 -13.756  1.00  0.00           H  
ATOM   1624  C   TYR   101     -16.197  -3.376  -9.525  1.00  0.00           C  
ATOM   1625  O   TYR   101     -16.263  -3.420  -8.297  1.00  0.00           O  
ATOM   1626  N   ALA   102     -15.018  -3.354 -10.030  1.00  0.00           N  
ATOM   1627  H   ALA   102     -15.078  -3.232 -11.031  1.00  0.00           H  
ATOM   1628  CA  ALA   102     -13.721  -3.409  -9.344  1.00  0.00           C  
ATOM   1629  HA  ALA   102     -13.518  -4.412  -8.968  1.00  0.00           H  
ATOM   1630  CB  ALA   102     -12.635  -3.188 -10.379  1.00  0.00           C  
ATOM   1631  HB1 ALA   102     -12.927  -2.266 -10.881  1.00  0.00           H  
ATOM   1632  HB2 ALA   102     -11.699  -3.108  -9.825  1.00  0.00           H  
ATOM   1633  HB3 ALA   102     -12.616  -4.056 -11.038  1.00  0.00           H  
ATOM   1634  C   ALA   102     -13.557  -2.293  -8.263  1.00  0.00           C  
ATOM   1635  O   ALA   102     -13.247  -2.588  -7.114  1.00  0.00           O  
ATOM   1636  N   ALA   103     -14.094  -1.091  -8.534  1.00  0.00           N  
ATOM   1637  H   ALA   103     -14.156  -0.865  -9.516  1.00  0.00           H  
ATOM   1638  CA  ALA   103     -14.073   0.092  -7.632  1.00  0.00           C  
ATOM   1639  HA  ALA   103     -13.073   0.199  -7.213  1.00  0.00           H  
ATOM   1640  CB  ALA   103     -14.379   1.281  -8.496  1.00  0.00           C  
ATOM   1641  HB1 ALA   103     -14.433   2.172  -7.870  1.00  0.00           H  
ATOM   1642  HB2 ALA   103     -13.709   1.392  -9.348  1.00  0.00           H  
ATOM   1643  HB3 ALA   103     -15.367   1.186  -8.947  1.00  0.00           H  
ATOM   1644  C   ALA   103     -15.011  -0.186  -6.507  1.00  0.00           C  
ATOM   1645  O   ALA   103     -14.618   0.058  -5.338  1.00  0.00           O  
ATOM   1646  N   SER   104     -16.229  -0.801  -6.582  1.00  0.00           N  
ATOM   1647  H   SER   104     -16.664  -0.726  -7.490  1.00  0.00           H  
ATOM   1648  CA  SER   104     -17.121  -1.171  -5.386  1.00  0.00           C  
ATOM   1649  HA  SER   104     -17.156  -0.338  -4.684  1.00  0.00           H  
ATOM   1650  CB  SER   104     -18.499  -1.416  -5.946  1.00  0.00           C  
ATOM   1651  HB2 SER   104     -18.775  -0.645  -6.665  1.00  0.00           H  
ATOM   1652  HB3 SER   104     -18.477  -2.426  -6.355  1.00  0.00           H  
ATOM   1653  OG  SER   104     -19.481  -1.349  -4.902  1.00  0.00           O  
ATOM   1654  HG  SER   104     -19.647  -0.428  -4.689  1.00  0.00           H  
ATOM   1655  C   SER   104     -16.494  -2.403  -4.649  1.00  0.00           C  
ATOM   1656  O   SER   104     -16.507  -2.455  -3.426  1.00  0.00           O  
ATOM   1657  N   ASN   105     -15.877  -3.346  -5.395  1.00  0.00           N  
ATOM   1658  H   ASN   105     -15.909  -3.182  -6.391  1.00  0.00           H  
ATOM   1659  CA  ASN   105     -15.231  -4.542  -4.894  1.00  0.00           C  
ATOM   1660  HA  ASN   105     -16.016  -5.103  -4.387  1.00  0.00           H  
ATOM   1661  CB  ASN   105     -14.684  -5.477  -6.048  1.00  0.00           C  
ATOM   1662  HB2 ASN   105     -14.008  -4.956  -6.726  1.00  0.00           H  
ATOM   1663  HB3 ASN   105     -14.173  -6.296  -5.543  1.00  0.00           H  
ATOM   1664  CG  ASN   105     -15.802  -6.189  -6.823  1.00  0.00           C  
ATOM   1665  OD1 ASN   105     -16.813  -6.602  -6.320  1.00  0.00           O  
ATOM   1666  ND2 ASN   105     -15.618  -6.409  -8.092  1.00  0.00           N  
ATOM   1667 HD21 ASN   105     -16.226  -7.096  -8.515  1.00  0.00           H  
ATOM   1668 HD22 ASN   105     -14.801  -6.072  -8.581  1.00  0.00           H  
ATOM   1669  C   ASN   105     -14.189  -4.301  -3.796  1.00  0.00           C  
ATOM   1670  O   ASN   105     -13.974  -5.159  -2.931  1.00  0.00           O  
ATOM   1671  N   THR   106     -13.610  -3.116  -3.753  1.00  0.00           N  
ATOM   1672  H   THR   106     -13.840  -2.501  -4.521  1.00  0.00           H  
ATOM   1673  CA  THR   106     -12.902  -2.429  -2.597  1.00  0.00           C  
ATOM   1674  HA  THR   106     -11.967  -2.971  -2.454  1.00  0.00           H  
ATOM   1675  CB  THR   106     -12.536  -1.020  -2.942  1.00  0.00           C  
ATOM   1676  HB  THR   106     -11.994  -0.623  -2.083  1.00  0.00           H  
ATOM   1677  CG2 THR   106     -11.800  -0.873  -4.247  1.00  0.00           C  
ATOM   1678 HG21 THR   106     -11.590   0.174  -4.468  1.00  0.00           H  
ATOM   1679 HG22 THR   106     -10.911  -1.503  -4.241  1.00  0.00           H  
ATOM   1680 HG23 THR   106     -12.461  -1.231  -5.036  1.00  0.00           H  
ATOM   1681  OG1 THR   106     -13.707  -0.255  -2.971  1.00  0.00           O  
ATOM   1682  HG1 THR   106     -13.875  -0.107  -3.905  1.00  0.00           H  
ATOM   1683  C   THR   106     -13.593  -2.530  -1.180  1.00  0.00           C  
ATOM   1684  O   THR   106     -12.897  -2.743  -0.179  1.00  0.00           O  
ATOM   1685  N   ARG   107     -14.905  -2.379  -1.053  1.00  0.00           N  
ATOM   1686  H   ARG   107     -15.398  -2.481  -1.928  1.00  0.00           H  
ATOM   1687  CA  ARG   107     -15.607  -2.552   0.220  1.00  0.00           C  
ATOM   1688  HA  ARG   107     -15.090  -2.017   1.017  1.00  0.00           H  
ATOM   1689  CB  ARG   107     -17.072  -1.957   0.162  1.00  0.00           C  
ATOM   1690  HB2 ARG   107     -17.712  -2.588  -0.455  1.00  0.00           H  
ATOM   1691  HB3 ARG   107     -17.469  -2.245   1.136  1.00  0.00           H  
ATOM   1692  CG  ARG   107     -17.181  -0.464  -0.062  1.00  0.00           C  
ATOM   1693  HG2 ARG   107     -18.028  -0.042   0.479  1.00  0.00           H  
ATOM   1694  HG3 ARG   107     -16.355   0.073   0.404  1.00  0.00           H  
ATOM   1695  CD  ARG   107     -17.075  -0.045  -1.485  1.00  0.00           C  
ATOM   1696  HD2 ARG   107     -16.081  -0.201  -1.904  1.00  0.00           H  
ATOM   1697  HD3 ARG   107     -17.741  -0.686  -2.062  1.00  0.00           H  
ATOM   1698  NE  ARG   107     -17.377   1.444  -1.627  1.00  0.00           N  
ATOM   1699  HE  ARG   107     -17.968   1.900  -0.947  1.00  0.00           H  
ATOM   1700  CZ  ARG   107     -16.881   2.283  -2.551  1.00  0.00           C  
ATOM   1701  NH1 ARG   107     -15.979   1.952  -3.402  1.00  0.00           N  
ATOM   1702 HH11 ARG   107     -15.452   1.090  -3.387  1.00  0.00           H  
ATOM   1703 HH12 ARG   107     -15.764   2.649  -4.100  1.00  0.00           H  
ATOM   1704  NH2 ARG   107     -17.420   3.524  -2.523  1.00  0.00           N  
ATOM   1705 HH21 ARG   107     -17.967   3.840  -1.735  1.00  0.00           H  
ATOM   1706 HH22 ARG   107     -17.062   4.127  -3.249  1.00  0.00           H  
ATOM   1707  C   ARG   107     -15.562  -4.093   0.580  1.00  0.00           C  
ATOM   1708  O   ARG   107     -15.121  -4.346   1.689  1.00  0.00           O  
ATOM   1709  N   LEU   108     -15.822  -5.012  -0.400  1.00  0.00           N  
ATOM   1710  H   LEU   108     -16.241  -4.715  -1.269  1.00  0.00           H  
ATOM   1711  CA  LEU   108     -15.858  -6.413  -0.038  1.00  0.00           C  
ATOM   1712  HA  LEU   108     -16.379  -6.471   0.918  1.00  0.00           H  
ATOM   1713  CB  LEU   108     -16.663  -7.222  -1.027  1.00  0.00           C  
ATOM   1714  HB2 LEU   108     -16.210  -7.267  -2.018  1.00  0.00           H  
ATOM   1715  HB3 LEU   108     -16.707  -8.222  -0.596  1.00  0.00           H  
ATOM   1716  CG  LEU   108     -18.172  -6.763  -1.120  1.00  0.00           C  
ATOM   1717  HG  LEU   108     -18.202  -5.805  -1.639  1.00  0.00           H  
ATOM   1718  CD1 LEU   108     -19.018  -7.712  -1.972  1.00  0.00           C  
ATOM   1719 HD11 LEU   108     -18.534  -8.035  -2.893  1.00  0.00           H  
ATOM   1720 HD12 LEU   108     -19.237  -8.647  -1.456  1.00  0.00           H  
ATOM   1721 HD13 LEU   108     -19.967  -7.233  -2.211  1.00  0.00           H  
ATOM   1722  CD2 LEU   108     -18.840  -6.427   0.257  1.00  0.00           C  
ATOM   1723 HD21 LEU   108     -19.863  -6.152   0.001  1.00  0.00           H  
ATOM   1724 HD22 LEU   108     -18.903  -7.245   0.974  1.00  0.00           H  
ATOM   1725 HD23 LEU   108     -18.340  -5.549   0.667  1.00  0.00           H  
ATOM   1726  C   LEU   108     -14.457  -7.015   0.265  1.00  0.00           C  
ATOM   1727  O   LEU   108     -14.364  -7.879   1.158  1.00  0.00           O  
ATOM   1728  N   VAL   109     -13.416  -6.581  -0.475  1.00  0.00           N  
ATOM   1729  H   VAL   109     -13.550  -6.022  -1.306  1.00  0.00           H  
ATOM   1730  CA  VAL   109     -12.020  -7.055  -0.220  1.00  0.00           C  
ATOM   1731  HA  VAL   109     -12.172  -8.115  -0.014  1.00  0.00           H  
ATOM   1732  CB  VAL   109     -11.051  -6.888  -1.350  1.00  0.00           C  
ATOM   1733  HB  VAL   109     -10.948  -5.814  -1.507  1.00  0.00           H  
ATOM   1734  CG1 VAL   109      -9.698  -7.472  -1.083  1.00  0.00           C  
ATOM   1735 HG11 VAL   109      -9.736  -8.507  -0.742  1.00  0.00           H  
ATOM   1736 HG12 VAL   109      -9.090  -7.441  -1.987  1.00  0.00           H  
ATOM   1737 HG13 VAL   109      -9.252  -6.725  -0.427  1.00  0.00           H  
ATOM   1738  CG2 VAL   109     -11.511  -7.666  -2.661  1.00  0.00           C  
ATOM   1739 HG21 VAL   109     -10.814  -7.360  -3.441  1.00  0.00           H  
ATOM   1740 HG22 VAL   109     -11.386  -8.719  -2.410  1.00  0.00           H  
ATOM   1741 HG23 VAL   109     -12.534  -7.622  -3.037  1.00  0.00           H  
ATOM   1742  C   VAL   109     -11.561  -6.436   1.125  1.00  0.00           C  
ATOM   1743  O   VAL   109     -10.874  -7.140   1.900  1.00  0.00           O  
ATOM   1744  N   GLY   110     -11.995  -5.226   1.527  1.00  0.00           N  
ATOM   1745  H   GLY   110     -12.536  -4.759   0.814  1.00  0.00           H  
ATOM   1746  CA  GLY   110     -11.720  -4.629   2.883  1.00  0.00           C  
ATOM   1747  HA2 GLY   110     -10.652  -4.777   3.048  1.00  0.00           H  
ATOM   1748  HA3 GLY   110     -11.803  -3.545   2.971  1.00  0.00           H  
ATOM   1749  C   GLY   110     -12.433  -5.472   3.965  1.00  0.00           C  
ATOM   1750  O   GLY   110     -11.845  -5.657   5.001  1.00  0.00           O  
ATOM   1751  N   ASN   111     -13.633  -6.012   3.776  1.00  0.00           N  
ATOM   1752  H   ASN   111     -14.051  -5.804   2.880  1.00  0.00           H  
ATOM   1753  CA  ASN   111     -14.283  -7.047   4.650  1.00  0.00           C  
ATOM   1754  HA  ASN   111     -14.332  -6.488   5.585  1.00  0.00           H  
ATOM   1755  CB  ASN   111     -15.694  -7.177   4.168  1.00  0.00           C  
ATOM   1756  HB2 ASN   111     -16.218  -6.228   4.051  1.00  0.00           H  
ATOM   1757  HB3 ASN   111     -15.737  -7.660   3.192  1.00  0.00           H  
ATOM   1758  CG  ASN   111     -16.516  -7.976   5.136  1.00  0.00           C  
ATOM   1759  OD1 ASN   111     -16.673  -7.685   6.309  1.00  0.00           O  
ATOM   1760  ND2 ASN   111     -17.010  -9.095   4.761  1.00  0.00           N  
ATOM   1761 HD21 ASN   111     -17.305  -9.709   5.506  1.00  0.00           H  
ATOM   1762 HD22 ASN   111     -16.775  -9.457   3.848  1.00  0.00           H  
ATOM   1763  C   ASN   111     -13.523  -8.367   4.802  1.00  0.00           C  
ATOM   1764  O   ASN   111     -13.577  -8.939   5.879  1.00  0.00           O  
ATOM   1765  N   TYR   112     -12.852  -8.812   3.721  1.00  0.00           N  
ATOM   1766  H   TYR   112     -12.924  -8.354   2.824  1.00  0.00           H  
ATOM   1767  CA  TYR   112     -11.935  -9.912   3.796  1.00  0.00           C  
ATOM   1768  HA  TYR   112     -12.506 -10.723   4.247  1.00  0.00           H  
ATOM   1769  CB  TYR   112     -11.474 -10.361   2.370  1.00  0.00           C  
ATOM   1770  HB2 TYR   112     -12.326 -10.460   1.697  1.00  0.00           H  
ATOM   1771  HB3 TYR   112     -10.947  -9.598   1.798  1.00  0.00           H  
ATOM   1772  CG  TYR   112     -10.609 -11.614   2.265  1.00  0.00           C  
ATOM   1773  CD1 TYR   112      -9.193 -11.548   2.284  1.00  0.00           C  
ATOM   1774  HD1 TYR   112      -8.747 -10.565   2.321  1.00  0.00           H  
ATOM   1775  CE1 TYR   112      -8.451 -12.639   1.982  1.00  0.00           C  
ATOM   1776  HE1 TYR   112      -7.372 -12.613   2.011  1.00  0.00           H  
ATOM   1777  CZ  TYR   112      -9.064 -13.830   1.580  1.00  0.00           C  
ATOM   1778  OH  TYR   112      -8.338 -14.900   1.190  1.00  0.00           O  
ATOM   1779  HH  TYR   112      -8.818 -15.250   0.436  1.00  0.00           H  
ATOM   1780  CE2 TYR   112     -10.514 -13.932   1.517  1.00  0.00           C  
ATOM   1781  HE2 TYR   112     -10.987 -14.871   1.270  1.00  0.00           H  
ATOM   1782  CD2 TYR   112     -11.259 -12.786   1.874  1.00  0.00           C  
ATOM   1783  HD2 TYR   112     -12.335 -12.825   1.781  1.00  0.00           H  
ATOM   1784  C   TYR   112     -10.718  -9.622   4.662  1.00  0.00           C  
ATOM   1785  O   TYR   112     -10.559 -10.298   5.665  1.00  0.00           O  
ATOM   1786  N   ILE   113      -9.957  -8.548   4.434  1.00  0.00           N  
ATOM   1787  H   ILE   113     -10.145  -8.125   3.536  1.00  0.00           H  
ATOM   1788  CA  ILE   113      -8.813  -8.100   5.208  1.00  0.00           C  
ATOM   1789  HA  ILE   113      -8.063  -8.880   5.338  1.00  0.00           H  
ATOM   1790  CB  ILE   113      -8.303  -6.790   4.596  1.00  0.00           C  
ATOM   1791  HB  ILE   113      -9.178  -6.182   4.369  1.00  0.00           H  
ATOM   1792  CG2 ILE   113      -7.176  -6.058   5.393  1.00  0.00           C  
ATOM   1793 HG21 ILE   113      -7.560  -5.761   6.369  1.00  0.00           H  
ATOM   1794 HG22 ILE   113      -6.361  -6.768   5.531  1.00  0.00           H  
ATOM   1795 HG23 ILE   113      -6.679  -5.227   4.892  1.00  0.00           H  
ATOM   1796  CG1 ILE   113      -7.695  -7.164   3.219  1.00  0.00           C  
ATOM   1797 HG12 ILE   113      -6.674  -7.487   3.423  1.00  0.00           H  
ATOM   1798 HG13 ILE   113      -8.305  -7.852   2.633  1.00  0.00           H  
ATOM   1799  CD1 ILE   113      -7.471  -5.969   2.242  1.00  0.00           C  
ATOM   1800 HD11 ILE   113      -7.214  -6.334   1.248  1.00  0.00           H  
ATOM   1801 HD12 ILE   113      -8.453  -5.502   2.165  1.00  0.00           H  
ATOM   1802 HD13 ILE   113      -6.689  -5.306   2.612  1.00  0.00           H  
ATOM   1803  C   ILE   113      -9.258  -7.821   6.653  1.00  0.00           C  
ATOM   1804  O   ILE   113      -8.529  -8.096   7.547  1.00  0.00           O  
ATOM   1805  N   ALA   114     -10.496  -7.304   6.889  1.00  0.00           N  
ATOM   1806  H   ALA   114     -10.998  -6.859   6.133  1.00  0.00           H  
ATOM   1807  CA  ALA   114     -11.060  -7.217   8.186  1.00  0.00           C  
ATOM   1808  HA  ALA   114     -10.340  -6.794   8.886  1.00  0.00           H  
ATOM   1809  CB  ALA   114     -12.207  -6.300   8.046  1.00  0.00           C  
ATOM   1810  HB1 ALA   114     -11.830  -5.300   7.836  1.00  0.00           H  
ATOM   1811  HB2 ALA   114     -12.923  -6.659   7.306  1.00  0.00           H  
ATOM   1812  HB3 ALA   114     -12.653  -6.203   9.036  1.00  0.00           H  
ATOM   1813  C   ALA   114     -11.372  -8.589   8.833  1.00  0.00           C  
ATOM   1814  O   ALA   114     -11.119  -8.862   9.981  1.00  0.00           O  
ATOM   1815  N   THR   115     -12.002  -9.467   8.140  1.00  0.00           N  
ATOM   1816  H   THR   115     -12.349  -9.194   7.231  1.00  0.00           H  
ATOM   1817  CA  THR   115     -12.254 -10.934   8.594  1.00  0.00           C  
ATOM   1818  HA  THR   115     -12.833 -10.920   9.517  1.00  0.00           H  
ATOM   1819  CB  THR   115     -13.038 -11.762   7.560  1.00  0.00           C  
ATOM   1820  HB  THR   115     -12.506 -11.682   6.611  1.00  0.00           H  
ATOM   1821  CG2 THR   115     -13.179 -13.200   7.911  1.00  0.00           C  
ATOM   1822 HG21 THR   115     -13.873 -13.670   7.216  1.00  0.00           H  
ATOM   1823 HG22 THR   115     -12.296 -13.777   7.638  1.00  0.00           H  
ATOM   1824 HG23 THR   115     -13.462 -13.339   8.954  1.00  0.00           H  
ATOM   1825  OG1 THR   115     -14.376 -11.338   7.334  1.00  0.00           O  
ATOM   1826  HG1 THR   115     -14.395 -10.480   6.903  1.00  0.00           H  
ATOM   1827  C   THR   115     -10.968 -11.641   8.978  1.00  0.00           C  
ATOM   1828  O   THR   115     -10.921 -12.236  10.032  1.00  0.00           O  
ATOM   1829  N   VAL   116      -9.963 -11.597   8.090  1.00  0.00           N  
ATOM   1830  H   VAL   116     -10.114 -10.942   7.337  1.00  0.00           H  
ATOM   1831  CA  VAL   116      -8.575 -12.121   8.322  1.00  0.00           C  
ATOM   1832  HA  VAL   116      -8.767 -13.161   8.584  1.00  0.00           H  
ATOM   1833  CB  VAL   116      -7.715 -12.017   7.042  1.00  0.00           C  
ATOM   1834  HB  VAL   116      -7.719 -10.989   6.681  1.00  0.00           H  
ATOM   1835  CG1 VAL   116      -6.241 -12.329   7.249  1.00  0.00           C  
ATOM   1836 HG11 VAL   116      -6.193 -13.224   7.870  1.00  0.00           H  
ATOM   1837 HG12 VAL   116      -5.688 -12.347   6.310  1.00  0.00           H  
ATOM   1838 HG13 VAL   116      -5.785 -11.544   7.851  1.00  0.00           H  
ATOM   1839  CG2 VAL   116      -8.244 -12.876   5.843  1.00  0.00           C  
ATOM   1840 HG21 VAL   116      -7.902 -13.889   6.054  1.00  0.00           H  
ATOM   1841 HG22 VAL   116      -9.327 -12.844   5.724  1.00  0.00           H  
ATOM   1842 HG23 VAL   116      -7.692 -12.580   4.951  1.00  0.00           H  
ATOM   1843  C   VAL   116      -7.899 -11.497   9.541  1.00  0.00           C  
ATOM   1844  O   VAL   116      -7.389 -12.270  10.357  1.00  0.00           O  
ATOM   1845  N   THR   117      -8.071 -10.146   9.726  1.00  0.00           N  
ATOM   1846  H   THR   117      -8.426  -9.668   8.910  1.00  0.00           H  
ATOM   1847  CA  THR   117      -7.612  -9.374  10.953  1.00  0.00           C  
ATOM   1848  HA  THR   117      -6.536  -9.547  10.933  1.00  0.00           H  
ATOM   1849  CB  THR   117      -7.701  -7.874  10.891  1.00  0.00           C  
ATOM   1850  HB  THR   117      -8.715  -7.517  11.075  1.00  0.00           H  
ATOM   1851  CG2 THR   117      -6.869  -7.166  12.010  1.00  0.00           C  
ATOM   1852 HG21 THR   117      -7.208  -6.132  12.067  1.00  0.00           H  
ATOM   1853 HG22 THR   117      -7.056  -7.705  12.939  1.00  0.00           H  
ATOM   1854 HG23 THR   117      -5.806  -7.148  11.771  1.00  0.00           H  
ATOM   1855  OG1 THR   117      -7.206  -7.279   9.719  1.00  0.00           O  
ATOM   1856  HG1 THR   117      -7.718  -7.519   8.943  1.00  0.00           H  
ATOM   1857  C   THR   117      -8.266  -9.978  12.191  1.00  0.00           C  
ATOM   1858  O   THR   117      -7.506 -10.220  13.156  1.00  0.00           O  
ATOM   1859  N   LYS   118      -9.570 -10.268  12.206  1.00  0.00           N  
ATOM   1860  H   LYS   118     -10.078 -10.224  11.334  1.00  0.00           H  
ATOM   1861  CA  LYS   118     -10.242 -10.845  13.415  1.00  0.00           C  
ATOM   1862  HA  LYS   118     -10.180 -10.060  14.169  1.00  0.00           H  
ATOM   1863  CB  LYS   118     -11.826 -11.047  13.184  1.00  0.00           C  
ATOM   1864  HB2 LYS   118     -12.259 -10.073  12.956  1.00  0.00           H  
ATOM   1865  HB3 LYS   118     -11.953 -11.638  12.277  1.00  0.00           H  
ATOM   1866  CG  LYS   118     -12.657 -11.506  14.387  1.00  0.00           C  
ATOM   1867  HG2 LYS   118     -12.304 -12.483  14.718  1.00  0.00           H  
ATOM   1868  HG3 LYS   118     -12.529 -10.800  15.207  1.00  0.00           H  
ATOM   1869  CD  LYS   118     -14.128 -11.627  14.059  1.00  0.00           C  
ATOM   1870  HD2 LYS   118     -14.547 -10.854  13.414  1.00  0.00           H  
ATOM   1871  HD3 LYS   118     -14.158 -12.568  13.509  1.00  0.00           H  
ATOM   1872  CE  LYS   118     -15.026 -11.603  15.265  1.00  0.00           C  
ATOM   1873  HE2 LYS   118     -14.533 -12.128  16.083  1.00  0.00           H  
ATOM   1874  HE3 LYS   118     -15.239 -10.590  15.605  1.00  0.00           H  
ATOM   1875  NZ  LYS   118     -16.294 -12.326  14.993  1.00  0.00           N  
ATOM   1876  HZ1 LYS   118     -16.062 -13.305  14.896  1.00  0.00           H  
ATOM   1877  HZ2 LYS   118     -16.931 -12.290  15.776  1.00  0.00           H  
ATOM   1878  HZ3 LYS   118     -16.746 -12.089  14.122  1.00  0.00           H  
ATOM   1879  C   LYS   118      -9.589 -12.152  13.941  1.00  0.00           C  
ATOM   1880  O   LYS   118      -9.399 -12.373  15.100  1.00  0.00           O  
ATOM   1881  N   MET   119      -9.208 -13.021  13.004  1.00  0.00           N  
ATOM   1882  H   MET   119      -9.424 -12.839  12.034  1.00  0.00           H  
ATOM   1883  CA  MET   119      -8.470 -14.235  13.373  1.00  0.00           C  
ATOM   1884  HA  MET   119      -9.050 -14.770  14.126  1.00  0.00           H  
ATOM   1885  CB  MET   119      -8.372 -15.157  12.145  1.00  0.00           C  
ATOM   1886  HB2 MET   119      -9.393 -15.427  11.873  1.00  0.00           H  
ATOM   1887  HB3 MET   119      -7.856 -14.647  11.332  1.00  0.00           H  
ATOM   1888  CG  MET   119      -7.639 -16.405  12.380  1.00  0.00           C  
ATOM   1889  HG2 MET   119      -6.698 -16.189  12.887  1.00  0.00           H  
ATOM   1890  HG3 MET   119      -8.274 -17.022  13.017  1.00  0.00           H  
ATOM   1891  SD  MET   119      -7.197 -17.446  10.869  1.00  0.00           S  
ATOM   1892  CE  MET   119      -8.892 -17.661  10.224  1.00  0.00           C  
ATOM   1893  HE1 MET   119      -9.579 -18.005  10.997  1.00  0.00           H  
ATOM   1894  HE2 MET   119      -9.091 -16.693   9.764  1.00  0.00           H  
ATOM   1895  HE3 MET   119      -8.864 -18.445   9.467  1.00  0.00           H  
ATOM   1896  C   MET   119      -7.059 -13.915  14.087  1.00  0.00           C  
ATOM   1897  O   MET   119      -6.762 -14.350  15.244  1.00  0.00           O  
ATOM   1898  N   LEU   120      -6.201 -13.088  13.466  1.00  0.00           N  
ATOM   1899  H   LEU   120      -6.402 -12.805  12.518  1.00  0.00           H  
ATOM   1900  CA  LEU   120      -4.898 -12.635  14.032  1.00  0.00           C  
ATOM   1901  HA  LEU   120      -4.225 -13.492  14.030  1.00  0.00           H  
ATOM   1902  CB  LEU   120      -4.221 -11.793  12.994  1.00  0.00           C  
ATOM   1903  HB2 LEU   120      -4.916 -11.027  12.653  1.00  0.00           H  
ATOM   1904  HB3 LEU   120      -3.388 -11.288  13.484  1.00  0.00           H  
ATOM   1905  CG  LEU   120      -3.649 -12.630  11.859  1.00  0.00           C  
ATOM   1906  HG  LEU   120      -4.273 -13.510  11.698  1.00  0.00           H  
ATOM   1907  CD1 LEU   120      -3.676 -11.956  10.446  1.00  0.00           C  
ATOM   1908 HD11 LEU   120      -4.710 -11.757  10.165  1.00  0.00           H  
ATOM   1909 HD12 LEU   120      -3.075 -11.049  10.502  1.00  0.00           H  
ATOM   1910 HD13 LEU   120      -3.209 -12.599   9.699  1.00  0.00           H  
ATOM   1911  CD2 LEU   120      -2.252 -13.125  12.092  1.00  0.00           C  
ATOM   1912 HD21 LEU   120      -2.306 -13.786  12.956  1.00  0.00           H  
ATOM   1913 HD22 LEU   120      -1.904 -13.663  11.210  1.00  0.00           H  
ATOM   1914 HD23 LEU   120      -1.445 -12.428  12.316  1.00  0.00           H  
ATOM   1915  C   LEU   120      -5.063 -11.950  15.384  1.00  0.00           C  
ATOM   1916  O   LEU   120      -4.258 -12.203  16.268  1.00  0.00           O  
ATOM   1917  N   VAL   121      -6.114 -11.127  15.534  1.00  0.00           N  
ATOM   1918  H   VAL   121      -6.731 -10.967  14.750  1.00  0.00           H  
ATOM   1919  CA  VAL   121      -6.345 -10.269  16.703  1.00  0.00           C  
ATOM   1920  HA  VAL   121      -5.367  -9.842  16.924  1.00  0.00           H  
ATOM   1921  CB  VAL   121      -7.117  -9.044  16.275  1.00  0.00           C  
ATOM   1922  HB  VAL   121      -7.910  -9.487  15.673  1.00  0.00           H  
ATOM   1923  CG1 VAL   121      -7.568  -8.145  17.500  1.00  0.00           C  
ATOM   1924 HG11 VAL   121      -8.255  -8.711  18.130  1.00  0.00           H  
ATOM   1925 HG12 VAL   121      -6.740  -7.862  18.149  1.00  0.00           H  
ATOM   1926 HG13 VAL   121      -7.958  -7.173  17.199  1.00  0.00           H  
ATOM   1927  CG2 VAL   121      -6.294  -8.105  15.393  1.00  0.00           C  
ATOM   1928 HG21 VAL   121      -5.997  -8.711  14.537  1.00  0.00           H  
ATOM   1929 HG22 VAL   121      -6.902  -7.313  14.956  1.00  0.00           H  
ATOM   1930 HG23 VAL   121      -5.381  -7.802  15.904  1.00  0.00           H  
ATOM   1931  C   VAL   121      -6.968 -11.044  17.902  1.00  0.00           C  
ATOM   1932  O   VAL   121      -6.337 -11.002  18.960  1.00  0.00           O  
ATOM   1933  N   GLN   122      -8.106 -11.801  17.796  1.00  0.00           N  
ATOM   1934  H   GLN   122      -8.504 -11.756  16.868  1.00  0.00           H  
ATOM   1935  CA  GLN   122      -8.870 -12.340  18.889  1.00  0.00           C  
ATOM   1936  HA  GLN   122      -8.589 -11.802  19.794  1.00  0.00           H  
ATOM   1937  CB  GLN   122     -10.381 -12.235  18.585  1.00  0.00           C  
ATOM   1938  HB2 GLN   122     -10.648 -12.576  17.585  1.00  0.00           H  
ATOM   1939  HB3 GLN   122     -10.971 -12.771  19.328  1.00  0.00           H  
ATOM   1940  CG  GLN   122     -10.734 -10.740  18.579  1.00  0.00           C  
ATOM   1941  HG2 GLN   122     -10.500 -10.251  19.524  1.00  0.00           H  
ATOM   1942  HG3 GLN   122     -10.222 -10.223  17.767  1.00  0.00           H  
ATOM   1943  CD  GLN   122     -12.217 -10.465  18.381  1.00  0.00           C  
ATOM   1944  OE1 GLN   122     -12.971 -11.240  17.811  1.00  0.00           O  
ATOM   1945  NE2 GLN   122     -12.678  -9.257  18.808  1.00  0.00           N  
ATOM   1946 HE21 GLN   122     -13.523  -8.885  18.399  1.00  0.00           H  
ATOM   1947 HE22 GLN   122     -12.202  -8.643  19.453  1.00  0.00           H  
ATOM   1948  C   GLN   122      -8.419 -13.816  19.025  1.00  0.00           C  
ATOM   1949  O   GLN   122      -8.527 -14.360  20.113  1.00  0.00           O  
ATOM   1950  N   GLN   123      -7.978 -14.549  17.977  1.00  0.00           N  
ATOM   1951  H   GLN   123      -7.786 -14.106  17.089  1.00  0.00           H  
ATOM   1952  CA  GLN   123      -7.507 -15.900  18.090  1.00  0.00           C  
ATOM   1953  HA  GLN   123      -8.020 -16.342  18.944  1.00  0.00           H  
ATOM   1954  CB  GLN   123      -7.883 -16.877  17.011  1.00  0.00           C  
ATOM   1955  HB2 GLN   123      -8.928 -16.741  16.734  1.00  0.00           H  
ATOM   1956  HB3 GLN   123      -7.166 -16.711  16.206  1.00  0.00           H  
ATOM   1957  CG  GLN   123      -7.643 -18.350  17.408  1.00  0.00           C  
ATOM   1958  HG2 GLN   123      -6.616 -18.423  17.765  1.00  0.00           H  
ATOM   1959  HG3 GLN   123      -8.282 -18.664  18.234  1.00  0.00           H  
ATOM   1960  CD  GLN   123      -7.881 -19.299  16.229  1.00  0.00           C  
ATOM   1961  OE1 GLN   123      -8.326 -19.008  15.116  1.00  0.00           O  
ATOM   1962  NE2 GLN   123      -7.500 -20.489  16.530  1.00  0.00           N  
ATOM   1963 HE21 GLN   123      -7.634 -21.137  15.767  1.00  0.00           H  
ATOM   1964 HE22 GLN   123      -7.370 -20.701  17.509  1.00  0.00           H  
ATOM   1965  C   GLN   123      -6.079 -16.014  18.570  1.00  0.00           C  
ATOM   1966  O   GLN   123      -5.779 -16.547  19.642  1.00  0.00           O  
ATOM   1967  N   TYR   124      -5.144 -15.344  17.841  1.00  0.00           N  
ATOM   1968  H   TYR   124      -5.425 -14.835  17.015  1.00  0.00           H  
ATOM   1969  CA  TYR   124      -3.648 -15.375  18.008  1.00  0.00           C  
ATOM   1970  HA  TYR   124      -3.210 -16.126  18.666  1.00  0.00           H  
ATOM   1971  CB  TYR   124      -3.015 -15.690  16.635  1.00  0.00           C  
ATOM   1972  HB2 TYR   124      -3.177 -14.786  16.049  1.00  0.00           H  
ATOM   1973  HB3 TYR   124      -1.939 -15.721  16.807  1.00  0.00           H  
ATOM   1974  CG  TYR   124      -3.567 -16.949  16.039  1.00  0.00           C  
ATOM   1975  CD1 TYR   124      -2.966 -18.154  16.440  1.00  0.00           C  
ATOM   1976  HD1 TYR   124      -2.182 -18.200  17.181  1.00  0.00           H  
ATOM   1977  CE1 TYR   124      -3.419 -19.337  15.800  1.00  0.00           C  
ATOM   1978  HE1 TYR   124      -2.977 -20.285  16.066  1.00  0.00           H  
ATOM   1979  CZ  TYR   124      -4.455 -19.359  14.824  1.00  0.00           C  
ATOM   1980  OH  TYR   124      -4.951 -20.534  14.342  1.00  0.00           O  
ATOM   1981  HH  TYR   124      -4.325 -21.260  14.377  1.00  0.00           H  
ATOM   1982  CE2 TYR   124      -5.042 -18.102  14.511  1.00  0.00           C  
ATOM   1983  HE2 TYR   124      -5.946 -18.076  13.919  1.00  0.00           H  
ATOM   1984  CD2 TYR   124      -4.529 -16.937  15.005  1.00  0.00           C  
ATOM   1985  HD2 TYR   124      -4.844 -15.947  14.709  1.00  0.00           H  
ATOM   1986  C   TYR   124      -2.975 -14.167  18.702  1.00  0.00           C  
ATOM   1987  O   TYR   124      -1.797 -14.085  18.724  1.00  0.00           O  
ATOM   1988  N   ASN   125      -3.823 -13.285  19.141  1.00  0.00           N  
ATOM   1989  H   ASN   125      -4.797 -13.388  18.895  1.00  0.00           H  
ATOM   1990  CA  ASN   125      -3.501 -12.223  20.127  1.00  0.00           C  
ATOM   1991  HA  ASN   125      -4.505 -11.868  20.357  1.00  0.00           H  
ATOM   1992  CB  ASN   125      -3.015 -12.839  21.488  1.00  0.00           C  
ATOM   1993  HB2 ASN   125      -2.034 -13.315  21.480  1.00  0.00           H  
ATOM   1994  HB3 ASN   125      -3.184 -12.105  22.276  1.00  0.00           H  
ATOM   1995  CG  ASN   125      -3.881 -14.037  21.935  1.00  0.00           C  
ATOM   1996  OD1 ASN   125      -5.070 -13.895  21.864  1.00  0.00           O  
ATOM   1997  ND2 ASN   125      -3.284 -15.096  22.411  1.00  0.00           N  
ATOM   1998 HD21 ASN   125      -3.788 -15.942  22.634  1.00  0.00           H  
ATOM   1999 HD22 ASN   125      -2.282 -15.218  22.366  1.00  0.00           H  
ATOM   2000  C   ASN   125      -2.723 -10.979  19.677  1.00  0.00           C  
ATOM   2001  O   ASN   125      -2.332 -10.218  20.520  1.00  0.00           O  
ATOM   2002  N   VAL   126      -2.556 -10.823  18.333  1.00  0.00           N  
ATOM   2003  H   VAL   126      -3.106 -11.498  17.821  1.00  0.00           H  
ATOM   2004  CA  VAL   126      -1.780  -9.784  17.722  1.00  0.00           C  
ATOM   2005  HA  VAL   126      -0.771  -9.866  18.125  1.00  0.00           H  
ATOM   2006  CB  VAL   126      -1.701 -10.124  16.247  1.00  0.00           C  
ATOM   2007  HB  VAL   126      -2.729 -10.257  15.908  1.00  0.00           H  
ATOM   2008  CG1 VAL   126      -1.025  -8.927  15.428  1.00  0.00           C  
ATOM   2009 HG11 VAL   126      -1.060  -9.114  14.355  1.00  0.00           H  
ATOM   2010 HG12 VAL   126      -1.527  -7.977  15.610  1.00  0.00           H  
ATOM   2011 HG13 VAL   126      -0.032  -8.807  15.861  1.00  0.00           H  
ATOM   2012  CG2 VAL   126      -0.932 -11.390  15.863  1.00  0.00           C  
ATOM   2013 HG21 VAL   126      -1.655 -12.170  16.102  1.00  0.00           H  
ATOM   2014 HG22 VAL   126      -0.810 -11.535  14.790  1.00  0.00           H  
ATOM   2015 HG23 VAL   126       0.024 -11.564  16.357  1.00  0.00           H  
ATOM   2016  C   VAL   126      -2.425  -8.404  18.043  1.00  0.00           C  
ATOM   2017  O   VAL   126      -3.622  -8.227  17.831  1.00  0.00           O  
ATOM   2018  N   PRO   127      -1.660  -7.330  18.452  1.00  0.00           N  
ATOM   2019  CD  PRO   127      -0.254  -7.472  18.836  1.00  0.00           C  
ATOM   2020  HD2 PRO   127       0.250  -7.536  17.872  1.00  0.00           H  
ATOM   2021  HD3 PRO   127      -0.006  -8.373  19.396  1.00  0.00           H  
ATOM   2022  CG  PRO   127       0.109  -6.191  19.606  1.00  0.00           C  
ATOM   2023  HG2 PRO   127       0.709  -5.605  18.910  1.00  0.00           H  
ATOM   2024  HG3 PRO   127       0.760  -6.412  20.451  1.00  0.00           H  
ATOM   2025  CB  PRO   127      -1.216  -5.472  19.854  1.00  0.00           C  
ATOM   2026  HB2 PRO   127      -1.150  -4.385  19.819  1.00  0.00           H  
ATOM   2027  HB3 PRO   127      -1.615  -5.844  20.797  1.00  0.00           H  
ATOM   2028  CA  PRO   127      -2.162  -6.044  18.769  1.00  0.00           C  
ATOM   2029  HA  PRO   127      -3.062  -6.026  19.382  1.00  0.00           H  
ATOM   2030  C   PRO   127      -2.282  -5.168  17.493  1.00  0.00           C  
ATOM   2031  O   PRO   127      -1.353  -5.210  16.645  1.00  0.00           O  
ATOM   2032  N   MET   128      -3.303  -4.359  17.372  1.00  0.00           N  
ATOM   2033  H   MET   128      -4.026  -4.427  18.074  1.00  0.00           H  
ATOM   2034  CA  MET   128      -3.437  -3.487  16.285  1.00  0.00           C  
ATOM   2035  HA  MET   128      -3.617  -4.235  15.513  1.00  0.00           H  
ATOM   2036  CB  MET   128      -4.766  -2.690  16.370  1.00  0.00           C  
ATOM   2037  HB2 MET   128      -4.657  -1.870  17.080  1.00  0.00           H  
ATOM   2038  HB3 MET   128      -4.882  -2.242  15.383  1.00  0.00           H  
ATOM   2039  CG  MET   128      -6.013  -3.563  16.703  1.00  0.00           C  
ATOM   2040  HG2 MET   128      -5.715  -4.253  17.492  1.00  0.00           H  
ATOM   2041  HG3 MET   128      -6.760  -3.046  17.305  1.00  0.00           H  
ATOM   2042  SD  MET   128      -6.607  -4.555  15.348  1.00  0.00           S  
ATOM   2043  CE  MET   128      -7.235  -3.367  14.157  1.00  0.00           C  
ATOM   2044  HE1 MET   128      -7.665  -2.583  14.780  1.00  0.00           H  
ATOM   2045  HE2 MET   128      -6.403  -2.978  13.571  1.00  0.00           H  
ATOM   2046  HE3 MET   128      -8.026  -3.708  13.490  1.00  0.00           H  
ATOM   2047  C   MET   128      -2.254  -2.568  15.921  1.00  0.00           C  
ATOM   2048  O   MET   128      -1.997  -2.426  14.756  1.00  0.00           O  
ATOM   2049  N   ALA   129      -1.454  -2.208  16.942  1.00  0.00           N  
ATOM   2050  H   ALA   129      -1.769  -2.522  17.849  1.00  0.00           H  
ATOM   2051  CA  ALA   129      -0.262  -1.384  16.809  1.00  0.00           C  
ATOM   2052  HA  ALA   129      -0.541  -0.555  16.159  1.00  0.00           H  
ATOM   2053  CB  ALA   129       0.207  -0.921  18.184  1.00  0.00           C  
ATOM   2054  HB1 ALA   129       0.319  -1.707  18.932  1.00  0.00           H  
ATOM   2055  HB2 ALA   129       1.117  -0.363  17.964  1.00  0.00           H  
ATOM   2056  HB3 ALA   129      -0.606  -0.218  18.365  1.00  0.00           H  
ATOM   2057  C   ALA   129       0.901  -2.177  16.088  1.00  0.00           C  
ATOM   2058  O   ALA   129       1.837  -1.620  15.648  1.00  0.00           O  
ATOM   2059  N   ASN   130       0.723  -3.513  15.887  1.00  0.00           N  
ATOM   2060  H   ASN   130      -0.103  -3.995  16.212  1.00  0.00           H  
ATOM   2061  CA  ASN   130       1.687  -4.343  15.112  1.00  0.00           C  
ATOM   2062  HA  ASN   130       2.523  -3.671  14.914  1.00  0.00           H  
ATOM   2063  CB  ASN   130       2.040  -5.581  15.947  1.00  0.00           C  
ATOM   2064  HB2 ASN   130       1.058  -5.886  16.307  1.00  0.00           H  
ATOM   2065  HB3 ASN   130       2.378  -6.430  15.352  1.00  0.00           H  
ATOM   2066  CG  ASN   130       3.139  -5.309  17.001  1.00  0.00           C  
ATOM   2067  OD1 ASN   130       3.842  -4.290  17.045  1.00  0.00           O  
ATOM   2068  ND2 ASN   130       3.308  -6.323  17.822  1.00  0.00           N  
ATOM   2069 HD21 ASN   130       3.877  -6.215  18.649  1.00  0.00           H  
ATOM   2070 HD22 ASN   130       2.689  -7.115  17.726  1.00  0.00           H  
ATOM   2071  C   ASN   130       1.236  -4.705  13.701  1.00  0.00           C  
ATOM   2072  O   ASN   130       1.780  -5.587  13.060  1.00  0.00           O  
ATOM   2073  N   ILE   131       0.224  -3.980  13.169  1.00  0.00           N  
ATOM   2074  H   ILE   131      -0.031  -3.136  13.661  1.00  0.00           H  
ATOM   2075  CA  ILE   131      -0.572  -4.418  12.033  1.00  0.00           C  
ATOM   2076  HA  ILE   131      -0.099  -5.295  11.591  1.00  0.00           H  
ATOM   2077  CB  ILE   131      -1.966  -4.961  12.459  1.00  0.00           C  
ATOM   2078  HB  ILE   131      -2.477  -4.402  13.243  1.00  0.00           H  
ATOM   2079  CG2 ILE   131      -2.829  -5.052  11.177  1.00  0.00           C  
ATOM   2080 HG21 ILE   131      -3.824  -5.476  11.313  1.00  0.00           H  
ATOM   2081 HG22 ILE   131      -2.941  -4.031  10.814  1.00  0.00           H  
ATOM   2082 HG23 ILE   131      -2.391  -5.593  10.338  1.00  0.00           H  
ATOM   2083  CG1 ILE   131      -1.904  -6.341  13.114  1.00  0.00           C  
ATOM   2084 HG12 ILE   131      -1.537  -7.047  12.369  1.00  0.00           H  
ATOM   2085 HG13 ILE   131      -1.139  -6.355  13.891  1.00  0.00           H  
ATOM   2086  CD1 ILE   131      -3.218  -6.853  13.722  1.00  0.00           C  
ATOM   2087 HD11 ILE   131      -3.311  -7.926  13.892  1.00  0.00           H  
ATOM   2088 HD12 ILE   131      -3.548  -6.347  14.630  1.00  0.00           H  
ATOM   2089 HD13 ILE   131      -4.006  -6.779  12.973  1.00  0.00           H  
ATOM   2090  C   ILE   131      -0.604  -3.230  11.080  1.00  0.00           C  
ATOM   2091  O   ILE   131      -0.981  -2.144  11.517  1.00  0.00           O  
ATOM   2092  N   ARG   132      -0.126  -3.437   9.865  1.00  0.00           N  
ATOM   2093  H   ARG   132       0.335  -4.327   9.742  1.00  0.00           H  
ATOM   2094  CA  ARG   132       0.028  -2.367   8.807  1.00  0.00           C  
ATOM   2095  HA  ARG   132      -0.649  -1.532   8.989  1.00  0.00           H  
ATOM   2096  CB  ARG   132       1.415  -1.635   8.794  1.00  0.00           C  
ATOM   2097  HB2 ARG   132       1.336  -0.759   8.150  1.00  0.00           H  
ATOM   2098  HB3 ARG   132       1.726  -1.389   9.809  1.00  0.00           H  
ATOM   2099  CG  ARG   132       2.467  -2.392   8.030  1.00  0.00           C  
ATOM   2100  HG2 ARG   132       2.330  -3.443   8.287  1.00  0.00           H  
ATOM   2101  HG3 ARG   132       2.336  -2.295   6.952  1.00  0.00           H  
ATOM   2102  CD  ARG   132       3.918  -1.896   8.422  1.00  0.00           C  
ATOM   2103  HD2 ARG   132       4.491  -2.406   7.648  1.00  0.00           H  
ATOM   2104  HD3 ARG   132       4.085  -0.845   8.188  1.00  0.00           H  
ATOM   2105  NE  ARG   132       4.523  -2.443   9.692  1.00  0.00           N  
ATOM   2106  HE  ARG   132       3.976  -3.126  10.197  1.00  0.00           H  
ATOM   2107  CZ  ARG   132       5.613  -2.043  10.306  1.00  0.00           C  
ATOM   2108  NH1 ARG   132       6.322  -1.134   9.778  1.00  0.00           N  
ATOM   2109 HH11 ARG   132       6.048  -0.648   8.936  1.00  0.00           H  
ATOM   2110 HH12 ARG   132       7.150  -0.786  10.240  1.00  0.00           H  
ATOM   2111  NH2 ARG   132       5.963  -2.585  11.436  1.00  0.00           N  
ATOM   2112 HH21 ARG   132       5.553  -3.446  11.769  1.00  0.00           H  
ATOM   2113 HH22 ARG   132       6.838  -2.320  11.864  1.00  0.00           H  
ATOM   2114  C   ARG   132      -0.381  -2.789   7.456  1.00  0.00           C  
ATOM   2115  O   ARG   132      -0.442  -3.977   7.266  1.00  0.00           O  
ATOM   2116  N   LEU   133      -0.688  -1.845   6.549  1.00  0.00           N  
ATOM   2117  H   LEU   133      -0.536  -0.887   6.829  1.00  0.00           H  
ATOM   2118  CA  LEU   133      -1.329  -2.105   5.277  1.00  0.00           C  
ATOM   2119  HA  LEU   133      -1.259  -3.183   5.130  1.00  0.00           H  
ATOM   2120  CB  LEU   133      -2.829  -1.688   5.453  1.00  0.00           C  
ATOM   2121  HB2 LEU   133      -2.875  -0.628   5.706  1.00  0.00           H  
ATOM   2122  HB3 LEU   133      -3.321  -1.739   4.481  1.00  0.00           H  
ATOM   2123  CG  LEU   133      -3.646  -2.494   6.445  1.00  0.00           C  
ATOM   2124  HG  LEU   133      -3.063  -3.402   6.603  1.00  0.00           H  
ATOM   2125  CD1 LEU   133      -3.650  -1.873   7.842  1.00  0.00           C  
ATOM   2126 HD11 LEU   133      -4.391  -1.079   7.939  1.00  0.00           H  
ATOM   2127 HD12 LEU   133      -3.907  -2.627   8.586  1.00  0.00           H  
ATOM   2128 HD13 LEU   133      -2.666  -1.453   8.047  1.00  0.00           H  
ATOM   2129  CD2 LEU   133      -5.086  -2.817   6.024  1.00  0.00           C  
ATOM   2130 HD21 LEU   133      -5.651  -1.887   6.091  1.00  0.00           H  
ATOM   2131 HD22 LEU   133      -5.092  -3.008   4.950  1.00  0.00           H  
ATOM   2132 HD23 LEU   133      -5.571  -3.530   6.690  1.00  0.00           H  
ATOM   2133  C   LEU   133      -0.668  -1.247   4.142  1.00  0.00           C  
ATOM   2134  O   LEU   133      -0.586   0.007   4.278  1.00  0.00           O  
ATOM   2135  N   ILE   134      -0.400  -1.980   3.042  1.00  0.00           N  
ATOM   2136  H   ILE   134      -0.339  -2.975   3.203  1.00  0.00           H  
ATOM   2137  CA  ILE   134       0.223  -1.408   1.846  1.00  0.00           C  
ATOM   2138  HA  ILE   134       0.378  -0.343   2.020  1.00  0.00           H  
ATOM   2139  CB  ILE   134       1.661  -2.049   1.557  1.00  0.00           C  
ATOM   2140  HB  ILE   134       1.402  -2.977   1.047  1.00  0.00           H  
ATOM   2141  CG2 ILE   134       2.426  -1.173   0.566  1.00  0.00           C  
ATOM   2142 HG21 ILE   134       1.797  -1.119  -0.323  1.00  0.00           H  
ATOM   2143 HG22 ILE   134       2.600  -0.136   0.855  1.00  0.00           H  
ATOM   2144 HG23 ILE   134       3.392  -1.635   0.363  1.00  0.00           H  
ATOM   2145  CG1 ILE   134       2.482  -2.358   2.866  1.00  0.00           C  
ATOM   2146 HG12 ILE   134       2.395  -1.436   3.440  1.00  0.00           H  
ATOM   2147 HG13 ILE   134       2.042  -3.190   3.416  1.00  0.00           H  
ATOM   2148  CD1 ILE   134       3.971  -2.632   2.728  1.00  0.00           C  
ATOM   2149 HD11 ILE   134       4.221  -3.101   1.776  1.00  0.00           H  
ATOM   2150 HD12 ILE   134       4.553  -1.711   2.756  1.00  0.00           H  
ATOM   2151 HD13 ILE   134       4.300  -3.365   3.464  1.00  0.00           H  
ATOM   2152  C   ILE   134      -0.678  -1.502   0.603  1.00  0.00           C  
ATOM   2153  O   ILE   134      -1.076  -2.590   0.233  1.00  0.00           O  
ATOM   2154  N   GLY   135      -1.041  -0.352   0.031  1.00  0.00           N  
ATOM   2155  H   GLY   135      -0.809   0.576   0.354  1.00  0.00           H  
ATOM   2156  CA  GLY   135      -2.291  -0.323  -0.676  1.00  0.00           C  
ATOM   2157  HA2 GLY   135      -2.581  -1.319  -1.011  1.00  0.00           H  
ATOM   2158  HA3 GLY   135      -3.091   0.106  -0.073  1.00  0.00           H  
ATOM   2159  C   GLY   135      -2.156   0.377  -2.041  1.00  0.00           C  
ATOM   2160  O   GLY   135      -2.181   1.646  -2.159  1.00  0.00           O  
ATOM   2161  N   HIE   136      -2.054  -0.437  -3.115  1.00  0.00           N  
ATOM   2162  H   HIE   136      -1.873  -1.424  -3.004  1.00  0.00           H  
ATOM   2163  CA  HIE   136      -1.819   0.200  -4.410  1.00  0.00           C  
ATOM   2164  HA  HIE   136      -1.290   1.151  -4.346  1.00  0.00           H  
ATOM   2165  CB  HIE   136      -1.042  -0.779  -5.328  1.00  0.00           C  
ATOM   2166  HB2 HIE   136      -0.034  -0.871  -4.924  1.00  0.00           H  
ATOM   2167  HB3 HIE   136      -1.474  -1.777  -5.410  1.00  0.00           H  
ATOM   2168  CG  HIE   136      -0.788  -0.197  -6.732  1.00  0.00           C  
ATOM   2169  ND1 HIE   136      -1.638  -0.182  -7.831  1.00  0.00           N  
ATOM   2170  CE1 HIE   136      -0.998   0.525  -8.799  1.00  0.00           C  
ATOM   2171  HE1 HIE   136      -1.427   0.588  -9.788  1.00  0.00           H  
ATOM   2172  NE2 HIE   136       0.130   1.109  -8.316  1.00  0.00           N  
ATOM   2173  HE2 HIE   136       0.789   1.652  -8.855  1.00  0.00           H  
ATOM   2174  CD2 HIE   136       0.236   0.654  -7.030  1.00  0.00           C  
ATOM   2175  HD2 HIE   136       0.968   1.150  -6.408  1.00  0.00           H  
ATOM   2176  C   HIE   136      -3.170   0.636  -5.043  1.00  0.00           C  
ATOM   2177  O   HIE   136      -4.041  -0.152  -5.264  1.00  0.00           O  
ATOM   2178  N   SER   137      -3.264   1.873  -5.538  1.00  0.00           N  
ATOM   2179  H   SER   137      -2.493   2.476  -5.291  1.00  0.00           H  
ATOM   2180  CA  SER   137      -4.403   2.428  -6.360  1.00  0.00           C  
ATOM   2181  HA  SER   137      -4.393   3.517  -6.308  1.00  0.00           H  
ATOM   2182  CB  SER   137      -4.335   2.030  -7.896  1.00  0.00           C  
ATOM   2183  HB2 SER   137      -3.350   2.315  -8.264  1.00  0.00           H  
ATOM   2184  HB3 SER   137      -4.466   0.963  -8.075  1.00  0.00           H  
ATOM   2185  OG  SER   137      -5.354   2.693  -8.618  1.00  0.00           O  
ATOM   2186  HG  SER   137      -5.107   3.597  -8.830  1.00  0.00           H  
ATOM   2187  C   SER   137      -5.807   2.114  -5.782  1.00  0.00           C  
ATOM   2188  O   SER   137      -6.117   2.642  -4.770  1.00  0.00           O  
ATOM   2189  N   LEU   138      -6.575   1.215  -6.396  1.00  0.00           N  
ATOM   2190  H   LEU   138      -6.163   1.032  -7.300  1.00  0.00           H  
ATOM   2191  CA  LEU   138      -7.875   0.787  -5.803  1.00  0.00           C  
ATOM   2192  HA  LEU   138      -8.451   1.703  -5.672  1.00  0.00           H  
ATOM   2193  CB  LEU   138      -8.672  -0.095  -6.830  1.00  0.00           C  
ATOM   2194  HB2 LEU   138      -7.952  -0.750  -7.321  1.00  0.00           H  
ATOM   2195  HB3 LEU   138      -9.380  -0.620  -6.189  1.00  0.00           H  
ATOM   2196  CG  LEU   138      -9.373   0.592  -8.054  1.00  0.00           C  
ATOM   2197  HG  LEU   138      -8.675   1.160  -8.668  1.00  0.00           H  
ATOM   2198  CD1 LEU   138     -10.101  -0.531  -8.725  1.00  0.00           C  
ATOM   2199 HD11 LEU   138     -10.673  -0.208  -9.594  1.00  0.00           H  
ATOM   2200 HD12 LEU   138      -9.368  -1.276  -9.036  1.00  0.00           H  
ATOM   2201 HD13 LEU   138     -10.825  -0.985  -8.049  1.00  0.00           H  
ATOM   2202  CD2 LEU   138     -10.447   1.527  -7.525  1.00  0.00           C  
ATOM   2203 HD21 LEU   138     -11.062   1.032  -6.773  1.00  0.00           H  
ATOM   2204 HD22 LEU   138     -10.104   2.468  -7.096  1.00  0.00           H  
ATOM   2205 HD23 LEU   138     -10.986   1.844  -8.418  1.00  0.00           H  
ATOM   2206  C   LEU   138      -7.736   0.118  -4.380  1.00  0.00           C  
ATOM   2207  O   LEU   138      -8.610   0.266  -3.474  1.00  0.00           O  
ATOM   2208  N   GLY   139      -6.540  -0.509  -4.215  1.00  0.00           N  
ATOM   2209  H   GLY   139      -5.786  -0.390  -4.875  1.00  0.00           H  
ATOM   2210  CA  GLY   139      -6.116  -1.171  -2.908  1.00  0.00           C  
ATOM   2211  HA2 GLY   139      -6.864  -1.876  -2.544  1.00  0.00           H  
ATOM   2212  HA3 GLY   139      -5.367  -1.947  -3.065  1.00  0.00           H  
ATOM   2213  C   GLY   139      -5.733  -0.279  -1.737  1.00  0.00           C  
ATOM   2214  O   GLY   139      -5.838  -0.773  -0.622  1.00  0.00           O  
ATOM   2215  N   ALA   140      -5.558   1.003  -1.912  1.00  0.00           N  
ATOM   2216  H   ALA   140      -5.532   1.343  -2.862  1.00  0.00           H  
ATOM   2217  CA  ALA   140      -5.628   2.028  -0.837  1.00  0.00           C  
ATOM   2218  HA  ALA   140      -4.916   1.775  -0.051  1.00  0.00           H  
ATOM   2219  CB  ALA   140      -5.259   3.410  -1.407  1.00  0.00           C  
ATOM   2220  HB1 ALA   140      -6.131   3.851  -1.890  1.00  0.00           H  
ATOM   2221  HB2 ALA   140      -4.811   3.993  -0.603  1.00  0.00           H  
ATOM   2222  HB3 ALA   140      -4.459   3.250  -2.129  1.00  0.00           H  
ATOM   2223  C   ALA   140      -7.070   2.200  -0.276  1.00  0.00           C  
ATOM   2224  O   ALA   140      -7.265   2.154   0.909  1.00  0.00           O  
ATOM   2225  N   HIE   141      -8.080   2.365  -1.192  1.00  0.00           N  
ATOM   2226  H   HIE   141      -7.737   2.576  -2.118  1.00  0.00           H  
ATOM   2227  CA  HIE   141      -9.387   2.580  -0.807  1.00  0.00           C  
ATOM   2228  HA  HIE   141      -9.386   3.355  -0.040  1.00  0.00           H  
ATOM   2229  CB  HIE   141     -10.286   3.020  -1.981  1.00  0.00           C  
ATOM   2230  HB2 HIE   141     -10.349   2.312  -2.807  1.00  0.00           H  
ATOM   2231  HB3 HIE   141     -11.274   3.210  -1.561  1.00  0.00           H  
ATOM   2232  CG  HIE   141      -9.768   4.373  -2.435  1.00  0.00           C  
ATOM   2233  ND1 HIE   141      -9.576   5.532  -1.696  1.00  0.00           N  
ATOM   2234  CE1 HIE   141      -9.229   6.506  -2.567  1.00  0.00           C  
ATOM   2235  HE1 HIE   141      -9.303   7.546  -2.287  1.00  0.00           H  
ATOM   2236  NE2 HIE   141      -8.995   5.991  -3.787  1.00  0.00           N  
ATOM   2237  HE2 HIE   141      -8.791   6.581  -4.581  1.00  0.00           H  
ATOM   2238  CD2 HIE   141      -9.274   4.623  -3.715  1.00  0.00           C  
ATOM   2239  HD2 HIE   141      -9.154   4.050  -4.623  1.00  0.00           H  
ATOM   2240  C   HIE   141      -9.948   1.303  -0.083  1.00  0.00           C  
ATOM   2241  O   HIE   141     -10.707   1.377   0.934  1.00  0.00           O  
ATOM   2242  N   THR   142      -9.467   0.150  -0.438  1.00  0.00           N  
ATOM   2243  H   THR   142      -8.908   0.185  -1.278  1.00  0.00           H  
ATOM   2244  CA  THR   142      -9.684  -1.209   0.094  1.00  0.00           C  
ATOM   2245  HA  THR   142     -10.751  -1.432   0.087  1.00  0.00           H  
ATOM   2246  CB  THR   142      -9.028  -2.289  -0.735  1.00  0.00           C  
ATOM   2247  HB  THR   142      -7.948  -2.308  -0.591  1.00  0.00           H  
ATOM   2248  CG2 THR   142      -9.346  -3.714  -0.254  1.00  0.00           C  
ATOM   2249 HG21 THR   142      -8.615  -4.309  -0.802  1.00  0.00           H  
ATOM   2250 HG22 THR   142      -9.279  -3.788   0.832  1.00  0.00           H  
ATOM   2251 HG23 THR   142     -10.347  -3.981  -0.591  1.00  0.00           H  
ATOM   2252  OG1 THR   142      -9.449  -2.192  -2.131  1.00  0.00           O  
ATOM   2253  HG1 THR   142      -9.218  -1.313  -2.440  1.00  0.00           H  
ATOM   2254  C   THR   142      -9.286  -1.243   1.531  1.00  0.00           C  
ATOM   2255  O   THR   142     -10.016  -1.575   2.421  1.00  0.00           O  
ATOM   2256  N   SER   143      -7.998  -0.910   1.779  1.00  0.00           N  
ATOM   2257  H   SER   143      -7.407  -0.582   1.029  1.00  0.00           H  
ATOM   2258  CA  SER   143      -7.429  -0.773   3.104  1.00  0.00           C  
ATOM   2259  HA  SER   143      -7.446  -1.747   3.592  1.00  0.00           H  
ATOM   2260  CB  SER   143      -5.925  -0.440   2.985  1.00  0.00           C  
ATOM   2261  HB2 SER   143      -5.772   0.616   2.760  1.00  0.00           H  
ATOM   2262  HB3 SER   143      -5.440  -0.574   3.952  1.00  0.00           H  
ATOM   2263  OG  SER   143      -5.272  -1.292   2.110  1.00  0.00           O  
ATOM   2264  HG  SER   143      -5.281  -0.984   1.200  1.00  0.00           H  
ATOM   2265  C   SER   143      -8.127   0.315   3.972  1.00  0.00           C  
ATOM   2266  O   SER   143      -8.448  -0.097   5.131  1.00  0.00           O  
ATOM   2267  N   GLY   144      -8.478   1.501   3.462  1.00  0.00           N  
ATOM   2268  H   GLY   144      -8.129   1.661   2.528  1.00  0.00           H  
ATOM   2269  CA  GLY   144      -9.327   2.432   4.192  1.00  0.00           C  
ATOM   2270  HA2 GLY   144      -8.851   2.857   5.076  1.00  0.00           H  
ATOM   2271  HA3 GLY   144      -9.542   3.192   3.441  1.00  0.00           H  
ATOM   2272  C   GLY   144     -10.602   1.744   4.716  1.00  0.00           C  
ATOM   2273  O   GLY   144     -10.917   1.643   5.961  1.00  0.00           O  
ATOM   2274  N   PHE   145     -11.355   1.156   3.818  1.00  0.00           N  
ATOM   2275  H   PHE   145     -11.081   1.146   2.846  1.00  0.00           H  
ATOM   2276  CA  PHE   145     -12.593   0.403   4.153  1.00  0.00           C  
ATOM   2277  HA  PHE   145     -13.289   1.066   4.666  1.00  0.00           H  
ATOM   2278  CB  PHE   145     -13.249  -0.221   2.932  1.00  0.00           C  
ATOM   2279  HB2 PHE   145     -12.389  -0.659   2.425  1.00  0.00           H  
ATOM   2280  HB3 PHE   145     -13.940  -1.026   3.179  1.00  0.00           H  
ATOM   2281  CG  PHE   145     -13.986   0.828   2.055  1.00  0.00           C  
ATOM   2282  CD1 PHE   145     -15.052   1.520   2.719  1.00  0.00           C  
ATOM   2283  HD1 PHE   145     -15.354   1.255   3.721  1.00  0.00           H  
ATOM   2284  CE1 PHE   145     -15.802   2.472   2.041  1.00  0.00           C  
ATOM   2285  HE1 PHE   145     -16.717   2.891   2.434  1.00  0.00           H  
ATOM   2286  CZ  PHE   145     -15.462   2.766   0.668  1.00  0.00           C  
ATOM   2287  HZ  PHE   145     -16.027   3.474   0.079  1.00  0.00           H  
ATOM   2288  CE2 PHE   145     -14.453   2.046  -0.032  1.00  0.00           C  
ATOM   2289  HE2 PHE   145     -14.125   2.401  -0.998  1.00  0.00           H  
ATOM   2290  CD2 PHE   145     -13.702   1.092   0.680  1.00  0.00           C  
ATOM   2291  HD2 PHE   145     -12.933   0.603   0.102  1.00  0.00           H  
ATOM   2292  C   PHE   145     -12.314  -0.674   5.260  1.00  0.00           C  
ATOM   2293  O   PHE   145     -13.087  -0.677   6.256  1.00  0.00           O  
ATOM   2294  N   ALA   146     -11.237  -1.472   5.202  1.00  0.00           N  
ATOM   2295  H   ALA   146     -10.554  -1.415   4.460  1.00  0.00           H  
ATOM   2296  CA  ALA   146     -10.978  -2.451   6.341  1.00  0.00           C  
ATOM   2297  HA  ALA   146     -11.866  -3.059   6.515  1.00  0.00           H  
ATOM   2298  CB  ALA   146      -9.806  -3.348   5.979  1.00  0.00           C  
ATOM   2299  HB1 ALA   146      -8.880  -2.807   6.173  1.00  0.00           H  
ATOM   2300  HB2 ALA   146      -9.780  -4.132   6.737  1.00  0.00           H  
ATOM   2301  HB3 ALA   146      -9.851  -3.563   4.912  1.00  0.00           H  
ATOM   2302  C   ALA   146     -10.704  -1.646   7.667  1.00  0.00           C  
ATOM   2303  O   ALA   146     -11.234  -2.089   8.749  1.00  0.00           O  
ATOM   2304  N   GLY   147     -10.015  -0.501   7.681  1.00  0.00           N  
ATOM   2305  H   GLY   147      -9.693  -0.131   6.799  1.00  0.00           H  
ATOM   2306  CA  GLY   147      -9.733   0.306   8.814  1.00  0.00           C  
ATOM   2307  HA2 GLY   147      -9.303  -0.209   9.673  1.00  0.00           H  
ATOM   2308  HA3 GLY   147      -8.959   0.990   8.466  1.00  0.00           H  
ATOM   2309  C   GLY   147     -10.986   1.029   9.385  1.00  0.00           C  
ATOM   2310  O   GLY   147     -11.091   1.152  10.600  1.00  0.00           O  
ATOM   2311  N   LYS   148     -11.952   1.352   8.542  1.00  0.00           N  
ATOM   2312  H   LYS   148     -11.750   1.320   7.552  1.00  0.00           H  
ATOM   2313  CA  LYS   148     -13.298   1.718   9.068  1.00  0.00           C  
ATOM   2314  HA  LYS   148     -13.208   2.513   9.809  1.00  0.00           H  
ATOM   2315  CB  LYS   148     -14.203   2.232   7.915  1.00  0.00           C  
ATOM   2316  HB2 LYS   148     -14.433   1.428   7.215  1.00  0.00           H  
ATOM   2317  HB3 LYS   148     -15.179   2.595   8.237  1.00  0.00           H  
ATOM   2318  CG  LYS   148     -13.555   3.451   7.167  1.00  0.00           C  
ATOM   2319  HG2 LYS   148     -13.419   4.324   7.805  1.00  0.00           H  
ATOM   2320  HG3 LYS   148     -12.566   3.136   6.834  1.00  0.00           H  
ATOM   2321  CD  LYS   148     -14.388   3.850   5.969  1.00  0.00           C  
ATOM   2322  HD2 LYS   148     -14.856   2.954   5.563  1.00  0.00           H  
ATOM   2323  HD3 LYS   148     -15.223   4.505   6.215  1.00  0.00           H  
ATOM   2324  CE  LYS   148     -13.520   4.470   4.894  1.00  0.00           C  
ATOM   2325  HE2 LYS   148     -12.839   3.812   4.354  1.00  0.00           H  
ATOM   2326  HE3 LYS   148     -14.278   4.790   4.179  1.00  0.00           H  
ATOM   2327  NZ  LYS   148     -12.810   5.655   5.348  1.00  0.00           N  
ATOM   2328  HZ1 LYS   148     -11.922   5.356   5.724  1.00  0.00           H  
ATOM   2329  HZ2 LYS   148     -12.510   6.282   4.615  1.00  0.00           H  
ATOM   2330  HZ3 LYS   148     -13.316   6.201   6.031  1.00  0.00           H  
ATOM   2331  C   LYS   148     -13.951   0.446   9.692  1.00  0.00           C  
ATOM   2332  O   LYS   148     -14.488   0.489  10.801  1.00  0.00           O  
ATOM   2333  N   LYS   149     -13.848  -0.722   8.976  1.00  0.00           N  
ATOM   2334  H   LYS   149     -13.261  -0.769   8.155  1.00  0.00           H  
ATOM   2335  CA  LYS   149     -14.654  -1.920   9.328  1.00  0.00           C  
ATOM   2336  HA  LYS   149     -15.689  -1.578   9.332  1.00  0.00           H  
ATOM   2337  CB  LYS   149     -14.535  -2.957   8.216  1.00  0.00           C  
ATOM   2338  HB2 LYS   149     -14.770  -2.510   7.250  1.00  0.00           H  
ATOM   2339  HB3 LYS   149     -13.515  -3.287   8.023  1.00  0.00           H  
ATOM   2340  CG  LYS   149     -15.450  -4.186   8.227  1.00  0.00           C  
ATOM   2341  HG2 LYS   149     -15.402  -4.712   7.273  1.00  0.00           H  
ATOM   2342  HG3 LYS   149     -15.135  -4.916   8.972  1.00  0.00           H  
ATOM   2343  CD  LYS   149     -16.961  -3.882   8.499  1.00  0.00           C  
ATOM   2344  HD2 LYS   149     -17.392  -4.879   8.590  1.00  0.00           H  
ATOM   2345  HD3 LYS   149     -17.120  -3.239   9.365  1.00  0.00           H  
ATOM   2346  CE  LYS   149     -17.670  -3.223   7.330  1.00  0.00           C  
ATOM   2347  HE2 LYS   149     -17.165  -2.287   7.090  1.00  0.00           H  
ATOM   2348  HE3 LYS   149     -17.533  -3.928   6.509  1.00  0.00           H  
ATOM   2349  NZ  LYS   149     -19.083  -2.884   7.641  1.00  0.00           N  
ATOM   2350  HZ1 LYS   149     -19.267  -2.090   8.236  1.00  0.00           H  
ATOM   2351  HZ2 LYS   149     -19.581  -2.557   6.825  1.00  0.00           H  
ATOM   2352  HZ3 LYS   149     -19.582  -3.708   7.944  1.00  0.00           H  
ATOM   2353  C   LYS   149     -14.216  -2.602  10.662  1.00  0.00           C  
ATOM   2354  O   LYS   149     -15.021  -3.146  11.392  1.00  0.00           O  
ATOM   2355  N   VAL   150     -12.906  -2.598  10.958  1.00  0.00           N  
ATOM   2356  H   VAL   150     -12.322  -2.333  10.178  1.00  0.00           H  
ATOM   2357  CA  VAL   150     -12.331  -2.967  12.231  1.00  0.00           C  
ATOM   2358  HA  VAL   150     -12.764  -3.925  12.520  1.00  0.00           H  
ATOM   2359  CB  VAL   150     -10.821  -3.271  12.068  1.00  0.00           C  
ATOM   2360  HB  VAL   150     -10.378  -3.674  12.979  1.00  0.00           H  
ATOM   2361  CG1 VAL   150     -10.611  -4.323  11.003  1.00  0.00           C  
ATOM   2362 HG11 VAL   150     -10.632  -3.872  10.011  1.00  0.00           H  
ATOM   2363 HG12 VAL   150      -9.558  -4.547  11.176  1.00  0.00           H  
ATOM   2364 HG13 VAL   150     -11.207  -5.220  11.168  1.00  0.00           H  
ATOM   2365  CG2 VAL   150      -9.858  -2.087  11.846  1.00  0.00           C  
ATOM   2366 HG21 VAL   150      -9.902  -1.340  12.639  1.00  0.00           H  
ATOM   2367 HG22 VAL   150      -8.828  -2.427  11.742  1.00  0.00           H  
ATOM   2368 HG23 VAL   150     -10.122  -1.524  10.951  1.00  0.00           H  
ATOM   2369  C   VAL   150     -12.603  -1.999  13.341  1.00  0.00           C  
ATOM   2370  O   VAL   150     -12.819  -2.529  14.442  1.00  0.00           O  
ATOM   2371  N   GLN   151     -12.643  -0.751  13.058  1.00  0.00           N  
ATOM   2372  H   GLN   151     -12.362  -0.391  12.157  1.00  0.00           H  
ATOM   2373  CA  GLN   151     -13.143   0.213  14.054  1.00  0.00           C  
ATOM   2374  HA  GLN   151     -12.625  -0.046  14.977  1.00  0.00           H  
ATOM   2375  CB  GLN   151     -12.919   1.667  13.644  1.00  0.00           C  
ATOM   2376  HB2 GLN   151     -13.126   1.652  12.574  1.00  0.00           H  
ATOM   2377  HB3 GLN   151     -13.586   2.420  14.063  1.00  0.00           H  
ATOM   2378  CG  GLN   151     -11.549   2.158  13.997  1.00  0.00           C  
ATOM   2379  HG2 GLN   151     -11.407   2.078  15.075  1.00  0.00           H  
ATOM   2380  HG3 GLN   151     -10.835   1.486  13.519  1.00  0.00           H  
ATOM   2381  CD  GLN   151     -10.978   3.536  13.507  1.00  0.00           C  
ATOM   2382  OE1 GLN   151     -10.762   4.433  14.243  1.00  0.00           O  
ATOM   2383  NE2 GLN   151     -10.657   3.784  12.219  1.00  0.00           N  
ATOM   2384 HE21 GLN   151     -10.359   4.700  11.913  1.00  0.00           H  
ATOM   2385 HE22 GLN   151     -10.714   2.986  11.602  1.00  0.00           H  
ATOM   2386  C   GLN   151     -14.630  -0.099  14.392  1.00  0.00           C  
ATOM   2387  O   GLN   151     -15.017  -0.040  15.565  1.00  0.00           O  
ATOM   2388  N   GLU   152     -15.420  -0.537  13.387  1.00  0.00           N  
ATOM   2389  H   GLU   152     -15.108  -0.344  12.446  1.00  0.00           H  
ATOM   2390  CA  GLU   152     -16.879  -0.771  13.473  1.00  0.00           C  
ATOM   2391  HA  GLU   152     -17.132   0.159  13.983  1.00  0.00           H  
ATOM   2392  CB  GLU   152     -17.446  -0.961  12.085  1.00  0.00           C  
ATOM   2393  HB2 GLU   152     -17.083  -0.081  11.554  1.00  0.00           H  
ATOM   2394  HB3 GLU   152     -16.937  -1.767  11.556  1.00  0.00           H  
ATOM   2395  CG  GLU   152     -19.002  -1.072  11.949  1.00  0.00           C  
ATOM   2396  HG2 GLU   152     -19.399  -1.782  12.675  1.00  0.00           H  
ATOM   2397  HG3 GLU   152     -19.463  -0.163  12.334  1.00  0.00           H  
ATOM   2398  CD  GLU   152     -19.408  -1.369  10.511  1.00  0.00           C  
ATOM   2399  OE1 GLU   152     -18.837  -0.883   9.475  1.00  0.00           O  
ATOM   2400  OE2 GLU   152     -20.230  -2.262  10.358  1.00  0.00           O  
ATOM   2401  C   GLU   152     -17.232  -1.848  14.378  1.00  0.00           C  
ATOM   2402  O   GLU   152     -18.004  -1.645  15.363  1.00  0.00           O  
ATOM   2403  N   LEU   153     -16.657  -3.025  14.149  1.00  0.00           N  
ATOM   2404  H   LEU   153     -16.086  -3.092  13.319  1.00  0.00           H  
ATOM   2405  CA  LEU   153     -16.782  -4.249  14.877  1.00  0.00           C  
ATOM   2406  HA  LEU   153     -17.842  -4.459  15.020  1.00  0.00           H  
ATOM   2407  CB  LEU   153     -16.275  -5.326  13.930  1.00  0.00           C  
ATOM   2408  HB2 LEU   153     -16.813  -5.362  12.983  1.00  0.00           H  
ATOM   2409  HB3 LEU   153     -15.237  -5.131  13.660  1.00  0.00           H  
ATOM   2410  CG  LEU   153     -16.168  -6.774  14.586  1.00  0.00           C  
ATOM   2411  HG  LEU   153     -15.658  -6.788  15.550  1.00  0.00           H  
ATOM   2412  CD1 LEU   153     -17.594  -7.287  14.839  1.00  0.00           C  
ATOM   2413 HD11 LEU   153     -17.515  -8.288  15.261  1.00  0.00           H  
ATOM   2414 HD12 LEU   153     -18.140  -6.679  15.560  1.00  0.00           H  
ATOM   2415 HD13 LEU   153     -18.149  -7.323  13.901  1.00  0.00           H  
ATOM   2416  CD2 LEU   153     -15.541  -7.711  13.569  1.00  0.00           C  
ATOM   2417 HD21 LEU   153     -14.571  -7.342  13.236  1.00  0.00           H  
ATOM   2418 HD22 LEU   153     -15.555  -8.748  13.903  1.00  0.00           H  
ATOM   2419 HD23 LEU   153     -16.212  -7.573  12.721  1.00  0.00           H  
ATOM   2420  C   LEU   153     -16.077  -4.094  16.234  1.00  0.00           C  
ATOM   2421  O   LEU   153     -16.450  -4.945  17.107  1.00  0.00           O  
ATOM   2422  N   ARG   154     -15.137  -3.082  16.426  1.00  0.00           N  
ATOM   2423  H   ARG   154     -14.933  -2.534  15.603  1.00  0.00           H  
ATOM   2424  CA  ARG   154     -14.544  -2.599  17.640  1.00  0.00           C  
ATOM   2425  HA  ARG   154     -14.295  -1.607  17.261  1.00  0.00           H  
ATOM   2426  CB  ARG   154     -15.571  -2.527  18.787  1.00  0.00           C  
ATOM   2427  HB2 ARG   154     -16.026  -3.498  18.979  1.00  0.00           H  
ATOM   2428  HB3 ARG   154     -15.066  -2.149  19.677  1.00  0.00           H  
ATOM   2429  CG  ARG   154     -16.732  -1.435  18.572  1.00  0.00           C  
ATOM   2430  HG2 ARG   154     -16.780  -0.658  19.335  1.00  0.00           H  
ATOM   2431  HG3 ARG   154     -16.667  -0.913  17.617  1.00  0.00           H  
ATOM   2432  CD  ARG   154     -18.111  -2.096  18.793  1.00  0.00           C  
ATOM   2433  HD2 ARG   154     -18.185  -2.988  18.171  1.00  0.00           H  
ATOM   2434  HD3 ARG   154     -18.410  -2.198  19.836  1.00  0.00           H  
ATOM   2435  NE  ARG   154     -19.138  -1.182  18.227  1.00  0.00           N  
ATOM   2436  HE  ARG   154     -18.876  -0.595  17.447  1.00  0.00           H  
ATOM   2437  CZ  ARG   154     -20.387  -1.009  18.695  1.00  0.00           C  
ATOM   2438  NH1 ARG   154     -20.846  -1.608  19.733  1.00  0.00           N  
ATOM   2439 HH11 ARG   154     -20.287  -2.248  20.279  1.00  0.00           H  
ATOM   2440 HH12 ARG   154     -21.815  -1.422  19.948  1.00  0.00           H  
ATOM   2441  NH2 ARG   154     -21.068  -0.160  18.111  1.00  0.00           N  
ATOM   2442 HH21 ARG   154     -21.963   0.134  18.475  1.00  0.00           H  
ATOM   2443 HH22 ARG   154     -20.785   0.250  17.232  1.00  0.00           H  
ATOM   2444  C   ARG   154     -13.198  -3.273  18.041  1.00  0.00           C  
ATOM   2445  O   ARG   154     -12.763  -3.272  19.164  1.00  0.00           O  
ATOM   2446  N   LEU   155     -12.544  -3.768  16.969  1.00  0.00           N  
ATOM   2447  H   LEU   155     -12.990  -3.636  16.072  1.00  0.00           H  
ATOM   2448  CA  LEU   155     -11.212  -4.399  17.015  1.00  0.00           C  
ATOM   2449  HA  LEU   155     -11.275  -5.183  17.769  1.00  0.00           H  
ATOM   2450  CB  LEU   155     -10.962  -5.092  15.632  1.00  0.00           C  
ATOM   2451  HB2 LEU   155     -11.382  -4.500  14.819  1.00  0.00           H  
ATOM   2452  HB3 LEU   155      -9.878  -5.163  15.546  1.00  0.00           H  
ATOM   2453  CG  LEU   155     -11.518  -6.526  15.444  1.00  0.00           C  
ATOM   2454  HG  LEU   155     -12.591  -6.391  15.577  1.00  0.00           H  
ATOM   2455  CD1 LEU   155     -11.270  -7.112  14.036  1.00  0.00           C  
ATOM   2456 HD11 LEU   155     -11.811  -6.537  13.285  1.00  0.00           H  
ATOM   2457 HD12 LEU   155     -10.200  -7.197  13.846  1.00  0.00           H  
ATOM   2458 HD13 LEU   155     -11.746  -8.085  13.911  1.00  0.00           H  
ATOM   2459  CD2 LEU   155     -11.024  -7.575  16.400  1.00  0.00           C  
ATOM   2460 HD21 LEU   155     -10.064  -7.938  16.031  1.00  0.00           H  
ATOM   2461 HD22 LEU   155     -10.861  -7.151  17.391  1.00  0.00           H  
ATOM   2462 HD23 LEU   155     -11.738  -8.395  16.468  1.00  0.00           H  
ATOM   2463  C   LEU   155     -10.085  -3.406  17.331  1.00  0.00           C  
ATOM   2464  O   LEU   155      -9.175  -3.659  18.100  1.00  0.00           O  
ATOM   2465  N   GLY   156     -10.237  -2.244  16.696  1.00  0.00           N  
ATOM   2466  H   GLY   156     -11.012  -2.060  16.075  1.00  0.00           H  
ATOM   2467  CA  GLY   156      -9.270  -1.116  16.946  1.00  0.00           C  
ATOM   2468  HA2 GLY   156      -9.542  -0.528  17.822  1.00  0.00           H  
ATOM   2469  HA3 GLY   156      -8.330  -1.546  17.292  1.00  0.00           H  
ATOM   2470  C   GLY   156      -9.075  -0.383  15.643  1.00  0.00           C  
ATOM   2471  O   GLY   156      -9.844  -0.389  14.702  1.00  0.00           O  
ATOM   2472  N   LYS   157      -7.919   0.257  15.796  1.00  0.00           N  
ATOM   2473  H   LYS   157      -7.469   0.109  16.688  1.00  0.00           H  
ATOM   2474  CA  LYS   157      -7.170   1.115  14.841  1.00  0.00           C  
ATOM   2475  HA  LYS   157      -7.893   1.220  14.032  1.00  0.00           H  
ATOM   2476  CB  LYS   157      -6.902   2.519  15.468  1.00  0.00           C  
ATOM   2477  HB2 LYS   157      -7.754   2.829  16.075  1.00  0.00           H  
ATOM   2478  HB3 LYS   157      -5.998   2.387  16.063  1.00  0.00           H  
ATOM   2479  CG  LYS   157      -6.526   3.752  14.552  1.00  0.00           C  
ATOM   2480  HG2 LYS   157      -5.552   3.511  14.126  1.00  0.00           H  
ATOM   2481  HG3 LYS   157      -7.232   3.697  13.724  1.00  0.00           H  
ATOM   2482  CD  LYS   157      -6.586   5.070  15.271  1.00  0.00           C  
ATOM   2483  HD2 LYS   157      -6.018   4.982  16.196  1.00  0.00           H  
ATOM   2484  HD3 LYS   157      -5.994   5.742  14.650  1.00  0.00           H  
ATOM   2485  CE  LYS   157      -8.064   5.517  15.386  1.00  0.00           C  
ATOM   2486  HE2 LYS   157      -8.554   5.357  14.426  1.00  0.00           H  
ATOM   2487  HE3 LYS   157      -8.472   4.873  16.165  1.00  0.00           H  
ATOM   2488  NZ  LYS   157      -8.198   6.845  15.955  1.00  0.00           N  
ATOM   2489  HZ1 LYS   157      -9.152   7.138  16.112  1.00  0.00           H  
ATOM   2490  HZ2 LYS   157      -7.920   6.875  16.925  1.00  0.00           H  
ATOM   2491  HZ3 LYS   157      -7.734   7.554  15.405  1.00  0.00           H  
ATOM   2492  C   LYS   157      -5.821   0.541  14.328  1.00  0.00           C  
ATOM   2493  O   LYS   157      -4.877   0.406  15.088  1.00  0.00           O  
ATOM   2494  N   TYR   158      -5.712   0.217  13.041  1.00  0.00           N  
ATOM   2495  H   TYR   158      -6.537   0.287  12.463  1.00  0.00           H  
ATOM   2496  CA  TYR   158      -4.452  -0.121  12.434  1.00  0.00           C  
ATOM   2497  HA  TYR   158      -4.171  -1.113  12.789  1.00  0.00           H  
ATOM   2498  CB  TYR   158      -4.580  -0.254  10.909  1.00  0.00           C  
ATOM   2499  HB2 TYR   158      -4.847   0.693  10.440  1.00  0.00           H  
ATOM   2500  HB3 TYR   158      -3.573  -0.417  10.525  1.00  0.00           H  
ATOM   2501  CG  TYR   158      -5.501  -1.339  10.423  1.00  0.00           C  
ATOM   2502  CD1 TYR   158      -6.472  -1.138   9.445  1.00  0.00           C  
ATOM   2503  HD1 TYR   158      -6.684  -0.117   9.161  1.00  0.00           H  
ATOM   2504  CE1 TYR   158      -7.118  -2.298   8.916  1.00  0.00           C  
ATOM   2505  HE1 TYR   158      -7.749  -2.251   8.041  1.00  0.00           H  
ATOM   2506  CZ  TYR   158      -6.940  -3.589   9.542  1.00  0.00           C  
ATOM   2507  OH  TYR   158      -7.572  -4.642   8.966  1.00  0.00           O  
ATOM   2508  HH  TYR   158      -7.203  -5.376   9.463  1.00  0.00           H  
ATOM   2509  CE2 TYR   158      -6.103  -3.695  10.641  1.00  0.00           C  
ATOM   2510  HE2 TYR   158      -5.929  -4.647  11.122  1.00  0.00           H  
ATOM   2511  CD2 TYR   158      -5.379  -2.627  10.997  1.00  0.00           C  
ATOM   2512  HD2 TYR   158      -4.587  -2.835  11.702  1.00  0.00           H  
ATOM   2513  C   TYR   158      -3.324   0.889  12.704  1.00  0.00           C  
ATOM   2514  O   TYR   158      -3.591   2.146  12.720  1.00  0.00           O  
ATOM   2515  N   SER   159      -2.141   0.430  12.922  1.00  0.00           N  
ATOM   2516  H   SER   159      -2.111  -0.579  12.941  1.00  0.00           H  
ATOM   2517  CA  SER   159      -0.964   1.300  13.093  1.00  0.00           C  
ATOM   2518  HA  SER   159      -1.106   1.885  14.002  1.00  0.00           H  
ATOM   2519  CB  SER   159       0.199   0.346  13.300  1.00  0.00           C  
ATOM   2520  HB2 SER   159       1.072   0.939  13.570  1.00  0.00           H  
ATOM   2521  HB3 SER   159       0.089  -0.340  14.140  1.00  0.00           H  
ATOM   2522  OG  SER   159       0.695  -0.373  12.172  1.00  0.00           O  
ATOM   2523  HG  SER   159       0.071  -1.091  12.042  1.00  0.00           H  
ATOM   2524  C   SER   159      -0.757   2.227  11.858  1.00  0.00           C  
ATOM   2525  O   SER   159      -0.461   3.391  12.083  1.00  0.00           O  
ATOM   2526  N   GLU   160      -0.833   1.779  10.630  1.00  0.00           N  
ATOM   2527  H   GLU   160      -1.066   0.803  10.514  1.00  0.00           H  
ATOM   2528  CA  GLU   160      -0.622   2.592   9.429  1.00  0.00           C  
ATOM   2529  HA  GLU   160      -0.899   3.591   9.764  1.00  0.00           H  
ATOM   2530  CB  GLU   160       0.939   2.656   9.183  1.00  0.00           C  
ATOM   2531  HB2 GLU   160       1.442   3.132  10.025  1.00  0.00           H  
ATOM   2532  HB3 GLU   160       1.311   1.632   9.169  1.00  0.00           H  
ATOM   2533  CG  GLU   160       1.317   3.340   7.863  1.00  0.00           C  
ATOM   2534  HG2 GLU   160       1.141   2.682   7.012  1.00  0.00           H  
ATOM   2535  HG3 GLU   160       0.783   4.275   7.690  1.00  0.00           H  
ATOM   2536  CD  GLU   160       2.804   3.797   7.868  1.00  0.00           C  
ATOM   2537  OE1 GLU   160       3.684   3.049   8.366  1.00  0.00           O  
ATOM   2538  OE2 GLU   160       3.077   4.934   7.434  1.00  0.00           O  
ATOM   2539  C   GLU   160      -1.448   2.034   8.297  1.00  0.00           C  
ATOM   2540  O   GLU   160      -1.574   0.814   8.173  1.00  0.00           O  
ATOM   2541  N   ILE   161      -1.935   2.903   7.386  1.00  0.00           N  
ATOM   2542  H   ILE   161      -1.844   3.890   7.577  1.00  0.00           H  
ATOM   2543  CA  ILE   161      -2.262   2.476   6.008  1.00  0.00           C  
ATOM   2544  HA  ILE   161      -2.073   1.404   5.951  1.00  0.00           H  
ATOM   2545  CB  ILE   161      -3.735   2.522   5.708  1.00  0.00           C  
ATOM   2546  HB  ILE   161      -4.088   3.528   5.935  1.00  0.00           H  
ATOM   2547  CG2 ILE   161      -3.894   2.206   4.246  1.00  0.00           C  
ATOM   2548 HG21 ILE   161      -3.469   2.977   3.604  1.00  0.00           H  
ATOM   2549 HG22 ILE   161      -3.629   1.186   3.969  1.00  0.00           H  
ATOM   2550 HG23 ILE   161      -4.960   2.297   4.037  1.00  0.00           H  
ATOM   2551  CG1 ILE   161      -4.608   1.528   6.493  1.00  0.00           C  
ATOM   2552 HG12 ILE   161      -4.654   0.500   6.133  1.00  0.00           H  
ATOM   2553 HG13 ILE   161      -4.243   1.469   7.518  1.00  0.00           H  
ATOM   2554  CD1 ILE   161      -5.971   2.041   6.653  1.00  0.00           C  
ATOM   2555 HD11 ILE   161      -6.552   1.852   5.751  1.00  0.00           H  
ATOM   2556 HD12 ILE   161      -6.450   1.439   7.426  1.00  0.00           H  
ATOM   2557 HD13 ILE   161      -5.971   3.058   7.045  1.00  0.00           H  
ATOM   2558  C   ILE   161      -1.362   3.338   5.107  1.00  0.00           C  
ATOM   2559  O   ILE   161      -1.344   4.554   5.279  1.00  0.00           O  
ATOM   2560  N   ILE   162      -0.569   2.705   4.224  1.00  0.00           N  
ATOM   2561  H   ILE   162      -0.777   1.721   4.135  1.00  0.00           H  
ATOM   2562  CA  ILE   162       0.312   3.205   3.152  1.00  0.00           C  
ATOM   2563  HA  ILE   162       0.563   4.246   3.355  1.00  0.00           H  
ATOM   2564  CB  ILE   162       1.607   2.357   3.117  1.00  0.00           C  
ATOM   2565  HB  ILE   162       1.326   1.314   2.976  1.00  0.00           H  
ATOM   2566  CG2 ILE   162       2.574   2.880   1.894  1.00  0.00           C  
ATOM   2567 HG21 ILE   162       3.420   2.202   1.785  1.00  0.00           H  
ATOM   2568 HG22 ILE   162       1.963   2.729   1.004  1.00  0.00           H  
ATOM   2569 HG23 ILE   162       2.933   3.896   2.055  1.00  0.00           H  
ATOM   2570  CG1 ILE   162       2.510   2.421   4.349  1.00  0.00           C  
ATOM   2571 HG12 ILE   162       3.563   2.524   4.087  1.00  0.00           H  
ATOM   2572 HG13 ILE   162       2.313   3.237   5.044  1.00  0.00           H  
ATOM   2573  CD1 ILE   162       2.590   1.052   5.098  1.00  0.00           C  
ATOM   2574 HD11 ILE   162       3.056   0.417   4.345  1.00  0.00           H  
ATOM   2575 HD12 ILE   162       3.168   0.995   6.020  1.00  0.00           H  
ATOM   2576 HD13 ILE   162       1.544   0.779   5.233  1.00  0.00           H  
ATOM   2577  C   ILE   162      -0.463   3.150   1.812  1.00  0.00           C  
ATOM   2578  O   ILE   162      -0.489   2.082   1.181  1.00  0.00           O  
ATOM   2579  N   GLY   163      -0.883   4.287   1.306  1.00  0.00           N  
ATOM   2580  H   GLY   163      -0.732   5.134   1.835  1.00  0.00           H  
ATOM   2581  CA  GLY   163      -1.470   4.456  -0.033  1.00  0.00           C  
ATOM   2582  HA2 GLY   163      -1.934   3.498  -0.268  1.00  0.00           H  
ATOM   2583  HA3 GLY   163      -2.174   5.271   0.137  1.00  0.00           H  
ATOM   2584  C   GLY   163      -0.451   4.733  -1.136  1.00  0.00           C  
ATOM   2585  O   GLY   163       0.198   5.778  -1.134  1.00  0.00           O  
ATOM   2586  N   LEU   164      -0.282   3.783  -2.075  1.00  0.00           N  
ATOM   2587  H   LEU   164      -0.795   2.913  -2.060  1.00  0.00           H  
ATOM   2588  CA  LEU   164       0.644   3.887  -3.161  1.00  0.00           C  
ATOM   2589  HA  LEU   164       1.317   4.727  -2.988  1.00  0.00           H  
ATOM   2590  CB  LEU   164       1.562   2.622  -3.276  1.00  0.00           C  
ATOM   2591  HB2 LEU   164       0.838   1.833  -3.480  1.00  0.00           H  
ATOM   2592  HB3 LEU   164       2.227   2.811  -4.119  1.00  0.00           H  
ATOM   2593  CG  LEU   164       2.370   2.242  -2.101  1.00  0.00           C  
ATOM   2594  HG  LEU   164       1.626   2.017  -1.337  1.00  0.00           H  
ATOM   2595  CD1 LEU   164       3.121   0.899  -2.354  1.00  0.00           C  
ATOM   2596 HD11 LEU   164       3.531   0.600  -1.389  1.00  0.00           H  
ATOM   2597 HD12 LEU   164       2.416   0.129  -2.666  1.00  0.00           H  
ATOM   2598 HD13 LEU   164       3.885   0.922  -3.132  1.00  0.00           H  
ATOM   2599  CD2 LEU   164       3.371   3.269  -1.509  1.00  0.00           C  
ATOM   2600 HD21 LEU   164       4.106   2.813  -0.846  1.00  0.00           H  
ATOM   2601 HD22 LEU   164       3.877   3.805  -2.311  1.00  0.00           H  
ATOM   2602 HD23 LEU   164       2.871   4.050  -0.935  1.00  0.00           H  
ATOM   2603  C   LEU   164      -0.178   4.163  -4.448  1.00  0.00           C  
ATOM   2604  O   LEU   164      -0.986   3.303  -4.829  1.00  0.00           O  
ATOM   2605  N   ASP   165      -0.171   5.418  -4.961  1.00  0.00           N  
ATOM   2606  H   ASP   165       0.415   6.091  -4.486  1.00  0.00           H  
ATOM   2607  CA  ASP   165      -0.950   5.866  -6.181  1.00  0.00           C  
ATOM   2608  HA  ASP   165      -0.583   6.871  -6.389  1.00  0.00           H  
ATOM   2609  CB  ASP   165      -0.535   5.036  -7.410  1.00  0.00           C  
ATOM   2610  HB2 ASP   165       0.554   5.082  -7.424  1.00  0.00           H  
ATOM   2611  HB3 ASP   165      -0.744   3.990  -7.186  1.00  0.00           H  
ATOM   2612  CG  ASP   165      -1.071   5.564  -8.679  1.00  0.00           C  
ATOM   2613  OD1 ASP   165      -1.193   4.824  -9.662  1.00  0.00           O  
ATOM   2614  OD2 ASP   165      -1.182   6.796  -8.846  1.00  0.00           O  
ATOM   2615  C   ASP   165      -2.478   5.906  -6.032  1.00  0.00           C  
ATOM   2616  O   ASP   165      -3.223   5.367  -6.897  1.00  0.00           O  
ATOM   2617  N   PRO   166      -3.083   6.335  -4.955  1.00  0.00           N  
ATOM   2618  CD  PRO   166      -2.439   6.865  -3.744  1.00  0.00           C  
ATOM   2619  HD2 PRO   166      -1.715   7.638  -4.002  1.00  0.00           H  
ATOM   2620  HD3 PRO   166      -2.017   6.023  -3.196  1.00  0.00           H  
ATOM   2621  CG  PRO   166      -3.564   7.433  -2.938  1.00  0.00           C  
ATOM   2622  HG2 PRO   166      -3.841   8.460  -3.174  1.00  0.00           H  
ATOM   2623  HG3 PRO   166      -3.483   7.209  -1.874  1.00  0.00           H  
ATOM   2624  CB  PRO   166      -4.754   6.619  -3.306  1.00  0.00           C  
ATOM   2625  HB2 PRO   166      -5.725   7.107  -3.223  1.00  0.00           H  
ATOM   2626  HB3 PRO   166      -4.699   5.729  -2.679  1.00  0.00           H  
ATOM   2627  CA  PRO   166      -4.508   6.125  -4.744  1.00  0.00           C  
ATOM   2628  HA  PRO   166      -4.870   5.097  -4.746  1.00  0.00           H  
ATOM   2629  C   PRO   166      -5.343   6.978  -5.759  1.00  0.00           C  
ATOM   2630  O   PRO   166      -5.123   8.186  -5.911  1.00  0.00           O  
ATOM   2631  N   ALA   167      -6.240   6.223  -6.345  1.00  0.00           N  
ATOM   2632  H   ALA   167      -6.307   5.227  -6.193  1.00  0.00           H  
ATOM   2633  CA  ALA   167      -7.064   6.588  -7.498  1.00  0.00           C  
ATOM   2634  HA  ALA   167      -6.361   6.949  -8.249  1.00  0.00           H  
ATOM   2635  CB  ALA   167      -7.869   5.451  -8.144  1.00  0.00           C  
ATOM   2636  HB1 ALA   167      -7.155   4.709  -8.501  1.00  0.00           H  
ATOM   2637  HB2 ALA   167      -8.528   4.880  -7.490  1.00  0.00           H  
ATOM   2638  HB3 ALA   167      -8.585   5.836  -8.871  1.00  0.00           H  
ATOM   2639  C   ALA   167      -8.020   7.720  -7.151  1.00  0.00           C  
ATOM   2640  O   ALA   167      -8.521   7.662  -6.017  1.00  0.00           O  
ATOM   2641  N   GLY   168      -8.100   8.716  -8.040  1.00  0.00           N  
ATOM   2642  H   GLY   168      -7.525   8.633  -8.866  1.00  0.00           H  
ATOM   2643  CA  GLY   168      -9.170   9.767  -8.197  1.00  0.00           C  
ATOM   2644  HA2 GLY   168      -9.272  10.409  -7.322  1.00  0.00           H  
ATOM   2645  HA3 GLY   168      -8.940  10.468  -8.999  1.00  0.00           H  
ATOM   2646  C   GLY   168     -10.562   9.191  -8.494  1.00  0.00           C  
ATOM   2647  O   GLY   168     -11.484   9.560  -7.727  1.00  0.00           O  
ATOM   2648  N   PRO   169     -10.851   8.462  -9.592  1.00  0.00           N  
ATOM   2649  CD  PRO   169      -9.935   8.178 -10.620  1.00  0.00           C  
ATOM   2650  HD2 PRO   169      -9.626   7.151 -10.427  1.00  0.00           H  
ATOM   2651  HD3 PRO   169      -9.018   8.760 -10.716  1.00  0.00           H  
ATOM   2652  CG  PRO   169     -10.701   8.262 -11.983  1.00  0.00           C  
ATOM   2653  HG2 PRO   169     -10.246   7.629 -12.745  1.00  0.00           H  
ATOM   2654  HG3 PRO   169     -10.744   9.284 -12.358  1.00  0.00           H  
ATOM   2655  CB  PRO   169     -12.035   7.722 -11.494  1.00  0.00           C  
ATOM   2656  HB2 PRO   169     -11.985   6.640 -11.372  1.00  0.00           H  
ATOM   2657  HB3 PRO   169     -12.921   7.839 -12.118  1.00  0.00           H  
ATOM   2658  CA  PRO   169     -12.297   8.373 -10.106  1.00  0.00           C  
ATOM   2659  HA  PRO   169     -12.517   9.423 -10.302  1.00  0.00           H  
ATOM   2660  C   PRO   169     -13.237   7.611  -9.188  1.00  0.00           C  
ATOM   2661  O   PRO   169     -12.973   6.470  -8.911  1.00  0.00           O  
ATOM   2662  N   SER   170     -14.347   8.227  -8.724  1.00  0.00           N  
ATOM   2663  H   SER   170     -14.516   9.162  -9.066  1.00  0.00           H  
ATOM   2664  CA  SER   170     -15.300   7.800  -7.658  1.00  0.00           C  
ATOM   2665  HA  SER   170     -16.140   8.493  -7.621  1.00  0.00           H  
ATOM   2666  CB  SER   170     -15.895   6.411  -7.938  1.00  0.00           C  
ATOM   2667  HB2 SER   170     -16.923   6.490  -7.584  1.00  0.00           H  
ATOM   2668  HB3 SER   170     -15.935   6.302  -9.022  1.00  0.00           H  
ATOM   2669  OG  SER   170     -15.116   5.378  -7.297  1.00  0.00           O  
ATOM   2670  HG  SER   170     -14.206   5.496  -7.581  1.00  0.00           H  
ATOM   2671  C   SER   170     -14.837   8.085  -6.162  1.00  0.00           C  
ATOM   2672  O   SER   170     -15.537   7.818  -5.180  1.00  0.00           O  
ATOM   2673  N   PHE   171     -13.736   8.815  -6.059  1.00  0.00           N  
ATOM   2674  H   PHE   171     -13.266   9.065  -6.917  1.00  0.00           H  
ATOM   2675  CA  PHE   171     -13.130   8.987  -4.765  1.00  0.00           C  
ATOM   2676  HA  PHE   171     -13.893   8.779  -4.015  1.00  0.00           H  
ATOM   2677  CB  PHE   171     -11.868   8.035  -4.637  1.00  0.00           C  
ATOM   2678  HB2 PHE   171     -11.116   8.394  -5.340  1.00  0.00           H  
ATOM   2679  HB3 PHE   171     -11.487   8.353  -3.666  1.00  0.00           H  
ATOM   2680  CG  PHE   171     -12.206   6.523  -4.831  1.00  0.00           C  
ATOM   2681  CD1 PHE   171     -12.835   5.837  -3.789  1.00  0.00           C  
ATOM   2682  HD1 PHE   171     -13.214   6.344  -2.914  1.00  0.00           H  
ATOM   2683  CE1 PHE   171     -13.287   4.490  -4.029  1.00  0.00           C  
ATOM   2684  HE1 PHE   171     -14.004   4.094  -3.326  1.00  0.00           H  
ATOM   2685  CZ  PHE   171     -12.969   3.778  -5.180  1.00  0.00           C  
ATOM   2686  HZ  PHE   171     -13.306   2.771  -5.372  1.00  0.00           H  
ATOM   2687  CE2 PHE   171     -12.159   4.425  -6.158  1.00  0.00           C  
ATOM   2688  HE2 PHE   171     -11.942   3.975  -7.115  1.00  0.00           H  
ATOM   2689  CD2 PHE   171     -11.786   5.734  -5.990  1.00  0.00           C  
ATOM   2690  HD2 PHE   171     -11.197   6.193  -6.771  1.00  0.00           H  
ATOM   2691  C   PHE   171     -12.811  10.495  -4.422  1.00  0.00           C  
ATOM   2692  O   PHE   171     -12.847  10.937  -3.280  1.00  0.00           O  
ATOM   2693  N   LYS   172     -12.541  11.290  -5.436  1.00  0.00           N  
ATOM   2694  H   LYS   172     -12.403  10.753  -6.280  1.00  0.00           H  
ATOM   2695  CA  LYS   172     -11.927  12.605  -5.220  1.00  0.00           C  
ATOM   2696  HA  LYS   172     -11.028  12.459  -4.621  1.00  0.00           H  
ATOM   2697  CB  LYS   172     -11.436  13.263  -6.493  1.00  0.00           C  
ATOM   2698  HB2 LYS   172     -10.915  14.190  -6.250  1.00  0.00           H  
ATOM   2699  HB3 LYS   172     -10.797  12.515  -6.962  1.00  0.00           H  
ATOM   2700  CG  LYS   172     -12.563  13.530  -7.606  1.00  0.00           C  
ATOM   2701  HG2 LYS   172     -13.159  12.628  -7.740  1.00  0.00           H  
ATOM   2702  HG3 LYS   172     -13.164  14.309  -7.138  1.00  0.00           H  
ATOM   2703  CD  LYS   172     -11.998  13.894  -9.015  1.00  0.00           C  
ATOM   2704  HD2 LYS   172     -11.167  14.572  -8.821  1.00  0.00           H  
ATOM   2705  HD3 LYS   172     -11.767  12.988  -9.576  1.00  0.00           H  
ATOM   2706  CE  LYS   172     -12.997  14.596  -9.966  1.00  0.00           C  
ATOM   2707  HE2 LYS   172     -13.840  13.914 -10.071  1.00  0.00           H  
ATOM   2708  HE3 LYS   172     -13.431  15.553  -9.674  1.00  0.00           H  
ATOM   2709  NZ  LYS   172     -12.329  14.706 -11.290  1.00  0.00           N  
ATOM   2710  HZ1 LYS   172     -12.305  13.776 -11.685  1.00  0.00           H  
ATOM   2711  HZ2 LYS   172     -12.985  15.228 -11.854  1.00  0.00           H  
ATOM   2712  HZ3 LYS   172     -11.398  15.099 -11.294  1.00  0.00           H  
ATOM   2713  C   LYS   172     -12.721  13.652  -4.413  1.00  0.00           C  
ATOM   2714  O   LYS   172     -12.198  14.322  -3.446  1.00  0.00           O  
ATOM   2715  N   SER   173     -14.004  13.669  -4.627  1.00  0.00           N  
ATOM   2716  H   SER   173     -14.314  13.263  -5.498  1.00  0.00           H  
ATOM   2717  CA  SER   173     -15.029  14.521  -4.007  1.00  0.00           C  
ATOM   2718  HA  SER   173     -14.589  15.197  -3.273  1.00  0.00           H  
ATOM   2719  CB  SER   173     -15.784  15.266  -5.138  1.00  0.00           C  
ATOM   2720  HB2 SER   173     -16.243  14.520  -5.788  1.00  0.00           H  
ATOM   2721  HB3 SER   173     -16.611  15.864  -4.758  1.00  0.00           H  
ATOM   2722  OG  SER   173     -14.791  16.103  -5.720  1.00  0.00           O  
ATOM   2723  HG  SER   173     -14.646  16.768  -5.043  1.00  0.00           H  
ATOM   2724  C   SER   173     -15.999  13.685  -3.130  1.00  0.00           C  
ATOM   2725  O   SER   173     -16.803  14.254  -2.406  1.00  0.00           O  
ATOM   2726  N   GLN   174     -15.742  12.379  -3.023  1.00  0.00           N  
ATOM   2727  H   GLN   174     -14.907  12.032  -3.472  1.00  0.00           H  
ATOM   2728  CA  GLN   174     -16.348  11.423  -2.058  1.00  0.00           C  
ATOM   2729  HA  GLN   174     -17.418  11.592  -2.180  1.00  0.00           H  
ATOM   2730  CB  GLN   174     -16.043  10.023  -2.497  1.00  0.00           C  
ATOM   2731  HB2 GLN   174     -15.622   9.929  -3.498  1.00  0.00           H  
ATOM   2732  HB3 GLN   174     -15.371   9.538  -1.788  1.00  0.00           H  
ATOM   2733  CG  GLN   174     -17.328   9.108  -2.655  1.00  0.00           C  
ATOM   2734  HG2 GLN   174     -16.918   8.099  -2.693  1.00  0.00           H  
ATOM   2735  HG3 GLN   174     -17.904   9.220  -1.736  1.00  0.00           H  
ATOM   2736  CD  GLN   174     -18.132   9.479  -3.958  1.00  0.00           C  
ATOM   2737  OE1 GLN   174     -18.210  10.595  -4.409  1.00  0.00           O  
ATOM   2738  NE2 GLN   174     -18.701   8.469  -4.563  1.00  0.00           N  
ATOM   2739 HE21 GLN   174     -19.283   8.616  -5.376  1.00  0.00           H  
ATOM   2740 HE22 GLN   174     -18.434   7.572  -4.185  1.00  0.00           H  
ATOM   2741  C   GLN   174     -16.139  11.802  -0.596  1.00  0.00           C  
ATOM   2742  O   GLN   174     -15.107  12.396  -0.350  1.00  0.00           O  
ATOM   2743  N   GLU   175     -17.095  11.498   0.285  1.00  0.00           N  
ATOM   2744  H   GLU   175     -17.998  11.163  -0.019  1.00  0.00           H  
ATOM   2745  CA  GLU   175     -17.045  11.494   1.741  1.00  0.00           C  
ATOM   2746  HA  GLU   175     -16.763  12.510   2.016  1.00  0.00           H  
ATOM   2747  CB  GLU   175     -18.540  11.311   2.220  1.00  0.00           C  
ATOM   2748  HB2 GLU   175     -19.225  11.913   1.623  1.00  0.00           H  
ATOM   2749  HB3 GLU   175     -18.664  10.243   2.045  1.00  0.00           H  
ATOM   2750  CG  GLU   175     -18.722  11.843   3.724  1.00  0.00           C  
ATOM   2751  HG2 GLU   175     -18.067  12.699   3.884  1.00  0.00           H  
ATOM   2752  HG3 GLU   175     -19.732  12.188   3.946  1.00  0.00           H  
ATOM   2753  CD  GLU   175     -18.392  10.873   4.837  1.00  0.00           C  
ATOM   2754  OE1 GLU   175     -17.489  11.005   5.678  1.00  0.00           O  
ATOM   2755  OE2 GLU   175     -19.092   9.787   4.925  1.00  0.00           O  
ATOM   2756  C   GLU   175     -16.051  10.548   2.345  1.00  0.00           C  
ATOM   2757  O   GLU   175     -15.756   9.519   1.787  1.00  0.00           O  
ATOM   2758  N   CYX   176     -15.378  10.978   3.489  1.00  0.00           N  
ATOM   2759  H   CYX   176     -15.708  11.886   3.785  1.00  0.00           H  
ATOM   2760  CA  CYX   176     -14.352  10.128   4.174  1.00  0.00           C  
ATOM   2761  HA  CYX   176     -13.413  10.171   3.623  1.00  0.00           H  
ATOM   2762  CB  CYX   176     -14.170  10.814   5.498  1.00  0.00           C  
ATOM   2763  HB2 CYX   176     -13.811  11.809   5.233  1.00  0.00           H  
ATOM   2764  HB3 CYX   176     -15.126  10.796   6.020  1.00  0.00           H  
ATOM   2765  SG  CYX   176     -13.031   9.723   6.501  1.00  0.00           S  
ATOM   2766  C   CYX   176     -14.770   8.673   4.368  1.00  0.00           C  
ATOM   2767  O   CYX   176     -13.930   7.823   4.153  1.00  0.00           O  
ATOM   2768  N   SER   177     -16.031   8.338   4.779  1.00  0.00           N  
ATOM   2769  H   SER   177     -16.677   9.090   4.977  1.00  0.00           H  
ATOM   2770  CA  SER   177     -16.515   6.966   4.858  1.00  0.00           C  
ATOM   2771  HA  SER   177     -15.755   6.459   5.453  1.00  0.00           H  
ATOM   2772  CB  SER   177     -17.722   6.774   5.773  1.00  0.00           C  
ATOM   2773  HB2 SER   177     -17.773   5.732   6.091  1.00  0.00           H  
ATOM   2774  HB3 SER   177     -17.485   7.338   6.675  1.00  0.00           H  
ATOM   2775  OG  SER   177     -18.909   7.179   5.142  1.00  0.00           O  
ATOM   2776  HG  SER   177     -18.856   8.125   5.298  1.00  0.00           H  
ATOM   2777  C   SER   177     -16.597   6.206   3.455  1.00  0.00           C  
ATOM   2778  O   SER   177     -16.773   4.991   3.505  1.00  0.00           O  
ATOM   2779  N   GLN   178     -16.343   6.844   2.356  1.00  0.00           N  
ATOM   2780  H   GLN   178     -15.983   7.785   2.418  1.00  0.00           H  
ATOM   2781  CA  GLN   178     -16.470   6.334   0.973  1.00  0.00           C  
ATOM   2782  HA  GLN   178     -16.589   5.257   1.084  1.00  0.00           H  
ATOM   2783  CB  GLN   178     -17.738   6.874   0.205  1.00  0.00           C  
ATOM   2784  HB2 GLN   178     -17.612   7.956   0.238  1.00  0.00           H  
ATOM   2785  HB3 GLN   178     -17.627   6.529  -0.824  1.00  0.00           H  
ATOM   2786  CG  GLN   178     -19.056   6.488   0.822  1.00  0.00           C  
ATOM   2787  HG2 GLN   178     -19.285   6.915   1.799  1.00  0.00           H  
ATOM   2788  HG3 GLN   178     -19.838   6.860   0.160  1.00  0.00           H  
ATOM   2789  CD  GLN   178     -19.300   4.965   0.840  1.00  0.00           C  
ATOM   2790  OE1 GLN   178     -18.741   4.268  -0.021  1.00  0.00           O  
ATOM   2791  NE2 GLN   178     -19.979   4.513   1.836  1.00  0.00           N  
ATOM   2792 HE21 GLN   178     -20.070   3.512   1.935  1.00  0.00           H  
ATOM   2793 HE22 GLN   178     -20.688   4.998   2.368  1.00  0.00           H  
ATOM   2794  C   GLN   178     -15.152   6.479   0.153  1.00  0.00           C  
ATOM   2795  O   GLN   178     -15.157   6.682  -1.056  1.00  0.00           O  
ATOM   2796  N   ARG   179     -14.012   6.413   0.853  1.00  0.00           N  
ATOM   2797  H   ARG   179     -14.095   6.206   1.838  1.00  0.00           H  
ATOM   2798  CA  ARG   179     -12.659   6.473   0.275  1.00  0.00           C  
ATOM   2799  HA  ARG   179     -12.606   5.722  -0.513  1.00  0.00           H  
ATOM   2800  CB  ARG   179     -12.380   7.878  -0.415  1.00  0.00           C  
ATOM   2801  HB2 ARG   179     -11.370   7.916  -0.825  1.00  0.00           H  
ATOM   2802  HB3 ARG   179     -13.093   8.156  -1.190  1.00  0.00           H  
ATOM   2803  CG  ARG   179     -12.563   8.925   0.649  1.00  0.00           C  
ATOM   2804  HG2 ARG   179     -13.629   9.088   0.809  1.00  0.00           H  
ATOM   2805  HG3 ARG   179     -12.095   8.667   1.599  1.00  0.00           H  
ATOM   2806  CD  ARG   179     -11.940  10.197   0.162  1.00  0.00           C  
ATOM   2807  HD2 ARG   179     -10.857  10.140   0.053  1.00  0.00           H  
ATOM   2808  HD3 ARG   179     -12.318  10.518  -0.808  1.00  0.00           H  
ATOM   2809  NE  ARG   179     -12.208  11.340   1.053  1.00  0.00           N  
ATOM   2810  HE  ARG   179     -13.058  11.839   0.832  1.00  0.00           H  
ATOM   2811  CZ  ARG   179     -11.519  11.713   2.048  1.00  0.00           C  
ATOM   2812  NH1 ARG   179     -10.499  11.108   2.597  1.00  0.00           N  
ATOM   2813 HH11 ARG   179     -10.247  10.209   2.212  1.00  0.00           H  
ATOM   2814 HH12 ARG   179      -9.806  11.539   3.192  1.00  0.00           H  
ATOM   2815  NH2 ARG   179     -11.917  12.724   2.743  1.00  0.00           N  
ATOM   2816 HH21 ARG   179     -12.708  13.291   2.472  1.00  0.00           H  
ATOM   2817 HH22 ARG   179     -11.370  12.904   3.573  1.00  0.00           H  
ATOM   2818  C   ARG   179     -11.681   6.112   1.395  1.00  0.00           C  
ATOM   2819  O   ARG   179     -12.139   5.854   2.525  1.00  0.00           O  
ATOM   2820  N   ILE   180     -10.366   6.014   1.082  1.00  0.00           N  
ATOM   2821  H   ILE   180     -10.127   6.039   0.101  1.00  0.00           H  
ATOM   2822  CA  ILE   180      -9.295   6.189   2.074  1.00  0.00           C  
ATOM   2823  HA  ILE   180      -9.491   5.456   2.856  1.00  0.00           H  
ATOM   2824  CB  ILE   180      -7.962   5.812   1.479  1.00  0.00           C  
ATOM   2825  HB  ILE   180      -8.067   4.784   1.130  1.00  0.00           H  
ATOM   2826  CG2 ILE   180      -7.454   6.758   0.363  1.00  0.00           C  
ATOM   2827 HG21 ILE   180      -6.800   7.539   0.752  1.00  0.00           H  
ATOM   2828 HG22 ILE   180      -6.877   6.155  -0.338  1.00  0.00           H  
ATOM   2829 HG23 ILE   180      -8.251   7.217  -0.221  1.00  0.00           H  
ATOM   2830  CG1 ILE   180      -6.818   5.683   2.617  1.00  0.00           C  
ATOM   2831 HG12 ILE   180      -6.484   6.660   2.965  1.00  0.00           H  
ATOM   2832 HG13 ILE   180      -7.287   5.142   3.440  1.00  0.00           H  
ATOM   2833  CD1 ILE   180      -5.601   4.833   2.251  1.00  0.00           C  
ATOM   2834 HD11 ILE   180      -5.145   5.314   1.386  1.00  0.00           H  
ATOM   2835 HD12 ILE   180      -4.797   4.945   2.978  1.00  0.00           H  
ATOM   2836 HD13 ILE   180      -5.798   3.777   2.062  1.00  0.00           H  
ATOM   2837  C   ILE   180      -9.291   7.627   2.648  1.00  0.00           C  
ATOM   2838  O   ILE   180      -9.524   8.625   1.992  1.00  0.00           O  
ATOM   2839  N   CYX   181      -8.992   7.723   3.979  1.00  0.00           N  
ATOM   2840  H   CYX   181      -8.947   6.827   4.442  1.00  0.00           H  
ATOM   2841  CA  CYX   181      -9.068   8.932   4.740  1.00  0.00           C  
ATOM   2842  HA  CYX   181      -8.805   9.792   4.124  1.00  0.00           H  
ATOM   2843  CB  CYX   181     -10.553   9.040   5.182  1.00  0.00           C  
ATOM   2844  HB2 CYX   181     -11.123   9.035   4.253  1.00  0.00           H  
ATOM   2845  HB3 CYX   181     -10.664   8.142   5.789  1.00  0.00           H  
ATOM   2846  SG  CYX   181     -11.126  10.428   6.144  1.00  0.00           S  
ATOM   2847  C   CYX   181      -8.207   8.938   6.021  1.00  0.00           C  
ATOM   2848  O   CYX   181      -7.798   7.910   6.602  1.00  0.00           O  
ATOM   2849  N   GLU   182      -7.807  10.181   6.501  1.00  0.00           N  
ATOM   2850  H   GLU   182      -7.955  10.984   5.907  1.00  0.00           H  
ATOM   2851  CA  GLU   182      -6.797  10.216   7.569  1.00  0.00           C  
ATOM   2852  HA  GLU   182      -5.900   9.739   7.175  1.00  0.00           H  
ATOM   2853  CB  GLU   182      -6.395  11.654   7.756  1.00  0.00           C  
ATOM   2854  HB2 GLU   182      -5.414  11.683   8.230  1.00  0.00           H  
ATOM   2855  HB3 GLU   182      -6.375  12.201   6.814  1.00  0.00           H  
ATOM   2856  CG  GLU   182      -7.296  12.431   8.732  1.00  0.00           C  
ATOM   2857  HG2 GLU   182      -8.304  12.024   8.819  1.00  0.00           H  
ATOM   2858  HG3 GLU   182      -6.806  12.362   9.703  1.00  0.00           H  
ATOM   2859  CD  GLU   182      -7.382  13.856   8.223  1.00  0.00           C  
ATOM   2860  OE1 GLU   182      -6.617  14.663   8.639  1.00  0.00           O  
ATOM   2861  OE2 GLU   182      -8.242  14.135   7.378  1.00  0.00           O  
ATOM   2862  C   GLU   182      -7.128   9.488   8.906  1.00  0.00           C  
ATOM   2863  O   GLU   182      -6.160   9.178   9.559  1.00  0.00           O  
ATOM   2864  N   THR   183      -8.417   9.243   9.258  1.00  0.00           N  
ATOM   2865  H   THR   183      -9.145   9.697   8.725  1.00  0.00           H  
ATOM   2866  CA  THR   183      -8.879   8.577  10.468  1.00  0.00           C  
ATOM   2867  HA  THR   183      -8.132   8.726  11.248  1.00  0.00           H  
ATOM   2868  CB  THR   183     -10.153   9.310  10.984  1.00  0.00           C  
ATOM   2869  HB  THR   183     -10.265   9.058  12.038  1.00  0.00           H  
ATOM   2870  CG2 THR   183     -10.217  10.818  10.872  1.00  0.00           C  
ATOM   2871 HG21 THR   183     -10.678  11.370  11.691  1.00  0.00           H  
ATOM   2872 HG22 THR   183      -9.190  11.170  10.768  1.00  0.00           H  
ATOM   2873 HG23 THR   183     -10.675  11.077   9.918  1.00  0.00           H  
ATOM   2874  OG1 THR   183     -11.227   8.717  10.249  1.00  0.00           O  
ATOM   2875  HG1 THR   183     -12.044   9.060  10.618  1.00  0.00           H  
ATOM   2876  C   THR   183      -9.014   7.075  10.278  1.00  0.00           C  
ATOM   2877  O   THR   183      -9.496   6.448  11.230  1.00  0.00           O  
ATOM   2878  N   ASP   184      -8.668   6.496   9.124  1.00  0.00           N  
ATOM   2879  H   ASP   184      -8.463   7.149   8.381  1.00  0.00           H  
ATOM   2880  CA  ASP   184      -8.837   5.054   8.878  1.00  0.00           C  
ATOM   2881  HA  ASP   184      -9.805   4.662   9.188  1.00  0.00           H  
ATOM   2882  CB  ASP   184      -8.710   4.813   7.340  1.00  0.00           C  
ATOM   2883  HB2 ASP   184      -7.838   5.363   6.987  1.00  0.00           H  
ATOM   2884  HB3 ASP   184      -8.677   3.751   7.095  1.00  0.00           H  
ATOM   2885  CG  ASP   184      -9.951   5.404   6.613  1.00  0.00           C  
ATOM   2886  OD1 ASP   184     -10.894   5.893   7.235  1.00  0.00           O  
ATOM   2887  OD2 ASP   184      -9.997   5.280   5.399  1.00  0.00           O  
ATOM   2888  C   ASP   184      -7.757   4.170   9.573  1.00  0.00           C  
ATOM   2889  O   ASP   184      -7.919   2.975   9.732  1.00  0.00           O  
ATOM   2890  N   ALA   185      -6.689   4.718   9.924  1.00  0.00           N  
ATOM   2891  H   ALA   185      -6.612   5.707   9.735  1.00  0.00           H  
ATOM   2892  CA  ALA   185      -5.575   4.205  10.755  1.00  0.00           C  
ATOM   2893  HA  ALA   185      -5.954   3.374  11.349  1.00  0.00           H  
ATOM   2894  CB  ALA   185      -4.586   3.608   9.755  1.00  0.00           C  
ATOM   2895  HB1 ALA   185      -4.032   4.377   9.216  1.00  0.00           H  
ATOM   2896  HB2 ALA   185      -3.955   2.902  10.295  1.00  0.00           H  
ATOM   2897  HB3 ALA   185      -5.139   3.046   9.002  1.00  0.00           H  
ATOM   2898  C   ALA   185      -4.842   5.321  11.675  1.00  0.00           C  
ATOM   2899  O   ALA   185      -5.147   6.509  11.584  1.00  0.00           O  
ATOM   2900  N   ASN   186      -3.970   4.878  12.569  1.00  0.00           N  
ATOM   2901  H   ASN   186      -3.682   3.910  12.578  1.00  0.00           H  
ATOM   2902  CA  ASN   186      -3.106   5.737  13.425  1.00  0.00           C  
ATOM   2903  HA  ASN   186      -3.778   6.352  14.023  1.00  0.00           H  
ATOM   2904  CB  ASN   186      -2.468   4.770  14.466  1.00  0.00           C  
ATOM   2905  HB2 ASN   186      -3.154   4.454  15.252  1.00  0.00           H  
ATOM   2906  HB3 ASN   186      -2.125   3.847  13.999  1.00  0.00           H  
ATOM   2907  CG  ASN   186      -1.274   5.343  15.190  1.00  0.00           C  
ATOM   2908  OD1 ASN   186      -0.213   5.528  14.655  1.00  0.00           O  
ATOM   2909  ND2 ASN   186      -1.499   5.669  16.425  1.00  0.00           N  
ATOM   2910 HD21 ASN   186      -0.779   6.089  16.995  1.00  0.00           H  
ATOM   2911 HD22 ASN   186      -2.360   5.272  16.773  1.00  0.00           H  
ATOM   2912  C   ASN   186      -2.177   6.675  12.735  1.00  0.00           C  
ATOM   2913  O   ASN   186      -1.758   7.731  13.267  1.00  0.00           O  
ATOM   2914  N   TYR   187      -1.874   6.405  11.471  1.00  0.00           N  
ATOM   2915  H   TYR   187      -2.306   5.558  11.132  1.00  0.00           H  
ATOM   2916  CA  TYR   187      -1.230   7.277  10.518  1.00  0.00           C  
ATOM   2917  HA  TYR   187      -1.620   8.240  10.845  1.00  0.00           H  
ATOM   2918  CB  TYR   187       0.290   7.152  10.720  1.00  0.00           C  
ATOM   2919  HB2 TYR   187       0.446   7.070  11.795  1.00  0.00           H  
ATOM   2920  HB3 TYR   187       0.558   6.147  10.395  1.00  0.00           H  
ATOM   2921  CG  TYR   187       1.134   8.262  10.165  1.00  0.00           C  
ATOM   2922  CD1 TYR   187       1.553   8.291   8.799  1.00  0.00           C  
ATOM   2923  HD1 TYR   187       1.319   7.411   8.218  1.00  0.00           H  
ATOM   2924  CE1 TYR   187       2.403   9.276   8.274  1.00  0.00           C  
ATOM   2925  HE1 TYR   187       2.783   9.216   7.265  1.00  0.00           H  
ATOM   2926  CZ  TYR   187       2.760  10.386   9.096  1.00  0.00           C  
ATOM   2927  OH  TYR   187       3.637  11.333   8.625  1.00  0.00           O  
ATOM   2928  HH  TYR   187       4.039  11.740   9.396  1.00  0.00           H  
ATOM   2929  CE2 TYR   187       2.252  10.485  10.430  1.00  0.00           C  
ATOM   2930  HE2 TYR   187       2.498  11.373  10.994  1.00  0.00           H  
ATOM   2931  CD2 TYR   187       1.486   9.405  10.974  1.00  0.00           C  
ATOM   2932  HD2 TYR   187       1.060   9.485  11.964  1.00  0.00           H  
ATOM   2933  C   TYR   187      -1.666   6.929   9.056  1.00  0.00           C  
ATOM   2934  O   TYR   187      -2.118   5.765   8.855  1.00  0.00           O  
ATOM   2935  N   VAL   188      -1.575   7.785   8.035  1.00  0.00           N  
ATOM   2936  H   VAL   188      -1.059   8.617   8.282  1.00  0.00           H  
ATOM   2937  CA  VAL   188      -2.029   7.404   6.656  1.00  0.00           C  
ATOM   2938  HA  VAL   188      -1.910   6.340   6.450  1.00  0.00           H  
ATOM   2939  CB  VAL   188      -3.455   7.855   6.292  1.00  0.00           C  
ATOM   2940  HB  VAL   188      -3.581   8.935   6.366  1.00  0.00           H  
ATOM   2941  CG1 VAL   188      -3.940   7.537   4.858  1.00  0.00           C  
ATOM   2942 HG11 VAL   188      -4.094   6.459   4.808  1.00  0.00           H  
ATOM   2943 HG12 VAL   188      -4.838   8.110   4.625  1.00  0.00           H  
ATOM   2944 HG13 VAL   188      -3.107   7.768   4.194  1.00  0.00           H  
ATOM   2945  CG2 VAL   188      -4.443   7.188   7.268  1.00  0.00           C  
ATOM   2946 HG21 VAL   188      -4.135   6.153   7.421  1.00  0.00           H  
ATOM   2947 HG22 VAL   188      -4.357   7.661   8.246  1.00  0.00           H  
ATOM   2948 HG23 VAL   188      -5.485   7.230   6.952  1.00  0.00           H  
ATOM   2949  C   VAL   188      -0.996   8.119   5.637  1.00  0.00           C  
ATOM   2950  O   VAL   188      -1.162   9.240   5.250  1.00  0.00           O  
ATOM   2951  N   GLN   189      -0.100   7.341   5.115  1.00  0.00           N  
ATOM   2952  H   GLN   189      -0.178   6.348   5.282  1.00  0.00           H  
ATOM   2953  CA  GLN   189       1.134   7.727   4.378  1.00  0.00           C  
ATOM   2954  HA  GLN   189       1.372   8.789   4.440  1.00  0.00           H  
ATOM   2955  CB  GLN   189       2.364   6.846   4.790  1.00  0.00           C  
ATOM   2956  HB2 GLN   189       2.380   6.637   5.860  1.00  0.00           H  
ATOM   2957  HB3 GLN   189       2.294   5.813   4.450  1.00  0.00           H  
ATOM   2958  CG  GLN   189       3.649   7.530   4.342  1.00  0.00           C  
ATOM   2959  HG2 GLN   189       3.511   7.505   3.261  1.00  0.00           H  
ATOM   2960  HG3 GLN   189       3.679   8.535   4.764  1.00  0.00           H  
ATOM   2961  CD  GLN   189       4.920   6.909   4.867  1.00  0.00           C  
ATOM   2962  OE1 GLN   189       5.985   7.292   4.467  1.00  0.00           O  
ATOM   2963  NE2 GLN   189       4.979   6.103   5.834  1.00  0.00           N  
ATOM   2964 HE21 GLN   189       5.930   5.964   6.144  1.00  0.00           H  
ATOM   2965 HE22 GLN   189       4.167   5.691   6.271  1.00  0.00           H  
ATOM   2966  C   GLN   189       0.747   7.648   2.852  1.00  0.00           C  
ATOM   2967  O   GLN   189       0.768   6.583   2.282  1.00  0.00           O  
ATOM   2968  N   ILE   190       0.383   8.763   2.202  1.00  0.00           N  
ATOM   2969  H   ILE   190       0.253   9.616   2.728  1.00  0.00           H  
ATOM   2970  CA  ILE   190       0.027   8.881   0.771  1.00  0.00           C  
ATOM   2971  HA  ILE   190      -0.325   7.918   0.401  1.00  0.00           H  
ATOM   2972  CB  ILE   190      -1.202   9.800   0.707  1.00  0.00           C  
ATOM   2973  HB  ILE   190      -0.846  10.739   1.130  1.00  0.00           H  
ATOM   2974  CG2 ILE   190      -1.655  10.166  -0.767  1.00  0.00           C  
ATOM   2975 HG21 ILE   190      -2.289  11.052  -0.718  1.00  0.00           H  
ATOM   2976 HG22 ILE   190      -0.864  10.331  -1.498  1.00  0.00           H  
ATOM   2977 HG23 ILE   190      -2.250   9.408  -1.276  1.00  0.00           H  
ATOM   2978  CG1 ILE   190      -2.403   9.515   1.563  1.00  0.00           C  
ATOM   2979 HG12 ILE   190      -2.149   9.660   2.613  1.00  0.00           H  
ATOM   2980 HG13 ILE   190      -3.172  10.225   1.262  1.00  0.00           H  
ATOM   2981  CD1 ILE   190      -2.932   8.094   1.465  1.00  0.00           C  
ATOM   2982 HD11 ILE   190      -3.883   8.068   1.997  1.00  0.00           H  
ATOM   2983 HD12 ILE   190      -3.142   7.758   0.449  1.00  0.00           H  
ATOM   2984 HD13 ILE   190      -2.248   7.371   1.908  1.00  0.00           H  
ATOM   2985  C   ILE   190       1.102   9.346  -0.188  1.00  0.00           C  
ATOM   2986  O   ILE   190       1.678  10.424  -0.059  1.00  0.00           O  
ATOM   2987  N   ILE   191       1.490   8.386  -1.074  1.00  0.00           N  
ATOM   2988  H   ILE   191       1.018   7.502  -0.950  1.00  0.00           H  
ATOM   2989  CA  ILE   191       2.503   8.491  -2.152  1.00  0.00           C  
ATOM   2990  HA  ILE   191       3.178   9.341  -2.048  1.00  0.00           H  
ATOM   2991  CB  ILE   191       3.361   7.188  -2.235  1.00  0.00           C  
ATOM   2992  HB  ILE   191       2.707   6.328  -2.089  1.00  0.00           H  
ATOM   2993  CG2 ILE   191       4.039   6.971  -3.602  1.00  0.00           C  
ATOM   2994 HG21 ILE   191       4.462   5.969  -3.671  1.00  0.00           H  
ATOM   2995 HG22 ILE   191       3.295   6.791  -4.379  1.00  0.00           H  
ATOM   2996 HG23 ILE   191       4.746   7.767  -3.835  1.00  0.00           H  
ATOM   2997  CG1 ILE   191       4.402   7.029  -1.123  1.00  0.00           C  
ATOM   2998 HG12 ILE   191       5.008   6.164  -1.394  1.00  0.00           H  
ATOM   2999 HG13 ILE   191       4.993   7.945  -1.120  1.00  0.00           H  
ATOM   3000  CD1 ILE   191       3.765   6.883   0.255  1.00  0.00           C  
ATOM   3001 HD11 ILE   191       3.418   7.863   0.582  1.00  0.00           H  
ATOM   3002 HD12 ILE   191       2.929   6.185   0.215  1.00  0.00           H  
ATOM   3003 HD13 ILE   191       4.472   6.490   0.985  1.00  0.00           H  
ATOM   3004  C   ILE   191       1.661   8.829  -3.434  1.00  0.00           C  
ATOM   3005  O   ILE   191       0.913   7.922  -3.894  1.00  0.00           O  
ATOM   3006  N   HIE   192       1.922   9.951  -4.117  1.00  0.00           N  
ATOM   3007  H   HIE   192       2.531  10.545  -3.573  1.00  0.00           H  
ATOM   3008  CA  HIE   192       1.378  10.411  -5.387  1.00  0.00           C  
ATOM   3009  HA  HIE   192       0.599   9.751  -5.770  1.00  0.00           H  
ATOM   3010  CB  HIE   192       0.747  11.809  -5.296  1.00  0.00           C  
ATOM   3011  HB2 HIE   192       1.522  12.461  -4.892  1.00  0.00           H  
ATOM   3012  HB3 HIE   192       0.563  12.082  -6.334  1.00  0.00           H  
ATOM   3013  CG  HIE   192      -0.449  11.888  -4.473  1.00  0.00           C  
ATOM   3014  ND1 HIE   192      -1.633  11.348  -4.951  1.00  0.00           N  
ATOM   3015  CE1 HIE   192      -2.511  11.716  -4.057  1.00  0.00           C  
ATOM   3016  HE1 HIE   192      -3.520  11.337  -4.127  1.00  0.00           H  
ATOM   3017  NE2 HIE   192      -1.971  12.447  -3.051  1.00  0.00           N  
ATOM   3018  HE2 HIE   192      -2.415  13.031  -2.357  1.00  0.00           H  
ATOM   3019  CD2 HIE   192      -0.644  12.517  -3.263  1.00  0.00           C  
ATOM   3020  HD2 HIE   192       0.009  13.241  -2.799  1.00  0.00           H  
ATOM   3021  C   HIE   192       2.572  10.386  -6.330  1.00  0.00           C  
ATOM   3022  O   HIE   192       3.638  10.902  -6.072  1.00  0.00           O  
ATOM   3023  N   THR   193       2.308   9.716  -7.479  1.00  0.00           N  
ATOM   3024  H   THR   193       1.407   9.275  -7.596  1.00  0.00           H  
ATOM   3025  CA  THR   193       3.347   9.454  -8.602  1.00  0.00           C  
ATOM   3026  HA  THR   193       4.198  10.136  -8.586  1.00  0.00           H  
ATOM   3027  CB  THR   193       3.933   8.022  -8.555  1.00  0.00           C  
ATOM   3028  HB  THR   193       4.463   7.894  -9.500  1.00  0.00           H  
ATOM   3029  CG2 THR   193       5.013   7.735  -7.457  1.00  0.00           C  
ATOM   3030 HG21 THR   193       4.661   7.491  -6.454  1.00  0.00           H  
ATOM   3031 HG22 THR   193       5.464   6.787  -7.749  1.00  0.00           H  
ATOM   3032 HG23 THR   193       5.713   8.571  -7.446  1.00  0.00           H  
ATOM   3033  OG1 THR   193       3.033   6.959  -8.515  1.00  0.00           O  
ATOM   3034  HG1 THR   193       3.262   6.288  -9.161  1.00  0.00           H  
ATOM   3035  C   THR   193       2.624   9.484  -9.954  1.00  0.00           C  
ATOM   3036  O   THR   193       3.328   9.556 -10.934  1.00  0.00           O  
ATOM   3037  N   SER   194       1.288   9.225 -10.021  1.00  0.00           N  
ATOM   3038  H   SER   194       0.767   9.235  -9.156  1.00  0.00           H  
ATOM   3039  CA  SER   194       0.593   8.932 -11.269  1.00  0.00           C  
ATOM   3040  HA  SER   194       1.090   9.525 -12.036  1.00  0.00           H  
ATOM   3041  CB  SER   194       0.748   7.426 -11.470  1.00  0.00           C  
ATOM   3042  HB2 SER   194       1.799   7.229 -11.259  1.00  0.00           H  
ATOM   3043  HB3 SER   194       0.169   6.802 -10.788  1.00  0.00           H  
ATOM   3044  OG  SER   194       0.407   7.138 -12.786  1.00  0.00           O  
ATOM   3045  HG  SER   194       1.014   7.588 -13.379  1.00  0.00           H  
ATOM   3046  C   SER   194      -0.823   9.482 -11.472  1.00  0.00           C  
ATOM   3047  O   SER   194      -1.467  10.073 -10.551  1.00  0.00           O  
ATOM   3048  N   ASN   195      -1.234   9.411 -12.715  1.00  0.00           N  
ATOM   3049  H   ASN   195      -0.635   9.170 -13.491  1.00  0.00           H  
ATOM   3050  CA  ASN   195      -2.525   9.833 -13.222  1.00  0.00           C  
ATOM   3051  HA  ASN   195      -3.213   9.872 -12.378  1.00  0.00           H  
ATOM   3052  CB  ASN   195      -2.306  11.208 -13.908  1.00  0.00           C  
ATOM   3053  HB2 ASN   195      -1.818  11.899 -13.221  1.00  0.00           H  
ATOM   3054  HB3 ASN   195      -1.619  11.032 -14.736  1.00  0.00           H  
ATOM   3055  CG  ASN   195      -3.508  11.960 -14.519  1.00  0.00           C  
ATOM   3056  OD1 ASN   195      -4.498  12.271 -13.909  1.00  0.00           O  
ATOM   3057  ND2 ASN   195      -3.393  12.213 -15.800  1.00  0.00           N  
ATOM   3058 HD21 ASN   195      -4.244  12.545 -16.231  1.00  0.00           H  
ATOM   3059 HD22 ASN   195      -2.552  11.939 -16.285  1.00  0.00           H  
ATOM   3060  C   ASN   195      -3.163   8.863 -14.226  1.00  0.00           C  
ATOM   3061  O   ASN   195      -4.155   9.206 -14.888  1.00  0.00           O  
ATOM   3062  N   HID   196      -2.668   7.674 -14.372  1.00  0.00           N  
ATOM   3063  H   HID   196      -1.764   7.456 -13.978  1.00  0.00           H  
ATOM   3064  CA  HID   196      -3.379   6.555 -14.894  1.00  0.00           C  
ATOM   3065  HA  HID   196      -3.496   6.793 -15.952  1.00  0.00           H  
ATOM   3066  CB  HID   196      -2.540   5.276 -14.838  1.00  0.00           C  
ATOM   3067  HB2 HID   196      -1.503   5.514 -15.073  1.00  0.00           H  
ATOM   3068  HB3 HID   196      -2.552   4.974 -13.791  1.00  0.00           H  
ATOM   3069  CG  HID   196      -3.062   4.160 -15.716  1.00  0.00           C  
ATOM   3070  ND1 HID   196      -3.108   4.189 -17.112  1.00  0.00           N  
ATOM   3071  HD1 HID   196      -2.887   4.934 -17.757  1.00  0.00           H  
ATOM   3072  CE1 HID   196      -3.508   2.941 -17.536  1.00  0.00           C  
ATOM   3073  HE1 HID   196      -3.497   2.579 -18.554  1.00  0.00           H  
ATOM   3074  NE2 HID   196      -3.856   2.235 -16.442  1.00  0.00           N  
ATOM   3075  CD2 HID   196      -3.442   2.926 -15.323  1.00  0.00           C  
ATOM   3076  HD2 HID   196      -3.652   2.652 -14.299  1.00  0.00           H  
ATOM   3077  C   HID   196      -4.671   6.454 -14.252  1.00  0.00           C  
ATOM   3078  O   HID   196      -5.694   6.560 -14.871  1.00  0.00           O  
ATOM   3079  N   LEU   197      -4.786   6.378 -12.931  1.00  0.00           N  
ATOM   3080  H   LEU   197      -3.877   6.334 -12.493  1.00  0.00           H  
ATOM   3081  CA  LEU   197      -6.016   6.432 -12.033  1.00  0.00           C  
ATOM   3082  HA  LEU   197      -6.746   6.921 -12.678  1.00  0.00           H  
ATOM   3083  CB  LEU   197      -6.407   5.065 -11.547  1.00  0.00           C  
ATOM   3084  HB2 LEU   197      -5.582   4.514 -11.095  1.00  0.00           H  
ATOM   3085  HB3 LEU   197      -7.215   5.152 -10.820  1.00  0.00           H  
ATOM   3086  CG  LEU   197      -6.817   4.096 -12.675  1.00  0.00           C  
ATOM   3087  HG  LEU   197      -6.044   3.972 -13.433  1.00  0.00           H  
ATOM   3088  CD1 LEU   197      -7.004   2.702 -12.190  1.00  0.00           C  
ATOM   3089 HD11 LEU   197      -7.434   2.752 -11.190  1.00  0.00           H  
ATOM   3090 HD12 LEU   197      -7.492   2.042 -12.908  1.00  0.00           H  
ATOM   3091 HD13 LEU   197      -6.035   2.204 -12.208  1.00  0.00           H  
ATOM   3092  CD2 LEU   197      -8.162   4.550 -13.348  1.00  0.00           C  
ATOM   3093 HD21 LEU   197      -8.490   3.838 -14.106  1.00  0.00           H  
ATOM   3094 HD22 LEU   197      -8.867   4.667 -12.525  1.00  0.00           H  
ATOM   3095 HD23 LEU   197      -7.859   5.496 -13.796  1.00  0.00           H  
ATOM   3096  C   LEU   197      -5.807   7.481 -10.865  1.00  0.00           C  
ATOM   3097  O   LEU   197      -6.741   8.115 -10.407  1.00  0.00           O  
ATOM   3098  N   GLY   198      -4.589   7.742 -10.446  1.00  0.00           N  
ATOM   3099  H   GLY   198      -3.952   6.987 -10.656  1.00  0.00           H  
ATOM   3100  CA  GLY   198      -4.202   8.740  -9.448  1.00  0.00           C  
ATOM   3101  HA2 GLY   198      -4.525   8.388  -8.468  1.00  0.00           H  
ATOM   3102  HA3 GLY   198      -3.135   8.962  -9.444  1.00  0.00           H  
ATOM   3103  C   GLY   198      -4.822  10.179  -9.625  1.00  0.00           C  
ATOM   3104  O   GLY   198      -5.503  10.490 -10.638  1.00  0.00           O  
ATOM   3105  N   THR   199      -4.497  10.935  -8.593  1.00  0.00           N  
ATOM   3106  H   THR   199      -3.898  10.459  -7.934  1.00  0.00           H  
ATOM   3107  CA  THR   199      -5.140  12.248  -8.273  1.00  0.00           C  
ATOM   3108  HA  THR   199      -5.569  12.640  -9.195  1.00  0.00           H  
ATOM   3109  CB  THR   199      -6.376  11.984  -7.361  1.00  0.00           C  
ATOM   3110  HB  THR   199      -6.821  11.115  -7.845  1.00  0.00           H  
ATOM   3111  CG2 THR   199      -5.942  11.582  -5.992  1.00  0.00           C  
ATOM   3112 HG21 THR   199      -6.703  11.193  -5.314  1.00  0.00           H  
ATOM   3113 HG22 THR   199      -5.108  10.885  -6.078  1.00  0.00           H  
ATOM   3114 HG23 THR   199      -5.535  12.501  -5.571  1.00  0.00           H  
ATOM   3115  OG1 THR   199      -7.306  13.087  -7.317  1.00  0.00           O  
ATOM   3116  HG1 THR   199      -7.490  13.454  -8.184  1.00  0.00           H  
ATOM   3117  C   THR   199      -4.105  13.253  -7.713  1.00  0.00           C  
ATOM   3118  O   THR   199      -2.964  12.831  -7.414  1.00  0.00           O  
ATOM   3119  N   LEU   200      -4.601  14.489  -7.559  1.00  0.00           N  
ATOM   3120  H   LEU   200      -5.579  14.666  -7.741  1.00  0.00           H  
ATOM   3121  CA  LEU   200      -3.726  15.463  -6.912  1.00  0.00           C  
ATOM   3122  HA  LEU   200      -2.772  15.107  -6.522  1.00  0.00           H  
ATOM   3123  CB  LEU   200      -3.297  16.509  -7.941  1.00  0.00           C  
ATOM   3124  HB2 LEU   200      -4.176  16.856  -8.484  1.00  0.00           H  
ATOM   3125  HB3 LEU   200      -2.809  17.306  -7.381  1.00  0.00           H  
ATOM   3126  CG  LEU   200      -2.255  15.923  -8.889  1.00  0.00           C  
ATOM   3127  HG  LEU   200      -2.640  14.988  -9.297  1.00  0.00           H  
ATOM   3128  CD1 LEU   200      -1.983  16.768 -10.065  1.00  0.00           C  
ATOM   3129 HD11 LEU   200      -1.071  16.582 -10.633  1.00  0.00           H  
ATOM   3130 HD12 LEU   200      -2.815  16.773 -10.769  1.00  0.00           H  
ATOM   3131 HD13 LEU   200      -1.949  17.797  -9.707  1.00  0.00           H  
ATOM   3132  CD2 LEU   200      -0.908  15.607  -8.355  1.00  0.00           C  
ATOM   3133 HD21 LEU   200      -0.282  15.315  -9.198  1.00  0.00           H  
ATOM   3134 HD22 LEU   200      -0.542  16.470  -7.799  1.00  0.00           H  
ATOM   3135 HD23 LEU   200      -0.908  14.778  -7.648  1.00  0.00           H  
ATOM   3136  C   LEU   200      -4.440  16.124  -5.677  1.00  0.00           C  
ATOM   3137  O   LEU   200      -5.036  17.173  -5.767  1.00  0.00           O  
ATOM   3138  N   VAL   201      -4.516  15.462  -4.551  1.00  0.00           N  
ATOM   3139  H   VAL   201      -3.934  14.638  -4.598  1.00  0.00           H  
ATOM   3140  CA  VAL   201      -5.121  15.993  -3.285  1.00  0.00           C  
ATOM   3141  HA  VAL   201      -4.841  17.024  -3.069  1.00  0.00           H  
ATOM   3142  CB  VAL   201      -6.604  15.927  -3.355  1.00  0.00           C  
ATOM   3143  HB  VAL   201      -6.788  16.440  -4.299  1.00  0.00           H  
ATOM   3144  CG1 VAL   201      -7.158  14.540  -3.564  1.00  0.00           C  
ATOM   3145 HG11 VAL   201      -8.157  14.595  -3.996  1.00  0.00           H  
ATOM   3146 HG12 VAL   201      -6.641  14.038  -4.382  1.00  0.00           H  
ATOM   3147 HG13 VAL   201      -7.132  13.960  -2.641  1.00  0.00           H  
ATOM   3148  CG2 VAL   201      -7.293  16.793  -2.318  1.00  0.00           C  
ATOM   3149 HG21 VAL   201      -8.372  16.688  -2.436  1.00  0.00           H  
ATOM   3150 HG22 VAL   201      -7.143  16.330  -1.343  1.00  0.00           H  
ATOM   3151 HG23 VAL   201      -6.832  17.772  -2.448  1.00  0.00           H  
ATOM   3152  C   VAL   201      -4.639  15.065  -2.110  1.00  0.00           C  
ATOM   3153  O   VAL   201      -4.175  13.918  -2.338  1.00  0.00           O  
ATOM   3154  N   THR   202      -4.708  15.589  -0.901  1.00  0.00           N  
ATOM   3155  H   THR   202      -4.857  16.588  -0.902  1.00  0.00           H  
ATOM   3156  CA  THR   202      -4.633  15.014   0.434  1.00  0.00           C  
ATOM   3157  HA  THR   202      -3.649  14.555   0.525  1.00  0.00           H  
ATOM   3158  CB  THR   202      -4.761  16.076   1.614  1.00  0.00           C  
ATOM   3159  HB  THR   202      -4.059  16.884   1.410  1.00  0.00           H  
ATOM   3160  CG2 THR   202      -6.202  16.547   1.814  1.00  0.00           C  
ATOM   3161 HG21 THR   202      -6.535  17.034   0.898  1.00  0.00           H  
ATOM   3162 HG22 THR   202      -6.840  15.677   1.969  1.00  0.00           H  
ATOM   3163 HG23 THR   202      -6.123  17.256   2.638  1.00  0.00           H  
ATOM   3164  OG1 THR   202      -4.378  15.456   2.850  1.00  0.00           O  
ATOM   3165  HG1 THR   202      -3.453  15.673   2.993  1.00  0.00           H  
ATOM   3166  C   THR   202      -5.680  13.921   0.524  1.00  0.00           C  
ATOM   3167  O   THR   202      -6.849  14.101   0.092  1.00  0.00           O  
ATOM   3168  N   LEU   203      -5.352  12.836   1.303  1.00  0.00           N  
ATOM   3169  H   LEU   203      -4.406  12.718   1.638  1.00  0.00           H  
ATOM   3170  CA  LEU   203      -6.145  11.583   1.591  1.00  0.00           C  
ATOM   3171  HA  LEU   203      -7.194  11.812   1.781  1.00  0.00           H  
ATOM   3172  CB  LEU   203      -6.017  10.633   0.399  1.00  0.00           C  
ATOM   3173  HB2 LEU   203      -4.959  10.669   0.138  1.00  0.00           H  
ATOM   3174  HB3 LEU   203      -6.282   9.639   0.760  1.00  0.00           H  
ATOM   3175  CG  LEU   203      -6.774  11.002  -0.978  1.00  0.00           C  
ATOM   3176  HG  LEU   203      -6.637  12.050  -1.244  1.00  0.00           H  
ATOM   3177  CD1 LEU   203      -6.262  10.123  -2.157  1.00  0.00           C  
ATOM   3178 HD11 LEU   203      -7.060  10.096  -2.899  1.00  0.00           H  
ATOM   3179 HD12 LEU   203      -5.385  10.590  -2.603  1.00  0.00           H  
ATOM   3180 HD13 LEU   203      -6.128   9.092  -1.830  1.00  0.00           H  
ATOM   3181  CD2 LEU   203      -8.218  10.586  -0.786  1.00  0.00           C  
ATOM   3182 HD21 LEU   203      -8.547  11.062   0.138  1.00  0.00           H  
ATOM   3183 HD22 LEU   203      -8.861  10.806  -1.638  1.00  0.00           H  
ATOM   3184 HD23 LEU   203      -8.247   9.507  -0.632  1.00  0.00           H  
ATOM   3185  C   LEU   203      -5.634  10.976   2.892  1.00  0.00           C  
ATOM   3186  O   LEU   203      -6.278  10.051   3.424  1.00  0.00           O  
ATOM   3187  N   GLY   204      -4.668  11.600   3.543  1.00  0.00           N  
ATOM   3188  H   GLY   204      -4.218  12.385   3.094  1.00  0.00           H  
ATOM   3189  CA  GLY   204      -4.006  11.049   4.673  1.00  0.00           C  
ATOM   3190  HA2 GLY   204      -4.810  10.605   5.260  1.00  0.00           H  
ATOM   3191  HA3 GLY   204      -3.320  10.307   4.266  1.00  0.00           H  
ATOM   3192  C   GLY   204      -3.282  11.982   5.608  1.00  0.00           C  
ATOM   3193  O   GLY   204      -3.220  13.203   5.426  1.00  0.00           O  
ATOM   3194  N   THR   205      -2.720  11.398   6.663  1.00  0.00           N  
ATOM   3195  H   THR   205      -2.665  10.391   6.619  1.00  0.00           H  
ATOM   3196  CA  THR   205      -1.955  12.109   7.648  1.00  0.00           C  
ATOM   3197  HA  THR   205      -2.459  13.019   7.975  1.00  0.00           H  
ATOM   3198  CB  THR   205      -1.723  11.257   8.944  1.00  0.00           C  
ATOM   3199  HB  THR   205      -1.287  11.967   9.647  1.00  0.00           H  
ATOM   3200  CG2 THR   205      -2.939  10.539   9.464  1.00  0.00           C  
ATOM   3201 HG21 THR   205      -2.631  10.280  10.477  1.00  0.00           H  
ATOM   3202 HG22 THR   205      -3.813  11.174   9.615  1.00  0.00           H  
ATOM   3203 HG23 THR   205      -3.236   9.617   8.964  1.00  0.00           H  
ATOM   3204  OG1 THR   205      -0.734  10.304   8.793  1.00  0.00           O  
ATOM   3205  HG1 THR   205       0.123  10.704   8.960  1.00  0.00           H  
ATOM   3206  C   THR   205      -0.648  12.707   7.058  1.00  0.00           C  
ATOM   3207  O   THR   205       0.010  13.528   7.703  1.00  0.00           O  
ATOM   3208  N   VAL   206      -0.236  12.319   5.828  1.00  0.00           N  
ATOM   3209  H   VAL   206      -0.599  11.433   5.507  1.00  0.00           H  
ATOM   3210  CA  VAL   206       0.821  12.932   5.078  1.00  0.00           C  
ATOM   3211  HA  VAL   206       0.793  14.012   5.226  1.00  0.00           H  
ATOM   3212  CB  VAL   206       2.150  12.488   5.556  1.00  0.00           C  
ATOM   3213  HB  VAL   206       2.201  12.505   6.645  1.00  0.00           H  
ATOM   3214  CG1 VAL   206       2.324  11.036   5.118  1.00  0.00           C  
ATOM   3215 HG11 VAL   206       3.197  10.592   5.597  1.00  0.00           H  
ATOM   3216 HG12 VAL   206       1.514  10.420   5.509  1.00  0.00           H  
ATOM   3217 HG13 VAL   206       2.452  11.005   4.036  1.00  0.00           H  
ATOM   3218  CG2 VAL   206       3.297  13.327   4.955  1.00  0.00           C  
ATOM   3219 HG21 VAL   206       4.307  13.152   5.328  1.00  0.00           H  
ATOM   3220 HG22 VAL   206       3.453  13.176   3.886  1.00  0.00           H  
ATOM   3221 HG23 VAL   206       3.189  14.381   5.210  1.00  0.00           H  
ATOM   3222  C   VAL   206       0.657  12.719   3.586  1.00  0.00           C  
ATOM   3223  O   VAL   206       0.038  11.773   3.095  1.00  0.00           O  
ATOM   3224  N   ASP   207       1.122  13.729   2.803  1.00  0.00           N  
ATOM   3225  H   ASP   207       1.450  14.599   3.197  1.00  0.00           H  
ATOM   3226  CA  ASP   207       1.026  13.672   1.318  1.00  0.00           C  
ATOM   3227  HA  ASP   207       0.728  12.663   1.034  1.00  0.00           H  
ATOM   3228  CB  ASP   207       0.014  14.693   0.702  1.00  0.00           C  
ATOM   3229  HB2 ASP   207       0.510  15.394   0.031  1.00  0.00           H  
ATOM   3230  HB3 ASP   207      -0.662  14.082   0.105  1.00  0.00           H  
ATOM   3231  CG  ASP   207      -0.887  15.571   1.547  1.00  0.00           C  
ATOM   3232  OD1 ASP   207      -1.607  15.127   2.419  1.00  0.00           O  
ATOM   3233  OD2 ASP   207      -1.035  16.776   1.229  1.00  0.00           O  
ATOM   3234  C   ASP   207       2.417  13.952   0.660  1.00  0.00           C  
ATOM   3235  O   ASP   207       3.071  14.972   0.863  1.00  0.00           O  
ATOM   3236  N   PHE   208       2.830  12.945  -0.122  1.00  0.00           N  
ATOM   3237  H   PHE   208       2.253  12.116  -0.164  1.00  0.00           H  
ATOM   3238  CA  PHE   208       4.168  12.890  -0.678  1.00  0.00           C  
ATOM   3239  HA  PHE   208       4.714  13.761  -0.317  1.00  0.00           H  
ATOM   3240  CB  PHE   208       4.920  11.675  -0.193  1.00  0.00           C  
ATOM   3241  HB2 PHE   208       4.356  10.752  -0.328  1.00  0.00           H  
ATOM   3242  HB3 PHE   208       5.798  11.602  -0.834  1.00  0.00           H  
ATOM   3243  CG  PHE   208       5.336  11.712   1.248  1.00  0.00           C  
ATOM   3244  CD1 PHE   208       4.777  10.855   2.170  1.00  0.00           C  
ATOM   3245  HD1 PHE   208       3.944  10.213   1.923  1.00  0.00           H  
ATOM   3246  CE1 PHE   208       5.314  10.876   3.475  1.00  0.00           C  
ATOM   3247  HE1 PHE   208       4.868  10.156   4.145  1.00  0.00           H  
ATOM   3248  CZ  PHE   208       6.318  11.776   3.922  1.00  0.00           C  
ATOM   3249  HZ  PHE   208       6.694  11.802   4.934  1.00  0.00           H  
ATOM   3250  CE2 PHE   208       6.846  12.632   2.948  1.00  0.00           C  
ATOM   3251  HE2 PHE   208       7.662  13.296   3.194  1.00  0.00           H  
ATOM   3252  CD2 PHE   208       6.366  12.628   1.630  1.00  0.00           C  
ATOM   3253  HD2 PHE   208       6.745  13.346   0.918  1.00  0.00           H  
ATOM   3254  C   PHE   208       4.124  12.811  -2.187  1.00  0.00           C  
ATOM   3255  O   PHE   208       3.669  11.817  -2.788  1.00  0.00           O  
ATOM   3256  N   TYR   209       4.598  13.881  -2.815  1.00  0.00           N  
ATOM   3257  H   TYR   209       4.917  14.676  -2.280  1.00  0.00           H  
ATOM   3258  CA  TYR   209       4.553  14.008  -4.298  1.00  0.00           C  
ATOM   3259  HA  TYR   209       4.033  13.136  -4.696  1.00  0.00           H  
ATOM   3260  CB  TYR   209       3.922  15.325  -4.581  1.00  0.00           C  
ATOM   3261  HB2 TYR   209       4.350  16.167  -4.037  1.00  0.00           H  
ATOM   3262  HB3 TYR   209       4.104  15.611  -5.617  1.00  0.00           H  
ATOM   3263  CG  TYR   209       2.421  15.432  -4.215  1.00  0.00           C  
ATOM   3264  CD1 TYR   209       2.074  15.972  -2.975  1.00  0.00           C  
ATOM   3265  HD1 TYR   209       2.850  16.355  -2.328  1.00  0.00           H  
ATOM   3266  CE1 TYR   209       0.734  16.134  -2.616  1.00  0.00           C  
ATOM   3267  HE1 TYR   209       0.358  16.667  -1.755  1.00  0.00           H  
ATOM   3268  CZ  TYR   209      -0.260  15.702  -3.554  1.00  0.00           C  
ATOM   3269  OH  TYR   209      -1.496  16.031  -3.245  1.00  0.00           O  
ATOM   3270  HH  TYR   209      -1.381  16.617  -2.493  1.00  0.00           H  
ATOM   3271  CE2 TYR   209       0.038  15.173  -4.836  1.00  0.00           C  
ATOM   3272  HE2 TYR   209      -0.788  14.833  -5.443  1.00  0.00           H  
ATOM   3273  CD2 TYR   209       1.403  15.019  -5.128  1.00  0.00           C  
ATOM   3274  HD2 TYR   209       1.818  14.680  -6.066  1.00  0.00           H  
ATOM   3275  C   TYR   209       5.984  14.003  -4.860  1.00  0.00           C  
ATOM   3276  O   TYR   209       6.699  15.011  -5.060  1.00  0.00           O  
ATOM   3277  N   MET   210       6.466  12.779  -5.258  1.00  0.00           N  
ATOM   3278  H   MET   210       5.861  11.988  -5.085  1.00  0.00           H  
ATOM   3279  CA  MET   210       7.706  12.459  -6.036  1.00  0.00           C  
ATOM   3280  HA  MET   210       8.553  12.972  -5.580  1.00  0.00           H  
ATOM   3281  CB  MET   210       7.819  10.919  -6.037  1.00  0.00           C  
ATOM   3282  HB2 MET   210       6.955  10.371  -6.413  1.00  0.00           H  
ATOM   3283  HB3 MET   210       8.620  10.583  -6.697  1.00  0.00           H  
ATOM   3284  CG  MET   210       8.298  10.264  -4.763  1.00  0.00           C  
ATOM   3285  HG2 MET   210       8.615   9.241  -4.970  1.00  0.00           H  
ATOM   3286  HG3 MET   210       9.130  10.790  -4.294  1.00  0.00           H  
ATOM   3287  SD  MET   210       6.957  10.133  -3.594  1.00  0.00           S  
ATOM   3288  CE  MET   210       7.650   9.092  -2.271  1.00  0.00           C  
ATOM   3289  HE1 MET   210       8.739   9.123  -2.252  1.00  0.00           H  
ATOM   3290  HE2 MET   210       7.363   9.541  -1.320  1.00  0.00           H  
ATOM   3291  HE3 MET   210       7.236   8.093  -2.407  1.00  0.00           H  
ATOM   3292  C   MET   210       7.629  13.096  -7.368  1.00  0.00           C  
ATOM   3293  O   MET   210       6.686  12.815  -8.074  1.00  0.00           O  
ATOM   3294  N   ASN   211       8.516  14.008  -7.684  1.00  0.00           N  
ATOM   3295  H   ASN   211       9.224  14.183  -6.985  1.00  0.00           H  
ATOM   3296  CA  ASN   211       8.496  14.805  -8.930  1.00  0.00           C  
ATOM   3297  HA  ASN   211       9.187  15.647  -8.892  1.00  0.00           H  
ATOM   3298  CB  ASN   211       9.009  13.813  -9.964  1.00  0.00           C  
ATOM   3299  HB2 ASN   211       9.940  13.397  -9.579  1.00  0.00           H  
ATOM   3300  HB3 ASN   211       8.243  13.052 -10.114  1.00  0.00           H  
ATOM   3301  CG  ASN   211       9.360  14.513 -11.255  1.00  0.00           C  
ATOM   3302  OD1 ASN   211      10.351  15.195 -11.339  1.00  0.00           O  
ATOM   3303  ND2 ASN   211       8.520  14.311 -12.291  1.00  0.00           N  
ATOM   3304 HD21 ASN   211       8.801  14.710 -13.175  1.00  0.00           H  
ATOM   3305 HD22 ASN   211       7.598  13.920 -12.158  1.00  0.00           H  
ATOM   3306  C   ASN   211       7.250  15.568  -9.230  1.00  0.00           C  
ATOM   3307  O   ASN   211       6.832  15.738 -10.382  1.00  0.00           O  
ATOM   3308  N   ASN   212       6.621  16.015  -8.157  1.00  0.00           N  
ATOM   3309  H   ASN   212       7.066  15.772  -7.283  1.00  0.00           H  
ATOM   3310  CA  ASN   212       5.312  16.723  -8.109  1.00  0.00           C  
ATOM   3311  HA  ASN   212       5.212  16.979  -7.054  1.00  0.00           H  
ATOM   3312  CB  ASN   212       5.374  18.041  -8.851  1.00  0.00           C  
ATOM   3313  HB2 ASN   212       6.391  18.405  -8.702  1.00  0.00           H  
ATOM   3314  HB3 ASN   212       5.182  17.968  -9.921  1.00  0.00           H  
ATOM   3315  CG  ASN   212       4.338  19.118  -8.355  1.00  0.00           C  
ATOM   3316  OD1 ASN   212       3.730  19.052  -7.283  1.00  0.00           O  
ATOM   3317  ND2 ASN   212       4.205  20.140  -9.151  1.00  0.00           N  
ATOM   3318 HD21 ASN   212       3.517  20.853  -8.953  1.00  0.00           H  
ATOM   3319 HD22 ASN   212       4.733  20.153 -10.012  1.00  0.00           H  
ATOM   3320  C   ASN   212       4.039  15.877  -8.493  1.00  0.00           C  
ATOM   3321  O   ASN   212       3.080  16.402  -9.096  1.00  0.00           O  
ATOM   3322  N   GLY   213       4.052  14.555  -8.160  1.00  0.00           N  
ATOM   3323  H   GLY   213       4.955  14.189  -7.892  1.00  0.00           H  
ATOM   3324  CA  GLY   213       2.972  13.599  -8.568  1.00  0.00           C  
ATOM   3325  HA2 GLY   213       3.100  12.599  -8.154  1.00  0.00           H  
ATOM   3326  HA3 GLY   213       2.054  14.089  -8.245  1.00  0.00           H  
ATOM   3327  C   GLY   213       2.919  13.416 -10.143  1.00  0.00           C  
ATOM   3328  O   GLY   213       3.864  13.805 -10.827  1.00  0.00           O  
ATOM   3329  N   TYR   214       1.890  12.732 -10.595  1.00  0.00           N  
ATOM   3330  H   TYR   214       1.248  12.532  -9.842  1.00  0.00           H  
ATOM   3331  CA  TYR   214       1.373  12.883 -11.980  1.00  0.00           C  
ATOM   3332  HA  TYR   214       0.323  12.590 -11.948  1.00  0.00           H  
ATOM   3333  CB  TYR   214       1.150  14.398 -12.467  1.00  0.00           C  
ATOM   3334  HB2 TYR   214       0.277  14.783 -11.941  1.00  0.00           H  
ATOM   3335  HB3 TYR   214       1.921  15.125 -12.212  1.00  0.00           H  
ATOM   3336  CG  TYR   214       0.889  14.551 -13.940  1.00  0.00           C  
ATOM   3337  CD1 TYR   214       2.039  14.674 -14.790  1.00  0.00           C  
ATOM   3338  HD1 TYR   214       3.028  14.535 -14.380  1.00  0.00           H  
ATOM   3339  CE1 TYR   214       1.846  15.050 -16.148  1.00  0.00           C  
ATOM   3340  HE1 TYR   214       2.725  15.320 -16.715  1.00  0.00           H  
ATOM   3341  CZ  TYR   214       0.541  15.066 -16.769  1.00  0.00           C  
ATOM   3342  OH  TYR   214       0.330  15.282 -18.112  1.00  0.00           O  
ATOM   3343  HH  TYR   214      -0.590  15.326 -18.383  1.00  0.00           H  
ATOM   3344  CE2 TYR   214      -0.601  14.909 -15.982  1.00  0.00           C  
ATOM   3345  HE2 TYR   214      -1.583  14.882 -16.430  1.00  0.00           H  
ATOM   3346  CD2 TYR   214      -0.388  14.646 -14.581  1.00  0.00           C  
ATOM   3347  HD2 TYR   214      -1.268  14.657 -13.954  1.00  0.00           H  
ATOM   3348  C   TYR   214       2.032  11.996 -13.013  1.00  0.00           C  
ATOM   3349  O   TYR   214       1.304  11.275 -13.738  1.00  0.00           O  
ATOM   3350  N   ASN   215       3.388  11.988 -13.082  1.00  0.00           N  
ATOM   3351  H   ASN   215       3.896  12.557 -12.420  1.00  0.00           H  
ATOM   3352  CA  ASN   215       4.317  11.323 -14.014  1.00  0.00           C  
ATOM   3353  HA  ASN   215       3.958  10.294 -14.010  1.00  0.00           H  
ATOM   3354  CB  ASN   215       4.278  11.968 -15.426  1.00  0.00           C  
ATOM   3355  HB2 ASN   215       3.263  11.917 -15.821  1.00  0.00           H  
ATOM   3356  HB3 ASN   215       4.525  13.029 -15.393  1.00  0.00           H  
ATOM   3357  CG  ASN   215       5.165  11.353 -16.435  1.00  0.00           C  
ATOM   3358  OD1 ASN   215       5.242  10.117 -16.571  1.00  0.00           O  
ATOM   3359  ND2 ASN   215       5.772  12.128 -17.324  1.00  0.00           N  
ATOM   3360 HD21 ASN   215       6.408  11.672 -17.962  1.00  0.00           H  
ATOM   3361 HD22 ASN   215       5.577  13.117 -17.392  1.00  0.00           H  
ATOM   3362  C   ASN   215       5.822  11.410 -13.459  1.00  0.00           C  
ATOM   3363  O   ASN   215       6.103  12.306 -12.696  1.00  0.00           O  
ATOM   3364  N   GLN   216       6.809  10.655 -14.045  1.00  0.00           N  
ATOM   3365  H   GLN   216       6.588   9.956 -14.740  1.00  0.00           H  
ATOM   3366  CA  GLN   216       8.070  10.313 -13.321  1.00  0.00           C  
ATOM   3367  HA  GLN   216       8.241  11.019 -12.508  1.00  0.00           H  
ATOM   3368  CB  GLN   216       7.862   8.985 -12.606  1.00  0.00           C  
ATOM   3369  HB2 GLN   216       7.773   8.225 -13.382  1.00  0.00           H  
ATOM   3370  HB3 GLN   216       8.798   8.731 -12.107  1.00  0.00           H  
ATOM   3371  CG  GLN   216       6.718   8.911 -11.507  1.00  0.00           C  
ATOM   3372  HG2 GLN   216       5.719   8.982 -11.935  1.00  0.00           H  
ATOM   3373  HG3 GLN   216       6.723   7.997 -10.914  1.00  0.00           H  
ATOM   3374  CD  GLN   216       6.910  10.030 -10.511  1.00  0.00           C  
ATOM   3375  OE1 GLN   216       7.997  10.346 -10.043  1.00  0.00           O  
ATOM   3376  NE2 GLN   216       5.855  10.787 -10.211  1.00  0.00           N  
ATOM   3377 HE21 GLN   216       5.979  11.613  -9.643  1.00  0.00           H  
ATOM   3378 HE22 GLN   216       4.913  10.586 -10.516  1.00  0.00           H  
ATOM   3379  C   GLN   216       9.287  10.274 -14.216  1.00  0.00           C  
ATOM   3380  O   GLN   216       9.208   9.891 -15.409  1.00  0.00           O  
ATOM   3381  N   PRO   217      10.401  10.840 -13.691  1.00  0.00           N  
ATOM   3382  CD  PRO   217      10.610  11.356 -12.348  1.00  0.00           C  
ATOM   3383  HD2 PRO   217      10.207  10.726 -11.555  1.00  0.00           H  
ATOM   3384  HD3 PRO   217      10.353  12.414 -12.301  1.00  0.00           H  
ATOM   3385  CG  PRO   217      12.118  11.425 -12.167  1.00  0.00           C  
ATOM   3386  HG2 PRO   217      12.539  10.461 -11.884  1.00  0.00           H  
ATOM   3387  HG3 PRO   217      12.313  12.245 -11.476  1.00  0.00           H  
ATOM   3388  CB  PRO   217      12.623  11.716 -13.538  1.00  0.00           C  
ATOM   3389  HB2 PRO   217      13.636  11.331 -13.650  1.00  0.00           H  
ATOM   3390  HB3 PRO   217      12.720  12.783 -13.735  1.00  0.00           H  
ATOM   3391  CA  PRO   217      11.602  10.958 -14.518  1.00  0.00           C  
ATOM   3392  HA  PRO   217      11.463  11.601 -15.387  1.00  0.00           H  
ATOM   3393  C   PRO   217      12.137   9.592 -14.890  1.00  0.00           C  
ATOM   3394  O   PRO   217      12.359   8.806 -14.009  1.00  0.00           O  
ATOM   3395  N   GLY   218      12.317   9.255 -16.152  1.00  0.00           N  
ATOM   3396  H   GLY   218      12.090   9.940 -16.859  1.00  0.00           H  
ATOM   3397  CA  GLY   218      12.738   7.877 -16.576  1.00  0.00           C  
ATOM   3398  HA2 GLY   218      13.462   8.037 -17.374  1.00  0.00           H  
ATOM   3399  HA3 GLY   218      13.186   7.279 -15.783  1.00  0.00           H  
ATOM   3400  C   GLY   218      11.609   7.006 -17.167  1.00  0.00           C  
ATOM   3401  O   GLY   218      11.901   5.930 -17.725  1.00  0.00           O  
ATOM   3402  N   CYX   219      10.444   7.614 -17.296  1.00  0.00           N  
ATOM   3403  H   CYX   219      10.325   8.499 -16.825  1.00  0.00           H  
ATOM   3404  CA  CYX   219       9.286   6.991 -17.948  1.00  0.00           C  
ATOM   3405  HA  CYX   219       9.443   5.938 -18.184  1.00  0.00           H  
ATOM   3406  CB  CYX   219       8.133   7.018 -17.037  1.00  0.00           C  
ATOM   3407  HB2 CYX   219       7.828   8.017 -16.725  1.00  0.00           H  
ATOM   3408  HB3 CYX   219       7.228   6.683 -17.542  1.00  0.00           H  
ATOM   3409  SG  CYX   219       8.154   6.137 -15.474  1.00  0.00           S  
ATOM   3410  C   CYX   219       8.864   7.584 -19.287  1.00  0.00           C  
ATOM   3411  O   CYX   219       8.010   7.052 -20.044  1.00  0.00           O  
ATOM   3412  N   GLY   220       9.343   8.801 -19.664  1.00  0.00           N  
ATOM   3413  H   GLY   220       9.974   9.300 -19.054  1.00  0.00           H  
ATOM   3414  CA  GLY   220       8.945   9.402 -20.900  1.00  0.00           C  
ATOM   3415  HA2 GLY   220       9.863   9.917 -21.182  1.00  0.00           H  
ATOM   3416  HA3 GLY   220       8.683   8.669 -21.663  1.00  0.00           H  
ATOM   3417  C   GLY   220       7.794  10.365 -20.745  1.00  0.00           C  
ATOM   3418  O   GLY   220       7.116  10.481 -19.734  1.00  0.00           O  
ATOM   3419  N   LEU   221       7.466  11.105 -21.802  1.00  0.00           N  
ATOM   3420  H   LEU   221       8.169  11.129 -22.527  1.00  0.00           H  
ATOM   3421  CA  LEU   221       6.348  12.093 -21.900  1.00  0.00           C  
ATOM   3422  HA  LEU   221       6.761  12.963 -21.389  1.00  0.00           H  
ATOM   3423  CB  LEU   221       6.249  12.496 -23.383  1.00  0.00           C  
ATOM   3424  HB2 LEU   221       6.311  11.590 -23.986  1.00  0.00           H  
ATOM   3425  HB3 LEU   221       5.263  12.914 -23.583  1.00  0.00           H  
ATOM   3426  CG  LEU   221       7.237  13.579 -23.869  1.00  0.00           C  
ATOM   3427  HG  LEU   221       8.256  13.321 -23.578  1.00  0.00           H  
ATOM   3428  CD1 LEU   221       7.320  13.490 -25.395  1.00  0.00           C  
ATOM   3429 HD11 LEU   221       7.903  12.630 -25.726  1.00  0.00           H  
ATOM   3430 HD12 LEU   221       6.355  13.543 -25.898  1.00  0.00           H  
ATOM   3431 HD13 LEU   221       7.992  14.286 -25.717  1.00  0.00           H  
ATOM   3432  CD2 LEU   221       6.965  14.974 -23.384  1.00  0.00           C  
ATOM   3433 HD21 LEU   221       7.514  15.721 -23.956  1.00  0.00           H  
ATOM   3434 HD22 LEU   221       5.912  15.253 -23.419  1.00  0.00           H  
ATOM   3435 HD23 LEU   221       7.220  14.945 -22.324  1.00  0.00           H  
ATOM   3436  C   LEU   221       5.044  11.538 -21.328  1.00  0.00           C  
ATOM   3437  O   LEU   221       4.735  10.407 -21.700  1.00  0.00           O  
ATOM   3438  N   PRO   222       4.241  12.334 -20.601  1.00  0.00           N  
ATOM   3439  CD  PRO   222       4.422  13.790 -20.341  1.00  0.00           C  
ATOM   3440  HD2 PRO   222       4.349  14.359 -21.267  1.00  0.00           H  
ATOM   3441  HD3 PRO   222       5.385  14.087 -19.927  1.00  0.00           H  
ATOM   3442  CG  PRO   222       3.265  14.243 -19.456  1.00  0.00           C  
ATOM   3443  HG2 PRO   222       2.813  15.165 -19.824  1.00  0.00           H  
ATOM   3444  HG3 PRO   222       3.579  14.227 -18.413  1.00  0.00           H  
ATOM   3445  CB  PRO   222       2.227  13.111 -19.518  1.00  0.00           C  
ATOM   3446  HB2 PRO   222       1.459  13.305 -20.266  1.00  0.00           H  
ATOM   3447  HB3 PRO   222       1.834  12.926 -18.518  1.00  0.00           H  
ATOM   3448  CA  PRO   222       3.092  11.889 -19.857  1.00  0.00           C  
ATOM   3449  HA  PRO   222       3.528  11.634 -18.890  1.00  0.00           H  
ATOM   3450  C   PRO   222       2.329  10.657 -20.375  1.00  0.00           C  
ATOM   3451  O   PRO   222       2.272   9.605 -19.691  1.00  0.00           O  
ATOM   3452  N   ILE   223       1.760  10.737 -21.627  1.00  0.00           N  
ATOM   3453  H   ILE   223       1.791  11.568 -22.200  1.00  0.00           H  
ATOM   3454  CA  ILE   223       0.852   9.728 -22.168  1.00  0.00           C  
ATOM   3455  HA  ILE   223       0.046   9.645 -21.440  1.00  0.00           H  
ATOM   3456  CB  ILE   223       0.099  10.062 -23.483  1.00  0.00           C  
ATOM   3457  HB  ILE   223      -0.381  11.034 -23.366  1.00  0.00           H  
ATOM   3458  CG2 ILE   223       1.025  10.337 -24.660  1.00  0.00           C  
ATOM   3459 HG21 ILE   223       1.972  10.776 -24.346  1.00  0.00           H  
ATOM   3460 HG22 ILE   223       1.360   9.347 -24.967  1.00  0.00           H  
ATOM   3461 HG23 ILE   223       0.538  11.046 -25.329  1.00  0.00           H  
ATOM   3462  CG1 ILE   223      -0.891   8.973 -23.847  1.00  0.00           C  
ATOM   3463 HG12 ILE   223      -0.329   8.141 -24.273  1.00  0.00           H  
ATOM   3464 HG13 ILE   223      -1.415   8.549 -22.990  1.00  0.00           H  
ATOM   3465  CD1 ILE   223      -1.883   9.537 -24.991  1.00  0.00           C  
ATOM   3466 HD11 ILE   223      -2.609   8.753 -25.208  1.00  0.00           H  
ATOM   3467 HD12 ILE   223      -2.356  10.482 -24.724  1.00  0.00           H  
ATOM   3468 HD13 ILE   223      -1.363   9.781 -25.917  1.00  0.00           H  
ATOM   3469  C   ILE   223       1.613   8.395 -22.333  1.00  0.00           C  
ATOM   3470  O   ILE   223       1.070   7.395 -22.001  1.00  0.00           O  
ATOM   3471  N   ILE   224       2.831   8.340 -22.866  1.00  0.00           N  
ATOM   3472  H   ILE   224       3.180   9.249 -23.133  1.00  0.00           H  
ATOM   3473  CA  ILE   224       3.641   7.119 -22.883  1.00  0.00           C  
ATOM   3474  HA  ILE   224       2.911   6.385 -23.224  1.00  0.00           H  
ATOM   3475  CB  ILE   224       4.691   7.188 -24.036  1.00  0.00           C  
ATOM   3476  HB  ILE   224       5.202   6.228 -24.122  1.00  0.00           H  
ATOM   3477  CG2 ILE   224       4.046   7.407 -25.418  1.00  0.00           C  
ATOM   3478 HG21 ILE   224       3.116   6.839 -25.412  1.00  0.00           H  
ATOM   3479 HG22 ILE   224       3.948   8.483 -25.566  1.00  0.00           H  
ATOM   3480 HG23 ILE   224       4.754   7.142 -26.204  1.00  0.00           H  
ATOM   3481  CG1 ILE   224       5.788   8.257 -23.734  1.00  0.00           C  
ATOM   3482 HG12 ILE   224       5.404   9.276 -23.683  1.00  0.00           H  
ATOM   3483 HG13 ILE   224       6.237   8.132 -22.749  1.00  0.00           H  
ATOM   3484  CD1 ILE   224       6.964   8.095 -24.724  1.00  0.00           C  
ATOM   3485 HD11 ILE   224       7.780   8.703 -24.333  1.00  0.00           H  
ATOM   3486 HD12 ILE   224       7.357   7.092 -24.893  1.00  0.00           H  
ATOM   3487 HD13 ILE   224       6.743   8.463 -25.726  1.00  0.00           H  
ATOM   3488  C   ILE   224       4.229   6.685 -21.495  1.00  0.00           C  
ATOM   3489  O   ILE   224       4.651   5.551 -21.308  1.00  0.00           O  
ATOM   3490  N   GLY   225       4.226   7.538 -20.479  1.00  0.00           N  
ATOM   3491  H   GLY   225       3.816   8.447 -20.640  1.00  0.00           H  
ATOM   3492  CA  GLY   225       4.738   7.292 -19.189  1.00  0.00           C  
ATOM   3493  HA2 GLY   225       5.673   6.743 -19.074  1.00  0.00           H  
ATOM   3494  HA3 GLY   225       4.997   8.314 -18.915  1.00  0.00           H  
ATOM   3495  C   GLY   225       3.768   6.707 -18.167  1.00  0.00           C  
ATOM   3496  O   GLY   225       4.157   6.564 -17.041  1.00  0.00           O  
ATOM   3497  N   GLU   226       2.449   6.483 -18.502  1.00  0.00           N  
ATOM   3498  H   GLU   226       2.127   6.895 -19.367  1.00  0.00           H  
ATOM   3499  CA  GLU   226       1.524   6.365 -17.391  1.00  0.00           C  
ATOM   3500  HA  GLU   226       1.571   7.206 -16.699  1.00  0.00           H  
ATOM   3501  CB  GLU   226       0.057   6.229 -17.903  1.00  0.00           C  
ATOM   3502  HB2 GLU   226      -0.087   5.425 -18.624  1.00  0.00           H  
ATOM   3503  HB3 GLU   226      -0.503   5.956 -17.009  1.00  0.00           H  
ATOM   3504  CG  GLU   226      -0.687   7.513 -18.543  1.00  0.00           C  
ATOM   3505  HG2 GLU   226      -0.635   8.239 -17.731  1.00  0.00           H  
ATOM   3506  HG3 GLU   226      -0.059   7.886 -19.352  1.00  0.00           H  
ATOM   3507  CD  GLU   226      -2.138   7.144 -18.999  1.00  0.00           C  
ATOM   3508  OE1 GLU   226      -2.480   5.926 -19.064  1.00  0.00           O  
ATOM   3509  OE2 GLU   226      -2.890   8.005 -19.434  1.00  0.00           O  
ATOM   3510  C   GLU   226       1.794   5.128 -16.499  1.00  0.00           C  
ATOM   3511  O   GLU   226       2.013   5.221 -15.275  1.00  0.00           O  
ATOM   3512  N   THR   227       1.784   3.938 -17.071  1.00  0.00           N  
ATOM   3513  H   THR   227       1.695   4.020 -18.074  1.00  0.00           H  
ATOM   3514  CA  THR   227       1.924   2.564 -16.523  1.00  0.00           C  
ATOM   3515  HA  THR   227       1.211   2.445 -15.707  1.00  0.00           H  
ATOM   3516  CB  THR   227       1.433   1.473 -17.492  1.00  0.00           C  
ATOM   3517  HB  THR   227       1.338   0.501 -17.009  1.00  0.00           H  
ATOM   3518  CG2 THR   227       0.074   1.911 -18.062  1.00  0.00           C  
ATOM   3519 HG21 THR   227      -0.592   2.301 -17.293  1.00  0.00           H  
ATOM   3520 HG22 THR   227       0.191   2.612 -18.889  1.00  0.00           H  
ATOM   3521 HG23 THR   227      -0.445   1.097 -18.569  1.00  0.00           H  
ATOM   3522  OG1 THR   227       2.205   1.269 -18.661  1.00  0.00           O  
ATOM   3523  HG1 THR   227       2.524   2.104 -19.010  1.00  0.00           H  
ATOM   3524  C   THR   227       3.285   2.364 -15.959  1.00  0.00           C  
ATOM   3525  O   THR   227       3.453   1.673 -14.947  1.00  0.00           O  
ATOM   3526  N   CYX   228       4.322   3.025 -16.378  1.00  0.00           N  
ATOM   3527  H   CYX   228       4.319   3.373 -17.326  1.00  0.00           H  
ATOM   3528  CA  CYX   228       5.584   3.170 -15.694  1.00  0.00           C  
ATOM   3529  HA  CYX   228       5.973   2.172 -15.489  1.00  0.00           H  
ATOM   3530  CB  CYX   228       6.492   3.874 -16.630  1.00  0.00           C  
ATOM   3531  HB2 CYX   228       6.626   3.236 -17.504  1.00  0.00           H  
ATOM   3532  HB3 CYX   228       5.988   4.814 -16.853  1.00  0.00           H  
ATOM   3533  SG  CYX   228       8.128   4.208 -15.988  1.00  0.00           S  
ATOM   3534  C   CYX   228       5.525   3.984 -14.384  1.00  0.00           C  
ATOM   3535  O   CYX   228       6.040   3.647 -13.326  1.00  0.00           O  
ATOM   3536  N   SER   229       4.859   5.154 -14.443  1.00  0.00           N  
ATOM   3537  H   SER   229       4.416   5.375 -15.323  1.00  0.00           H  
ATOM   3538  CA  SER   229       4.626   5.957 -13.147  1.00  0.00           C  
ATOM   3539  HA  SER   229       5.557   6.325 -12.715  1.00  0.00           H  
ATOM   3540  CB  SER   229       3.963   7.295 -13.595  1.00  0.00           C  
ATOM   3541  HB2 SER   229       2.933   7.208 -13.941  1.00  0.00           H  
ATOM   3542  HB3 SER   229       3.951   7.837 -12.649  1.00  0.00           H  
ATOM   3543  OG  SER   229       4.759   8.096 -14.487  1.00  0.00           O  
ATOM   3544  HG  SER   229       4.794   7.652 -15.338  1.00  0.00           H  
ATOM   3545  C   SER   229       3.727   5.214 -12.128  1.00  0.00           C  
ATOM   3546  O   SER   229       3.812   5.356 -10.922  1.00  0.00           O  
ATOM   3547  N   HID   230       2.842   4.359 -12.626  1.00  0.00           N  
ATOM   3548  H   HID   230       2.594   4.510 -13.593  1.00  0.00           H  
ATOM   3549  CA  HID   230       1.899   3.510 -11.831  1.00  0.00           C  
ATOM   3550  HA  HID   230       1.492   4.111 -11.018  1.00  0.00           H  
ATOM   3551  CB  HID   230       0.821   3.234 -12.935  1.00  0.00           C  
ATOM   3552  HB2 HID   230       0.482   4.139 -13.439  1.00  0.00           H  
ATOM   3553  HB3 HID   230       1.226   2.675 -13.779  1.00  0.00           H  
ATOM   3554  CG  HID   230      -0.464   2.459 -12.548  1.00  0.00           C  
ATOM   3555  ND1 HID   230      -1.304   2.805 -11.482  1.00  0.00           N  
ATOM   3556  HD1 HID   230      -1.311   3.693 -11.002  1.00  0.00           H  
ATOM   3557  CE1 HID   230      -2.373   1.926 -11.404  1.00  0.00           C  
ATOM   3558  HE1 HID   230      -3.248   2.038 -10.781  1.00  0.00           H  
ATOM   3559  NE2 HID   230      -2.260   1.127 -12.435  1.00  0.00           N  
ATOM   3560  CD2 HID   230      -1.044   1.384 -13.160  1.00  0.00           C  
ATOM   3561  HD2 HID   230      -0.683   0.880 -14.044  1.00  0.00           H  
ATOM   3562  C   HID   230       2.668   2.339 -11.145  1.00  0.00           C  
ATOM   3563  O   HID   230       2.218   1.942 -10.070  1.00  0.00           O  
ATOM   3564  N   THR   231       3.811   1.935 -11.663  1.00  0.00           N  
ATOM   3565  H   THR   231       4.160   2.303 -12.537  1.00  0.00           H  
ATOM   3566  CA  THR   231       4.674   1.000 -10.909  1.00  0.00           C  
ATOM   3567  HA  THR   231       4.054   0.452 -10.200  1.00  0.00           H  
ATOM   3568  CB  THR   231       5.193  -0.123 -11.790  1.00  0.00           C  
ATOM   3569  HB  THR   231       5.865  -0.669 -11.128  1.00  0.00           H  
ATOM   3570  CG2 THR   231       4.158  -0.963 -12.493  1.00  0.00           C  
ATOM   3571 HG21 THR   231       3.459  -1.233 -11.701  1.00  0.00           H  
ATOM   3572 HG22 THR   231       3.689  -0.429 -13.320  1.00  0.00           H  
ATOM   3573 HG23 THR   231       4.629  -1.844 -12.929  1.00  0.00           H  
ATOM   3574  OG1 THR   231       5.968   0.361 -12.885  1.00  0.00           O  
ATOM   3575  HG1 THR   231       6.477  -0.349 -13.284  1.00  0.00           H  
ATOM   3576  C   THR   231       5.824   1.669 -10.136  1.00  0.00           C  
ATOM   3577  O   THR   231       6.392   1.068  -9.227  1.00  0.00           O  
ATOM   3578  N   ARG   232       6.049   3.015 -10.328  1.00  0.00           N  
ATOM   3579  H   ARG   232       5.576   3.404 -11.130  1.00  0.00           H  
ATOM   3580  CA  ARG   232       7.124   3.696  -9.499  1.00  0.00           C  
ATOM   3581  HA  ARG   232       8.084   3.199  -9.640  1.00  0.00           H  
ATOM   3582  CB  ARG   232       7.444   5.131 -10.105  1.00  0.00           C  
ATOM   3583  HB2 ARG   232       6.779   5.290 -10.955  1.00  0.00           H  
ATOM   3584  HB3 ARG   232       7.042   5.885  -9.429  1.00  0.00           H  
ATOM   3585  CG  ARG   232       8.890   5.365 -10.470  1.00  0.00           C  
ATOM   3586  HG2 ARG   232       9.027   6.442 -10.569  1.00  0.00           H  
ATOM   3587  HG3 ARG   232       9.447   5.026  -9.596  1.00  0.00           H  
ATOM   3588  CD  ARG   232       9.351   4.526 -11.668  1.00  0.00           C  
ATOM   3589  HD2 ARG   232       9.391   3.486 -11.344  1.00  0.00           H  
ATOM   3590  HD3 ARG   232       8.606   4.526 -12.464  1.00  0.00           H  
ATOM   3591  NE  ARG   232      10.663   4.859 -12.119  1.00  0.00           N  
ATOM   3592  HE  ARG   232      11.124   5.675 -11.742  1.00  0.00           H  
ATOM   3593  CZ  ARG   232      11.398   4.338 -12.998  1.00  0.00           C  
ATOM   3594  NH1 ARG   232      11.077   3.289 -13.633  1.00  0.00           N  
ATOM   3595 HH11 ARG   232      10.270   2.715 -13.434  1.00  0.00           H  
ATOM   3596 HH12 ARG   232      11.695   3.104 -14.411  1.00  0.00           H  
ATOM   3597  NH2 ARG   232      12.493   4.973 -13.435  1.00  0.00           N  
ATOM   3598 HH21 ARG   232      12.743   5.915 -13.173  1.00  0.00           H  
ATOM   3599 HH22 ARG   232      12.934   4.575 -14.252  1.00  0.00           H  
ATOM   3600  C   ARG   232       6.818   3.841  -7.975  1.00  0.00           C  
ATOM   3601  O   ARG   232       7.763   3.876  -7.217  1.00  0.00           O  
ATOM   3602  N   ALA   233       5.503   3.887  -7.611  1.00  0.00           N  
ATOM   3603  H   ALA   233       4.798   3.917  -8.334  1.00  0.00           H  
ATOM   3604  CA  ALA   233       5.083   4.089  -6.244  1.00  0.00           C  
ATOM   3605  HA  ALA   233       5.578   4.989  -5.879  1.00  0.00           H  
ATOM   3606  CB  ALA   233       3.598   4.239  -6.136  1.00  0.00           C  
ATOM   3607  HB1 ALA   233       3.298   4.494  -5.119  1.00  0.00           H  
ATOM   3608  HB2 ALA   233       3.219   4.980  -6.839  1.00  0.00           H  
ATOM   3609  HB3 ALA   233       3.079   3.293  -6.288  1.00  0.00           H  
ATOM   3610  C   ALA   233       5.585   2.955  -5.342  1.00  0.00           C  
ATOM   3611  O   ALA   233       6.131   3.259  -4.292  1.00  0.00           O  
ATOM   3612  N   VAL   234       5.292   1.683  -5.714  1.00  0.00           N  
ATOM   3613  H   VAL   234       4.930   1.513  -6.642  1.00  0.00           H  
ATOM   3614  CA  VAL   234       5.874   0.497  -5.093  1.00  0.00           C  
ATOM   3615  HA  VAL   234       5.631   0.648  -4.041  1.00  0.00           H  
ATOM   3616  CB  VAL   234       5.252  -0.824  -5.700  1.00  0.00           C  
ATOM   3617  HB  VAL   234       5.182  -0.670  -6.777  1.00  0.00           H  
ATOM   3618  CG1 VAL   234       6.064  -2.065  -5.343  1.00  0.00           C  
ATOM   3619 HG11 VAL   234       6.974  -2.054  -5.943  1.00  0.00           H  
ATOM   3620 HG12 VAL   234       6.328  -2.197  -4.294  1.00  0.00           H  
ATOM   3621 HG13 VAL   234       5.534  -2.961  -5.667  1.00  0.00           H  
ATOM   3622  CG2 VAL   234       3.831  -1.037  -5.247  1.00  0.00           C  
ATOM   3623 HG21 VAL   234       3.347  -1.749  -5.916  1.00  0.00           H  
ATOM   3624 HG22 VAL   234       3.890  -1.479  -4.252  1.00  0.00           H  
ATOM   3625 HG23 VAL   234       3.361  -0.058  -5.158  1.00  0.00           H  
ATOM   3626  C   VAL   234       7.445   0.544  -5.155  1.00  0.00           C  
ATOM   3627  O   VAL   234       8.083   0.153  -4.209  1.00  0.00           O  
ATOM   3628  N   LYS   235       7.993   0.796  -6.336  1.00  0.00           N  
ATOM   3629  H   LYS   235       7.415   0.878  -7.161  1.00  0.00           H  
ATOM   3630  CA  LYS   235       9.464   0.843  -6.585  1.00  0.00           C  
ATOM   3631  HA  LYS   235       9.797  -0.163  -6.332  1.00  0.00           H  
ATOM   3632  CB  LYS   235       9.727   1.083  -8.112  1.00  0.00           C  
ATOM   3633  HB2 LYS   235       9.073   1.902  -8.409  1.00  0.00           H  
ATOM   3634  HB3 LYS   235      10.764   1.329  -8.341  1.00  0.00           H  
ATOM   3635  CG  LYS   235       9.312  -0.141  -8.950  1.00  0.00           C  
ATOM   3636  HG2 LYS   235      10.142  -0.838  -8.837  1.00  0.00           H  
ATOM   3637  HG3 LYS   235       8.334  -0.470  -8.597  1.00  0.00           H  
ATOM   3638  CD  LYS   235       9.096   0.052 -10.494  1.00  0.00           C  
ATOM   3639  HD2 LYS   235       8.467  -0.766 -10.846  1.00  0.00           H  
ATOM   3640  HD3 LYS   235       8.507   0.928 -10.766  1.00  0.00           H  
ATOM   3641  CE  LYS   235      10.374   0.185 -11.252  1.00  0.00           C  
ATOM   3642  HE2 LYS   235      10.650   1.201 -11.535  1.00  0.00           H  
ATOM   3643  HE3 LYS   235      11.166  -0.286 -10.670  1.00  0.00           H  
ATOM   3644  NZ  LYS   235      10.390  -0.662 -12.519  1.00  0.00           N  
ATOM   3645  HZ1 LYS   235       9.587  -0.391 -13.068  1.00  0.00           H  
ATOM   3646  HZ2 LYS   235      11.255  -0.644 -13.040  1.00  0.00           H  
ATOM   3647  HZ3 LYS   235      10.291  -1.644 -12.304  1.00  0.00           H  
ATOM   3648  C   LYS   235      10.151   1.837  -5.623  1.00  0.00           C  
ATOM   3649  O   LYS   235      10.906   1.392  -4.768  1.00  0.00           O  
ATOM   3650  N   TYR   236       9.764   3.122  -5.595  1.00  0.00           N  
ATOM   3651  H   TYR   236       9.151   3.315  -6.374  1.00  0.00           H  
ATOM   3652  CA  TYR   236      10.183   4.150  -4.602  1.00  0.00           C  
ATOM   3653  HA  TYR   236      11.242   4.364  -4.747  1.00  0.00           H  
ATOM   3654  CB  TYR   236       9.328   5.373  -4.830  1.00  0.00           C  
ATOM   3655  HB2 TYR   236       8.263   5.178  -4.700  1.00  0.00           H  
ATOM   3656  HB3 TYR   236       9.589   6.092  -4.053  1.00  0.00           H  
ATOM   3657  CG  TYR   236       9.563   6.213  -6.080  1.00  0.00           C  
ATOM   3658  CD1 TYR   236      10.774   6.201  -6.848  1.00  0.00           C  
ATOM   3659  HD1 TYR   236      11.673   5.668  -6.578  1.00  0.00           H  
ATOM   3660  CE1 TYR   236      10.908   7.087  -7.893  1.00  0.00           C  
ATOM   3661  HE1 TYR   236      11.861   7.154  -8.398  1.00  0.00           H  
ATOM   3662  CZ  TYR   236       9.852   7.912  -8.326  1.00  0.00           C  
ATOM   3663  OH  TYR   236      10.063   8.868  -9.286  1.00  0.00           O  
ATOM   3664  HH  TYR   236       9.304   9.451  -9.360  1.00  0.00           H  
ATOM   3665  CE2 TYR   236       8.629   7.873  -7.594  1.00  0.00           C  
ATOM   3666  HE2 TYR   236       7.852   8.606  -7.758  1.00  0.00           H  
ATOM   3667  CD2 TYR   236       8.529   7.060  -6.485  1.00  0.00           C  
ATOM   3668  HD2 TYR   236       7.621   7.202  -5.917  1.00  0.00           H  
ATOM   3669  C   TYR   236      10.108   3.706  -3.090  1.00  0.00           C  
ATOM   3670  O   TYR   236      11.107   3.799  -2.396  1.00  0.00           O  
ATOM   3671  N   PHE   237       8.979   3.092  -2.725  1.00  0.00           N  
ATOM   3672  H   PHE   237       8.217   3.071  -3.388  1.00  0.00           H  
ATOM   3673  CA  PHE   237       8.755   2.668  -1.336  1.00  0.00           C  
ATOM   3674  HA  PHE   237       9.224   3.460  -0.751  1.00  0.00           H  
ATOM   3675  CB  PHE   237       7.336   2.479  -1.084  1.00  0.00           C  
ATOM   3676  HB2 PHE   237       6.808   3.158  -1.754  1.00  0.00           H  
ATOM   3677  HB3 PHE   237       6.994   1.452  -1.210  1.00  0.00           H  
ATOM   3678  CG  PHE   237       7.020   2.859   0.375  1.00  0.00           C  
ATOM   3679  CD1 PHE   237       6.758   1.877   1.334  1.00  0.00           C  
ATOM   3680  HD1 PHE   237       6.776   0.870   0.945  1.00  0.00           H  
ATOM   3681  CE1 PHE   237       6.367   2.164   2.651  1.00  0.00           C  
ATOM   3682  HE1 PHE   237       6.224   1.395   3.396  1.00  0.00           H  
ATOM   3683  CZ  PHE   237       6.282   3.544   3.002  1.00  0.00           C  
ATOM   3684  HZ  PHE   237       5.921   3.938   3.940  1.00  0.00           H  
ATOM   3685  CE2 PHE   237       6.497   4.511   2.019  1.00  0.00           C  
ATOM   3686  HE2 PHE   237       6.281   5.550   2.220  1.00  0.00           H  
ATOM   3687  CD2 PHE   237       6.838   4.214   0.701  1.00  0.00           C  
ATOM   3688  HD2 PHE   237       7.095   5.043   0.058  1.00  0.00           H  
ATOM   3689  C   PHE   237       9.459   1.371  -0.896  1.00  0.00           C  
ATOM   3690  O   PHE   237      10.017   1.321   0.250  1.00  0.00           O  
ATOM   3691  N   THR   238       9.664   0.381  -1.822  1.00  0.00           N  
ATOM   3692  H   THR   238       9.234   0.414  -2.735  1.00  0.00           H  
ATOM   3693  CA  THR   238      10.671  -0.641  -1.677  1.00  0.00           C  
ATOM   3694  HA  THR   238      10.339  -1.353  -0.922  1.00  0.00           H  
ATOM   3695  CB  THR   238      10.993  -1.432  -2.979  1.00  0.00           C  
ATOM   3696  HB  THR   238      11.343  -0.685  -3.692  1.00  0.00           H  
ATOM   3697  CG2 THR   238      11.977  -2.548  -2.813  1.00  0.00           C  
ATOM   3698 HG21 THR   238      12.335  -2.987  -3.745  1.00  0.00           H  
ATOM   3699 HG22 THR   238      12.887  -2.156  -2.360  1.00  0.00           H  
ATOM   3700 HG23 THR   238      11.561  -3.286  -2.127  1.00  0.00           H  
ATOM   3701  OG1 THR   238       9.747  -1.926  -3.475  1.00  0.00           O  
ATOM   3702  HG1 THR   238       9.211  -1.149  -3.650  1.00  0.00           H  
ATOM   3703  C   THR   238      12.009  -0.165  -1.086  1.00  0.00           C  
ATOM   3704  O   THR   238      12.427  -0.689  -0.028  1.00  0.00           O  
ATOM   3705  N   GLU   239      12.641   0.848  -1.645  1.00  0.00           N  
ATOM   3706  H   GLU   239      12.311   1.152  -2.550  1.00  0.00           H  
ATOM   3707  CA  GLU   239      13.925   1.403  -1.206  1.00  0.00           C  
ATOM   3708  HA  GLU   239      14.682   0.669  -0.931  1.00  0.00           H  
ATOM   3709  CB  GLU   239      14.641   2.215  -2.316  1.00  0.00           C  
ATOM   3710  HB2 GLU   239      14.270   3.229  -2.464  1.00  0.00           H  
ATOM   3711  HB3 GLU   239      15.679   2.329  -2.002  1.00  0.00           H  
ATOM   3712  CG  GLU   239      14.707   1.526  -3.681  1.00  0.00           C  
ATOM   3713  HG2 GLU   239      13.683   1.494  -4.054  1.00  0.00           H  
ATOM   3714  HG3 GLU   239      15.319   2.090  -4.384  1.00  0.00           H  
ATOM   3715  CD  GLU   239      15.322   0.116  -3.560  1.00  0.00           C  
ATOM   3716  OE1 GLU   239      16.356  -0.099  -2.876  1.00  0.00           O  
ATOM   3717  OE2 GLU   239      14.740  -0.822  -4.146  1.00  0.00           O  
ATOM   3718  C   GLU   239      13.755   2.201   0.090  1.00  0.00           C  
ATOM   3719  O   GLU   239      14.640   2.217   0.942  1.00  0.00           O  
ATOM   3720  N   CYS   240      12.618   2.885   0.250  1.00  0.00           N  
ATOM   3721  H   CYS   240      11.953   2.943  -0.507  1.00  0.00           H  
ATOM   3722  CA  CYS   240      12.249   3.575   1.504  1.00  0.00           C  
ATOM   3723  HA  CYS   240      13.015   4.310   1.750  1.00  0.00           H  
ATOM   3724  CB  CYS   240      11.037   4.571   1.282  1.00  0.00           C  
ATOM   3725  HB2 CYS   240      10.143   4.019   0.991  1.00  0.00           H  
ATOM   3726  HB3 CYS   240      10.760   5.034   2.229  1.00  0.00           H  
ATOM   3727  SG  CYS   240      11.420   5.935   0.098  1.00  0.00           S  
ATOM   3728  HG  CYS   240      11.677   5.253  -1.022  1.00  0.00           H  
ATOM   3729  C   CYS   240      12.093   2.682   2.717  1.00  0.00           C  
ATOM   3730  O   CYS   240      12.552   2.940   3.843  1.00  0.00           O  
ATOM   3731  N   ILE   241      11.520   1.482   2.556  1.00  0.00           N  
ATOM   3732  H   ILE   241      11.122   1.298   1.646  1.00  0.00           H  
ATOM   3733  CA  ILE   241      11.553   0.393   3.571  1.00  0.00           C  
ATOM   3734  HA  ILE   241      11.177   0.871   4.476  1.00  0.00           H  
ATOM   3735  CB  ILE   241      10.702  -0.824   3.110  1.00  0.00           C  
ATOM   3736  HB  ILE   241      10.994  -0.947   2.067  1.00  0.00           H  
ATOM   3737  CG2 ILE   241      11.151  -2.129   3.849  1.00  0.00           C  
ATOM   3738 HG21 ILE   241      10.328  -2.843   3.886  1.00  0.00           H  
ATOM   3739 HG22 ILE   241      11.911  -2.684   3.300  1.00  0.00           H  
ATOM   3740 HG23 ILE   241      11.344  -1.797   4.870  1.00  0.00           H  
ATOM   3741  CG1 ILE   241       9.180  -0.574   3.281  1.00  0.00           C  
ATOM   3742 HG12 ILE   241       8.938  -0.725   4.333  1.00  0.00           H  
ATOM   3743 HG13 ILE   241       8.919   0.471   3.115  1.00  0.00           H  
ATOM   3744  CD1 ILE   241       8.293  -1.394   2.312  1.00  0.00           C  
ATOM   3745 HD11 ILE   241       7.231  -1.309   2.538  1.00  0.00           H  
ATOM   3746 HD12 ILE   241       8.494  -1.079   1.288  1.00  0.00           H  
ATOM   3747 HD13 ILE   241       8.458  -2.471   2.345  1.00  0.00           H  
ATOM   3748  C   ILE   241      12.941  -0.133   3.860  1.00  0.00           C  
ATOM   3749  O   ILE   241      13.424  -0.191   4.988  1.00  0.00           O  
ATOM   3750  N   ARG   242      13.742  -0.343   2.813  1.00  0.00           N  
ATOM   3751  H   ARG   242      13.322  -0.207   1.904  1.00  0.00           H  
ATOM   3752  CA  ARG   242      15.093  -1.002   2.946  1.00  0.00           C  
ATOM   3753  HA  ARG   242      15.008  -1.942   3.490  1.00  0.00           H  
ATOM   3754  CB  ARG   242      15.676  -1.164   1.492  1.00  0.00           C  
ATOM   3755  HB2 ARG   242      14.862  -1.413   0.811  1.00  0.00           H  
ATOM   3756  HB3 ARG   242      15.966  -0.171   1.148  1.00  0.00           H  
ATOM   3757  CG  ARG   242      16.767  -2.283   1.346  1.00  0.00           C  
ATOM   3758  HG2 ARG   242      17.546  -2.104   2.088  1.00  0.00           H  
ATOM   3759  HG3 ARG   242      16.264  -3.201   1.651  1.00  0.00           H  
ATOM   3760  CD  ARG   242      17.384  -2.396  -0.112  1.00  0.00           C  
ATOM   3761  HD2 ARG   242      18.049  -1.560  -0.331  1.00  0.00           H  
ATOM   3762  HD3 ARG   242      18.090  -3.226  -0.131  1.00  0.00           H  
ATOM   3763  NE  ARG   242      16.395  -2.423  -1.252  1.00  0.00           N  
ATOM   3764  HE  ARG   242      16.261  -1.532  -1.707  1.00  0.00           H  
ATOM   3765  CZ  ARG   242      16.041  -3.538  -1.884  1.00  0.00           C  
ATOM   3766  NH1 ARG   242      16.185  -4.727  -1.346  1.00  0.00           N  
ATOM   3767 HH11 ARG   242      16.722  -4.878  -0.504  1.00  0.00           H  
ATOM   3768 HH12 ARG   242      15.868  -5.616  -1.707  1.00  0.00           H  
ATOM   3769  NH2 ARG   242      15.414  -3.400  -3.019  1.00  0.00           N  
ATOM   3770 HH21 ARG   242      15.204  -2.461  -3.326  1.00  0.00           H  
ATOM   3771 HH22 ARG   242      15.058  -4.206  -3.513  1.00  0.00           H  
ATOM   3772  C   ARG   242      16.075  -0.185   3.854  1.00  0.00           C  
ATOM   3773  O   ARG   242      16.523  -0.756   4.879  1.00  0.00           O  
ATOM   3774  N   HID   243      16.279   1.117   3.576  1.00  0.00           N  
ATOM   3775  H   HID   243      15.918   1.364   2.666  1.00  0.00           H  
ATOM   3776  CA  HID   243      17.390   1.956   4.086  1.00  0.00           C  
ATOM   3777  HA  HID   243      18.252   1.314   4.264  1.00  0.00           H  
ATOM   3778  CB  HID   243      17.563   3.179   3.217  1.00  0.00           C  
ATOM   3779  HB2 HID   243      16.595   3.673   3.130  1.00  0.00           H  
ATOM   3780  HB3 HID   243      18.342   3.826   3.618  1.00  0.00           H  
ATOM   3781  CG  HID   243      18.157   2.668   1.933  1.00  0.00           C  
ATOM   3782  ND1 HID   243      17.362   2.499   0.768  1.00  0.00           N  
ATOM   3783  HD1 HID   243      16.352   2.509   0.752  1.00  0.00           H  
ATOM   3784  CE1 HID   243      18.176   1.944  -0.202  1.00  0.00           C  
ATOM   3785  HE1 HID   243      17.932   1.642  -1.210  1.00  0.00           H  
ATOM   3786  NE2 HID   243      19.379   1.920   0.282  1.00  0.00           N  
ATOM   3787  CD2 HID   243      19.400   2.331   1.635  1.00  0.00           C  
ATOM   3788  HD2 HID   243      20.255   2.253   2.291  1.00  0.00           H  
ATOM   3789  C   HID   243      17.060   2.532   5.588  1.00  0.00           C  
ATOM   3790  O   HID   243      15.869   2.508   5.982  1.00  0.00           O  
ATOM   3791  N   GLU   244      17.980   3.218   6.264  1.00  0.00           N  
ATOM   3792  H   GLU   244      18.933   3.324   5.946  1.00  0.00           H  
ATOM   3793  CA  GLU   244      17.627   4.224   7.250  1.00  0.00           C  
ATOM   3794  HA  GLU   244      17.031   3.692   7.991  1.00  0.00           H  
ATOM   3795  CB  GLU   244      18.866   4.792   7.952  1.00  0.00           C  
ATOM   3796  HB2 GLU   244      18.463   5.375   8.781  1.00  0.00           H  
ATOM   3797  HB3 GLU   244      19.432   3.946   8.343  1.00  0.00           H  
ATOM   3798  CG  GLU   244      19.704   5.825   7.253  1.00  0.00           C  
ATOM   3799  HG2 GLU   244      19.107   6.558   6.710  1.00  0.00           H  
ATOM   3800  HG3 GLU   244      20.192   6.442   8.007  1.00  0.00           H  
ATOM   3801  CD  GLU   244      20.702   5.143   6.242  1.00  0.00           C  
ATOM   3802  OE1 GLU   244      20.369   4.463   5.257  1.00  0.00           O  
ATOM   3803  OE2 GLU   244      21.929   5.345   6.382  1.00  0.00           O  
ATOM   3804  C   GLU   244      16.727   5.320   6.617  1.00  0.00           C  
ATOM   3805  O   GLU   244      15.717   5.632   7.234  1.00  0.00           O  
ATOM   3806  N   CYX   245      16.998   5.854   5.406  1.00  0.00           N  
ATOM   3807  H   CYX   245      17.936   5.640   5.098  1.00  0.00           H  
ATOM   3808  CA  CYX   245      16.195   6.874   4.623  1.00  0.00           C  
ATOM   3809  HA  CYX   245      15.197   6.521   4.362  1.00  0.00           H  
ATOM   3810  CB  CYX   245      16.092   8.178   5.397  1.00  0.00           C  
ATOM   3811  HB2 CYX   245      15.668   7.929   6.370  1.00  0.00           H  
ATOM   3812  HB3 CYX   245      17.127   8.519   5.423  1.00  0.00           H  
ATOM   3813  SG  CYX   245      15.185   9.505   4.547  1.00  0.00           S  
ATOM   3814  C   CYX   245      16.806   7.241   3.327  1.00  0.00           C  
ATOM   3815  O   CYX   245      18.053   7.372   3.239  1.00  0.00           O  
ATOM   3816  N   CYX   246      16.053   7.352   2.260  1.00  0.00           N  
ATOM   3817  H   CYX   246      15.057   7.364   2.427  1.00  0.00           H  
ATOM   3818  CA  CYX   246      16.527   7.575   0.817  1.00  0.00           C  
ATOM   3819  HA  CYX   246      17.513   8.014   0.974  1.00  0.00           H  
ATOM   3820  CB  CYX   246      16.625   6.316  -0.014  1.00  0.00           C  
ATOM   3821  HB2 CYX   246      15.941   5.508   0.245  1.00  0.00           H  
ATOM   3822  HB3 CYX   246      16.533   6.531  -1.078  1.00  0.00           H  
ATOM   3823  SG  CYX   246      18.221   5.671   0.018  1.00  0.00           S  
ATOM   3824  C   CYX   246      15.810   8.651   0.064  1.00  0.00           C  
ATOM   3825  O   CYX   246      16.480   9.370  -0.671  1.00  0.00           O  
ATOM   3826  N   LEU   247      14.485   8.854   0.355  1.00  0.00           N  
ATOM   3827  H   LEU   247      13.942   8.306   1.007  1.00  0.00           H  
ATOM   3828  CA  LEU   247      13.713   9.861  -0.188  1.00  0.00           C  
ATOM   3829  HA  LEU   247      14.291  10.586  -0.763  1.00  0.00           H  
ATOM   3830  CB  LEU   247      12.650   9.278  -1.080  1.00  0.00           C  
ATOM   3831  HB2 LEU   247      12.210   8.481  -0.480  1.00  0.00           H  
ATOM   3832  HB3 LEU   247      11.899  10.044  -1.271  1.00  0.00           H  
ATOM   3833  CG  LEU   247      13.198   8.708  -2.393  1.00  0.00           C  
ATOM   3834  HG  LEU   247      13.916   7.901  -2.242  1.00  0.00           H  
ATOM   3835  CD1 LEU   247      12.014   8.122  -3.224  1.00  0.00           C  
ATOM   3836 HD11 LEU   247      12.418   7.723  -4.154  1.00  0.00           H  
ATOM   3837 HD12 LEU   247      11.632   7.318  -2.594  1.00  0.00           H  
ATOM   3838 HD13 LEU   247      11.277   8.907  -3.395  1.00  0.00           H  
ATOM   3839  CD2 LEU   247      13.758   9.833  -3.293  1.00  0.00           C  
ATOM   3840 HD21 LEU   247      13.136  10.725  -3.373  1.00  0.00           H  
ATOM   3841 HD22 LEU   247      14.702  10.238  -2.927  1.00  0.00           H  
ATOM   3842 HD23 LEU   247      14.008   9.509  -4.303  1.00  0.00           H  
ATOM   3843  C   LEU   247      13.152  10.688   0.965  1.00  0.00           C  
ATOM   3844  O   LEU   247      12.669  10.216   1.977  1.00  0.00           O  
ATOM   3845  N   ILE   248      13.181  11.984   0.765  1.00  0.00           N  
ATOM   3846  H   ILE   248      13.359  12.350  -0.159  1.00  0.00           H  
ATOM   3847  CA  ILE   248      12.900  13.027   1.790  1.00  0.00           C  
ATOM   3848  HA  ILE   248      12.376  12.625   2.657  1.00  0.00           H  
ATOM   3849  CB  ILE   248      14.212  13.630   2.259  1.00  0.00           C  
ATOM   3850  HB  ILE   248      14.785  14.041   1.428  1.00  0.00           H  
ATOM   3851  CG2 ILE   248      13.897  14.723   3.297  1.00  0.00           C  
ATOM   3852 HG21 ILE   248      14.753  14.829   3.963  1.00  0.00           H  
ATOM   3853 HG22 ILE   248      13.458  15.598   2.818  1.00  0.00           H  
ATOM   3854 HG23 ILE   248      13.256  14.226   4.026  1.00  0.00           H  
ATOM   3855  CG1 ILE   248      15.210  12.631   2.873  1.00  0.00           C  
ATOM   3856 HG12 ILE   248      15.714  13.053   3.742  1.00  0.00           H  
ATOM   3857 HG13 ILE   248      14.598  11.778   3.166  1.00  0.00           H  
ATOM   3858  CD1 ILE   248      16.275  12.070   1.941  1.00  0.00           C  
ATOM   3859 HD11 ILE   248      15.818  11.621   1.060  1.00  0.00           H  
ATOM   3860 HD12 ILE   248      17.013  12.828   1.675  1.00  0.00           H  
ATOM   3861 HD13 ILE   248      16.874  11.284   2.402  1.00  0.00           H  
ATOM   3862  C   ILE   248      11.998  14.110   1.233  1.00  0.00           C  
ATOM   3863  O   ILE   248      12.368  14.750   0.240  1.00  0.00           O  
ATOM   3864  N   GLY   249      10.829  14.241   1.866  1.00  0.00           N  
ATOM   3865  H   GLY   249      10.767  13.614   2.654  1.00  0.00           H  
ATOM   3866  CA  GLY   249       9.845  15.265   1.674  1.00  0.00           C  
ATOM   3867  HA2 GLY   249       9.388  15.227   0.685  1.00  0.00           H  
ATOM   3868  HA3 GLY   249       9.071  15.278   2.441  1.00  0.00           H  
ATOM   3869  C   GLY   249      10.485  16.675   1.864  1.00  0.00           C  
ATOM   3870  O   GLY   249      11.150  16.924   2.900  1.00  0.00           O  
ATOM   3871  N   VAL   250      10.120  17.674   1.026  1.00  0.00           N  
ATOM   3872  H   VAL   250       9.693  17.527   0.123  1.00  0.00           H  
ATOM   3873  CA  VAL   250      10.618  19.023   1.185  1.00  0.00           C  
ATOM   3874  HA  VAL   250      10.959  19.110   2.217  1.00  0.00           H  
ATOM   3875  CB  VAL   250      11.812  19.311   0.262  1.00  0.00           C  
ATOM   3876  HB  VAL   250      11.499  19.475  -0.769  1.00  0.00           H  
ATOM   3877  CG1 VAL   250      12.377  20.729   0.520  1.00  0.00           C  
ATOM   3878 HG11 VAL   250      12.556  20.861   1.587  1.00  0.00           H  
ATOM   3879 HG12 VAL   250      13.326  20.963   0.039  1.00  0.00           H  
ATOM   3880 HG13 VAL   250      11.689  21.479   0.130  1.00  0.00           H  
ATOM   3881  CG2 VAL   250      12.884  18.272   0.354  1.00  0.00           C  
ATOM   3882 HG21 VAL   250      13.676  18.493  -0.361  1.00  0.00           H  
ATOM   3883 HG22 VAL   250      13.374  18.219   1.326  1.00  0.00           H  
ATOM   3884 HG23 VAL   250      12.485  17.301   0.059  1.00  0.00           H  
ATOM   3885  C   VAL   250       9.440  20.036   0.880  1.00  0.00           C  
ATOM   3886  O   VAL   250       8.887  19.827  -0.197  1.00  0.00           O  
ATOM   3887  N   PRO   251       9.003  20.930   1.733  1.00  0.00           N  
ATOM   3888  CD  PRO   251       9.362  20.988   3.180  1.00  0.00           C  
ATOM   3889  HD2 PRO   251      10.439  21.055   3.332  1.00  0.00           H  
ATOM   3890  HD3 PRO   251       8.969  20.068   3.613  1.00  0.00           H  
ATOM   3891  CG  PRO   251       8.586  22.133   3.826  1.00  0.00           C  
ATOM   3892  HG2 PRO   251       9.132  23.063   3.670  1.00  0.00           H  
ATOM   3893  HG3 PRO   251       8.423  21.844   4.864  1.00  0.00           H  
ATOM   3894  CB  PRO   251       7.389  22.220   2.941  1.00  0.00           C  
ATOM   3895  HB2 PRO   251       6.900  23.193   2.913  1.00  0.00           H  
ATOM   3896  HB3 PRO   251       6.630  21.518   3.286  1.00  0.00           H  
ATOM   3897  CA  PRO   251       7.863  21.809   1.521  1.00  0.00           C  
ATOM   3898  HA  PRO   251       7.067  21.233   1.049  1.00  0.00           H  
ATOM   3899  C   PRO   251       8.387  23.035   0.672  1.00  0.00           C  
ATOM   3900  O   PRO   251       8.429  24.141   1.157  1.00  0.00           O  
ATOM   3901  N   GLN   252       8.652  22.768  -0.599  1.00  0.00           N  
ATOM   3902  H   GLN   252       8.394  21.828  -0.863  1.00  0.00           H  
ATOM   3903  CA  GLN   252       9.435  23.683  -1.458  1.00  0.00           C  
ATOM   3904  HA  GLN   252      10.469  23.568  -1.135  1.00  0.00           H  
ATOM   3905  CB  GLN   252       9.344  23.127  -2.891  1.00  0.00           C  
ATOM   3906  HB2 GLN   252       9.423  22.041  -2.829  1.00  0.00           H  
ATOM   3907  HB3 GLN   252       8.405  23.263  -3.428  1.00  0.00           H  
ATOM   3908  CG  GLN   252      10.477  23.596  -3.830  1.00  0.00           C  
ATOM   3909  HG2 GLN   252      11.476  23.568  -3.396  1.00  0.00           H  
ATOM   3910  HG3 GLN   252      10.576  22.813  -4.582  1.00  0.00           H  
ATOM   3911  CD  GLN   252      10.151  24.835  -4.617  1.00  0.00           C  
ATOM   3912  OE1 GLN   252       9.138  25.572  -4.432  1.00  0.00           O  
ATOM   3913  NE2 GLN   252      10.947  25.092  -5.583  1.00  0.00           N  
ATOM   3914 HE21 GLN   252      10.726  25.979  -6.014  1.00  0.00           H  
ATOM   3915 HE22 GLN   252      11.715  24.495  -5.853  1.00  0.00           H  
ATOM   3916  C   GLN   252       8.954  25.169  -1.454  1.00  0.00           C  
ATOM   3917  O   GLN   252       9.693  26.103  -1.288  1.00  0.00           O  
ATOM   3918  N   SER   253       7.660  25.295  -1.499  1.00  0.00           N  
ATOM   3919  H   SER   253       7.066  24.490  -1.634  1.00  0.00           H  
ATOM   3920  CA  SER   253       7.040  26.609  -1.492  1.00  0.00           C  
ATOM   3921  HA  SER   253       7.544  27.165  -2.282  1.00  0.00           H  
ATOM   3922  CB  SER   253       5.518  26.565  -1.814  1.00  0.00           C  
ATOM   3923  HB2 SER   253       4.914  26.363  -0.929  1.00  0.00           H  
ATOM   3924  HB3 SER   253       5.258  27.520  -2.271  1.00  0.00           H  
ATOM   3925  OG  SER   253       5.203  25.618  -2.839  1.00  0.00           O  
ATOM   3926  HG  SER   253       5.545  26.016  -3.644  1.00  0.00           H  
ATOM   3927  C   SER   253       7.215  27.418  -0.219  1.00  0.00           C  
ATOM   3928  O   SER   253       7.164  28.678  -0.421  1.00  0.00           O  
ATOM   3929  N   LYS   254       7.429  26.787   0.948  1.00  0.00           N  
ATOM   3930  H   LYS   254       7.430  25.779   0.889  1.00  0.00           H  
ATOM   3931  CA  LYS   254       7.726  27.452   2.242  1.00  0.00           C  
ATOM   3932  HA  LYS   254       7.613  28.532   2.147  1.00  0.00           H  
ATOM   3933  CB  LYS   254       6.760  26.961   3.389  1.00  0.00           C  
ATOM   3934  HB2 LYS   254       6.875  25.915   3.674  1.00  0.00           H  
ATOM   3935  HB3 LYS   254       6.949  27.589   4.260  1.00  0.00           H  
ATOM   3936  CG  LYS   254       5.249  27.132   3.053  1.00  0.00           C  
ATOM   3937  HG2 LYS   254       5.179  26.539   2.141  1.00  0.00           H  
ATOM   3938  HG3 LYS   254       4.668  26.748   3.891  1.00  0.00           H  
ATOM   3939  CD  LYS   254       4.756  28.558   2.716  1.00  0.00           C  
ATOM   3940  HD2 LYS   254       5.489  29.008   2.046  1.00  0.00           H  
ATOM   3941  HD3 LYS   254       3.761  28.615   2.274  1.00  0.00           H  
ATOM   3942  CE  LYS   254       4.603  29.279   4.111  1.00  0.00           C  
ATOM   3943  HE2 LYS   254       4.250  28.516   4.805  1.00  0.00           H  
ATOM   3944  HE3 LYS   254       5.626  29.587   4.327  1.00  0.00           H  
ATOM   3945  NZ  LYS   254       3.564  30.332   3.979  1.00  0.00           N  
ATOM   3946  HZ1 LYS   254       2.752  30.042   3.452  1.00  0.00           H  
ATOM   3947  HZ2 LYS   254       3.163  30.490   4.892  1.00  0.00           H  
ATOM   3948  HZ3 LYS   254       3.901  31.245   3.708  1.00  0.00           H  
ATOM   3949  C   LYS   254       9.196  27.253   2.664  1.00  0.00           C  
ATOM   3950  O   LYS   254       9.492  27.795   3.721  1.00  0.00           O  
ATOM   3951  N   ASN   255       9.964  26.383   2.005  1.00  0.00           N  
ATOM   3952  H   ASN   255       9.607  25.963   1.158  1.00  0.00           H  
ATOM   3953  CA  ASN   255      11.433  26.105   2.220  1.00  0.00           C  
ATOM   3954  HA  ASN   255      11.865  27.093   2.065  1.00  0.00           H  
ATOM   3955  CB  ASN   255      11.697  25.545   3.653  1.00  0.00           C  
ATOM   3956  HB2 ASN   255      11.318  26.248   4.394  1.00  0.00           H  
ATOM   3957  HB3 ASN   255      11.280  24.548   3.800  1.00  0.00           H  
ATOM   3958  CG  ASN   255      13.223  25.373   3.787  1.00  0.00           C  
ATOM   3959  OD1 ASN   255      14.098  25.933   3.119  1.00  0.00           O  
ATOM   3960  ND2 ASN   255      13.492  24.503   4.718  1.00  0.00           N  
ATOM   3961 HD21 ASN   255      14.444  24.214   4.892  1.00  0.00           H  
ATOM   3962 HD22 ASN   255      12.694  24.286   5.298  1.00  0.00           H  
ATOM   3963  C   ASN   255      12.048  25.222   1.103  1.00  0.00           C  
ATOM   3964  O   ASN   255      12.038  23.999   1.263  1.00  0.00           O  
ATOM   3965  N   PRO   256      12.555  25.857   0.062  1.00  0.00           N  
ATOM   3966  CD  PRO   256      12.709  27.276  -0.048  1.00  0.00           C  
ATOM   3967  HD2 PRO   256      13.506  27.577   0.632  1.00  0.00           H  
ATOM   3968  HD3 PRO   256      11.798  27.829   0.179  1.00  0.00           H  
ATOM   3969  CG  PRO   256      13.239  27.598  -1.514  1.00  0.00           C  
ATOM   3970  HG2 PRO   256      14.287  27.877  -1.403  1.00  0.00           H  
ATOM   3971  HG3 PRO   256      12.644  28.288  -2.113  1.00  0.00           H  
ATOM   3972  CB  PRO   256      13.164  26.246  -2.199  1.00  0.00           C  
ATOM   3973  HB2 PRO   256      13.887  26.064  -2.994  1.00  0.00           H  
ATOM   3974  HB3 PRO   256      12.142  26.173  -2.570  1.00  0.00           H  
ATOM   3975  CA  PRO   256      13.227  25.184  -1.145  1.00  0.00           C  
ATOM   3976  HA  PRO   256      12.710  24.279  -1.466  1.00  0.00           H  
ATOM   3977  C   PRO   256      14.638  24.853  -0.774  1.00  0.00           C  
ATOM   3978  O   PRO   256      15.590  25.632  -1.062  1.00  0.00           O  
ATOM   3979  N   GLN   257      14.802  23.729  -0.086  1.00  0.00           N  
ATOM   3980  H   GLN   257      13.997  23.204   0.223  1.00  0.00           H  
ATOM   3981  CA  GLN   257      16.188  23.446   0.387  1.00  0.00           C  
ATOM   3982  HA  GLN   257      16.912  24.135  -0.047  1.00  0.00           H  
ATOM   3983  CB  GLN   257      16.310  23.774   1.916  1.00  0.00           C  
ATOM   3984  HB2 GLN   257      16.211  24.847   2.075  1.00  0.00           H  
ATOM   3985  HB3 GLN   257      15.560  23.200   2.459  1.00  0.00           H  
ATOM   3986  CG  GLN   257      17.655  23.635   2.671  1.00  0.00           C  
ATOM   3987  HG2 GLN   257      17.963  22.598   2.537  1.00  0.00           H  
ATOM   3988  HG3 GLN   257      18.452  24.252   2.257  1.00  0.00           H  
ATOM   3989  CD  GLN   257      17.598  23.915   4.204  1.00  0.00           C  
ATOM   3990  OE1 GLN   257      16.590  23.815   4.820  1.00  0.00           O  
ATOM   3991  NE2 GLN   257      18.641  24.041   4.947  1.00  0.00           N  
ATOM   3992 HE21 GLN   257      18.514  24.329   5.907  1.00  0.00           H  
ATOM   3993 HE22 GLN   257      19.605  24.133   4.662  1.00  0.00           H  
ATOM   3994  C   GLN   257      16.649  21.923   0.112  1.00  0.00           C  
ATOM   3995  O   GLN   257      15.847  21.030   0.300  1.00  0.00           O  
ATOM   3996  N   PRO   258      17.888  21.663  -0.274  1.00  0.00           N  
ATOM   3997  CD  PRO   258      18.900  22.693  -0.557  1.00  0.00           C  
ATOM   3998  HD2 PRO   258      19.477  23.007   0.312  1.00  0.00           H  
ATOM   3999  HD3 PRO   258      18.471  23.547  -1.081  1.00  0.00           H  
ATOM   4000  CG  PRO   258      19.901  21.947  -1.429  1.00  0.00           C  
ATOM   4001  HG2 PRO   258      20.928  22.170  -1.142  1.00  0.00           H  
ATOM   4002  HG3 PRO   258      19.661  22.059  -2.486  1.00  0.00           H  
ATOM   4003  CB  PRO   258      19.778  20.467  -1.201  1.00  0.00           C  
ATOM   4004  HB2 PRO   258      20.521  20.145  -0.472  1.00  0.00           H  
ATOM   4005  HB3 PRO   258      19.907  19.802  -2.056  1.00  0.00           H  
ATOM   4006  CA  PRO   258      18.375  20.346  -0.617  1.00  0.00           C  
ATOM   4007  HA  PRO   258      17.779  19.880  -1.401  1.00  0.00           H  
ATOM   4008  C   PRO   258      18.362  19.385   0.660  1.00  0.00           C  
ATOM   4009  O   PRO   258      18.651  19.842   1.718  1.00  0.00           O  
ATOM   4010  N   VAL   259      18.021  18.083   0.510  1.00  0.00           N  
ATOM   4011  H   VAL   259      17.820  17.773  -0.430  1.00  0.00           H  
ATOM   4012  CA  VAL   259      17.601  17.128   1.525  1.00  0.00           C  
ATOM   4013  HA  VAL   259      16.799  17.569   2.116  1.00  0.00           H  
ATOM   4014  CB  VAL   259      17.000  16.032   0.751  1.00  0.00           C  
ATOM   4015  HB  VAL   259      16.485  15.394   1.469  1.00  0.00           H  
ATOM   4016  CG1 VAL   259      16.002  16.452  -0.276  1.00  0.00           C  
ATOM   4017 HG11 VAL   259      16.477  16.719  -1.221  1.00  0.00           H  
ATOM   4018 HG12 VAL   259      15.331  15.635  -0.540  1.00  0.00           H  
ATOM   4019 HG13 VAL   259      15.405  17.257   0.152  1.00  0.00           H  
ATOM   4020  CG2 VAL   259      18.016  15.150   0.087  1.00  0.00           C  
ATOM   4021 HG21 VAL   259      18.440  14.574   0.910  1.00  0.00           H  
ATOM   4022 HG22 VAL   259      17.533  14.438  -0.582  1.00  0.00           H  
ATOM   4023 HG23 VAL   259      18.769  15.670  -0.504  1.00  0.00           H  
ATOM   4024  C   VAL   259      18.787  16.786   2.428  1.00  0.00           C  
ATOM   4025  O   VAL   259      18.619  16.362   3.528  1.00  0.00           O  
ATOM   4026  N   SER   260      20.070  16.949   2.010  1.00  0.00           N  
ATOM   4027  H   SER   260      20.174  17.133   1.022  1.00  0.00           H  
ATOM   4028  CA  SER   260      21.261  16.750   2.864  1.00  0.00           C  
ATOM   4029  HA  SER   260      21.115  15.795   3.368  1.00  0.00           H  
ATOM   4030  CB  SER   260      22.610  16.631   2.082  1.00  0.00           C  
ATOM   4031  HB2 SER   260      23.387  16.291   2.767  1.00  0.00           H  
ATOM   4032  HB3 SER   260      22.567  15.850   1.322  1.00  0.00           H  
ATOM   4033  OG  SER   260      23.066  17.818   1.524  1.00  0.00           O  
ATOM   4034  HG  SER   260      22.373  18.060   0.906  1.00  0.00           H  
ATOM   4035  C   SER   260      21.567  17.826   3.964  1.00  0.00           C  
ATOM   4036  O   SER   260      22.329  17.638   4.889  1.00  0.00           O  
ATOM   4037  N   LYS   261      20.910  19.003   3.760  1.00  0.00           N  
ATOM   4038  H   LYS   261      20.252  18.982   2.994  1.00  0.00           H  
ATOM   4039  CA  LYS   261      20.954  20.218   4.603  1.00  0.00           C  
ATOM   4040  HA  LYS   261      21.570  20.080   5.492  1.00  0.00           H  
ATOM   4041  CB  LYS   261      21.420  21.341   3.677  1.00  0.00           C  
ATOM   4042  HB2 LYS   261      20.602  21.628   3.017  1.00  0.00           H  
ATOM   4043  HB3 LYS   261      21.581  22.274   4.216  1.00  0.00           H  
ATOM   4044  CG  LYS   261      22.528  21.081   2.680  1.00  0.00           C  
ATOM   4045  HG2 LYS   261      23.416  20.708   3.190  1.00  0.00           H  
ATOM   4046  HG3 LYS   261      22.104  20.417   1.927  1.00  0.00           H  
ATOM   4047  CD  LYS   261      23.027  22.396   2.117  1.00  0.00           C  
ATOM   4048  HD2 LYS   261      22.223  22.855   1.541  1.00  0.00           H  
ATOM   4049  HD3 LYS   261      23.300  23.048   2.947  1.00  0.00           H  
ATOM   4050  CE  LYS   261      24.187  22.017   1.201  1.00  0.00           C  
ATOM   4051  HE2 LYS   261      24.920  21.567   1.871  1.00  0.00           H  
ATOM   4052  HE3 LYS   261      23.815  21.280   0.490  1.00  0.00           H  
ATOM   4053  NZ  LYS   261      24.587  23.255   0.556  1.00  0.00           N  
ATOM   4054  HZ1 LYS   261      23.844  23.497  -0.084  1.00  0.00           H  
ATOM   4055  HZ2 LYS   261      24.636  24.003   1.232  1.00  0.00           H  
ATOM   4056  HZ3 LYS   261      25.402  23.133  -0.028  1.00  0.00           H  
ATOM   4057  C   LYS   261      19.682  20.741   5.252  1.00  0.00           C  
ATOM   4058  O   LYS   261      19.703  21.388   6.313  1.00  0.00           O  
ATOM   4059  N   CYX   262      18.482  20.463   4.698  1.00  0.00           N  
ATOM   4060  H   CYX   262      18.434  19.887   3.870  1.00  0.00           H  
ATOM   4061  CA  CYX   262      17.223  20.702   5.396  1.00  0.00           C  
ATOM   4062  HA  CYX   262      17.207  21.749   5.702  1.00  0.00           H  
ATOM   4063  CB  CYX   262      16.019  20.552   4.431  1.00  0.00           C  
ATOM   4064  HB2 CYX   262      16.022  21.293   3.632  1.00  0.00           H  
ATOM   4065  HB3 CYX   262      16.150  19.701   3.762  1.00  0.00           H  
ATOM   4066  SG  CYX   262      14.445  20.613   5.306  1.00  0.00           S  
ATOM   4067  C   CYX   262      17.049  19.787   6.621  1.00  0.00           C  
ATOM   4068  O   CYX   262      17.370  18.570   6.508  1.00  0.00           O  
ATOM   4069  N   THR   263      16.627  20.332   7.778  1.00  0.00           N  
ATOM   4070  H   THR   263      16.441  21.322   7.704  1.00  0.00           H  
ATOM   4071  CA  THR   263      16.721  19.602   9.063  1.00  0.00           C  
ATOM   4072  HA  THR   263      17.639  19.019   8.992  1.00  0.00           H  
ATOM   4073  CB  THR   263      16.728  20.594  10.242  1.00  0.00           C  
ATOM   4074  HB  THR   263      17.531  21.315  10.090  1.00  0.00           H  
ATOM   4075  CG2 THR   263      15.474  21.486  10.309  1.00  0.00           C  
ATOM   4076 HG21 THR   263      15.390  21.947   9.325  1.00  0.00           H  
ATOM   4077 HG22 THR   263      14.625  20.822  10.470  1.00  0.00           H  
ATOM   4078 HG23 THR   263      15.715  22.259  11.040  1.00  0.00           H  
ATOM   4079  OG1 THR   263      16.783  20.017  11.534  1.00  0.00           O  
ATOM   4080  HG1 THR   263      17.725  19.904  11.681  1.00  0.00           H  
ATOM   4081  C   THR   263      15.485  18.706   9.258  1.00  0.00           C  
ATOM   4082  O   THR   263      14.449  18.815   8.596  1.00  0.00           O  
ATOM   4083  N   ARG   264      15.630  17.800  10.243  1.00  0.00           N  
ATOM   4084  H   ARG   264      16.562  17.567  10.554  1.00  0.00           H  
ATOM   4085  CA  ARG   264      14.606  16.805  10.683  1.00  0.00           C  
ATOM   4086  HA  ARG   264      14.245  16.405   9.736  1.00  0.00           H  
ATOM   4087  CB  ARG   264      15.285  15.580  11.254  1.00  0.00           C  
ATOM   4088  HB2 ARG   264      14.566  14.761  11.235  1.00  0.00           H  
ATOM   4089  HB3 ARG   264      16.195  15.290  10.728  1.00  0.00           H  
ATOM   4090  CG  ARG   264      15.661  15.857  12.705  1.00  0.00           C  
ATOM   4091  HG2 ARG   264      16.184  16.799  12.871  1.00  0.00           H  
ATOM   4092  HG3 ARG   264      14.832  15.758  13.406  1.00  0.00           H  
ATOM   4093  CD  ARG   264      16.644  14.938  13.416  1.00  0.00           C  
ATOM   4094  HD2 ARG   264      16.629  15.166  14.482  1.00  0.00           H  
ATOM   4095  HD3 ARG   264      16.295  13.906  13.404  1.00  0.00           H  
ATOM   4096  NE  ARG   264      18.072  15.078  12.949  1.00  0.00           N  
ATOM   4097  HE  ARG   264      18.255  15.681  12.160  1.00  0.00           H  
ATOM   4098  CZ  ARG   264      19.139  14.604  13.568  1.00  0.00           C  
ATOM   4099  NH1 ARG   264      19.008  14.079  14.789  1.00  0.00           N  
ATOM   4100 HH11 ARG   264      18.147  13.940  15.298  1.00  0.00           H  
ATOM   4101 HH12 ARG   264      19.855  13.721  15.207  1.00  0.00           H  
ATOM   4102  NH2 ARG   264      20.286  14.767  13.027  1.00  0.00           N  
ATOM   4103 HH21 ARG   264      20.402  15.019  12.056  1.00  0.00           H  
ATOM   4104 HH22 ARG   264      21.153  14.782  13.544  1.00  0.00           H  
ATOM   4105  C   ARG   264      13.372  17.384  11.485  1.00  0.00           C  
ATOM   4106  O   ARG   264      12.247  16.785  11.429  1.00  0.00           O  
ATOM   4107  N   ASN   265      13.529  18.661  11.893  1.00  0.00           N  
ATOM   4108  H   ASN   265      14.363  19.112  11.547  1.00  0.00           H  
ATOM   4109  CA  ASN   265      12.507  19.532  12.489  1.00  0.00           C  
ATOM   4110  HA  ASN   265      11.857  19.042  13.214  1.00  0.00           H  
ATOM   4111  CB  ASN   265      13.266  20.598  13.298  1.00  0.00           C  
ATOM   4112  HB2 ASN   265      13.845  21.245  12.640  1.00  0.00           H  
ATOM   4113  HB3 ASN   265      12.536  21.280  13.733  1.00  0.00           H  
ATOM   4114  CG  ASN   265      13.944  19.937  14.506  1.00  0.00           C  
ATOM   4115  OD1 ASN   265      13.507  19.035  15.150  1.00  0.00           O  
ATOM   4116  ND2 ASN   265      15.104  20.421  14.916  1.00  0.00           N  
ATOM   4117 HD21 ASN   265      15.506  19.979  15.731  1.00  0.00           H  
ATOM   4118 HD22 ASN   265      15.457  21.324  14.633  1.00  0.00           H  
ATOM   4119  C   ASN   265      11.617  20.134  11.393  1.00  0.00           C  
ATOM   4120  O   ASN   265      10.733  20.921  11.692  1.00  0.00           O  
ATOM   4121  N   GLU   266      11.848  19.753  10.103  1.00  0.00           N  
ATOM   4122  H   GLU   266      12.643  19.187   9.842  1.00  0.00           H  
ATOM   4123  CA  GLU   266      11.250  20.507   8.992  1.00  0.00           C  
ATOM   4124  HA  GLU   266      10.387  21.055   9.370  1.00  0.00           H  
ATOM   4125  CB  GLU   266      12.139  21.647   8.538  1.00  0.00           C  
ATOM   4126  HB2 GLU   266      12.148  22.407   9.320  1.00  0.00           H  
ATOM   4127  HB3 GLU   266      13.126  21.186   8.522  1.00  0.00           H  
ATOM   4128  CG  GLU   266      11.965  22.281   7.181  1.00  0.00           C  
ATOM   4129  HG2 GLU   266      12.744  22.965   6.844  1.00  0.00           H  
ATOM   4130  HG3 GLU   266      11.882  21.578   6.352  1.00  0.00           H  
ATOM   4131  CD  GLU   266      10.697  23.078   7.029  1.00  0.00           C  
ATOM   4132  OE1 GLU   266       9.695  22.904   7.770  1.00  0.00           O  
ATOM   4133  OE2 GLU   266      10.762  24.082   6.209  1.00  0.00           O  
ATOM   4134  C   GLU   266      10.821  19.496   7.933  1.00  0.00           C  
ATOM   4135  O   GLU   266       9.658  19.090   7.898  1.00  0.00           O  
ATOM   4136  N   CYX   267      11.824  18.986   7.251  1.00  0.00           N  
ATOM   4137  H   CYX   267      12.770  19.268   7.463  1.00  0.00           H  
ATOM   4138  CA  CYX   267      11.704  17.940   6.228  1.00  0.00           C  
ATOM   4139  HA  CYX   267      10.860  18.136   5.567  1.00  0.00           H  
ATOM   4140  CB  CYX   267      12.992  17.929   5.411  1.00  0.00           C  
ATOM   4141  HB2 CYX   267      13.905  17.908   6.005  1.00  0.00           H  
ATOM   4142  HB3 CYX   267      13.090  17.047   4.778  1.00  0.00           H  
ATOM   4143  SG  CYX   267      13.248  19.365   4.251  1.00  0.00           S  
ATOM   4144  C   CYX   267      11.481  16.569   6.860  1.00  0.00           C  
ATOM   4145  O   CYX   267      11.937  16.256   7.987  1.00  0.00           O  
ATOM   4146  N   VAL   268      10.964  15.627   6.062  1.00  0.00           N  
ATOM   4147  H   VAL   268      10.529  15.950   5.209  1.00  0.00           H  
ATOM   4148  CA  VAL   268      10.609  14.313   6.570  1.00  0.00           C  
ATOM   4149  HA  VAL   268      10.942  14.230   7.604  1.00  0.00           H  
ATOM   4150  CB  VAL   268       9.031  14.370   6.671  1.00  0.00           C  
ATOM   4151  HB  VAL   268       8.512  14.484   5.719  1.00  0.00           H  
ATOM   4152  CG1 VAL   268       8.517  13.003   7.194  1.00  0.00           C  
ATOM   4153 HG11 VAL   268       8.712  12.182   6.505  1.00  0.00           H  
ATOM   4154 HG12 VAL   268       9.162  12.775   8.043  1.00  0.00           H  
ATOM   4155 HG13 VAL   268       7.493  13.043   7.565  1.00  0.00           H  
ATOM   4156  CG2 VAL   268       8.504  15.439   7.716  1.00  0.00           C  
ATOM   4157 HG21 VAL   268       8.981  15.514   8.693  1.00  0.00           H  
ATOM   4158 HG22 VAL   268       8.720  16.319   7.111  1.00  0.00           H  
ATOM   4159 HG23 VAL   268       7.428  15.288   7.807  1.00  0.00           H  
ATOM   4160  C   VAL   268      11.017  13.169   5.644  1.00  0.00           C  
ATOM   4161  O   VAL   268      10.627  13.053   4.529  1.00  0.00           O  
ATOM   4162  N   CYX   269      11.862  12.250   6.152  1.00  0.00           N  
ATOM   4163  H   CYX   269      12.207  12.316   7.099  1.00  0.00           H  
ATOM   4164  CA  CYX   269      11.947  10.872   5.492  1.00  0.00           C  
ATOM   4165  HA  CYX   269      12.332  11.016   4.482  1.00  0.00           H  
ATOM   4166  CB  CYX   269      13.041  10.133   6.300  1.00  0.00           C  
ATOM   4167  HB2 CYX   269      12.750  10.321   7.333  1.00  0.00           H  
ATOM   4168  HB3 CYX   269      12.931   9.062   6.129  1.00  0.00           H  
ATOM   4169  SG  CYX   269      14.737  10.781   6.026  1.00  0.00           S  
ATOM   4170  C   CYX   269      10.602  10.146   5.419  1.00  0.00           C  
ATOM   4171  O   CYX   269       9.988   9.796   6.474  1.00  0.00           O  
ATOM   4172  N   VAL   270      10.253   9.885   4.180  1.00  0.00           N  
ATOM   4173  H   VAL   270      10.818  10.369   3.497  1.00  0.00           H  
ATOM   4174  CA  VAL   270       9.161   8.964   3.693  1.00  0.00           C  
ATOM   4175  HA  VAL   270       8.289   9.170   4.315  1.00  0.00           H  
ATOM   4176  CB  VAL   270       8.758   9.221   2.199  1.00  0.00           C  
ATOM   4177  HB  VAL   270       8.455  10.262   2.088  1.00  0.00           H  
ATOM   4178  CG1 VAL   270       9.740   8.908   1.056  1.00  0.00           C  
ATOM   4179 HG11 VAL   270      10.793   9.010   1.320  1.00  0.00           H  
ATOM   4180 HG12 VAL   270       9.536   7.860   0.834  1.00  0.00           H  
ATOM   4181 HG13 VAL   270       9.448   9.536   0.214  1.00  0.00           H  
ATOM   4182  CG2 VAL   270       7.523   8.426   1.755  1.00  0.00           C  
ATOM   4183 HG21 VAL   270       7.707   7.373   1.971  1.00  0.00           H  
ATOM   4184 HG22 VAL   270       6.754   8.648   2.494  1.00  0.00           H  
ATOM   4185 HG23 VAL   270       7.210   8.632   0.731  1.00  0.00           H  
ATOM   4186  C   VAL   270       9.608   7.500   3.821  1.00  0.00           C  
ATOM   4187  O   VAL   270      10.744   7.159   3.445  1.00  0.00           O  
ATOM   4188  N   GLY   271       8.814   6.681   4.391  1.00  0.00           N  
ATOM   4189  H   GLY   271       7.896   7.019   4.640  1.00  0.00           H  
ATOM   4190  CA  GLY   271       9.275   5.290   4.794  1.00  0.00           C  
ATOM   4191  HA2 GLY   271       9.183   4.646   3.919  1.00  0.00           H  
ATOM   4192  HA3 GLY   271      10.347   5.244   4.981  1.00  0.00           H  
ATOM   4193  C   GLY   271       8.499   4.635   6.013  1.00  0.00           C  
ATOM   4194  O   GLY   271       7.404   5.092   6.360  1.00  0.00           O  
ATOM   4195  N   LEU   272       9.133   3.603   6.623  1.00  0.00           N  
ATOM   4196  H   LEU   272      10.085   3.391   6.359  1.00  0.00           H  
ATOM   4197  CA  LEU   272       8.614   2.933   7.792  1.00  0.00           C  
ATOM   4198  HA  LEU   272       7.643   2.506   7.540  1.00  0.00           H  
ATOM   4199  CB  LEU   272       9.544   1.836   8.285  1.00  0.00           C  
ATOM   4200  HB2 LEU   272      10.491   2.235   8.646  1.00  0.00           H  
ATOM   4201  HB3 LEU   272       8.997   1.546   9.182  1.00  0.00           H  
ATOM   4202  CG  LEU   272       9.786   0.678   7.321  1.00  0.00           C  
ATOM   4203  HG  LEU   272       9.999   0.973   6.293  1.00  0.00           H  
ATOM   4204  CD1 LEU   272      10.801  -0.293   7.835  1.00  0.00           C  
ATOM   4205 HD11 LEU   272      11.730   0.275   7.864  1.00  0.00           H  
ATOM   4206 HD12 LEU   272      10.422  -0.652   8.792  1.00  0.00           H  
ATOM   4207 HD13 LEU   272      10.866  -1.212   7.253  1.00  0.00           H  
ATOM   4208  CD2 LEU   272       8.492  -0.046   7.113  1.00  0.00           C  
ATOM   4209 HD21 LEU   272       8.201  -0.540   8.040  1.00  0.00           H  
ATOM   4210 HD22 LEU   272       7.758   0.644   6.696  1.00  0.00           H  
ATOM   4211 HD23 LEU   272       8.735  -0.834   6.400  1.00  0.00           H  
ATOM   4212  C   LEU   272       8.284   3.880   8.931  1.00  0.00           C  
ATOM   4213  O   LEU   272       7.140   3.880   9.426  1.00  0.00           O  
ATOM   4214  N   ASN   273       9.231   4.794   9.315  1.00  0.00           N  
ATOM   4215  H   ASN   273      10.093   4.762   8.790  1.00  0.00           H  
ATOM   4216  CA  ASN   273       9.216   5.684  10.515  1.00  0.00           C  
ATOM   4217  HA  ASN   273       8.628   5.174  11.277  1.00  0.00           H  
ATOM   4218  CB  ASN   273      10.676   5.849  11.002  1.00  0.00           C  
ATOM   4219  HB2 ASN   273      11.281   6.280  10.204  1.00  0.00           H  
ATOM   4220  HB3 ASN   273      10.673   6.565  11.823  1.00  0.00           H  
ATOM   4221  CG  ASN   273      11.357   4.659  11.520  1.00  0.00           C  
ATOM   4222  OD1 ASN   273      11.026   4.216  12.620  1.00  0.00           O  
ATOM   4223  ND2 ASN   273      12.222   4.047  10.812  1.00  0.00           N  
ATOM   4224 HD21 ASN   273      12.656   3.215  11.187  1.00  0.00           H  
ATOM   4225 HD22 ASN   273      12.556   4.353   9.909  1.00  0.00           H  
ATOM   4226  C   ASN   273       8.536   7.030  10.350  1.00  0.00           C  
ATOM   4227  O   ASN   273       8.627   7.853  11.279  1.00  0.00           O  
ATOM   4228  N   ALA   274       7.997   7.335   9.153  1.00  0.00           N  
ATOM   4229  H   ALA   274       7.952   6.604   8.458  1.00  0.00           H  
ATOM   4230  CA  ALA   274       7.520   8.736   8.798  1.00  0.00           C  
ATOM   4231  HA  ALA   274       8.342   9.432   8.628  1.00  0.00           H  
ATOM   4232  CB  ALA   274       6.707   8.618   7.523  1.00  0.00           C  
ATOM   4233  HB1 ALA   274       6.516   9.590   7.067  1.00  0.00           H  
ATOM   4234  HB2 ALA   274       7.340   8.130   6.782  1.00  0.00           H  
ATOM   4235  HB3 ALA   274       5.774   8.066   7.636  1.00  0.00           H  
ATOM   4236  C   ALA   274       6.629   9.338   9.858  1.00  0.00           C  
ATOM   4237  O   ALA   274       6.867  10.508  10.225  1.00  0.00           O  
ATOM   4238  N   LYS   275       5.726   8.526  10.359  1.00  0.00           N  
ATOM   4239  H   LYS   275       5.683   7.712   9.761  1.00  0.00           H  
ATOM   4240  CA  LYS   275       4.990   8.741  11.677  1.00  0.00           C  
ATOM   4241  HA  LYS   275       4.047   9.246  11.468  1.00  0.00           H  
ATOM   4242  CB  LYS   275       4.859   7.314  12.262  1.00  0.00           C  
ATOM   4243  HB2 LYS   275       4.491   6.616  11.510  1.00  0.00           H  
ATOM   4244  HB3 LYS   275       5.897   7.054  12.469  1.00  0.00           H  
ATOM   4245  CG  LYS   275       3.990   7.285  13.544  1.00  0.00           C  
ATOM   4246  HG2 LYS   275       4.474   7.716  14.420  1.00  0.00           H  
ATOM   4247  HG3 LYS   275       3.247   8.054  13.336  1.00  0.00           H  
ATOM   4248  CD  LYS   275       3.565   5.836  13.742  1.00  0.00           C  
ATOM   4249  HD2 LYS   275       4.412   5.196  13.495  1.00  0.00           H  
ATOM   4250  HD3 LYS   275       3.364   5.597  14.786  1.00  0.00           H  
ATOM   4251  CE  LYS   275       2.424   5.503  12.847  1.00  0.00           C  
ATOM   4252  HE2 LYS   275       1.581   6.087  13.217  1.00  0.00           H  
ATOM   4253  HE3 LYS   275       2.758   5.861  11.873  1.00  0.00           H  
ATOM   4254  NZ  LYS   275       2.090   4.082  12.851  1.00  0.00           N  
ATOM   4255  HZ1 LYS   275       2.590   3.566  12.142  1.00  0.00           H  
ATOM   4256  HZ2 LYS   275       2.212   3.588  13.724  1.00  0.00           H  
ATOM   4257  HZ3 LYS   275       1.140   3.972  12.526  1.00  0.00           H  
ATOM   4258  C   LYS   275       5.673   9.693  12.641  1.00  0.00           C  
ATOM   4259  O   LYS   275       4.992  10.680  13.084  1.00  0.00           O  
ATOM   4260  N   THR   276       6.892   9.355  13.073  1.00  0.00           N  
ATOM   4261  H   THR   276       7.428   8.633  12.614  1.00  0.00           H  
ATOM   4262  CA  THR   276       7.652  10.015  14.160  1.00  0.00           C  
ATOM   4263  HA  THR   276       6.985   9.992  15.022  1.00  0.00           H  
ATOM   4264  CB  THR   276       8.884   9.164  14.480  1.00  0.00           C  
ATOM   4265  HB  THR   276       9.368   9.517  15.391  1.00  0.00           H  
ATOM   4266  CG2 THR   276       8.489   7.679  14.832  1.00  0.00           C  
ATOM   4267 HG21 THR   276       7.765   7.610  15.644  1.00  0.00           H  
ATOM   4268 HG22 THR   276       8.180   7.099  13.963  1.00  0.00           H  
ATOM   4269 HG23 THR   276       9.413   7.254  15.222  1.00  0.00           H  
ATOM   4270  OG1 THR   276       9.708   9.067  13.329  1.00  0.00           O  
ATOM   4271  HG1 THR   276       9.172   8.660  12.644  1.00  0.00           H  
ATOM   4272  C   THR   276       8.095  11.493  13.892  1.00  0.00           C  
ATOM   4273  O   THR   276       8.350  12.129  14.868  1.00  0.00           O  
ATOM   4274  N   TYR   277       8.106  11.935  12.618  1.00  0.00           N  
ATOM   4275  H   TYR   277       7.681  11.398  11.876  1.00  0.00           H  
ATOM   4276  CA  TYR   277       8.459  13.328  12.311  1.00  0.00           C  
ATOM   4277  HA  TYR   277       9.332  13.448  12.952  1.00  0.00           H  
ATOM   4278  CB  TYR   277       8.793  13.436  10.855  1.00  0.00           C  
ATOM   4279  HB2 TYR   277       8.058  12.995  10.181  1.00  0.00           H  
ATOM   4280  HB3 TYR   277       8.756  14.518  10.730  1.00  0.00           H  
ATOM   4281  CG  TYR   277      10.169  12.881  10.567  1.00  0.00           C  
ATOM   4282  CD1 TYR   277      11.237  13.736  10.239  1.00  0.00           C  
ATOM   4283  HD1 TYR   277      11.071  14.803  10.207  1.00  0.00           H  
ATOM   4284  CE1 TYR   277      12.456  13.252   9.784  1.00  0.00           C  
ATOM   4285  HE1 TYR   277      13.223  13.985   9.582  1.00  0.00           H  
ATOM   4286  CZ  TYR   277      12.658  11.882   9.685  1.00  0.00           C  
ATOM   4287  OH  TYR   277      13.851  11.344   9.336  1.00  0.00           O  
ATOM   4288  HH  TYR   277      14.532  12.008   9.464  1.00  0.00           H  
ATOM   4289  CE2 TYR   277      11.607  10.944  10.018  1.00  0.00           C  
ATOM   4290  HE2 TYR   277      11.852   9.895  10.092  1.00  0.00           H  
ATOM   4291  CD2 TYR   277      10.387  11.490  10.448  1.00  0.00           C  
ATOM   4292  HD2 TYR   277       9.595  10.838  10.785  1.00  0.00           H  
ATOM   4293  C   TYR   277       7.480  14.339  12.850  1.00  0.00           C  
ATOM   4294  O   TYR   277       6.237  14.055  12.905  1.00  0.00           O  
ATOM   4295  N   PRO   278       7.975  15.526  13.321  1.00  0.00           N  
ATOM   4296  CD  PRO   278       9.316  15.820  13.611  1.00  0.00           C  
ATOM   4297  HD2 PRO   278       9.911  15.776  12.699  1.00  0.00           H  
ATOM   4298  HD3 PRO   278       9.744  15.176  14.380  1.00  0.00           H  
ATOM   4299  CG  PRO   278       9.375  17.259  14.031  1.00  0.00           C  
ATOM   4300  HG2 PRO   278       9.463  17.901  13.154  1.00  0.00           H  
ATOM   4301  HG3 PRO   278      10.267  17.388  14.645  1.00  0.00           H  
ATOM   4302  CB  PRO   278       8.153  17.444  14.856  1.00  0.00           C  
ATOM   4303  HB2 PRO   278       7.837  18.475  15.014  1.00  0.00           H  
ATOM   4304  HB3 PRO   278       8.315  17.024  15.849  1.00  0.00           H  
ATOM   4305  CA  PRO   278       7.202  16.575  14.030  1.00  0.00           C  
ATOM   4306  HA  PRO   278       6.599  16.108  14.809  1.00  0.00           H  
ATOM   4307  C   PRO   278       6.220  17.379  13.218  1.00  0.00           C  
ATOM   4308  O   PRO   278       5.272  17.969  13.757  1.00  0.00           O  
ATOM   4309  N   LYS   279       6.490  17.431  11.883  1.00  0.00           N  
ATOM   4310  H   LYS   279       7.256  16.838  11.599  1.00  0.00           H  
ATOM   4311  CA  LYS   279       5.689  18.076  10.835  1.00  0.00           C  
ATOM   4312  HA  LYS   279       4.962  18.741  11.300  1.00  0.00           H  
ATOM   4313  CB  LYS   279       6.622  18.854   9.986  1.00  0.00           C  
ATOM   4314  HB2 LYS   279       7.230  18.159   9.406  1.00  0.00           H  
ATOM   4315  HB3 LYS   279       5.994  19.392   9.276  1.00  0.00           H  
ATOM   4316  CG  LYS   279       7.499  19.896  10.799  1.00  0.00           C  
ATOM   4317  HG2 LYS   279       8.169  19.378  11.485  1.00  0.00           H  
ATOM   4318  HG3 LYS   279       8.118  20.338  10.018  1.00  0.00           H  
ATOM   4319  CD  LYS   279       6.618  20.998  11.509  1.00  0.00           C  
ATOM   4320  HD2 LYS   279       5.876  21.326  10.781  1.00  0.00           H  
ATOM   4321  HD3 LYS   279       6.117  20.575  12.380  1.00  0.00           H  
ATOM   4322  CE  LYS   279       7.365  22.231  12.024  1.00  0.00           C  
ATOM   4323  HE2 LYS   279       7.837  22.797  11.222  1.00  0.00           H  
ATOM   4324  HE3 LYS   279       6.639  22.884  12.509  1.00  0.00           H  
ATOM   4325  NZ  LYS   279       8.427  21.931  13.026  1.00  0.00           N  
ATOM   4326  HZ1 LYS   279       8.900  22.815  13.153  1.00  0.00           H  
ATOM   4327  HZ2 LYS   279       8.097  21.602  13.922  1.00  0.00           H  
ATOM   4328  HZ3 LYS   279       9.148  21.302  12.704  1.00  0.00           H  
ATOM   4329  C   LYS   279       4.992  17.100   9.879  1.00  0.00           C  
ATOM   4330  O   LYS   279       5.478  16.058   9.535  1.00  0.00           O  
ATOM   4331  N   THR   280       3.703  17.406   9.719  1.00  0.00           N  
ATOM   4332  H   THR   280       3.394  18.183  10.285  1.00  0.00           H  
ATOM   4333  CA  THR   280       2.687  16.641   8.958  1.00  0.00           C  
ATOM   4334  HA  THR   280       3.154  15.934   8.272  1.00  0.00           H  
ATOM   4335  CB  THR   280       1.740  15.740   9.827  1.00  0.00           C  
ATOM   4336  HB  THR   280       0.797  15.612   9.296  1.00  0.00           H  
ATOM   4337  CG2 THR   280       2.340  14.425  10.071  1.00  0.00           C  
ATOM   4338 HG21 THR   280       1.678  13.770  10.639  1.00  0.00           H  
ATOM   4339 HG22 THR   280       2.669  13.858   9.201  1.00  0.00           H  
ATOM   4340 HG23 THR   280       3.262  14.603  10.625  1.00  0.00           H  
ATOM   4341  OG1 THR   280       1.544  16.371  11.083  1.00  0.00           O  
ATOM   4342  HG1 THR   280       0.949  15.871  11.647  1.00  0.00           H  
ATOM   4343  C   THR   280       1.721  17.518   8.080  1.00  0.00           C  
ATOM   4344  O   THR   280       1.147  18.493   8.605  1.00  0.00           O  
ATOM   4345  N   GLY   281       1.826  17.249   6.799  1.00  0.00           N  
ATOM   4346  H   GLY   281       2.178  16.333   6.560  1.00  0.00           H  
ATOM   4347  CA  GLY   281       1.155  17.930   5.730  1.00  0.00           C  
ATOM   4348  HA2 GLY   281       0.096  17.680   5.806  1.00  0.00           H  
ATOM   4349  HA3 GLY   281       1.274  18.992   5.945  1.00  0.00           H  
ATOM   4350  C   GLY   281       1.707  17.510   4.341  1.00  0.00           C  
ATOM   4351  O   GLY   281       1.849  16.327   4.106  1.00  0.00           O  
ATOM   4352  N   SER   282       1.933  18.513   3.395  1.00  0.00           N  
ATOM   4353  H   SER   282       1.995  19.449   3.768  1.00  0.00           H  
ATOM   4354  CA  SER   282       2.194  18.271   1.965  1.00  0.00           C  
ATOM   4355  HA  SER   282       1.794  17.280   1.747  1.00  0.00           H  
ATOM   4356  CB  SER   282       1.252  19.184   1.177  1.00  0.00           C  
ATOM   4357  HB2 SER   282       1.349  20.228   1.476  1.00  0.00           H  
ATOM   4358  HB3 SER   282       1.279  19.141   0.088  1.00  0.00           H  
ATOM   4359  OG  SER   282       0.001  19.010   1.630  1.00  0.00           O  
ATOM   4360  HG  SER   282      -0.356  18.216   1.225  1.00  0.00           H  
ATOM   4361  C   SER   282       3.650  18.447   1.531  1.00  0.00           C  
ATOM   4362  O   SER   282       4.169  19.619   1.579  1.00  0.00           O  
ATOM   4363  N   PHE   283       4.249  17.454   0.869  1.00  0.00           N  
ATOM   4364  H   PHE   283       3.754  16.578   0.780  1.00  0.00           H  
ATOM   4365  CA  PHE   283       5.658  17.462   0.570  1.00  0.00           C  
ATOM   4366  HA  PHE   283       5.983  18.498   0.665  1.00  0.00           H  
ATOM   4367  CB  PHE   283       6.389  16.537   1.541  1.00  0.00           C  
ATOM   4368  HB2 PHE   283       5.895  15.566   1.589  1.00  0.00           H  
ATOM   4369  HB3 PHE   283       7.414  16.520   1.170  1.00  0.00           H  
ATOM   4370  CG  PHE   283       6.341  16.912   2.967  1.00  0.00           C  
ATOM   4371  CD1 PHE   283       5.258  16.530   3.839  1.00  0.00           C  
ATOM   4372  HD1 PHE   283       4.482  15.855   3.508  1.00  0.00           H  
ATOM   4373  CE1 PHE   283       5.181  16.943   5.151  1.00  0.00           C  
ATOM   4374  HE1 PHE   283       4.337  16.722   5.786  1.00  0.00           H  
ATOM   4375  CZ  PHE   283       6.214  17.712   5.705  1.00  0.00           C  
ATOM   4376  HZ  PHE   283       6.212  17.975   6.753  1.00  0.00           H  
ATOM   4377  CE2 PHE   283       7.266  18.074   4.857  1.00  0.00           C  
ATOM   4378  HE2 PHE   283       8.066  18.698   5.230  1.00  0.00           H  
ATOM   4379  CD2 PHE   283       7.306  17.789   3.506  1.00  0.00           C  
ATOM   4380  HD2 PHE   283       8.089  18.227   2.905  1.00  0.00           H  
ATOM   4381  C   PHE   283       5.980  17.113  -0.922  1.00  0.00           C  
ATOM   4382  O   PHE   283       5.892  15.895  -1.263  1.00  0.00           O  
ATOM   4383  N   TYR   284       6.462  18.008  -1.747  1.00  0.00           N  
ATOM   4384  H   TYR   284       6.606  18.971  -1.478  1.00  0.00           H  
ATOM   4385  CA  TYR   284       7.286  17.672  -2.938  1.00  0.00           C  
ATOM   4386  HA  TYR   284       6.642  17.052  -3.561  1.00  0.00           H  
ATOM   4387  CB  TYR   284       7.743  18.947  -3.593  1.00  0.00           C  
ATOM   4388  HB2 TYR   284       6.833  19.513  -3.796  1.00  0.00           H  
ATOM   4389  HB3 TYR   284       8.250  19.657  -2.940  1.00  0.00           H  
ATOM   4390  CG  TYR   284       8.582  18.842  -4.777  1.00  0.00           C  
ATOM   4391  CD1 TYR   284       9.981  18.988  -4.660  1.00  0.00           C  
ATOM   4392  HD1 TYR   284      10.462  19.334  -3.757  1.00  0.00           H  
ATOM   4393  CE1 TYR   284      10.787  18.864  -5.763  1.00  0.00           C  
ATOM   4394  HE1 TYR   284      11.837  19.081  -5.636  1.00  0.00           H  
ATOM   4395  CZ  TYR   284      10.228  18.712  -7.082  1.00  0.00           C  
ATOM   4396  OH  TYR   284      11.077  18.557  -8.186  1.00  0.00           O  
ATOM   4397  HH  TYR   284      11.991  18.551  -7.892  1.00  0.00           H  
ATOM   4398  CE2 TYR   284       8.827  18.680  -7.171  1.00  0.00           C  
ATOM   4399  HE2 TYR   284       8.466  18.611  -8.187  1.00  0.00           H  
ATOM   4400  CD2 TYR   284       8.055  18.513  -6.021  1.00  0.00           C  
ATOM   4401  HD2 TYR   284       6.990  18.372  -6.138  1.00  0.00           H  
ATOM   4402  C   TYR   284       8.550  16.843  -2.579  1.00  0.00           C  
ATOM   4403  O   TYR   284       9.214  17.140  -1.604  1.00  0.00           O  
ATOM   4404  N   VAL   285       8.928  15.827  -3.325  1.00  0.00           N  
ATOM   4405  H   VAL   285       8.400  15.590  -4.152  1.00  0.00           H  
ATOM   4406  CA  VAL   285      10.044  14.937  -3.053  1.00  0.00           C  
ATOM   4407  HA  VAL   285      10.592  15.353  -2.208  1.00  0.00           H  
ATOM   4408  CB  VAL   285       9.461  13.550  -2.758  1.00  0.00           C  
ATOM   4409  HB  VAL   285       9.201  13.099  -3.716  1.00  0.00           H  
ATOM   4410  CG1 VAL   285      10.663  12.729  -2.242  1.00  0.00           C  
ATOM   4411 HG11 VAL   285      11.119  13.114  -1.330  1.00  0.00           H  
ATOM   4412 HG12 VAL   285      10.210  11.764  -2.011  1.00  0.00           H  
ATOM   4413 HG13 VAL   285      11.318  12.578  -3.100  1.00  0.00           H  
ATOM   4414  CG2 VAL   285       8.408  13.508  -1.750  1.00  0.00           C  
ATOM   4415 HG21 VAL   285       7.543  14.109  -2.030  1.00  0.00           H  
ATOM   4416 HG22 VAL   285       8.117  12.461  -1.669  1.00  0.00           H  
ATOM   4417 HG23 VAL   285       8.755  13.713  -0.737  1.00  0.00           H  
ATOM   4418  C   VAL   285      10.989  15.071  -4.294  1.00  0.00           C  
ATOM   4419  O   VAL   285      10.565  14.643  -5.410  1.00  0.00           O  
ATOM   4420  N   PRO   286      12.089  15.818  -4.237  1.00  0.00           N  
ATOM   4421  CD  PRO   286      12.626  16.649  -3.144  1.00  0.00           C  
ATOM   4422  HD2 PRO   286      12.448  16.226  -2.156  1.00  0.00           H  
ATOM   4423  HD3 PRO   286      12.198  17.644  -3.270  1.00  0.00           H  
ATOM   4424  CG  PRO   286      14.133  16.733  -3.329  1.00  0.00           C  
ATOM   4425  HG2 PRO   286      14.709  15.926  -2.875  1.00  0.00           H  
ATOM   4426  HG3 PRO   286      14.443  17.654  -2.834  1.00  0.00           H  
ATOM   4427  CB  PRO   286      14.231  16.692  -4.838  1.00  0.00           C  
ATOM   4428  HB2 PRO   286      15.255  16.540  -5.178  1.00  0.00           H  
ATOM   4429  HB3 PRO   286      13.941  17.679  -5.197  1.00  0.00           H  
ATOM   4430  CA  PRO   286      13.137  15.743  -5.219  1.00  0.00           C  
ATOM   4431  HA  PRO   286      12.600  15.816  -6.165  1.00  0.00           H  
ATOM   4432  C   PRO   286      13.658  14.327  -5.392  1.00  0.00           C  
ATOM   4433  O   PRO   286      13.913  13.672  -4.361  1.00  0.00           O  
ATOM   4434  N   VAL   287      13.814  13.820  -6.627  1.00  0.00           N  
ATOM   4435  H   VAL   287      13.367  14.303  -7.394  1.00  0.00           H  
ATOM   4436  CA  VAL   287      13.931  12.380  -6.819  1.00  0.00           C  
ATOM   4437  HA  VAL   287      14.465  12.076  -5.918  1.00  0.00           H  
ATOM   4438  CB  VAL   287      12.600  11.676  -6.859  1.00  0.00           C  
ATOM   4439  HB  VAL   287      12.241  11.638  -5.830  1.00  0.00           H  
ATOM   4440  CG1 VAL   287      11.545  12.374  -7.760  1.00  0.00           C  
ATOM   4441 HG11 VAL   287      11.818  12.324  -8.815  1.00  0.00           H  
ATOM   4442 HG12 VAL   287      10.598  11.844  -7.662  1.00  0.00           H  
ATOM   4443 HG13 VAL   287      11.242  13.366  -7.426  1.00  0.00           H  
ATOM   4444  CG2 VAL   287      12.574  10.202  -7.194  1.00  0.00           C  
ATOM   4445 HG21 VAL   287      13.423   9.748  -6.683  1.00  0.00           H  
ATOM   4446 HG22 VAL   287      11.634   9.765  -6.858  1.00  0.00           H  
ATOM   4447 HG23 VAL   287      12.655  10.091  -8.275  1.00  0.00           H  
ATOM   4448  C   VAL   287      14.780  12.025  -8.056  1.00  0.00           C  
ATOM   4449  O   VAL   287      14.829  12.763  -9.086  1.00  0.00           O  
ATOM   4450  N   GLU   288      15.694  11.017  -7.903  1.00  0.00           N  
ATOM   4451  H   GLU   288      16.009  10.590  -7.043  1.00  0.00           H  
ATOM   4452  CA  GLU   288      16.493  10.540  -9.022  1.00  0.00           C  
ATOM   4453  HA  GLU   288      16.752  11.409  -9.627  1.00  0.00           H  
ATOM   4454  CB  GLU   288      17.681   9.758  -8.547  1.00  0.00           C  
ATOM   4455  HB2 GLU   288      17.328   8.778  -8.226  1.00  0.00           H  
ATOM   4456  HB3 GLU   288      18.154   9.361  -9.445  1.00  0.00           H  
ATOM   4457  CG  GLU   288      18.562  10.489  -7.489  1.00  0.00           C  
ATOM   4458  HG2 GLU   288      18.047  10.456  -6.529  1.00  0.00           H  
ATOM   4459  HG3 GLU   288      19.444   9.862  -7.356  1.00  0.00           H  
ATOM   4460  CD  GLU   288      18.970  11.929  -7.941  1.00  0.00           C  
ATOM   4461  OE1 GLU   288      19.408  12.214  -9.028  1.00  0.00           O  
ATOM   4462  OE2 GLU   288      18.915  12.823  -7.069  1.00  0.00           O  
ATOM   4463  C   GLU   288      15.726   9.613 -10.033  1.00  0.00           C  
ATOM   4464  O   GLU   288      14.780   8.976  -9.634  1.00  0.00           O  
ATOM   4465  N   SER   289      16.214   9.483 -11.256  1.00  0.00           N  
ATOM   4466  H   SER   289      16.922  10.155 -11.518  1.00  0.00           H  
ATOM   4467  CA  SER   289      15.377   8.922 -12.370  1.00  0.00           C  
ATOM   4468  HA  SER   289      14.308   9.132 -12.329  1.00  0.00           H  
ATOM   4469  CB  SER   289      15.778   9.343 -13.766  1.00  0.00           C  
ATOM   4470  HB2 SER   289      15.094   8.840 -14.449  1.00  0.00           H  
ATOM   4471  HB3 SER   289      15.737  10.432 -13.775  1.00  0.00           H  
ATOM   4472  OG  SER   289      17.136   8.898 -13.965  1.00  0.00           O  
ATOM   4473  HG  SER   289      17.674   9.400 -13.348  1.00  0.00           H  
ATOM   4474  C   SER   289      15.514   7.329 -12.407  1.00  0.00           C  
ATOM   4475  O   SER   289      14.774   6.734 -13.170  1.00  0.00           O  
ATOM   4476  N   LYS   290      16.434   6.717 -11.634  1.00  0.00           N  
ATOM   4477  H   LYS   290      16.800   7.262 -10.867  1.00  0.00           H  
ATOM   4478  CA  LYS   290      16.604   5.272 -11.655  1.00  0.00           C  
ATOM   4479  HA  LYS   290      15.623   4.829 -11.830  1.00  0.00           H  
ATOM   4480  CB  LYS   290      17.523   4.907 -12.824  1.00  0.00           C  
ATOM   4481  HB2 LYS   290      17.666   3.829 -12.743  1.00  0.00           H  
ATOM   4482  HB3 LYS   290      17.162   5.060 -13.841  1.00  0.00           H  
ATOM   4483  CG  LYS   290      18.927   5.573 -12.784  1.00  0.00           C  
ATOM   4484  HG2 LYS   290      18.799   6.655 -12.808  1.00  0.00           H  
ATOM   4485  HG3 LYS   290      19.443   5.325 -11.856  1.00  0.00           H  
ATOM   4486  CD  LYS   290      19.709   5.101 -13.963  1.00  0.00           C  
ATOM   4487  HD2 LYS   290      20.761   5.365 -13.845  1.00  0.00           H  
ATOM   4488  HD3 LYS   290      19.823   4.019 -13.908  1.00  0.00           H  
ATOM   4489  CE  LYS   290      19.207   5.435 -15.385  1.00  0.00           C  
ATOM   4490  HE2 LYS   290      19.977   5.029 -16.041  1.00  0.00           H  
ATOM   4491  HE3 LYS   290      18.337   4.810 -15.586  1.00  0.00           H  
ATOM   4492  NZ  LYS   290      19.036   6.899 -15.667  1.00  0.00           N  
ATOM   4493  HZ1 LYS   290      18.221   7.223 -15.166  1.00  0.00           H  
ATOM   4494  HZ2 LYS   290      19.753   7.517 -15.316  1.00  0.00           H  
ATOM   4495  HZ3 LYS   290      18.875   7.052 -16.652  1.00  0.00           H  
ATOM   4496  C   LYS   290      17.083   4.767 -10.264  1.00  0.00           C  
ATOM   4497  O   LYS   290      17.632   5.559  -9.476  1.00  0.00           O  
ATOM   4498  N   ALA   291      16.749   3.521  -9.933  1.00  0.00           N  
ATOM   4499  H   ALA   291      16.116   3.123 -10.611  1.00  0.00           H  
ATOM   4500  CA  ALA   291      17.175   2.913  -8.673  1.00  0.00           C  
ATOM   4501  HA  ALA   291      16.605   3.340  -7.847  1.00  0.00           H  
ATOM   4502  CB  ALA   291      16.840   1.424  -8.692  1.00  0.00           C  
ATOM   4503  HB1 ALA   291      15.766   1.287  -8.569  1.00  0.00           H  
ATOM   4504  HB2 ALA   291      17.120   0.952  -9.634  1.00  0.00           H  
ATOM   4505  HB3 ALA   291      17.348   0.896  -7.885  1.00  0.00           H  
ATOM   4506  C   ALA   291      18.673   3.006  -8.237  1.00  0.00           C  
ATOM   4507  O   ALA   291      19.536   2.972  -9.128  1.00  0.00           O  
ATOM   4508  N   PRO   292      19.009   3.246  -6.900  1.00  0.00           N  
ATOM   4509  CD  PRO   292      20.396   3.210  -6.346  1.00  0.00           C  
ATOM   4510  HD2 PRO   292      20.951   4.046  -6.771  1.00  0.00           H  
ATOM   4511  HD3 PRO   292      20.888   2.248  -6.491  1.00  0.00           H  
ATOM   4512  CG  PRO   292      20.266   3.558  -4.887  1.00  0.00           C  
ATOM   4513  HG2 PRO   292      20.119   4.611  -4.650  1.00  0.00           H  
ATOM   4514  HG3 PRO   292      21.113   3.252  -4.273  1.00  0.00           H  
ATOM   4515  CB  PRO   292      18.984   2.859  -4.659  1.00  0.00           C  
ATOM   4516  HB2 PRO   292      18.505   3.124  -3.716  1.00  0.00           H  
ATOM   4517  HB3 PRO   292      19.052   1.771  -4.656  1.00  0.00           H  
ATOM   4518  CA  PRO   292      18.087   3.256  -5.788  1.00  0.00           C  
ATOM   4519  HA  PRO   292      17.467   2.365  -5.892  1.00  0.00           H  
ATOM   4520  C   PRO   292      17.268   4.482  -5.509  1.00  0.00           C  
ATOM   4521  O   PRO   292      16.575   4.512  -4.514  1.00  0.00           O  
ATOM   4522  N   TYR   293      17.441   5.563  -6.277  1.00  0.00           N  
ATOM   4523  H   TYR   293      18.160   5.404  -6.968  1.00  0.00           H  
ATOM   4524  CA  TYR   293      16.616   6.793  -6.175  1.00  0.00           C  
ATOM   4525  HA  TYR   293      16.721   7.190  -7.185  1.00  0.00           H  
ATOM   4526  CB  TYR   293      15.120   6.530  -6.096  1.00  0.00           C  
ATOM   4527  HB2 TYR   293      14.911   6.240  -5.067  1.00  0.00           H  
ATOM   4528  HB3 TYR   293      14.622   7.492  -6.218  1.00  0.00           H  
ATOM   4529  CG  TYR   293      14.439   5.534  -7.005  1.00  0.00           C  
ATOM   4530  CD1 TYR   293      14.126   5.765  -8.333  1.00  0.00           C  
ATOM   4531  HD1 TYR   293      14.468   6.635  -8.874  1.00  0.00           H  
ATOM   4532  CE1 TYR   293      13.393   4.883  -9.161  1.00  0.00           C  
ATOM   4533  HE1 TYR   293      13.184   5.198 -10.172  1.00  0.00           H  
ATOM   4534  CZ  TYR   293      12.955   3.674  -8.589  1.00  0.00           C  
ATOM   4535  OH  TYR   293      12.461   2.727  -9.322  1.00  0.00           O  
ATOM   4536  HH  TYR   293      12.748   1.888  -8.953  1.00  0.00           H  
ATOM   4537  CE2 TYR   293      13.303   3.386  -7.196  1.00  0.00           C  
ATOM   4538  HE2 TYR   293      13.065   2.428  -6.757  1.00  0.00           H  
ATOM   4539  CD2 TYR   293      14.065   4.305  -6.471  1.00  0.00           C  
ATOM   4540  HD2 TYR   293      14.305   3.982  -5.469  1.00  0.00           H  
ATOM   4541  C   TYR   293      16.975   7.781  -5.055  1.00  0.00           C  
ATOM   4542  O   TYR   293      16.350   8.738  -4.875  1.00  0.00           O  
ATOM   4543  N   CYX   294      18.082   7.584  -4.382  1.00  0.00           N  
ATOM   4544  H   CYX   294      18.572   6.745  -4.660  1.00  0.00           H  
ATOM   4545  CA  CYX   294      18.525   8.268  -3.121  1.00  0.00           C  
ATOM   4546  HA  CYX   294      17.637   8.455  -2.516  1.00  0.00           H  
ATOM   4547  CB  CYX   294      19.427   7.371  -2.341  1.00  0.00           C  
ATOM   4548  HB2 CYX   294      20.393   7.269  -2.836  1.00  0.00           H  
ATOM   4549  HB3 CYX   294      19.483   7.913  -1.397  1.00  0.00           H  
ATOM   4550  SG  CYX   294      18.856   5.691  -1.995  1.00  0.00           S  
ATOM   4551  C   CYX   294      19.145   9.651  -3.421  1.00  0.00           C  
ATOM   4552  O   CYX   294      20.323   9.852  -3.697  1.00  0.00           O  
ATOM   4553  N   ASN   295      18.306  10.696  -3.326  1.00  0.00           N  
ATOM   4554  H   ASN   295      17.438  10.470  -2.863  1.00  0.00           H  
ATOM   4555  CA  ASN   295      18.457  12.030  -3.927  1.00  0.00           C  
ATOM   4556  HA  ASN   295      18.382  11.879  -5.004  1.00  0.00           H  
ATOM   4557  CB  ASN   295      17.236  12.930  -3.625  1.00  0.00           C  
ATOM   4558  HB2 ASN   295      16.379  12.538  -4.173  1.00  0.00           H  
ATOM   4559  HB3 ASN   295      17.047  12.854  -2.554  1.00  0.00           H  
ATOM   4560  CG  ASN   295      17.496  14.397  -4.026  1.00  0.00           C  
ATOM   4561  OD1 ASN   295      17.192  15.337  -3.244  1.00  0.00           O  
ATOM   4562  ND2 ASN   295      17.997  14.632  -5.171  1.00  0.00           N  
ATOM   4563 HD21 ASN   295      18.012  15.606  -5.438  1.00  0.00           H  
ATOM   4564 HD22 ASN   295      18.014  13.955  -5.921  1.00  0.00           H  
ATOM   4565  C   ASN   295      19.845  12.741  -3.632  1.00  0.00           C  
ATOM   4566  O   ASN   295      20.224  12.972  -2.463  1.00  0.00           O  
ATOM   4567  N   ASN   296      20.520  13.156  -4.675  1.00  0.00           N  
ATOM   4568  H   ASN   296      20.269  12.892  -5.617  1.00  0.00           H  
ATOM   4569  CA  ASN   296      21.658  14.062  -4.686  1.00  0.00           C  
ATOM   4570  HA  ASN   296      21.728  14.665  -3.780  1.00  0.00           H  
ATOM   4571  CB  ASN   296      22.899  13.191  -4.843  1.00  0.00           C  
ATOM   4572  HB2 ASN   296      22.828  12.446  -4.050  1.00  0.00           H  
ATOM   4573  HB3 ASN   296      22.812  12.567  -5.733  1.00  0.00           H  
ATOM   4574  CG  ASN   296      24.167  13.922  -4.764  1.00  0.00           C  
ATOM   4575  OD1 ASN   296      24.897  14.034  -5.736  1.00  0.00           O  
ATOM   4576  ND2 ASN   296      24.565  14.531  -3.657  1.00  0.00           N  
ATOM   4577 HD21 ASN   296      25.385  15.120  -3.656  1.00  0.00           H  
ATOM   4578 HD22 ASN   296      24.104  14.380  -2.771  1.00  0.00           H  
ATOM   4579  C   ASN   296      21.586  15.099  -5.896  1.00  0.00           C  
ATOM   4580  O   ASN   296      22.401  15.967  -6.017  1.00  0.00           O  
ATOM   4581  N   LYS   297      20.787  14.846  -6.991  1.00  0.00           N  
ATOM   4582  H   LYS   297      20.037  14.174  -6.915  1.00  0.00           H  
ATOM   4583  CA  LYS   297      20.832  15.584  -8.322  1.00  0.00           C  
ATOM   4584  HA  LYS   297      21.389  16.516  -8.226  1.00  0.00           H  
ATOM   4585  CB  LYS   297      21.693  14.882  -9.354  1.00  0.00           C  
ATOM   4586  HB2 LYS   297      21.545  13.803  -9.294  1.00  0.00           H  
ATOM   4587  HB3 LYS   297      21.311  15.295 -10.287  1.00  0.00           H  
ATOM   4588  CG  LYS   297      23.212  15.157  -9.150  1.00  0.00           C  
ATOM   4589  HG2 LYS   297      23.308  16.241  -9.223  1.00  0.00           H  
ATOM   4590  HG3 LYS   297      23.598  14.766  -8.209  1.00  0.00           H  
ATOM   4591  CD  LYS   297      24.026  14.464 -10.269  1.00  0.00           C  
ATOM   4592  HD2 LYS   297      25.088  14.613 -10.070  1.00  0.00           H  
ATOM   4593  HD3 LYS   297      23.812  13.396 -10.215  1.00  0.00           H  
ATOM   4594  CE  LYS   297      23.679  15.079 -11.641  1.00  0.00           C  
ATOM   4595  HE2 LYS   297      22.599  14.992 -11.765  1.00  0.00           H  
ATOM   4596  HE3 LYS   297      23.891  16.147 -11.691  1.00  0.00           H  
ATOM   4597  NZ  LYS   297      24.599  14.491 -12.651  1.00  0.00           N  
ATOM   4598  HZ1 LYS   297      24.283  13.534 -12.714  1.00  0.00           H  
ATOM   4599  HZ2 LYS   297      24.513  15.032 -13.500  1.00  0.00           H  
ATOM   4600  HZ3 LYS   297      25.540  14.568 -12.292  1.00  0.00           H  
ATOM   4601  C   LYS   297      19.460  16.099  -8.762  1.00  0.00           C  
ATOM   4602  O   LYS   297      19.400  17.136  -9.516  1.00  0.00           O  
ATOM   4603  N   GLY   298      18.417  15.406  -8.409  1.00  0.00           N  
ATOM   4604  H   GLY   298      18.587  14.471  -8.065  1.00  0.00           H  
ATOM   4605  CA  GLY   298      17.057  15.769  -8.654  1.00  0.00           C  
ATOM   4606  HA2 GLY   298      16.967  15.463  -9.696  1.00  0.00           H  
ATOM   4607  HA3 GLY   298      16.458  15.096  -8.041  1.00  0.00           H  
ATOM   4608  C   GLY   298      16.624  17.237  -8.540  1.00  0.00           C  
ATOM   4609  O   GLY   298      17.142  17.899  -7.673  1.00  0.00           O  
ATOM   4610  N   LYS   299      15.685  17.703  -9.371  1.00  0.00           N  
ATOM   4611  H   LYS   299      15.305  17.077 -10.066  1.00  0.00           H  
ATOM   4612  CA  LYS   299      15.059  19.065  -9.385  1.00  0.00           C  
ATOM   4613  HA  LYS   299      15.792  19.814  -9.683  1.00  0.00           H  
ATOM   4614  CB  LYS   299      13.912  19.105 -10.423  1.00  0.00           C  
ATOM   4615  HB2 LYS   299      14.363  19.018 -11.411  1.00  0.00           H  
ATOM   4616  HB3 LYS   299      13.362  18.170 -10.313  1.00  0.00           H  
ATOM   4617  CG  LYS   299      12.870  20.277 -10.443  1.00  0.00           C  
ATOM   4618  HG2 LYS   299      12.005  19.945 -11.017  1.00  0.00           H  
ATOM   4619  HG3 LYS   299      12.497  20.505  -9.444  1.00  0.00           H  
ATOM   4620  CD  LYS   299      13.465  21.513 -11.097  1.00  0.00           C  
ATOM   4621  HD2 LYS   299      14.172  21.946 -10.390  1.00  0.00           H  
ATOM   4622  HD3 LYS   299      13.935  21.156 -12.014  1.00  0.00           H  
ATOM   4623  CE  LYS   299      12.393  22.509 -11.482  1.00  0.00           C  
ATOM   4624  HE2 LYS   299      11.738  21.962 -12.160  1.00  0.00           H  
ATOM   4625  HE3 LYS   299      11.823  22.829 -10.609  1.00  0.00           H  
ATOM   4626  NZ  LYS   299      13.093  23.647 -12.150  1.00  0.00           N  
ATOM   4627  HZ1 LYS   299      13.798  23.298 -12.784  1.00  0.00           H  
ATOM   4628  HZ2 LYS   299      12.415  24.238 -12.610  1.00  0.00           H  
ATOM   4629  HZ3 LYS   299      13.557  24.228 -11.467  1.00  0.00           H  
ATOM   4630  C   LYS   299      14.488  19.486  -8.042  1.00  0.00           C  
ATOM   4631  O   LYS   299      13.661  18.840  -7.407  1.00  0.00           O  
ATOM   4632  N   ILE   300      14.794  20.706  -7.584  1.00  0.00           N  
ATOM   4633  H   ILE   300      15.652  21.056  -7.986  1.00  0.00           H  
ATOM   4634  CA  ILE   300      14.163  21.373  -6.457  1.00  0.00           C  
ATOM   4635  HA  ILE   300      13.256  20.797  -6.272  1.00  0.00           H  
ATOM   4636  CB  ILE   300      15.090  21.110  -5.164  1.00  0.00           C  
ATOM   4637  HB  ILE   300      15.094  20.061  -4.869  1.00  0.00           H  
ATOM   4638  CG2 ILE   300      16.607  21.353  -5.517  1.00  0.00           C  
ATOM   4639 HG21 ILE   300      16.966  20.535  -6.141  1.00  0.00           H  
ATOM   4640 HG22 ILE   300      16.866  22.298  -5.995  1.00  0.00           H  
ATOM   4641 HG23 ILE   300      17.212  21.220  -4.620  1.00  0.00           H  
ATOM   4642  CG1 ILE   300      14.778  21.933  -3.901  1.00  0.00           C  
ATOM   4643 HG12 ILE   300      15.569  21.847  -3.156  1.00  0.00           H  
ATOM   4644 HG13 ILE   300      14.689  22.962  -4.251  1.00  0.00           H  
ATOM   4645  CD1 ILE   300      13.539  21.426  -3.149  1.00  0.00           C  
ATOM   4646 HD11 ILE   300      13.399  21.978  -2.219  1.00  0.00           H  
ATOM   4647 HD12 ILE   300      12.664  21.582  -3.780  1.00  0.00           H  
ATOM   4648 HD13 ILE   300      13.663  20.384  -2.853  1.00  0.00           H  
ATOM   4649  C   ILE   300      13.841  22.851  -6.672  1.00  0.00           C  
ATOM   4650  O   ILE   300      12.794  23.204  -6.067  1.00  0.00           O  
ATOM   4651  N   ILE   301      14.483  23.536  -7.614  1.00  0.00           N  
ATOM   4652  H   ILE   301      15.100  23.097  -8.282  1.00  0.00           H  
ATOM   4653  CA  ILE   301      14.051  24.903  -8.002  1.00  0.00           C  
ATOM   4654  HA  ILE   301      13.044  25.093  -7.632  1.00  0.00           H  
ATOM   4655  CB  ILE   301      14.925  25.921  -7.260  1.00  0.00           C  
ATOM   4656  HB  ILE   301      14.762  25.766  -6.194  1.00  0.00           H  
ATOM   4657  CG2 ILE   301      16.413  25.755  -7.534  1.00  0.00           C  
ATOM   4658 HG21 ILE   301      16.785  25.671  -8.556  1.00  0.00           H  
ATOM   4659 HG22 ILE   301      16.975  26.622  -7.187  1.00  0.00           H  
ATOM   4660 HG23 ILE   301      16.765  24.828  -7.082  1.00  0.00           H  
ATOM   4661  CG1 ILE   301      14.570  27.444  -7.656  1.00  0.00           C  
ATOM   4662 HG12 ILE   301      15.270  28.085  -7.121  1.00  0.00           H  
ATOM   4663 HG13 ILE   301      14.837  27.439  -8.713  1.00  0.00           H  
ATOM   4664  CD1 ILE   301      13.075  27.789  -7.426  1.00  0.00           C  
ATOM   4665 HD11 ILE   301      12.842  28.854  -7.449  1.00  0.00           H  
ATOM   4666 HD12 ILE   301      12.400  27.239  -8.081  1.00  0.00           H  
ATOM   4667 HD13 ILE   301      12.854  27.444  -6.416  1.00  0.00           H  
ATOM   4668  C   ILE   301      14.046  25.082  -9.525  1.00  0.00           C  
ATOM   4669  O   ILE   301      13.029  25.605 -10.150  1.00  0.00           O  
ATOM   4670  OXT ILE   301      14.939  24.630 -10.182  1.00  0.00           O  
TER    4671      ILE   301 
ATOM   4671  C12  OL   302      17.716 -55.507 -27.484  1.00  0.00           C  
ATOM   4672  H2R  OL   302      17.449 -54.478 -27.731  1.00  0.00           H  
ATOM   4673  H2S  OL   302      18.472 -55.784 -28.222  1.00  0.00           H  
ATOM   4674  C13  OL   302      16.434 -56.330 -27.542  1.00  0.00           C  
ATOM   4675  H3R  OL   302      15.747 -56.086 -26.729  1.00  0.00           H  
ATOM   4676  H3S  OL   302      16.698 -57.388 -27.482  1.00  0.00           H  
ATOM   4677  C14  OL   302      15.646 -56.133 -28.835  1.00  0.00           C  
ATOM   4678  H4R  OL   302      14.786 -56.806 -28.824  1.00  0.00           H  
ATOM   4679  H4S  OL   302      15.110 -55.193 -28.978  1.00  0.00           H  
ATOM   4680  C15  OL   302      16.568 -56.318 -30.141  1.00  0.00           C  
ATOM   4681  H5R  OL   302      17.157 -57.230 -30.022  1.00  0.00           H  
ATOM   4682  H5S  OL   302      17.280 -55.497 -30.243  1.00  0.00           H  
ATOM   4683  C16  OL   302      15.747 -56.535 -31.348  1.00  0.00           C  
ATOM   4684  H6R  OL   302      15.252 -57.497 -31.203  1.00  0.00           H  
ATOM   4685  H6S  OL   302      15.004 -55.736 -31.397  1.00  0.00           H  
ATOM   4686  C17  OL   302      16.595 -56.390 -32.679  1.00  0.00           C  
ATOM   4687  H7R  OL   302      17.099 -55.424 -32.751  1.00  0.00           H  
ATOM   4688  H7S  OL   302      17.375 -57.147 -32.577  1.00  0.00           H  
ATOM   4689  C18  OL   302      15.836 -56.721 -33.895  1.00  0.00           C  
ATOM   4690  H8R  OL   302      15.063 -57.459 -33.672  1.00  0.00           H  
ATOM   4691  H8S  OL   302      15.186 -55.877 -34.135  1.00  0.00           H  
ATOM   4692  C19  OL   302      16.668 -57.131 -35.124  1.00  0.00           C  
ATOM   4693  H9R  OL   302      17.435 -57.866 -34.894  1.00  0.00           H  
ATOM   4694 C110  OL   302      16.484 -56.544 -36.335  1.00  0.00           C  
ATOM   4695 H10R  OL   302      17.102 -56.747 -37.206  1.00  0.00           H  
ATOM   4696 C111  OL   302      15.355 -55.551 -36.702  1.00  0.00           C  
ATOM   4697 H11R  OL   302      14.546 -55.499 -35.971  1.00  0.00           H  
ATOM   4698 H11S  OL   302      15.850 -54.581 -36.787  1.00  0.00           H  
ATOM   4699 C112  OL   302      14.848 -55.983 -38.018  1.00  0.00           C  
ATOM   4700 H12R  OL   302      15.743 -55.939 -38.642  1.00  0.00           H  
ATOM   4701 H12S  OL   302      14.426 -56.987 -37.938  1.00  0.00           H  
ATOM   4702 C113  OL   302      13.823 -54.914 -38.505  1.00  0.00           C  
ATOM   4703 H13R  OL   302      14.489 -54.054 -38.404  1.00  0.00           H  
ATOM   4704 H13S  OL   302      13.681 -55.020 -39.583  1.00  0.00           H  
ATOM   4705 C114  OL   302      12.507 -54.931 -37.743  1.00  0.00           C  
ATOM   4706 H14R  OL   302      12.085 -55.937 -37.790  1.00  0.00           H  
ATOM   4707 H14S  OL   302      12.727 -54.883 -36.675  1.00  0.00           H  
ATOM   4708 C115  OL   302      11.537 -53.780 -38.066  1.00  0.00           C  
ATOM   4709 H15R  OL   302      11.319 -53.890 -39.130  1.00  0.00           H  
ATOM   4710 H15S  OL   302      11.940 -52.774 -37.932  1.00  0.00           H  
ATOM   4711 C116  OL   302      10.254 -53.986 -37.166  1.00  0.00           C  
ATOM   4712 H16R  OL   302       9.843 -54.991 -37.281  1.00  0.00           H  
ATOM   4713 H16S  OL   302      10.621 -53.886 -36.142  1.00  0.00           H  
ATOM   4714 C117  OL   302       9.193 -52.907 -37.486  1.00  0.00           C  
ATOM   4715 H17R  OL   302       9.620 -51.914 -37.640  1.00  0.00           H  
ATOM   4716 H17S  OL   302       8.488 -52.818 -36.657  1.00  0.00           H  
ATOM   4717 C118  OL   302       8.441 -53.172 -38.776  1.00  0.00           C  
ATOM   4718 H18R  OL   302       7.486 -52.644 -38.727  1.00  0.00           H  
ATOM   4719 H18S  OL   302       8.881 -52.778 -39.694  1.00  0.00           H  
ATOM   4720 H18T  OL   302       8.286 -54.222 -39.035  1.00  0.00           H  
ATOM   4721  C11 PGR   303      18.333 -55.488 -26.086  1.00  0.00           C  
ATOM   4722  O12 PGR   303      17.866 -56.170 -25.202  1.00  0.00           O  
ATOM   4723  O11 PGR   303      19.353 -54.616 -25.904  1.00  0.00           O  
ATOM   4724  C1  PGR   303      19.967 -54.644 -24.579  1.00  0.00           C  
ATOM   4725  HR  PGR   303      20.731 -53.867 -24.494  1.00  0.00           H  
ATOM   4726  HS  PGR   303      19.197 -54.418 -23.836  1.00  0.00           H  
ATOM   4727  C2  PGR   303      20.705 -56.028 -24.203  1.00  0.00           C  
ATOM   4728  HX  PGR   303      20.019 -56.847 -24.430  1.00  0.00           H  
ATOM   4729  C3  PGR   303      21.055 -56.173 -22.739  1.00  0.00           C  
ATOM   4730  HA  PGR   303      20.178 -56.589 -22.237  1.00  0.00           H  
ATOM   4731  HB  PGR   303      21.850 -56.878 -22.484  1.00  0.00           H  
ATOM   4732  O31 PGR   303      21.442 -54.982 -22.110  1.00  0.00           O  
ATOM   4733  P31 PGR   303      21.405 -54.705 -20.534  1.00  0.00           P  
ATOM   4734  O32 PGR   303      21.599 -53.084 -20.505  1.00  0.00           O  
ATOM   4735  C31 PGR   303      22.828 -52.418 -20.629  1.00  0.00           C  
ATOM   4736  H1A PGR   303      22.588 -51.359 -20.759  1.00  0.00           H  
ATOM   4737  H1B PGR   303      23.460 -52.576 -19.751  1.00  0.00           H  
ATOM   4738  C32 PGR   303      23.719 -52.930 -21.813  1.00  0.00           C  
ATOM   4739  H2A PGR   303      23.980 -53.960 -21.556  1.00  0.00           H  
ATOM   4740  O35 PGR   303      23.098 -52.767 -23.058  1.00  0.00           O  
ATOM   4741 HO5A PGR   303      22.419 -53.460 -22.967  1.00  0.00           H  
ATOM   4742  C33 PGR   303      25.105 -52.229 -21.844  1.00  0.00           C  
ATOM   4743  H3A PGR   303      25.699 -52.495 -20.965  1.00  0.00           H  
ATOM   4744  H3B PGR   303      25.717 -52.604 -22.668  1.00  0.00           H  
ATOM   4745  O33 PGR   303      20.026 -54.932 -20.039  1.00  0.00           O  
ATOM   4746  O34 PGR   303      22.482 -55.310 -19.820  1.00  0.00           O  
ATOM   4747  O21 PGR   303      21.977 -56.097 -24.878  1.00  0.00           O  
ATOM   4748  C21 PGR   303      22.039 -56.382 -26.182  1.00  0.00           C  
ATOM   4749  O22 PGR   303      21.055 -56.627 -26.857  1.00  0.00           O  
ATOM   4750  O36 PGR   303      25.136 -50.805 -21.839  1.00  0.00           O  
ATOM   4751 HO6A PGR   303      26.075 -50.549 -21.865  1.00  0.00           H  
ATOM   4752  C12  OL   304      23.484 -56.438 -26.624  1.00  0.00           C  
ATOM   4753  H2R  OL   304      23.984 -57.178 -25.996  1.00  0.00           H  
ATOM   4754  H2S  OL   304      23.923 -55.478 -26.343  1.00  0.00           H  
ATOM   4755  C13  OL   304      23.742 -56.983 -28.015  1.00  0.00           C  
ATOM   4756  H3R  OL   304      23.008 -56.616 -28.735  1.00  0.00           H  
ATOM   4757  H3S  OL   304      23.477 -58.042 -28.034  1.00  0.00           H  
ATOM   4758  C14  OL   304      25.167 -56.727 -28.502  1.00  0.00           C  
ATOM   4759  H4R  OL   304      25.948 -57.216 -27.917  1.00  0.00           H  
ATOM   4760  H4S  OL   304      25.415 -55.668 -28.402  1.00  0.00           H  
ATOM   4761  C15  OL   304      25.272 -57.120 -30.008  1.00  0.00           C  
ATOM   4762  H5R  OL   304      24.552 -56.604 -30.646  1.00  0.00           H  
ATOM   4763  H5S  OL   304      24.966 -58.166 -29.938  1.00  0.00           H  
ATOM   4764  C16  OL   304      26.656 -56.892 -30.664  1.00  0.00           C  
ATOM   4765  H6R  OL   304      27.337 -57.614 -30.209  1.00  0.00           H  
ATOM   4766  H6S  OL   304      27.008 -55.899 -30.378  1.00  0.00           H  
ATOM   4767  C17  OL   304      26.494 -57.089 -32.201  1.00  0.00           C  
ATOM   4768  H7R  OL   304      25.727 -56.419 -32.594  1.00  0.00           H  
ATOM   4769  H7S  OL   304      25.991 -58.018 -32.481  1.00  0.00           H  
ATOM   4770  C18  OL   304      27.868 -56.824 -32.908  1.00  0.00           C  
ATOM   4771  H8R  OL   304      27.722 -56.962 -33.981  1.00  0.00           H  
ATOM   4772  H8S  OL   304      28.561 -57.573 -32.518  1.00  0.00           H  
ATOM   4773  C19  OL   304      28.364 -55.452 -32.650  1.00  0.00           C  
ATOM   4774  H9R  OL   304      27.787 -54.953 -31.876  1.00  0.00           H  
ATOM   4775 C110  OL   304      29.585 -54.956 -32.994  1.00  0.00           C  
ATOM   4776 H10R  OL   304      29.855 -54.005 -32.543  1.00  0.00           H  
ATOM   4777 C111  OL   304      30.496 -55.412 -34.085  1.00  0.00           C  
ATOM   4778 H11R  OL   304      29.942 -55.575 -35.011  1.00  0.00           H  
ATOM   4779 H11S  OL   304      30.943 -56.339 -33.721  1.00  0.00           H  
ATOM   4780 C112  OL   304      31.742 -54.539 -34.347  1.00  0.00           C  
ATOM   4781 H12R  OL   304      31.259 -53.574 -34.513  1.00  0.00           H  
ATOM   4782 H12S  OL   304      32.339 -54.878 -35.197  1.00  0.00           H  
ATOM   4783 C113  OL   304      32.832 -54.421 -33.261  1.00  0.00           C  
ATOM   4784 H13R  OL   304      33.737 -53.971 -33.673  1.00  0.00           H  
ATOM   4785 H13S  OL   304      33.049 -55.429 -32.904  1.00  0.00           H  
ATOM   4786 C114  OL   304      32.594 -53.559 -32.017  1.00  0.00           C  
ATOM   4787 H14R  OL   304      31.667 -53.841 -31.511  1.00  0.00           H  
ATOM   4788 H14S  OL   304      32.375 -52.532 -32.317  1.00  0.00           H  
ATOM   4789 C115  OL   304      33.830 -53.427 -31.005  1.00  0.00           C  
ATOM   4790 H15R  OL   304      34.626 -52.869 -31.503  1.00  0.00           H  
ATOM   4791 H15S  OL   304      34.070 -54.466 -30.771  1.00  0.00           H  
ATOM   4792 C116  OL   304      33.464 -52.775 -29.617  1.00  0.00           C  
ATOM   4793 H16R  OL   304      32.859 -53.510 -29.082  1.00  0.00           H  
ATOM   4794 H16S  OL   304      32.842 -51.896 -29.801  1.00  0.00           H  
ATOM   4795 C117  OL   304      34.691 -52.605 -28.754  1.00  0.00           C  
ATOM   4796 H17R  OL   304      34.441 -51.796 -28.065  1.00  0.00           H  
ATOM   4797 H17S  OL   304      35.486 -52.099 -29.305  1.00  0.00           H  
ATOM   4798 C118  OL   304      35.198 -53.837 -28.052  1.00  0.00           C  
ATOM   4799 H18R  OL   304      35.893 -53.526 -27.270  1.00  0.00           H  
ATOM   4800 H18S  OL   304      35.707 -54.448 -28.800  1.00  0.00           H  
ATOM   4801 H18T  OL   304      34.388 -54.400 -27.584  1.00  0.00           H  
TER    4802       OL   304 
ATOM   4802  C12  OL   305      -3.789 -47.720 -26.228  1.00  0.00           C  
ATOM   4803  H2R  OL   305      -3.754 -48.749 -25.863  1.00  0.00           H  
ATOM   4804  H2S  OL   305      -4.712 -47.747 -26.810  1.00  0.00           H  
ATOM   4805  C13  OL   305      -2.576 -47.523 -27.025  1.00  0.00           C  
ATOM   4806  H3R  OL   305      -1.678 -47.749 -26.447  1.00  0.00           H  
ATOM   4807  H3S  OL   305      -2.532 -46.463 -27.284  1.00  0.00           H  
ATOM   4808  C14  OL   305      -2.516 -48.348 -28.306  1.00  0.00           C  
ATOM   4809  H4R  OL   305      -2.312 -49.371 -27.982  1.00  0.00           H  
ATOM   4810  H4S  OL   305      -3.499 -48.307 -28.778  1.00  0.00           H  
ATOM   4811  C15  OL   305      -1.367 -48.035 -29.270  1.00  0.00           C  
ATOM   4812  H5R  OL   305      -0.947 -49.008 -29.533  1.00  0.00           H  
ATOM   4813  H5S  OL   305      -0.531 -47.622 -28.702  1.00  0.00           H  
ATOM   4814  C16  OL   305      -1.629 -47.196 -30.576  1.00  0.00           C  
ATOM   4815  H6R  OL   305      -2.155 -46.328 -30.174  1.00  0.00           H  
ATOM   4816  H6S  OL   305      -0.652 -46.904 -30.966  1.00  0.00           H  
ATOM   4817  C17  OL   305      -2.486 -47.928 -31.680  1.00  0.00           C  
ATOM   4818  H7R  OL   305      -2.109 -48.909 -31.978  1.00  0.00           H  
ATOM   4819  H7S  OL   305      -3.463 -48.062 -31.210  1.00  0.00           H  
ATOM   4820  C18  OL   305      -2.820 -47.163 -32.980  1.00  0.00           C  
ATOM   4821  H8R  OL   305      -3.556 -46.369 -32.835  1.00  0.00           H  
ATOM   4822  H8S  OL   305      -1.846 -46.732 -33.222  1.00  0.00           H  
ATOM   4823  C19  OL   305      -3.483 -48.155 -33.887  1.00  0.00           C  
ATOM   4824  H9R  OL   305      -4.087 -48.907 -33.387  1.00  0.00           H  
ATOM   4825 C110  OL   305      -3.374 -48.106 -35.179  1.00  0.00           C  
ATOM   4826 H10R  OL   305      -3.925 -48.864 -35.729  1.00  0.00           H  
ATOM   4827 C111  OL   305      -2.796 -46.964 -36.009  1.00  0.00           C  
ATOM   4828 H11R  OL   305      -2.632 -46.051 -35.433  1.00  0.00           H  
ATOM   4829 H11S  OL   305      -1.805 -47.244 -36.373  1.00  0.00           H  
ATOM   4830 C112  OL   305      -3.692 -46.706 -37.203  1.00  0.00           C  
ATOM   4831 H12R  OL   305      -3.033 -46.159 -37.881  1.00  0.00           H  
ATOM   4832 H12S  OL   305      -4.051 -47.665 -37.581  1.00  0.00           H  
ATOM   4833 C113  OL   305      -4.817 -45.727 -36.860  1.00  0.00           C  
ATOM   4834 H13R  OL   305      -5.377 -46.118 -36.008  1.00  0.00           H  
ATOM   4835 H13S  OL   305      -4.486 -44.730 -36.562  1.00  0.00           H  
ATOM   4836 C114  OL   305      -5.724 -45.426 -38.066  1.00  0.00           C  
ATOM   4837 H14R  OL   305      -6.518 -44.815 -37.631  1.00  0.00           H  
ATOM   4838 H14S  OL   305      -5.222 -44.849 -38.845  1.00  0.00           H  
ATOM   4839 C115  OL   305      -6.380 -46.715 -38.472  1.00  0.00           C  
ATOM   4840 H15R  OL   305      -6.855 -47.037 -37.543  1.00  0.00           H  
ATOM   4841 H15S  OL   305      -5.733 -47.510 -38.849  1.00  0.00           H  
ATOM   4842 C116  OL   305      -7.426 -46.536 -39.502  1.00  0.00           C  
ATOM   4843 H16R  OL   305      -6.951 -46.016 -40.337  1.00  0.00           H  
ATOM   4844 H16S  OL   305      -7.905 -47.445 -39.872  1.00  0.00           H  
ATOM   4845 C117  OL   305      -8.675 -45.836 -38.852  1.00  0.00           C  
ATOM   4846 H17R  OL   305      -8.329 -44.893 -38.425  1.00  0.00           H  
ATOM   4847 H17S  OL   305      -9.004 -46.461 -38.019  1.00  0.00           H  
ATOM   4848 C118  OL   305      -9.724 -45.668 -39.951  1.00  0.00           C  
ATOM   4849 H18R  OL   305      -9.881 -46.595 -40.506  1.00  0.00           H  
ATOM   4850 H18S  OL   305     -10.685 -45.355 -39.536  1.00  0.00           H  
ATOM   4851 H18T  OL   305      -9.407 -44.962 -40.721  1.00  0.00           H  
ATOM   4852  C11 PGR   306      -3.769 -46.746 -25.151  1.00  0.00           C  
ATOM   4853  O12 PGR   306      -4.468 -45.750 -25.141  1.00  0.00           O  
ATOM   4854  O11 PGR   306      -2.938 -47.072 -24.069  1.00  0.00           O  
ATOM   4855  C1  PGR   306      -2.678 -46.089 -22.980  1.00  0.00           C  
ATOM   4856  HR  PGR   306      -1.663 -46.318 -22.645  1.00  0.00           H  
ATOM   4857  HS  PGR   306      -2.849 -45.109 -23.432  1.00  0.00           H  
ATOM   4858  C2  PGR   306      -3.576 -46.330 -21.787  1.00  0.00           C  
ATOM   4859  HX  PGR   306      -3.309 -45.562 -21.057  1.00  0.00           H  
ATOM   4860  C3  PGR   306      -3.406 -47.730 -21.181  1.00  0.00           C  
ATOM   4861  HA  PGR   306      -3.982 -48.425 -21.798  1.00  0.00           H  
ATOM   4862  HB  PGR   306      -2.357 -48.034 -21.151  1.00  0.00           H  
ATOM   4863  O31 PGR   306      -3.887 -47.848 -19.829  1.00  0.00           O  
ATOM   4864  P31 PGR   306      -3.116 -47.094 -18.570  1.00  0.00           P  
ATOM   4865  O32 PGR   306      -3.729 -45.626 -18.432  1.00  0.00           O  
ATOM   4866  C31 PGR   306      -5.167 -45.317 -18.334  1.00  0.00           C  
ATOM   4867  H1A PGR   306      -5.392 -44.395 -18.877  1.00  0.00           H  
ATOM   4868  H1B PGR   306      -5.763 -46.104 -18.804  1.00  0.00           H  
ATOM   4869  C32 PGR   306      -5.837 -45.143 -16.978  1.00  0.00           C  
ATOM   4870  H2A PGR   306      -6.906 -44.950 -17.100  1.00  0.00           H  
ATOM   4871  O35 PGR   306      -5.692 -46.388 -16.283  1.00  0.00           O  
ATOM   4872 HO5A PGR   306      -4.830 -46.709 -16.604  1.00  0.00           H  
ATOM   4873  C33 PGR   306      -5.376 -43.839 -16.181  1.00  0.00           C  
ATOM   4874  H3A PGR   306      -5.332 -42.958 -16.826  1.00  0.00           H  
ATOM   4875  H3B PGR   306      -6.070 -43.682 -15.351  1.00  0.00           H  
ATOM   4876  O33 PGR   306      -3.599 -47.834 -17.357  1.00  0.00           O  
ATOM   4877  O34 PGR   306      -1.660 -47.050 -18.836  1.00  0.00           O  
ATOM   4878  O21 PGR   306      -5.001 -46.137 -22.159  1.00  0.00           O  
ATOM   4879  C21 PGR   306      -5.518 -44.896 -22.177  1.00  0.00           C  
ATOM   4880  O22 PGR   306      -4.840 -43.929 -21.741  1.00  0.00           O  
ATOM   4881  O36 PGR   306      -4.095 -43.934 -15.609  1.00  0.00           O  
ATOM   4882 HO6A PGR   306      -4.190 -44.455 -14.792  1.00  0.00           H  
ATOM   4883  C12  OL   307      -6.857 -44.787 -22.743  1.00  0.00           C  
ATOM   4884  H2R  OL   307      -7.505 -45.180 -21.957  1.00  0.00           H  
ATOM   4885  H2S  OL   307      -6.952 -45.460 -23.598  1.00  0.00           H  
ATOM   4886  C13  OL   307      -7.305 -43.456 -23.064  1.00  0.00           C  
ATOM   4887  H3R  OL   307      -6.623 -42.967 -23.763  1.00  0.00           H  
ATOM   4888  H3S  OL   307      -7.402 -42.937 -22.108  1.00  0.00           H  
ATOM   4889  C14  OL   307      -8.626 -43.407 -23.805  1.00  0.00           C  
ATOM   4890  H4R  OL   307      -9.354 -43.853 -23.123  1.00  0.00           H  
ATOM   4891  H4S  OL   307      -8.553 -43.986 -24.728  1.00  0.00           H  
ATOM   4892  C15  OL   307      -9.308 -42.002 -24.012  1.00  0.00           C  
ATOM   4893  H5R  OL   307      -8.627 -41.352 -24.566  1.00  0.00           H  
ATOM   4894  H5S  OL   307      -9.511 -41.640 -23.002  1.00  0.00           H  
ATOM   4895  C16  OL   307     -10.649 -42.147 -24.702  1.00  0.00           C  
ATOM   4896  H6R  OL   307     -11.260 -42.924 -24.238  1.00  0.00           H  
ATOM   4897  H6S  OL   307     -10.476 -42.513 -25.716  1.00  0.00           H  
ATOM   4898  C17  OL   307     -11.614 -40.870 -24.758  1.00  0.00           C  
ATOM   4899  H7R  OL   307     -11.857 -40.532 -23.748  1.00  0.00           H  
ATOM   4900  H7S  OL   307     -12.597 -41.082 -25.184  1.00  0.00           H  
ATOM   4901  C18  OL   307     -11.115 -39.769 -25.617  1.00  0.00           C  
ATOM   4902  H8R  OL   307     -10.051 -39.611 -25.425  1.00  0.00           H  
ATOM   4903  H8S  OL   307     -11.696 -38.922 -25.245  1.00  0.00           H  
ATOM   4904  C19  OL   307     -11.364 -40.094 -27.155  1.00  0.00           C  
ATOM   4905  H9R  OL   307     -12.379 -40.338 -27.457  1.00  0.00           H  
ATOM   4906 C110  OL   307     -10.373 -40.189 -28.083  1.00  0.00           C  
ATOM   4907 H10R  OL   307     -10.655 -40.488 -29.090  1.00  0.00           H  
ATOM   4908 C111  OL   307      -8.923 -39.901 -27.750  1.00  0.00           C  
ATOM   4909 H11R  OL   307      -8.709 -40.284 -26.750  1.00  0.00           H  
ATOM   4910 H11S  OL   307      -8.774 -38.820 -27.704  1.00  0.00           H  
ATOM   4911 C112  OL   307      -7.946 -40.596 -28.803  1.00  0.00           C  
ATOM   4912 H12R  OL   307      -6.987 -40.139 -28.553  1.00  0.00           H  
ATOM   4913 H12S  OL   307      -8.202 -40.150 -29.767  1.00  0.00           H  
ATOM   4914 C113  OL   307      -7.829 -42.110 -28.875  1.00  0.00           C  
ATOM   4915 H13R  OL   307      -7.330 -42.443 -29.787  1.00  0.00           H  
ATOM   4916 H13S  OL   307      -8.807 -42.583 -28.983  1.00  0.00           H  
ATOM   4917 C114  OL   307      -7.118 -42.793 -27.725  1.00  0.00           C  
ATOM   4918 H14R  OL   307      -7.500 -42.493 -26.747  1.00  0.00           H  
ATOM   4919 H14S  OL   307      -6.098 -42.420 -27.832  1.00  0.00           H  
ATOM   4920 C115  OL   307      -7.123 -44.318 -27.849  1.00  0.00           C  
ATOM   4921 H15R  OL   307      -8.025 -44.743 -28.295  1.00  0.00           H  
ATOM   4922 H15S  OL   307      -7.214 -44.770 -26.859  1.00  0.00           H  
ATOM   4923 C116  OL   307      -5.883 -44.965 -28.541  1.00  0.00           C  
ATOM   4924 H16R  OL   307      -5.970 -46.053 -28.578  1.00  0.00           H  
ATOM   4925 H16S  OL   307      -4.969 -44.731 -27.992  1.00  0.00           H  
ATOM   4926 C117  OL   307      -5.753 -44.417 -30.002  1.00  0.00           C  
ATOM   4927 H17R  OL   307      -5.393 -43.390 -30.083  1.00  0.00           H  
ATOM   4928 H17S  OL   307      -6.688 -44.537 -30.553  1.00  0.00           H  
ATOM   4929 C118  OL   307      -4.671 -45.152 -30.746  1.00  0.00           C  
ATOM   4930 H18R  OL   307      -4.975 -46.198 -30.820  1.00  0.00           H  
ATOM   4931 H18S  OL   307      -4.476 -44.650 -31.696  1.00  0.00           H  
ATOM   4932 H18T  OL   307      -3.689 -44.983 -30.299  1.00  0.00           H  
TER    4933       OL   307 
ATOM   4933 H14T  MY   308     -20.508   6.319 -38.698  1.00  0.00           H  
ATOM   4934 C114  MY   308     -21.298   5.570 -38.794  1.00  0.00           C  
ATOM   4935 H14R  MY   308     -22.212   6.116 -39.037  1.00  0.00           H  
ATOM   4936 H14S  MY   308     -21.040   4.846 -39.569  1.00  0.00           H
[truncated: 5,044,606 more chars]
