# Supplementary material for: Atomistic-Level Structural Insight into Vespa Venom (Ves a 1) and Lipid Membrane Through the View of Molecular Dynamics Simulation
Source: Toxins (Basel). 2025 Jul 31;17(8):387. doi: 10.3390/toxins17080387 (PMC12389835; doi:10.3390/toxins17080387)
Supplement: Supplementary file 1 [file toxins-17-00387-s001.zip › Ves-a-1-pdb-files/Ves_a_1-Membrane-MD3-1000ns.pdb]

CRYST1  123.978  123.978  128.619  90.00  90.00  90.00               1
ATOM      1  N   PHE     1     -10.342 -24.539  13.211  1.00  0.00           N  
ATOM      2  H1  PHE     1     -11.230 -24.134  13.472  1.00  0.00           H  
ATOM      3  H2  PHE     1      -9.668 -23.807  13.045  1.00  0.00           H  
ATOM      4  H3  PHE     1      -9.984 -25.060  13.999  1.00  0.00           H  
ATOM      5  CA  PHE     1     -10.393 -25.164  11.915  1.00  0.00           C  
ATOM      6  HA  PHE     1      -9.495 -25.759  11.750  1.00  0.00           H  
ATOM      7  CB  PHE     1     -11.568 -26.180  11.818  1.00  0.00           C  
ATOM      8  HB2 PHE     1     -11.583 -26.744  12.751  1.00  0.00           H  
ATOM      9  HB3 PHE     1     -12.462 -25.561  11.899  1.00  0.00           H  
ATOM     10  CG  PHE     1     -11.480 -27.146  10.612  1.00  0.00           C  
ATOM     11  CD1 PHE     1     -12.228 -26.857   9.451  1.00  0.00           C  
ATOM     12  HD1 PHE     1     -12.864 -25.986   9.499  1.00  0.00           H  
ATOM     13  CE1 PHE     1     -12.143 -27.631   8.248  1.00  0.00           C  
ATOM     14  HE1 PHE     1     -12.708 -27.319   7.383  1.00  0.00           H  
ATOM     15  CZ  PHE     1     -11.155 -28.630   8.282  1.00  0.00           C  
ATOM     16  HZ  PHE     1     -11.126 -29.230   7.385  1.00  0.00           H  
ATOM     17  CE2 PHE     1     -10.352 -28.982   9.406  1.00  0.00           C  
ATOM     18  HE2 PHE     1      -9.676 -29.823   9.455  1.00  0.00           H  
ATOM     19  CD2 PHE     1     -10.579 -28.212  10.564  1.00  0.00           C  
ATOM     20  HD2 PHE     1      -9.865 -28.406  11.351  1.00  0.00           H  
ATOM     21  C   PHE     1     -10.557 -24.089  10.846  1.00  0.00           C  
ATOM     22  O   PHE     1     -11.654 -23.641  10.606  1.00  0.00           O  
ATOM     23  N   ASN     2      -9.498 -23.548  10.394  1.00  0.00           N  
ATOM     24  H   ASN     2      -8.635 -23.904  10.780  1.00  0.00           H  
ATOM     25  CA  ASN     2      -9.530 -22.274   9.685  1.00  0.00           C  
ATOM     26  HA  ASN     2     -10.188 -21.497  10.075  1.00  0.00           H  
ATOM     27  CB  ASN     2      -8.114 -21.805   9.755  1.00  0.00           C  
ATOM     28  HB2 ASN     2      -7.837 -21.758  10.808  1.00  0.00           H  
ATOM     29  HB3 ASN     2      -7.483 -22.587   9.335  1.00  0.00           H  
ATOM     30  CG  ASN     2      -7.797 -20.483   9.056  1.00  0.00           C  
ATOM     31  OD1 ASN     2      -8.425 -19.963   8.143  1.00  0.00           O  
ATOM     32  ND2 ASN     2      -6.729 -19.813   9.397  1.00  0.00           N  
ATOM     33 HD21 ASN     2      -6.598 -18.852   9.114  1.00  0.00           H  
ATOM     34 HD22 ASN     2      -6.249 -20.092  10.241  1.00  0.00           H  
ATOM     35  C   ASN     2      -9.874 -22.463   8.205  1.00  0.00           C  
ATOM     36  O   ASN     2      -9.228 -23.318   7.565  1.00  0.00           O  
ATOM     37  N   PRO     3     -10.914 -21.868   7.570  1.00  0.00           N  
ATOM     38  CD  PRO     3     -11.722 -20.784   8.309  1.00  0.00           C  
ATOM     39  HD2 PRO     3     -11.005 -20.010   8.584  1.00  0.00           H  
ATOM     40  HD3 PRO     3     -12.300 -21.124   9.168  1.00  0.00           H  
ATOM     41  CG  PRO     3     -12.630 -20.198   7.135  1.00  0.00           C  
ATOM     42  HG2 PRO     3     -12.146 -19.343   6.662  1.00  0.00           H  
ATOM     43  HG3 PRO     3     -13.605 -19.960   7.561  1.00  0.00           H  
ATOM     44  CB  PRO     3     -12.826 -21.323   6.106  1.00  0.00           C  
ATOM     45  HB2 PRO     3     -13.042 -20.953   5.103  1.00  0.00           H  
ATOM     46  HB3 PRO     3     -13.559 -22.050   6.456  1.00  0.00           H  
ATOM     47  CA  PRO     3     -11.420 -22.094   6.216  1.00  0.00           C  
ATOM     48  HA  PRO     3     -11.645 -23.157   6.137  1.00  0.00           H  
ATOM     49  C   PRO     3     -10.488 -21.608   5.117  1.00  0.00           C  
ATOM     50  O   PRO     3     -10.616 -22.123   3.954  1.00  0.00           O  
ATOM     51  N   CYX     4      -9.545 -20.729   5.477  1.00  0.00           N  
ATOM     52  H   CYX     4      -9.529 -20.444   6.446  1.00  0.00           H  
ATOM     53  CA  CYX     4      -8.658 -20.110   4.540  1.00  0.00           C  
ATOM     54  HA  CYX     4      -8.808 -20.624   3.591  1.00  0.00           H  
ATOM     55  CB  CYX     4      -9.134 -18.671   4.334  1.00  0.00           C  
ATOM     56  HB2 CYX     4      -8.782 -17.990   5.109  1.00  0.00           H  
ATOM     57  HB3 CYX     4      -8.659 -18.270   3.439  1.00  0.00           H  
ATOM     58  SG  CYX     4     -10.938 -18.503   4.284  1.00  0.00           S  
ATOM     59  C   CYX     4      -7.183 -20.229   5.016  1.00  0.00           C  
ATOM     60  O   CYX     4      -6.555 -19.290   5.472  1.00  0.00           O  
ATOM     61  N   PRO     5      -6.622 -21.480   5.133  1.00  0.00           N  
ATOM     62  CD  PRO     5      -7.141 -22.696   4.567  1.00  0.00           C  
ATOM     63  HD2 PRO     5      -7.206 -22.505   3.496  1.00  0.00           H  
ATOM     64  HD3 PRO     5      -8.114 -22.992   4.958  1.00  0.00           H  
ATOM     65  CG  PRO     5      -6.090 -23.744   4.774  1.00  0.00           C  
ATOM     66  HG2 PRO     5      -5.433 -23.715   3.905  1.00  0.00           H  
ATOM     67  HG3 PRO     5      -6.417 -24.783   4.742  1.00  0.00           H  
ATOM     68  CB  PRO     5      -5.332 -23.264   6.066  1.00  0.00           C  
ATOM     69  HB2 PRO     5      -4.302 -23.576   6.240  1.00  0.00           H  
ATOM     70  HB3 PRO     5      -5.962 -23.407   6.944  1.00  0.00           H  
ATOM     71  CA  PRO     5      -5.317 -21.753   5.763  1.00  0.00           C  
ATOM     72  HA  PRO     5      -5.310 -21.247   6.728  1.00  0.00           H  
ATOM     73  C   PRO     5      -4.068 -21.300   4.929  1.00  0.00           C  
ATOM     74  O   PRO     5      -4.070 -21.083   3.700  1.00  0.00           O  
ATOM     75  N   TYR     6      -3.034 -20.879   5.683  1.00  0.00           N  
ATOM     76  H   TYR     6      -3.178 -20.927   6.682  1.00  0.00           H  
ATOM     77  CA  TYR     6      -1.813 -20.331   5.217  1.00  0.00           C  
ATOM     78  HA  TYR     6      -2.023 -19.744   4.323  1.00  0.00           H  
ATOM     79  CB  TYR     6      -1.229 -19.350   6.205  1.00  0.00           C  
ATOM     80  HB2 TYR     6      -1.825 -18.438   6.200  1.00  0.00           H  
ATOM     81  HB3 TYR     6      -1.274 -19.865   7.165  1.00  0.00           H  
ATOM     82  CG  TYR     6       0.170 -19.021   5.913  1.00  0.00           C  
ATOM     83  CD1 TYR     6       1.229 -19.754   6.510  1.00  0.00           C  
ATOM     84  HD1 TYR     6       0.950 -20.471   7.269  1.00  0.00           H  
ATOM     85  CE1 TYR     6       2.598 -19.578   6.135  1.00  0.00           C  
ATOM     86  HE1 TYR     6       3.317 -20.315   6.459  1.00  0.00           H  
ATOM     87  CZ  TYR     6       2.931 -18.595   5.202  1.00  0.00           C  
ATOM     88  OH  TYR     6       4.225 -18.361   4.826  1.00  0.00           O  
ATOM     89  HH  TYR     6       4.766 -19.152   4.779  1.00  0.00           H  
ATOM     90  CE2 TYR     6       1.867 -17.928   4.546  1.00  0.00           C  
ATOM     91  HE2 TYR     6       2.117 -17.131   3.862  1.00  0.00           H  
ATOM     92  CD2 TYR     6       0.484 -18.203   4.833  1.00  0.00           C  
ATOM     93  HD2 TYR     6      -0.292 -17.616   4.364  1.00  0.00           H  
ATOM     94  C   TYR     6      -0.810 -21.340   4.818  1.00  0.00           C  
ATOM     95  O   TYR     6      -0.613 -22.373   5.469  1.00  0.00           O  
ATOM     96  N   SER     7      -0.191 -21.158   3.707  1.00  0.00           N  
ATOM     97  H   SER     7      -0.366 -20.389   3.076  1.00  0.00           H  
ATOM     98  CA  SER     7       1.044 -21.983   3.355  1.00  0.00           C  
ATOM     99  HA  SER     7       1.668 -22.374   4.160  1.00  0.00           H  
ATOM    100  CB  SER     7       0.615 -23.208   2.594  1.00  0.00           C  
ATOM    101  HB2 SER     7       0.133 -23.900   3.284  1.00  0.00           H  
ATOM    102  HB3 SER     7       0.040 -22.861   1.736  1.00  0.00           H  
ATOM    103  OG  SER     7       1.818 -23.899   2.171  1.00  0.00           O  
ATOM    104  HG  SER     7       1.512 -24.672   1.692  1.00  0.00           H  
ATOM    105  C   SER     7       1.972 -21.183   2.397  1.00  0.00           C  
ATOM    106  O   SER     7       1.605 -20.553   1.472  1.00  0.00           O  
ATOM    107  N   ASP     8       3.247 -21.408   2.737  1.00  0.00           N  
ATOM    108  H   ASP     8       3.416 -21.961   3.565  1.00  0.00           H  
ATOM    109  CA  ASP     8       4.406 -20.901   1.875  1.00  0.00           C  
ATOM    110  HA  ASP     8       4.472 -19.826   2.039  1.00  0.00           H  
ATOM    111  CB  ASP     8       5.799 -21.270   2.370  1.00  0.00           C  
ATOM    112  HB2 ASP     8       5.936 -22.251   1.914  1.00  0.00           H  
ATOM    113  HB3 ASP     8       6.573 -20.618   1.965  1.00  0.00           H  
ATOM    114  CG  ASP     8       5.921 -21.305   3.912  1.00  0.00           C  
ATOM    115  OD1 ASP     8       5.961 -20.243   4.584  1.00  0.00           O  
ATOM    116  OD2 ASP     8       6.078 -22.415   4.519  1.00  0.00           O  
ATOM    117  C   ASP     8       4.409 -21.295   0.356  1.00  0.00           C  
ATOM    118  O   ASP     8       5.025 -20.541  -0.448  1.00  0.00           O  
ATOM    119  N   ASP     9       3.801 -22.397  -0.054  1.00  0.00           N  
ATOM    120  H   ASP     9       3.449 -22.956   0.710  1.00  0.00           H  
ATOM    121  CA  ASP     9       3.557 -22.909  -1.435  1.00  0.00           C  
ATOM    122  HA  ASP     9       4.344 -22.446  -2.031  1.00  0.00           H  
ATOM    123  CB  ASP     9       3.676 -24.411  -1.416  1.00  0.00           C  
ATOM    124  HB2 ASP     9       2.994 -24.826  -0.675  1.00  0.00           H  
ATOM    125  HB3 ASP     9       3.244 -24.943  -2.263  1.00  0.00           H  
ATOM    126  CG  ASP     9       5.073 -24.968  -1.256  1.00  0.00           C  
ATOM    127  OD1 ASP     9       5.227 -25.881  -0.438  1.00  0.00           O  
ATOM    128  OD2 ASP     9       6.103 -24.533  -1.858  1.00  0.00           O  
ATOM    129  C   ASP     9       2.240 -22.392  -2.019  1.00  0.00           C  
ATOM    130  O   ASP     9       1.957 -22.622  -3.227  1.00  0.00           O  
ATOM    131  N   THR    10       1.402 -21.648  -1.356  1.00  0.00           N  
ATOM    132  H   THR    10       1.623 -21.576  -0.374  1.00  0.00           H  
ATOM    133  CA  THR    10       0.044 -21.122  -1.665  1.00  0.00           C  
ATOM    134  HA  THR    10       0.019 -21.343  -2.732  1.00  0.00           H  
ATOM    135  CB  THR    10      -1.197 -21.874  -1.089  1.00  0.00           C  
ATOM    136  HB  THR    10      -2.121 -21.609  -1.602  1.00  0.00           H  
ATOM    137  CG2 THR    10      -0.979 -23.375  -1.274  1.00  0.00           C  
ATOM    138 HG21 THR    10      -0.092 -23.697  -0.729  1.00  0.00           H  
ATOM    139 HG22 THR    10      -1.793 -23.984  -0.880  1.00  0.00           H  
ATOM    140 HG23 THR    10      -0.755 -23.577  -2.321  1.00  0.00           H  
ATOM    141  OG1 THR    10      -1.514 -21.701   0.207  1.00  0.00           O  
ATOM    142  HG1 THR    10      -2.180 -22.352   0.439  1.00  0.00           H  
ATOM    143  C   THR    10      -0.197 -19.561  -1.557  1.00  0.00           C  
ATOM    144  O   THR    10      -1.100 -19.038  -2.161  1.00  0.00           O  
ATOM    145  N   VAL    11       0.550 -18.871  -0.621  1.00  0.00           N  
ATOM    146  H   VAL    11       1.145 -19.423  -0.019  1.00  0.00           H  
ATOM    147  CA  VAL    11       0.902 -17.442  -0.943  1.00  0.00           C  
ATOM    148  HA  VAL    11      -0.022 -16.950  -1.245  1.00  0.00           H  
ATOM    149  CB  VAL    11       1.466 -16.714   0.216  1.00  0.00           C  
ATOM    150  HB  VAL    11       2.275 -17.287   0.668  1.00  0.00           H  
ATOM    151  CG1 VAL    11       1.967 -15.278  -0.144  1.00  0.00           C  
ATOM    152 HG11 VAL    11       2.939 -15.329  -0.635  1.00  0.00           H  
ATOM    153 HG12 VAL    11       1.305 -14.775  -0.849  1.00  0.00           H  
ATOM    154 HG13 VAL    11       2.179 -14.649   0.719  1.00  0.00           H  
ATOM    155  CG2 VAL    11       0.430 -16.590   1.370  1.00  0.00           C  
ATOM    156 HG21 VAL    11       0.906 -16.293   2.305  1.00  0.00           H  
ATOM    157 HG22 VAL    11      -0.347 -15.869   1.114  1.00  0.00           H  
ATOM    158 HG23 VAL    11       0.061 -17.605   1.517  1.00  0.00           H  
ATOM    159  C   VAL    11       1.778 -17.483  -2.216  1.00  0.00           C  
ATOM    160  O   VAL    11       2.860 -18.170  -2.245  1.00  0.00           O  
ATOM    161  N   LYS    12       1.397 -16.904  -3.382  1.00  0.00           N  
ATOM    162  H   LYS    12       0.626 -16.271  -3.223  1.00  0.00           H  
ATOM    163  CA  LYS    12       2.198 -16.726  -4.593  1.00  0.00           C  
ATOM    164  HA  LYS    12       3.043 -17.414  -4.563  1.00  0.00           H  
ATOM    165  CB  LYS    12       1.316 -17.081  -5.755  1.00  0.00           C  
ATOM    166  HB2 LYS    12       0.340 -16.615  -5.615  1.00  0.00           H  
ATOM    167  HB3 LYS    12       1.810 -16.860  -6.701  1.00  0.00           H  
ATOM    168  CG  LYS    12       0.976 -18.616  -5.823  1.00  0.00           C  
ATOM    169  HG2 LYS    12       1.915 -19.165  -5.905  1.00  0.00           H  
ATOM    170  HG3 LYS    12       0.547 -18.955  -4.880  1.00  0.00           H  
ATOM    171  CD  LYS    12      -0.061 -18.957  -6.930  1.00  0.00           C  
ATOM    172  HD2 LYS    12       0.179 -18.522  -7.900  1.00  0.00           H  
ATOM    173  HD3 LYS    12      -0.039 -20.041  -7.044  1.00  0.00           H  
ATOM    174  CE  LYS    12      -1.489 -18.453  -6.563  1.00  0.00           C  
ATOM    175  HE2 LYS    12      -1.566 -17.374  -6.431  1.00  0.00           H  
ATOM    176  HE3 LYS    12      -2.098 -18.622  -7.451  1.00  0.00           H  
ATOM    177  NZ  LYS    12      -2.077 -19.210  -5.477  1.00  0.00           N  
ATOM    178  HZ1 LYS    12      -1.476 -20.014  -5.363  1.00  0.00           H  
ATOM    179  HZ2 LYS    12      -2.153 -18.607  -4.670  1.00  0.00           H  
ATOM    180  HZ3 LYS    12      -2.982 -19.520  -5.802  1.00  0.00           H  
ATOM    181  C   LYS    12       2.712 -15.263  -4.734  1.00  0.00           C  
ATOM    182  O   LYS    12       2.294 -14.419  -3.967  1.00  0.00           O  
ATOM    183  N   MET    13       3.535 -15.016  -5.711  1.00  0.00           N  
ATOM    184  H   MET    13       3.669 -15.777  -6.362  1.00  0.00           H  
ATOM    185  CA  MET    13       3.905 -13.638  -6.099  1.00  0.00           C  
ATOM    186  HA  MET    13       3.179 -12.962  -5.647  1.00  0.00           H  
ATOM    187  CB  MET    13       5.348 -13.454  -5.576  1.00  0.00           C  
ATOM    188  HB2 MET    13       5.994 -14.145  -6.118  1.00  0.00           H  
ATOM    189  HB3 MET    13       5.674 -12.430  -5.758  1.00  0.00           H  
ATOM    190  CG  MET    13       5.442 -13.649  -4.074  1.00  0.00           C  
ATOM    191  HG2 MET    13       4.668 -13.074  -3.566  1.00  0.00           H  
ATOM    192  HG3 MET    13       5.216 -14.681  -3.808  1.00  0.00           H  
ATOM    193  SD  MET    13       7.101 -13.163  -3.524  1.00  0.00           S  
ATOM    194  CE  MET    13       7.967 -14.709  -3.945  1.00  0.00           C  
ATOM    195  HE1 MET    13       7.230 -15.508  -3.860  1.00  0.00           H  
ATOM    196  HE2 MET    13       8.420 -14.728  -4.936  1.00  0.00           H  
ATOM    197  HE3 MET    13       8.773 -14.914  -3.241  1.00  0.00           H  
ATOM    198  C   MET    13       3.915 -13.443  -7.615  1.00  0.00           C  
ATOM    199  O   MET    13       3.810 -14.447  -8.346  1.00  0.00           O  
ATOM    200  N   ILE    14       3.938 -12.159  -7.887  1.00  0.00           N  
ATOM    201  H   ILE    14       3.997 -11.420  -7.200  1.00  0.00           H  
ATOM    202  CA  ILE    14       4.039 -11.712  -9.290  1.00  0.00           C  
ATOM    203  HA  ILE    14       4.308 -12.607  -9.852  1.00  0.00           H  
ATOM    204  CB  ILE    14       2.770 -11.186  -9.865  1.00  0.00           C  
ATOM    205  HB  ILE    14       2.456 -10.274  -9.357  1.00  0.00           H  
ATOM    206  CG2 ILE    14       3.055 -10.968 -11.383  1.00  0.00           C  
ATOM    207 HG21 ILE    14       3.833 -10.210 -11.478  1.00  0.00           H  
ATOM    208 HG22 ILE    14       3.385 -11.814 -11.985  1.00  0.00           H  
ATOM    209 HG23 ILE    14       2.243 -10.473 -11.917  1.00  0.00           H  
ATOM    210  CG1 ILE    14       1.584 -12.194  -9.542  1.00  0.00           C  
ATOM    211 HG12 ILE    14       1.821 -13.158  -9.991  1.00  0.00           H  
ATOM    212 HG13 ILE    14       1.449 -12.372  -8.475  1.00  0.00           H  
ATOM    213  CD1 ILE    14       0.168 -11.808 -10.139  1.00  0.00           C  
ATOM    214 HD11 ILE    14      -0.482 -12.675 -10.258  1.00  0.00           H  
ATOM    215 HD12 ILE    14      -0.367 -11.131  -9.474  1.00  0.00           H  
ATOM    216 HD13 ILE    14       0.264 -11.373 -11.134  1.00  0.00           H  
ATOM    217  C   ILE    14       5.135 -10.598  -9.328  1.00  0.00           C  
ATOM    218  O   ILE    14       4.933  -9.673  -8.552  1.00  0.00           O  
ATOM    219  N   ILE    15       6.242 -10.753 -10.031  1.00  0.00           N  
ATOM    220  H   ILE    15       6.119 -11.503 -10.695  1.00  0.00           H  
ATOM    221  CA  ILE    15       7.441 -10.008 -10.079  1.00  0.00           C  
ATOM    222  HA  ILE    15       7.439  -9.266  -9.282  1.00  0.00           H  
ATOM    223  CB  ILE    15       8.632 -10.891  -9.814  1.00  0.00           C  
ATOM    224  HB  ILE    15       8.717 -11.552 -10.676  1.00  0.00           H  
ATOM    225  CG2 ILE    15       9.902 -10.109  -9.903  1.00  0.00           C  
ATOM    226 HG21 ILE    15      10.098  -9.569 -10.829  1.00  0.00           H  
ATOM    227 HG22 ILE    15       9.754  -9.285  -9.205  1.00  0.00           H  
ATOM    228 HG23 ILE    15      10.802 -10.689  -9.698  1.00  0.00           H  
ATOM    229  CG1 ILE    15       8.591 -11.822  -8.550  1.00  0.00           C  
ATOM    230 HG12 ILE    15       8.405 -11.163  -7.702  1.00  0.00           H  
ATOM    231 HG13 ILE    15       7.659 -12.370  -8.682  1.00  0.00           H  
ATOM    232  CD1 ILE    15       9.769 -12.782  -8.240  1.00  0.00           C  
ATOM    233 HD11 ILE    15       9.392 -13.542  -7.556  1.00  0.00           H  
ATOM    234 HD12 ILE    15      10.162 -13.196  -9.169  1.00  0.00           H  
ATOM    235 HD13 ILE    15      10.534 -12.189  -7.738  1.00  0.00           H  
ATOM    236  C   ILE    15       7.499  -9.348 -11.460  1.00  0.00           C  
ATOM    237  O   ILE    15       7.636 -10.037 -12.436  1.00  0.00           O  
ATOM    238  N   LEU    16       7.294  -8.056 -11.538  1.00  0.00           N  
ATOM    239  H   LEU    16       7.125  -7.640 -10.633  1.00  0.00           H  
ATOM    240  CA  LEU    16       7.342  -7.073 -12.641  1.00  0.00           C  
ATOM    241  HA  LEU    16       7.363  -7.642 -13.571  1.00  0.00           H  
ATOM    242  CB  LEU    16       5.916  -6.420 -12.714  1.00  0.00           C  
ATOM    243  HB2 LEU    16       5.658  -5.867 -11.811  1.00  0.00           H  
ATOM    244  HB3 LEU    16       5.997  -5.901 -13.670  1.00  0.00           H  
ATOM    245  CG  LEU    16       4.760  -7.433 -12.828  1.00  0.00           C  
ATOM    246  HG  LEU    16       4.794  -7.975 -11.883  1.00  0.00           H  
ATOM    247  CD1 LEU    16       3.353  -6.719 -12.966  1.00  0.00           C  
ATOM    248 HD11 LEU    16       2.467  -7.353 -12.918  1.00  0.00           H  
ATOM    249 HD12 LEU    16       3.228  -5.866 -12.299  1.00  0.00           H  
ATOM    250 HD13 LEU    16       3.348  -6.188 -13.917  1.00  0.00           H  
ATOM    251  CD2 LEU    16       4.920  -8.531 -13.981  1.00  0.00           C  
ATOM    252 HD21 LEU    16       5.803  -9.129 -13.758  1.00  0.00           H  
ATOM    253 HD22 LEU    16       4.140  -9.279 -13.835  1.00  0.00           H  
ATOM    254 HD23 LEU    16       4.926  -8.074 -14.970  1.00  0.00           H  
ATOM    255  C   LEU    16       8.554  -6.102 -12.607  1.00  0.00           C  
ATOM    256  O   LEU    16       9.022  -5.630 -11.619  1.00  0.00           O  
ATOM    257  N   THR    17       9.166  -5.971 -13.804  1.00  0.00           N  
ATOM    258  H   THR    17       8.758  -6.562 -14.515  1.00  0.00           H  
ATOM    259  CA  THR    17      10.207  -4.996 -14.189  1.00  0.00           C  
ATOM    260  HA  THR    17      10.135  -4.165 -13.486  1.00  0.00           H  
ATOM    261  CB  THR    17      11.634  -5.626 -14.162  1.00  0.00           C  
ATOM    262  HB  THR    17      12.363  -4.833 -14.330  1.00  0.00           H  
ATOM    263  CG2 THR    17      12.028  -6.212 -12.809  1.00  0.00           C  
ATOM    264 HG21 THR    17      11.240  -6.908 -12.522  1.00  0.00           H  
ATOM    265 HG22 THR    17      13.002  -6.692 -12.901  1.00  0.00           H  
ATOM    266 HG23 THR    17      11.949  -5.384 -12.105  1.00  0.00           H  
ATOM    267  OG1 THR    17      11.883  -6.515 -15.220  1.00  0.00           O  
ATOM    268  HG1 THR    17      12.776  -6.853 -15.123  1.00  0.00           H  
ATOM    269  C   THR    17       9.951  -4.359 -15.556  1.00  0.00           C  
ATOM    270  O   THR    17       8.939  -4.626 -16.222  1.00  0.00           O  
ATOM    271  N   ARG    18      10.802  -3.392 -15.992  1.00  0.00           N  
ATOM    272  H   ARG    18      11.570  -3.230 -15.357  1.00  0.00           H  
ATOM    273  CA  ARG    18      10.944  -2.943 -17.393  1.00  0.00           C  
ATOM    274  HA  ARG    18       9.931  -2.731 -17.735  1.00  0.00           H  
ATOM    275  CB  ARG    18      11.774  -1.654 -17.507  1.00  0.00           C  
ATOM    276  HB2 ARG    18      12.837  -1.798 -17.314  1.00  0.00           H  
ATOM    277  HB3 ARG    18      11.698  -1.373 -18.558  1.00  0.00           H  
ATOM    278  CG  ARG    18      11.304  -0.591 -16.550  1.00  0.00           C  
ATOM    279  HG2 ARG    18      10.214  -0.613 -16.570  1.00  0.00           H  
ATOM    280  HG3 ARG    18      11.548  -1.003 -15.570  1.00  0.00           H  
ATOM    281  CD  ARG    18      11.950   0.761 -16.840  1.00  0.00           C  
ATOM    282  HD2 ARG    18      12.908   0.882 -16.334  1.00  0.00           H  
ATOM    283  HD3 ARG    18      12.233   0.843 -17.890  1.00  0.00           H  
ATOM    284  NE  ARG    18      11.138   1.910 -16.586  1.00  0.00           N  
ATOM    285  HE  ARG    18      10.264   1.844 -16.084  1.00  0.00           H  
ATOM    286  CZ  ARG    18      11.526   3.111 -16.816  1.00  0.00           C  
ATOM    287  NH1 ARG    18      12.563   3.326 -17.577  1.00  0.00           N  
ATOM    288 HH11 ARG    18      13.268   2.638 -17.798  1.00  0.00           H  
ATOM    289 HH12 ARG    18      12.704   4.260 -17.934  1.00  0.00           H  
ATOM    290  NH2 ARG    18      10.773   4.167 -16.562  1.00  0.00           N  
ATOM    291 HH21 ARG    18       9.886   4.288 -16.095  1.00  0.00           H  
ATOM    292 HH22 ARG    18      11.231   4.978 -16.951  1.00  0.00           H  
ATOM    293  C   ARG    18      11.489  -4.052 -18.298  1.00  0.00           C  
ATOM    294  O   ARG    18      10.990  -4.188 -19.418  1.00  0.00           O  
ATOM    295  N   GLU    19      12.556  -4.740 -17.907  1.00  0.00           N  
ATOM    296  H   GLU    19      12.930  -4.506 -16.998  1.00  0.00           H  
ATOM    297  CA  GLU    19      13.099  -5.823 -18.707  1.00  0.00           C  
ATOM    298  HA  GLU    19      13.297  -5.483 -19.723  1.00  0.00           H  
ATOM    299  CB  GLU    19      14.424  -6.178 -17.980  1.00  0.00           C  
ATOM    300  HB2 GLU    19      14.949  -5.228 -17.880  1.00  0.00           H  
ATOM    301  HB3 GLU    19      14.223  -6.460 -16.946  1.00  0.00           H  
ATOM    302  CG  GLU    19      15.128  -7.264 -18.723  1.00  0.00           C  
ATOM    303  HG2 GLU    19      14.450  -8.087 -18.950  1.00  0.00           H  
ATOM    304  HG3 GLU    19      15.362  -6.828 -19.694  1.00  0.00           H  
ATOM    305  CD  GLU    19      16.346  -7.866 -18.091  1.00  0.00           C  
ATOM    306  OE1 GLU    19      16.850  -7.334 -17.090  1.00  0.00           O  
ATOM    307  OE2 GLU    19      16.954  -8.806 -18.656  1.00  0.00           O  
ATOM    308  C   GLU    19      12.107  -7.060 -18.889  1.00  0.00           C  
ATOM    309  O   GLU    19      12.087  -7.689 -19.964  1.00  0.00           O  
ATOM    310  N   ASN    20      11.249  -7.266 -17.869  1.00  0.00           N  
ATOM    311  H   ASN    20      11.218  -6.678 -17.048  1.00  0.00           H  
ATOM    312  CA  ASN    20      10.396  -8.460 -17.720  1.00  0.00           C  
ATOM    313  HA  ASN    20      10.247  -8.867 -18.720  1.00  0.00           H  
ATOM    314  CB  ASN    20      11.210  -9.564 -16.938  1.00  0.00           C  
ATOM    315  HB2 ASN    20      11.541  -9.001 -16.064  1.00  0.00           H  
ATOM    316  HB3 ASN    20      10.571 -10.400 -16.655  1.00  0.00           H  
ATOM    317  CG  ASN    20      12.340 -10.103 -17.758  1.00  0.00           C  
ATOM    318  OD1 ASN    20      12.087 -10.683 -18.821  1.00  0.00           O  
ATOM    319  ND2 ASN    20      13.572 -10.109 -17.346  1.00  0.00           N  
ATOM    320 HD21 ASN    20      14.284 -10.408 -17.997  1.00  0.00           H  
ATOM    321 HD22 ASN    20      13.751  -9.818 -16.395  1.00  0.00           H  
ATOM    322  C   ASN    20       9.062  -8.214 -17.079  1.00  0.00           C  
ATOM    323  O   ASN    20       8.980  -7.815 -15.890  1.00  0.00           O  
ATOM    324  N   LYS    21       7.971  -8.668 -17.844  1.00  0.00           N  
ATOM    325  H   LYS    21       8.183  -8.965 -18.786  1.00  0.00           H  
ATOM    326  CA  LYS    21       6.544  -8.519 -17.394  1.00  0.00           C  
ATOM    327  HA  LYS    21       6.683  -8.286 -16.339  1.00  0.00           H  
ATOM    328  CB  LYS    21       5.937  -7.409 -18.130  1.00  0.00           C  
ATOM    329  HB2 LYS    21       6.621  -6.577 -18.295  1.00  0.00           H  
ATOM    330  HB3 LYS    21       5.757  -7.724 -19.158  1.00  0.00           H  
ATOM    331  CG  LYS    21       4.654  -6.845 -17.517  1.00  0.00           C  
ATOM    332  HG2 LYS    21       3.963  -7.584 -17.113  1.00  0.00           H  
ATOM    333  HG3 LYS    21       5.134  -6.321 -16.690  1.00  0.00           H  
ATOM    334  CD  LYS    21       3.893  -5.883 -18.596  1.00  0.00           C  
ATOM    335  HD2 LYS    21       4.490  -5.026 -18.906  1.00  0.00           H  
ATOM    336  HD3 LYS    21       3.538  -6.487 -19.431  1.00  0.00           H  
ATOM    337  CE  LYS    21       2.768  -5.234 -17.794  1.00  0.00           C  
ATOM    338  HE2 LYS    21       2.196  -6.069 -17.390  1.00  0.00           H  
ATOM    339  HE3 LYS    21       3.193  -4.605 -17.011  1.00  0.00           H  
ATOM    340  NZ  LYS    21       1.827  -4.455 -18.566  1.00  0.00           N  
ATOM    341  HZ1 LYS    21       1.463  -4.991 -19.341  1.00  0.00           H  
ATOM    342  HZ2 LYS    21       1.109  -4.023 -18.003  1.00  0.00           H  
ATOM    343  HZ3 LYS    21       2.313  -3.656 -18.947  1.00  0.00           H  
ATOM    344  C   LYS    21       5.765  -9.817 -17.462  1.00  0.00           C  
ATOM    345  O   LYS    21       4.713  -9.849 -18.087  1.00  0.00           O  
ATOM    346  N   LYS    22       6.238 -10.908 -16.879  1.00  0.00           N  
ATOM    347  H   LYS    22       7.162 -10.797 -16.486  1.00  0.00           H  
ATOM    348  CA  LYS    22       5.611 -12.206 -16.661  1.00  0.00           C  
ATOM    349  HA  LYS    22       5.042 -12.475 -17.551  1.00  0.00           H  
ATOM    350  CB  LYS    22       6.794 -13.191 -16.429  1.00  0.00           C  
ATOM    351  HB2 LYS    22       7.460 -13.223 -17.291  1.00  0.00           H  
ATOM    352  HB3 LYS    22       7.320 -12.923 -15.512  1.00  0.00           H  
ATOM    353  CG  LYS    22       6.077 -14.557 -16.348  1.00  0.00           C  
ATOM    354  HG2 LYS    22       5.434 -14.561 -15.468  1.00  0.00           H  
ATOM    355  HG3 LYS    22       5.559 -14.891 -17.247  1.00  0.00           H  
ATOM    356  CD  LYS    22       7.200 -15.629 -16.222  1.00  0.00           C  
ATOM    357  HD2 LYS    22       7.981 -15.593 -16.980  1.00  0.00           H  
ATOM    358  HD3 LYS    22       7.630 -15.439 -15.238  1.00  0.00           H  
ATOM    359  CE  LYS    22       6.673 -17.095 -16.286  1.00  0.00           C  
ATOM    360  HE2 LYS    22       7.466 -17.785 -15.998  1.00  0.00           H  
ATOM    361  HE3 LYS    22       5.862 -17.188 -15.564  1.00  0.00           H  
ATOM    362  NZ  LYS    22       6.317 -17.488 -17.692  1.00  0.00           N  
ATOM    363  HZ1 LYS    22       6.093 -18.464 -17.822  1.00  0.00           H  
ATOM    364  HZ2 LYS    22       5.566 -16.895 -18.016  1.00  0.00           H  
ATOM    365  HZ3 LYS    22       7.192 -17.354 -18.177  1.00  0.00           H  
ATOM    366  C   LYS    22       4.569 -12.093 -15.587  1.00  0.00           C  
ATOM    367  O   LYS    22       4.954 -12.257 -14.433  1.00  0.00           O  
ATOM    368  N   HID    23       3.326 -11.828 -15.963  1.00  0.00           N  
ATOM    369  H   HID    23       3.071 -11.632 -16.920  1.00  0.00           H  
ATOM    370  CA  HID    23       2.357 -11.812 -14.881  1.00  0.00           C  
ATOM    371  HA  HID    23       2.523 -11.014 -14.156  1.00  0.00           H  
ATOM    372  CB  HID    23       0.979 -11.485 -15.571  1.00  0.00           C  
ATOM    373  HB2 HID    23       0.589 -12.174 -16.320  1.00  0.00           H  
ATOM    374  HB3 HID    23       0.220 -11.467 -14.789  1.00  0.00           H  
ATOM    375  CG  HID    23       1.068 -10.066 -16.190  1.00  0.00           C  
ATOM    376  ND1 HID    23       1.498  -9.821 -17.459  1.00  0.00           N  
ATOM    377  HD1 HID    23       1.908 -10.452 -18.134  1.00  0.00           H  
ATOM    378  CE1 HID    23       1.319  -8.525 -17.695  1.00  0.00           C  
ATOM    379  HE1 HID    23       1.535  -8.118 -18.672  1.00  0.00           H  
ATOM    380  NE2 HID    23       0.976  -7.882 -16.540  1.00  0.00           N  
ATOM    381  CD2 HID    23       0.758  -8.861 -15.563  1.00  0.00           C  
ATOM    382  HD2 HID    23       0.533  -8.633 -14.532  1.00  0.00           H  
ATOM    383  C   HID    23       2.139 -13.172 -14.184  1.00  0.00           C  
ATOM    384  O   HID    23       1.461 -13.355 -13.145  1.00  0.00           O  
ATOM    385  N   ASP    24       2.561 -14.240 -14.929  1.00  0.00           N  
ATOM    386  H   ASP    24       2.971 -14.187 -15.850  1.00  0.00           H  
ATOM    387  CA  ASP    24       2.405 -15.561 -14.350  1.00  0.00           C  
ATOM    388  HA  ASP    24       1.395 -15.624 -13.943  1.00  0.00           H  
ATOM    389  CB  ASP    24       2.511 -16.648 -15.506  1.00  0.00           C  
ATOM    390  HB2 ASP    24       2.121 -16.263 -16.448  1.00  0.00           H  
ATOM    391  HB3 ASP    24       3.539 -16.874 -15.788  1.00  0.00           H  
ATOM    392  CG  ASP    24       1.831 -17.995 -15.369  1.00  0.00           C  
ATOM    393  OD1 ASP    24       2.164 -18.941 -16.191  1.00  0.00           O  
ATOM    394  OD2 ASP    24       1.125 -18.316 -14.425  1.00  0.00           O  
ATOM    395  C   ASP    24       3.368 -15.843 -13.160  1.00  0.00           C  
ATOM    396  O   ASP    24       4.457 -15.301 -13.103  1.00  0.00           O  
ATOM    397  N   PHE    25       2.872 -16.600 -12.175  1.00  0.00           N  
ATOM    398  H   PHE    25       2.145 -17.267 -12.393  1.00  0.00           H  
ATOM    399  CA  PHE    25       3.315 -16.594 -10.795  1.00  0.00           C  
ATOM    400  HA  PHE    25       3.365 -15.544 -10.508  1.00  0.00           H  
ATOM    401  CB  PHE    25       2.239 -17.231  -9.948  1.00  0.00           C  
ATOM    402  HB2 PHE    25       2.344 -16.880  -8.922  1.00  0.00           H  
ATOM    403  HB3 PHE    25       1.341 -16.766 -10.355  1.00  0.00           H  
ATOM    404  CG  PHE    25       2.145 -18.718  -9.960  1.00  0.00           C  
ATOM    405  CD1 PHE    25       2.800 -19.603  -9.061  1.00  0.00           C  
ATOM    406  HD1 PHE    25       3.563 -19.282  -8.367  1.00  0.00           H  
ATOM    407  CE1 PHE    25       2.569 -20.932  -9.034  1.00  0.00           C  
ATOM    408  HE1 PHE    25       3.152 -21.633  -8.456  1.00  0.00           H  
ATOM    409  CZ  PHE    25       1.610 -21.519  -9.839  1.00  0.00           C  
ATOM    410  HZ  PHE    25       1.484 -22.590  -9.766  1.00  0.00           H  
ATOM    411  CE2 PHE    25       0.923 -20.774 -10.668  1.00  0.00           C  
ATOM    412  HE2 PHE    25       0.060 -21.211 -11.149  1.00  0.00           H  
ATOM    413  CD2 PHE    25       1.081 -19.326 -10.675  1.00  0.00           C  
ATOM    414  HD2 PHE    25       0.457 -18.741 -11.335  1.00  0.00           H  
ATOM    415  C   PHE    25       4.718 -17.175 -10.531  1.00  0.00           C  
ATOM    416  O   PHE    25       5.342 -17.942 -11.218  1.00  0.00           O  
ATOM    417  N   TYR    26       5.184 -16.731  -9.377  1.00  0.00           N  
ATOM    418  H   TYR    26       4.613 -16.093  -8.841  1.00  0.00           H  
ATOM    419  CA  TYR    26       6.384 -17.263  -8.686  1.00  0.00           C  
ATOM    420  HA  TYR    26       6.760 -18.190  -9.119  1.00  0.00           H  
ATOM    421  CB  TYR    26       7.573 -16.272  -8.643  1.00  0.00           C  
ATOM    422  HB2 TYR    26       7.322 -15.311  -8.192  1.00  0.00           H  
ATOM    423  HB3 TYR    26       8.347 -16.620  -7.959  1.00  0.00           H  
ATOM    424  CG  TYR    26       8.219 -16.019  -9.966  1.00  0.00           C  
ATOM    425  CD1 TYR    26       9.288 -16.852 -10.400  1.00  0.00           C  
ATOM    426  HD1 TYR    26       9.581 -17.652  -9.735  1.00  0.00           H  
ATOM    427  CE1 TYR    26       9.897 -16.688 -11.622  1.00  0.00           C  
ATOM    428  HE1 TYR    26      10.608 -17.390 -12.032  1.00  0.00           H  
ATOM    429  CZ  TYR    26       9.528 -15.513 -12.342  1.00  0.00           C  
ATOM    430  OH  TYR    26      10.090 -15.327 -13.536  1.00  0.00           O  
ATOM    431  HH  TYR    26      10.712 -16.012 -13.792  1.00  0.00           H  
ATOM    432  CE2 TYR    26       8.559 -14.645 -11.903  1.00  0.00           C  
ATOM    433  HE2 TYR    26       8.341 -13.750 -12.467  1.00  0.00           H  
ATOM    434  CD2 TYR    26       7.809 -14.958 -10.731  1.00  0.00           C  
ATOM    435  HD2 TYR    26       7.009 -14.331 -10.367  1.00  0.00           H  
ATOM    436  C   TYR    26       5.986 -17.598  -7.272  1.00  0.00           C  
ATOM    437  O   TYR    26       4.860 -17.339  -6.801  1.00  0.00           O  
ATOM    438  N   THR    27       6.952 -18.226  -6.586  1.00  0.00           N  
ATOM    439  H   THR    27       7.774 -18.490  -7.111  1.00  0.00           H  
ATOM    440  CA  THR    27       6.814 -18.697  -5.194  1.00  0.00           C  
ATOM    441  HA  THR    27       6.066 -18.117  -4.655  1.00  0.00           H  
ATOM    442  CB  THR    27       6.476 -20.225  -5.123  1.00  0.00           C  
ATOM    443  HB  THR    27       6.413 -20.555  -4.086  1.00  0.00           H  
ATOM    444  CG2 THR    27       5.089 -20.583  -5.662  1.00  0.00           C  
ATOM    445 HG21 THR    27       4.886 -21.644  -5.810  1.00  0.00           H  
ATOM    446 HG22 THR    27       4.261 -20.287  -5.018  1.00  0.00           H  
ATOM    447 HG23 THR    27       4.832 -19.991  -6.541  1.00  0.00           H  
ATOM    448  OG1 THR    27       7.510 -20.962  -5.795  1.00  0.00           O  
ATOM    449  HG1 THR    27       7.215 -21.189  -6.680  1.00  0.00           H  
ATOM    450  C   THR    27       8.140 -18.432  -4.510  1.00  0.00           C  
ATOM    451  O   THR    27       9.147 -18.308  -5.191  1.00  0.00           O  
ATOM    452  N   LEU    28       8.148 -18.459  -3.174  1.00  0.00           N  
ATOM    453  H   LEU    28       7.295 -18.478  -2.633  1.00  0.00           H  
ATOM    454  CA  LEU    28       9.384 -18.497  -2.393  1.00  0.00           C  
ATOM    455  HA  LEU    28      10.056 -17.648  -2.514  1.00  0.00           H  
ATOM    456  CB  LEU    28       9.033 -18.606  -0.869  1.00  0.00           C  
ATOM    457  HB2 LEU    28       8.313 -17.804  -0.705  1.00  0.00           H  
ATOM    458  HB3 LEU    28       8.606 -19.571  -0.597  1.00  0.00           H  
ATOM    459  CG  LEU    28      10.186 -18.333   0.092  1.00  0.00           C  
ATOM    460  HG  LEU    28      10.952 -19.100  -0.021  1.00  0.00           H  
ATOM    461  CD1 LEU    28      10.837 -16.934  -0.049  1.00  0.00           C  
ATOM    462 HD11 LEU    28      11.581 -16.894   0.747  1.00  0.00           H  
ATOM    463 HD12 LEU    28      11.370 -16.916  -0.999  1.00  0.00           H  
ATOM    464 HD13 LEU    28      10.056 -16.178   0.038  1.00  0.00           H  
ATOM    465  CD2 LEU    28       9.792 -18.569   1.587  1.00  0.00           C  
ATOM    466 HD21 LEU    28       9.258 -19.519   1.590  1.00  0.00           H  
ATOM    467 HD22 LEU    28      10.643 -18.702   2.255  1.00  0.00           H  
ATOM    468 HD23 LEU    28       9.147 -17.771   1.955  1.00  0.00           H  
ATOM    469  C   LEU    28      10.363 -19.572  -2.863  1.00  0.00           C  
ATOM    470  O   LEU    28      11.521 -19.239  -2.876  1.00  0.00           O  
ATOM    471  N   ASN    29       9.875 -20.724  -3.243  1.00  0.00           N  
ATOM    472  H   ASN    29       8.866 -20.778  -3.267  1.00  0.00           H  
ATOM    473  CA  ASN    29      10.632 -21.806  -3.933  1.00  0.00           C  
ATOM    474  HA  ASN    29      11.375 -21.927  -3.144  1.00  0.00           H  
ATOM    475  CB  ASN    29       9.760 -23.075  -4.028  1.00  0.00           C  
ATOM    476  HB2 ASN    29       9.502 -23.368  -3.010  1.00  0.00           H  
ATOM    477  HB3 ASN    29       8.891 -22.737  -4.593  1.00  0.00           H  
ATOM    478  CG  ASN    29      10.461 -24.242  -4.661  1.00  0.00           C  
ATOM    479  OD1 ASN    29      10.718 -24.358  -5.870  1.00  0.00           O  
ATOM    480  ND2 ASN    29      10.678 -25.259  -3.940  1.00  0.00           N  
ATOM    481 HD21 ASN    29      11.126 -26.059  -4.362  1.00  0.00           H  
ATOM    482 HD22 ASN    29      10.297 -25.162  -3.010  1.00  0.00           H  
ATOM    483  C   ASN    29      11.384 -21.317  -5.178  1.00  0.00           C  
ATOM    484  O   ASN    29      12.413 -21.834  -5.473  1.00  0.00           O  
ATOM    485  N   THR    30      10.793 -20.411  -5.968  1.00  0.00           N  
ATOM    486  H   THR    30       9.990 -19.924  -5.597  1.00  0.00           H  
ATOM    487  CA  THR    30      11.167 -20.123  -7.364  1.00  0.00           C  
ATOM    488  HA  THR    30      12.042 -20.722  -7.617  1.00  0.00           H  
ATOM    489  CB  THR    30      10.069 -20.579  -8.355  1.00  0.00           C  
ATOM    490  HB  THR    30      10.504 -20.423  -9.342  1.00  0.00           H  
ATOM    491  CG2 THR    30       9.766 -22.112  -8.148  1.00  0.00           C  
ATOM    492 HG21 THR    30       9.069 -22.309  -7.333  1.00  0.00           H  
ATOM    493 HG22 THR    30       9.374 -22.468  -9.101  1.00  0.00           H  
ATOM    494 HG23 THR    30      10.664 -22.643  -7.832  1.00  0.00           H  
ATOM    495  OG1 THR    30       8.955 -19.837  -8.169  1.00  0.00           O  
ATOM    496  HG1 THR    30       8.457 -20.268  -8.868  1.00  0.00           H  
ATOM    497  C   THR    30      11.670 -18.743  -7.583  1.00  0.00           C  
ATOM    498  O   THR    30      12.063 -18.390  -8.694  1.00  0.00           O  
ATOM    499  N   ILE    31      11.662 -17.887  -6.589  1.00  0.00           N  
ATOM    500  H   ILE    31      11.333 -18.163  -5.675  1.00  0.00           H  
ATOM    501  CA  ILE    31      12.069 -16.464  -6.762  1.00  0.00           C  
ATOM    502  HA  ILE    31      11.513 -15.912  -7.520  1.00  0.00           H  
ATOM    503  CB  ILE    31      11.627 -15.639  -5.434  1.00  0.00           C  
ATOM    504  HB  ILE    31      10.568 -15.848  -5.285  1.00  0.00           H  
ATOM    505  CG2 ILE    31      12.414 -16.352  -4.298  1.00  0.00           C  
ATOM    506 HG21 ILE    31      13.485 -16.267  -4.479  1.00  0.00           H  
ATOM    507 HG22 ILE    31      12.212 -15.937  -3.310  1.00  0.00           H  
ATOM    508 HG23 ILE    31      12.278 -17.423  -4.151  1.00  0.00           H  
ATOM    509  CG1 ILE    31      11.981 -14.121  -5.537  1.00  0.00           C  
ATOM    510 HG12 ILE    31      13.039 -13.888  -5.658  1.00  0.00           H  
ATOM    511 HG13 ILE    31      11.456 -13.790  -6.433  1.00  0.00           H  
ATOM    512  CD1 ILE    31      11.449 -13.253  -4.431  1.00  0.00           C  
ATOM    513 HD11 ILE    31      10.395 -13.021  -4.590  1.00  0.00           H  
ATOM    514 HD12 ILE    31      11.551 -13.870  -3.539  1.00  0.00           H  
ATOM    515 HD13 ILE    31      12.034 -12.334  -4.413  1.00  0.00           H  
ATOM    516  C   ILE    31      13.493 -16.299  -7.204  1.00  0.00           C  
ATOM    517  O   ILE    31      13.906 -15.380  -7.897  1.00  0.00           O  
ATOM    518  N   LYS    32      14.287 -17.319  -6.771  1.00  0.00           N  
ATOM    519  H   LYS    32      13.939 -17.927  -6.044  1.00  0.00           H  
ATOM    520  CA  LYS    32      15.708 -17.437  -7.192  1.00  0.00           C  
ATOM    521  HA  LYS    32      16.106 -16.442  -6.992  1.00  0.00           H  
ATOM    522  CB  LYS    32      16.385 -18.515  -6.343  1.00  0.00           C  
ATOM    523  HB2 LYS    32      17.458 -18.478  -6.532  1.00  0.00           H  
ATOM    524  HB3 LYS    32      16.268 -18.230  -5.298  1.00  0.00           H  
ATOM    525  CG  LYS    32      15.775 -19.950  -6.499  1.00  0.00           C  
ATOM    526  HG2 LYS    32      14.763 -20.059  -6.108  1.00  0.00           H  
ATOM    527  HG3 LYS    32      15.769 -20.187  -7.563  1.00  0.00           H  
ATOM    528  CD  LYS    32      16.733 -20.941  -5.813  1.00  0.00           C  
ATOM    529  HD2 LYS    32      17.656 -20.832  -6.383  1.00  0.00           H  
ATOM    530  HD3 LYS    32      16.842 -20.545  -4.804  1.00  0.00           H  
ATOM    531  CE  LYS    32      16.218 -22.376  -5.823  1.00  0.00           C  
ATOM    532  HE2 LYS    32      15.920 -22.608  -6.845  1.00  0.00           H  
ATOM    533  HE3 LYS    32      16.989 -23.046  -5.442  1.00  0.00           H  
ATOM    534  NZ  LYS    32      15.068 -22.549  -4.912  1.00  0.00           N  
ATOM    535  HZ1 LYS    32      14.768 -23.513  -4.902  1.00  0.00           H  
ATOM    536  HZ2 LYS    32      15.382 -22.329  -3.978  1.00  0.00           H  
ATOM    537  HZ3 LYS    32      14.286 -21.941  -5.112  1.00  0.00           H  
ATOM    538  C   LYS    32      15.894 -17.692  -8.708  1.00  0.00           C  
ATOM    539  O   LYS    32      17.058 -17.550  -9.078  1.00  0.00           O  
ATOM    540  N   ASN    33      14.901 -18.113  -9.558  1.00  0.00           N  
ATOM    541  H   ASN    33      13.995 -18.269  -9.140  1.00  0.00           H  
ATOM    542  CA  ASN    33      15.091 -18.373 -11.019  1.00  0.00           C  
ATOM    543  HA  ASN    33      16.160 -18.472 -11.210  1.00  0.00           H  
ATOM    544  CB  ASN    33      14.541 -19.695 -11.377  1.00  0.00           C  
ATOM    545  HB2 ASN    33      13.454 -19.623 -11.398  1.00  0.00           H  
ATOM    546  HB3 ASN    33      14.871 -19.915 -12.393  1.00  0.00           H  
ATOM    547  CG  ASN    33      14.975 -20.912 -10.533  1.00  0.00           C  
ATOM    548  OD1 ASN    33      16.045 -20.986  -9.906  1.00  0.00           O  
ATOM    549  ND2 ASN    33      14.263 -22.028 -10.659  1.00  0.00           N  
ATOM    550 HD21 ASN    33      14.468 -22.837 -10.090  1.00  0.00           H  
ATOM    551 HD22 ASN    33      13.407 -22.058 -11.194  1.00  0.00           H  
ATOM    552  C   ASN    33      14.561 -17.185 -11.968  1.00  0.00           C  
ATOM    553  O   ASN    33      14.879 -17.136 -13.142  1.00  0.00           O  
ATOM    554  N   HID    34      13.857 -16.264 -11.388  1.00  0.00           N  
ATOM    555  H   HID    34      13.741 -16.391 -10.393  1.00  0.00           H  
ATOM    556  CA  HID    34      13.605 -14.939 -11.965  1.00  0.00           C  
ATOM    557  HA  HID    34      13.018 -15.147 -12.859  1.00  0.00           H  
ATOM    558  CB  HID    34      12.718 -14.100 -11.026  1.00  0.00           C  
ATOM    559  HB2 HID    34      11.837 -14.704 -10.811  1.00  0.00           H  
ATOM    560  HB3 HID    34      13.181 -13.988 -10.045  1.00  0.00           H  
ATOM    561  CG  HID    34      12.267 -12.814 -11.634  1.00  0.00           C  
ATOM    562  ND1 HID    34      11.286 -12.578 -12.600  1.00  0.00           N  
ATOM    563  HD1 HID    34      10.716 -13.305 -13.008  1.00  0.00           H  
ATOM    564  CE1 HID    34      11.440 -11.289 -13.024  1.00  0.00           C  
ATOM    565  HE1 HID    34      11.045 -10.761 -13.879  1.00  0.00           H  
ATOM    566  NE2 HID    34      12.480 -10.704 -12.368  1.00  0.00           N  
ATOM    567  CD2 HID    34      12.910 -11.626 -11.424  1.00  0.00           C  
ATOM    568  HD2 HID    34      13.805 -11.485 -10.836  1.00  0.00           H  
ATOM    569  C   HID    34      14.919 -14.208 -12.384  1.00  0.00           C  
ATOM    570  O   HID    34      15.765 -14.297 -11.517  1.00  0.00           O  
ATOM    571  N   ASN    35      14.880 -13.504 -13.549  1.00  0.00           N  
ATOM    572  H   ASN    35      14.015 -13.584 -14.063  1.00  0.00           H  
ATOM    573  CA  ASN    35      15.944 -12.849 -14.186  1.00  0.00           C  
ATOM    574  HA  ASN    35      16.274 -13.599 -14.905  1.00  0.00           H  
ATOM    575  CB  ASN    35      15.386 -11.714 -14.984  1.00  0.00           C  
ATOM    576  HB2 ASN    35      14.645 -12.195 -15.622  1.00  0.00           H  
ATOM    577  HB3 ASN    35      14.915 -10.955 -14.359  1.00  0.00           H  
ATOM    578  CG  ASN    35      16.302 -11.199 -16.008  1.00  0.00           C  
ATOM    579  OD1 ASN    35      16.527 -11.859 -16.983  1.00  0.00           O  
ATOM    580  ND2 ASN    35      16.733 -10.008 -15.883  1.00  0.00           N  
ATOM    581 HD21 ASN    35      17.233  -9.656 -16.687  1.00  0.00           H  
ATOM    582 HD22 ASN    35      16.462  -9.490 -15.060  1.00  0.00           H  
ATOM    583  C   ASN    35      17.071 -12.260 -13.297  1.00  0.00           C  
ATOM    584  O   ASN    35      18.157 -12.688 -13.341  1.00  0.00           O  
ATOM    585  N   GLU    36      16.624 -11.282 -12.456  1.00  0.00           N  
ATOM    586  H   GLU    36      15.659 -10.996 -12.538  1.00  0.00           H  
ATOM    587  CA  GLU    36      17.610 -10.542 -11.606  1.00  0.00           C  
ATOM    588  HA  GLU    36      18.351 -10.172 -12.315  1.00  0.00           H  
ATOM    589  CB  GLU    36      16.967  -9.443 -10.703  1.00  0.00           C  
ATOM    590  HB2 GLU    36      16.532  -9.884  -9.806  1.00  0.00           H  
ATOM    591  HB3 GLU    36      17.801  -8.855 -10.320  1.00  0.00           H  
ATOM    592  CG  GLU    36      16.004  -8.579 -11.429  1.00  0.00           C  
ATOM    593  HG2 GLU    36      15.123  -9.163 -11.695  1.00  0.00           H  
ATOM    594  HG3 GLU    36      15.658  -7.850 -10.696  1.00  0.00           H  
ATOM    595  CD  GLU    36      16.685  -7.949 -12.646  1.00  0.00           C  
ATOM    596  OE1 GLU    36      16.135  -8.259 -13.762  1.00  0.00           O  
ATOM    597  OE2 GLU    36      17.755  -7.328 -12.499  1.00  0.00           O  
ATOM    598  C   GLU    36      18.352 -11.397 -10.594  1.00  0.00           C  
ATOM    599  O   GLU    36      19.526 -11.227 -10.292  1.00  0.00           O  
ATOM    600  N   PHE    37      17.647 -12.359 -10.007  1.00  0.00           N  
ATOM    601  H   PHE    37      16.645 -12.392 -10.126  1.00  0.00           H  
ATOM    602  CA  PHE    37      18.176 -13.082  -8.973  1.00  0.00           C  
ATOM    603  HA  PHE    37      18.704 -12.429  -8.278  1.00  0.00           H  
ATOM    604  CB  PHE    37      17.021 -13.832  -8.248  1.00  0.00           C  
ATOM    605  HB2 PHE    37      16.359 -14.259  -9.001  1.00  0.00           H  
ATOM    606  HB3 PHE    37      17.472 -14.625  -7.652  1.00  0.00           H  
ATOM    607  CG  PHE    37      16.167 -12.910  -7.335  1.00  0.00           C  
ATOM    608  CD1 PHE    37      16.388 -12.809  -5.935  1.00  0.00           C  
ATOM    609  HD1 PHE    37      17.156 -13.429  -5.498  1.00  0.00           H  
ATOM    610  CE1 PHE    37      15.493 -11.968  -5.196  1.00  0.00           C  
ATOM    611  HE1 PHE    37      15.666 -11.857  -4.136  1.00  0.00           H  
ATOM    612  CZ  PHE    37      14.451 -11.253  -5.883  1.00  0.00           C  
ATOM    613  HZ  PHE    37      13.725 -10.655  -5.353  1.00  0.00           H  
ATOM    614  CE2 PHE    37      14.284 -11.415  -7.251  1.00  0.00           C  
ATOM    615  HE2 PHE    37      13.408 -10.963  -7.693  1.00  0.00           H  
ATOM    616  CD2 PHE    37      15.132 -12.247  -8.016  1.00  0.00           C  
ATOM    617  HD2 PHE    37      15.019 -12.273  -9.089  1.00  0.00           H  
ATOM    618  C   PHE    37      19.118 -14.079  -9.633  1.00  0.00           C  
ATOM    619  O   PHE    37      20.094 -14.522  -9.113  1.00  0.00           O  
ATOM    620  N   LYS    38      18.644 -14.630 -10.734  1.00  0.00           N  
ATOM    621  H   LYS    38      17.763 -14.268 -11.069  1.00  0.00           H  
ATOM    622  CA  LYS    38      19.294 -15.652 -11.578  1.00  0.00           C  
ATOM    623  HA  LYS    38      19.632 -16.474 -10.948  1.00  0.00           H  
ATOM    624  CB  LYS    38      18.415 -16.162 -12.673  1.00  0.00           C  
ATOM    625  HB2 LYS    38      17.460 -16.474 -12.251  1.00  0.00           H  
ATOM    626  HB3 LYS    38      18.106 -15.436 -13.425  1.00  0.00           H  
ATOM    627  CG  LYS    38      18.963 -17.295 -13.512  1.00  0.00           C  
ATOM    628  HG2 LYS    38      19.979 -17.043 -13.817  1.00  0.00           H  
ATOM    629  HG3 LYS    38      18.871 -18.115 -12.800  1.00  0.00           H  
ATOM    630  CD  LYS    38      18.093 -17.594 -14.708  1.00  0.00           C  
ATOM    631  HD2 LYS    38      17.053 -17.725 -14.409  1.00  0.00           H  
ATOM    632  HD3 LYS    38      18.172 -16.783 -15.432  1.00  0.00           H  
ATOM    633  CE  LYS    38      18.582 -18.832 -15.476  1.00  0.00           C  
ATOM    634  HE2 LYS    38      19.668 -18.788 -15.563  1.00  0.00           H  
ATOM    635  HE3 LYS    38      18.271 -19.721 -14.928  1.00  0.00           H  
ATOM    636  NZ  LYS    38      18.029 -18.888 -16.817  1.00  0.00           N  
ATOM    637  HZ1 LYS    38      18.458 -18.149 -17.355  1.00  0.00           H  
ATOM    638  HZ2 LYS    38      18.316 -19.762 -17.235  1.00  0.00           H  
ATOM    639  HZ3 LYS    38      17.024 -18.799 -16.861  1.00  0.00           H  
ATOM    640  C   LYS    38      20.630 -15.123 -12.138  1.00  0.00           C  
ATOM    641  O   LYS    38      21.694 -15.725 -12.050  1.00  0.00           O  
ATOM    642  N   LYS    39      20.646 -13.814 -12.549  1.00  0.00           N  
ATOM    643  H   LYS    39      19.737 -13.427 -12.759  1.00  0.00           H  
ATOM    644  CA  LYS    39      21.784 -13.093 -13.105  1.00  0.00           C  
ATOM    645  HA  LYS    39      22.535 -13.768 -13.514  1.00  0.00           H  
ATOM    646  CB  LYS    39      21.311 -12.102 -14.168  1.00  0.00           C  
ATOM    647  HB2 LYS    39      20.657 -11.384 -13.675  1.00  0.00           H  
ATOM    648  HB3 LYS    39      22.198 -11.511 -14.398  1.00  0.00           H  
ATOM    649  CG  LYS    39      20.685 -12.698 -15.395  1.00  0.00           C  
ATOM    650  HG2 LYS    39      21.502 -13.246 -15.863  1.00  0.00           H  
ATOM    651  HG3 LYS    39      19.896 -13.436 -15.256  1.00  0.00           H  
ATOM    652  CD  LYS    39      20.293 -11.611 -16.349  1.00  0.00           C  
ATOM    653  HD2 LYS    39      19.610 -10.849 -15.973  1.00  0.00           H  
ATOM    654  HD3 LYS    39      21.243 -11.183 -16.669  1.00  0.00           H  
ATOM    655  CE  LYS    39      19.752 -12.334 -17.696  1.00  0.00           C  
ATOM    656  HE2 LYS    39      20.489 -12.944 -18.220  1.00  0.00           H  
ATOM    657  HE3 LYS    39      18.951 -13.052 -17.520  1.00  0.00           H  
ATOM    658  NZ  LYS    39      19.257 -11.310 -18.601  1.00  0.00           N  
ATOM    659  HZ1 LYS    39      20.039 -10.765 -18.935  1.00  0.00           H  
ATOM    660  HZ2 LYS    39      18.669 -11.726 -19.308  1.00  0.00           H  
ATOM    661  HZ3 LYS    39      18.710 -10.533 -18.259  1.00  0.00           H  
ATOM    662  C   LYS    39      22.566 -12.324 -11.998  1.00  0.00           C  
ATOM    663  O   LYS    39      23.594 -11.769 -12.409  1.00  0.00           O  
ATOM    664  N   SER    40      22.094 -12.215 -10.731  1.00  0.00           N  
ATOM    665  H   SER    40      21.240 -12.661 -10.428  1.00  0.00           H  
ATOM    666  CA  SER    40      22.757 -11.421  -9.656  1.00  0.00           C  
ATOM    667  HA  SER    40      22.118 -11.538  -8.781  1.00  0.00           H  
ATOM    668  CB  SER    40      24.104 -12.052  -9.228  1.00  0.00           C  
ATOM    669  HB2 SER    40      24.704 -12.266 -10.112  1.00  0.00           H  
ATOM    670  HB3 SER    40      24.567 -11.313  -8.573  1.00  0.00           H  
ATOM    671  OG  SER    40      23.752 -13.179  -8.562  1.00  0.00           O  
ATOM    672  HG  SER    40      23.503 -13.800  -9.251  1.00  0.00           H  
ATOM    673  C   SER    40      22.837  -9.925  -9.991  1.00  0.00           C  
ATOM    674  O   SER    40      23.814  -9.275  -9.670  1.00  0.00           O  
ATOM    675  N   THR    41      21.746  -9.325 -10.520  1.00  0.00           N  
ATOM    676  H   THR    41      20.918  -9.834 -10.796  1.00  0.00           H  
ATOM    677  CA  THR    41      21.727  -7.903 -10.926  1.00  0.00           C  
ATOM    678  HA  THR    41      22.682  -7.429 -10.697  1.00  0.00           H  
ATOM    679  CB  THR    41      21.447  -7.823 -12.388  1.00  0.00           C  
ATOM    680  HB  THR    41      21.256  -6.767 -12.576  1.00  0.00           H  
ATOM    681  CG2 THR    41      22.718  -8.284 -13.094  1.00  0.00           C  
ATOM    682 HG21 THR    41      22.875  -9.362 -13.053  1.00  0.00           H  
ATOM    683 HG22 THR    41      22.566  -7.906 -14.105  1.00  0.00           H  
ATOM    684 HG23 THR    41      23.589  -7.791 -12.663  1.00  0.00           H  
ATOM    685  OG1 THR    41      20.310  -8.610 -12.820  1.00  0.00           O  
ATOM    686  HG1 THR    41      19.532  -8.144 -12.505  1.00  0.00           H  
ATOM    687  C   THR    41      20.714  -7.070 -10.146  1.00  0.00           C  
ATOM    688  O   THR    41      20.256  -6.019 -10.587  1.00  0.00           O  
ATOM    689  N   ILE    42      20.473  -7.386  -8.849  1.00  0.00           N  
ATOM    690  H   ILE    42      21.110  -8.075  -8.476  1.00  0.00           H  
ATOM    691  CA  ILE    42      19.641  -6.533  -8.041  1.00  0.00           C  
ATOM    692  HA  ILE    42      18.827  -6.215  -8.692  1.00  0.00           H  
ATOM    693  CB  ILE    42      18.951  -7.346  -6.875  1.00  0.00           C  
ATOM    694  HB  ILE    42      19.686  -7.451  -6.077  1.00  0.00           H  
ATOM    695  CG2 ILE    42      17.916  -6.396  -6.234  1.00  0.00           C  
ATOM    696 HG21 ILE    42      17.066  -6.916  -5.793  1.00  0.00           H  
ATOM    697 HG22 ILE    42      18.357  -5.750  -5.474  1.00  0.00           H  
ATOM    698 HG23 ILE    42      17.561  -5.705  -6.999  1.00  0.00           H  
ATOM    699  CG1 ILE    42      18.321  -8.722  -7.281  1.00  0.00           C  
ATOM    700 HG12 ILE    42      17.260  -8.542  -7.452  1.00  0.00           H  
ATOM    701 HG13 ILE    42      18.711  -9.107  -8.223  1.00  0.00           H  
ATOM    702  CD1 ILE    42      18.569  -9.840  -6.255  1.00  0.00           C  
ATOM    703 HD11 ILE    42      19.544  -9.766  -5.773  1.00  0.00           H  
ATOM    704 HD12 ILE    42      17.811  -9.992  -5.487  1.00  0.00           H  
ATOM    705 HD13 ILE    42      18.648 -10.740  -6.865  1.00  0.00           H  
ATOM    706  C   ILE    42      20.229  -5.200  -7.546  1.00  0.00           C  
ATOM    707  O   ILE    42      21.111  -5.115  -6.696  1.00  0.00           O  
ATOM    708  N   LYS    43      19.879  -4.075  -8.236  1.00  0.00           N  
ATOM    709  H   LYS    43      19.155  -4.184  -8.932  1.00  0.00           H  
ATOM    710  CA  LYS    43      20.244  -2.708  -7.831  1.00  0.00           C  
ATOM    711  HA  LYS    43      20.662  -2.685  -6.824  1.00  0.00           H  
ATOM    712  CB  LYS    43      21.315  -2.225  -8.887  1.00  0.00           C  
ATOM    713  HB2 LYS    43      21.025  -2.537  -9.890  1.00  0.00           H  
ATOM    714  HB3 LYS    43      21.388  -1.140  -8.973  1.00  0.00           H  
ATOM    715  CG  LYS    43      22.751  -2.801  -8.653  1.00  0.00           C  
ATOM    716  HG2 LYS    43      23.187  -2.165  -7.883  1.00  0.00           H  
ATOM    717  HG3 LYS    43      22.641  -3.831  -8.312  1.00  0.00           H  
ATOM    718  CD  LYS    43      23.527  -2.688  -9.933  1.00  0.00           C  
ATOM    719  HD2 LYS    43      23.115  -3.512 -10.515  1.00  0.00           H  
ATOM    720  HD3 LYS    43      23.230  -1.721 -10.338  1.00  0.00           H  
ATOM    721  CE  LYS    43      25.083  -2.807  -9.658  1.00  0.00           C  
ATOM    722  HE2 LYS    43      25.689  -2.544 -10.525  1.00  0.00           H  
ATOM    723  HE3 LYS    43      25.281  -2.101  -8.851  1.00  0.00           H  
ATOM    724  NZ  LYS    43      25.403  -4.205  -9.280  1.00  0.00           N  
ATOM    725  HZ1 LYS    43      24.815  -4.561  -8.540  1.00  0.00           H  
ATOM    726  HZ2 LYS    43      25.293  -4.753 -10.122  1.00  0.00           H  
ATOM    727  HZ3 LYS    43      26.364  -4.310  -8.990  1.00  0.00           H  
ATOM    728  C   LYS    43      19.011  -1.765  -7.801  1.00  0.00           C  
ATOM    729  O   LYS    43      19.149  -0.546  -7.970  1.00  0.00           O  
ATOM    730  N   HIE    44      17.818  -2.322  -7.676  1.00  0.00           N  
ATOM    731  H   HIE    44      17.723  -3.328  -7.666  1.00  0.00           H  
ATOM    732  CA  HIE    44      16.585  -1.565  -7.990  1.00  0.00           C  
ATOM    733  HA  HIE    44      16.739  -0.880  -8.824  1.00  0.00           H  
ATOM    734  CB  HIE    44      15.452  -2.512  -8.402  1.00  0.00           C  
ATOM    735  HB2 HIE    44      15.043  -2.992  -7.514  1.00  0.00           H  
ATOM    736  HB3 HIE    44      14.659  -1.921  -8.861  1.00  0.00           H  
ATOM    737  CG  HIE    44      15.959  -3.568  -9.372  1.00  0.00           C  
ATOM    738  ND1 HIE    44      16.867  -4.546  -9.138  1.00  0.00           N  
ATOM    739  CE1 HIE    44      17.083  -5.152 -10.323  1.00  0.00           C  
ATOM    740  HE1 HIE    44      17.760  -5.993 -10.332  1.00  0.00           H  
ATOM    741  NE2 HIE    44      16.313  -4.639 -11.220  1.00  0.00           N  
ATOM    742  HE2 HIE    44      16.249  -5.037 -12.146  1.00  0.00           H  
ATOM    743  CD2 HIE    44      15.571  -3.613 -10.678  1.00  0.00           C  
ATOM    744  HD2 HIE    44      14.764  -3.032 -11.101  1.00  0.00           H  
ATOM    745  C   HIE    44      16.095  -0.684  -6.798  1.00  0.00           C  
ATOM    746  O   HIE    44      16.579  -0.800  -5.688  1.00  0.00           O  
ATOM    747  N   GLN    45      15.022  -0.011  -7.064  1.00  0.00           N  
ATOM    748  H   GLN    45      14.620  -0.008  -7.990  1.00  0.00           H  
ATOM    749  CA  GLN    45      14.150   0.516  -5.979  1.00  0.00           C  
ATOM    750  HA  GLN    45      14.721   0.758  -5.082  1.00  0.00           H  
ATOM    751  CB  GLN    45      13.725   1.977  -6.413  1.00  0.00           C  
ATOM    752  HB2 GLN    45      13.425   1.916  -7.460  1.00  0.00           H  
ATOM    753  HB3 GLN    45      12.855   2.348  -5.871  1.00  0.00           H  
ATOM    754  CG  GLN    45      14.781   2.990  -6.509  1.00  0.00           C  
ATOM    755  HG2 GLN    45      15.601   2.728  -7.178  1.00  0.00           H  
ATOM    756  HG3 GLN    45      14.291   3.935  -6.741  1.00  0.00           H  
ATOM    757  CD  GLN    45      15.399   3.235  -5.142  1.00  0.00           C  
ATOM    758  OE1 GLN    45      14.736   3.292  -4.105  1.00  0.00           O  
ATOM    759  NE2 GLN    45      16.699   3.384  -5.067  1.00  0.00           N  
ATOM    760 HE21 GLN    45      16.987   3.636  -4.133  1.00  0.00           H  
ATOM    761 HE22 GLN    45      17.192   3.441  -5.947  1.00  0.00           H  
ATOM    762  C   GLN    45      13.067  -0.611  -5.850  1.00  0.00           C  
ATOM    763  O   GLN    45      12.345  -0.839  -6.778  1.00  0.00           O  
ATOM    764  N   VAL    46      13.088  -1.367  -4.766  1.00  0.00           N  
ATOM    765  H   VAL    46      13.756  -1.071  -4.070  1.00  0.00           H  
ATOM    766  CA  VAL    46      12.229  -2.517  -4.433  1.00  0.00           C  
ATOM    767  HA  VAL    46      11.914  -3.104  -5.296  1.00  0.00           H  
ATOM    768  CB  VAL    46      12.872  -3.521  -3.459  1.00  0.00           C  
ATOM    769  HB  VAL    46      13.208  -3.037  -2.542  1.00  0.00           H  
ATOM    770  CG1 VAL    46      11.956  -4.659  -2.928  1.00  0.00           C  
ATOM    771 HG11 VAL    46      11.056  -4.150  -2.585  1.00  0.00           H  
ATOM    772 HG12 VAL    46      11.661  -5.289  -3.767  1.00  0.00           H  
ATOM    773 HG13 VAL    46      12.490  -5.091  -2.081  1.00  0.00           H  
ATOM    774  CG2 VAL    46      14.120  -4.233  -4.028  1.00  0.00           C  
ATOM    775 HG21 VAL    46      14.907  -3.479  -4.043  1.00  0.00           H  
ATOM    776 HG22 VAL    46      14.549  -5.002  -3.386  1.00  0.00           H  
ATOM    777 HG23 VAL    46      14.079  -4.633  -5.041  1.00  0.00           H  
ATOM    778  C   VAL    46      10.887  -2.066  -3.809  1.00  0.00           C  
ATOM    779  O   VAL    46      10.877  -1.184  -2.917  1.00  0.00           O  
ATOM    780  N   VAL    47       9.754  -2.458  -4.402  1.00  0.00           N  
ATOM    781  H   VAL    47       9.778  -3.168  -5.120  1.00  0.00           H  
ATOM    782  CA  VAL    47       8.402  -1.995  -4.014  1.00  0.00           C  
ATOM    783  HA  VAL    47       8.453  -1.448  -3.072  1.00  0.00           H  
ATOM    784  CB  VAL    47       7.912  -0.940  -4.982  1.00  0.00           C  
ATOM    785  HB  VAL    47       7.908  -1.443  -5.949  1.00  0.00           H  
ATOM    786  CG1 VAL    47       6.548  -0.371  -4.530  1.00  0.00           C  
ATOM    787 HG11 VAL    47       5.783  -1.107  -4.280  1.00  0.00           H  
ATOM    788 HG12 VAL    47       6.633   0.242  -3.633  1.00  0.00           H  
ATOM    789 HG13 VAL    47       6.183   0.283  -5.321  1.00  0.00           H  
ATOM    790  CG2 VAL    47       8.827   0.289  -5.107  1.00  0.00           C  
ATOM    791 HG21 VAL    47       8.273   1.041  -5.668  1.00  0.00           H  
ATOM    792 HG22 VAL    47       9.026   0.867  -4.205  1.00  0.00           H  
ATOM    793 HG23 VAL    47       9.839   0.039  -5.426  1.00  0.00           H  
ATOM    794  C   VAL    47       7.503  -3.182  -3.920  1.00  0.00           C  
ATOM    795  O   VAL    47       7.196  -3.812  -4.936  1.00  0.00           O  
ATOM    796  N   PHE    48       7.127  -3.619  -2.751  1.00  0.00           N  
ATOM    797  H   PHE    48       7.434  -3.104  -1.939  1.00  0.00           H  
ATOM    798  CA  PHE    48       6.102  -4.623  -2.532  1.00  0.00           C  
ATOM    799  HA  PHE    48       6.158  -5.316  -3.371  1.00  0.00           H  
ATOM    800  CB  PHE    48       6.335  -5.458  -1.263  1.00  0.00           C  
ATOM    801  HB2 PHE    48       6.232  -4.762  -0.431  1.00  0.00           H  
ATOM    802  HB3 PHE    48       5.459  -6.067  -1.041  1.00  0.00           H  
ATOM    803  CG  PHE    48       7.675  -6.128  -1.173  1.00  0.00           C  
ATOM    804  CD1 PHE    48       8.711  -5.571  -0.327  1.00  0.00           C  
ATOM    805  HD1 PHE    48       8.557  -4.644   0.207  1.00  0.00           H  
ATOM    806  CE1 PHE    48       9.944  -6.210  -0.280  1.00  0.00           C  
ATOM    807  HE1 PHE    48      10.732  -5.935   0.406  1.00  0.00           H  
ATOM    808  CZ  PHE    48      10.102  -7.274  -1.110  1.00  0.00           C  
ATOM    809  HZ  PHE    48      11.126  -7.616  -1.135  1.00  0.00           H  
ATOM    810  CE2 PHE    48       9.071  -7.837  -1.882  1.00  0.00           C  
ATOM    811  HE2 PHE    48       9.186  -8.783  -2.391  1.00  0.00           H  
ATOM    812  CD2 PHE    48       7.865  -7.252  -1.946  1.00  0.00           C  
ATOM    813  HD2 PHE    48       7.066  -7.720  -2.503  1.00  0.00           H  
ATOM    814  C   PHE    48       4.657  -4.018  -2.703  1.00  0.00           C  
ATOM    815  O   PHE    48       4.465  -2.875  -2.402  1.00  0.00           O  
ATOM    816  N   ILE    49       3.728  -4.828  -3.100  1.00  0.00           N  
ATOM    817  H   ILE    49       3.936  -5.784  -3.353  1.00  0.00           H  
ATOM    818  CA  ILE    49       2.342  -4.405  -3.271  1.00  0.00           C  
ATOM    819  HA  ILE    49       2.199  -3.389  -2.904  1.00  0.00           H  
ATOM    820  CB  ILE    49       1.949  -4.179  -4.795  1.00  0.00           C  
ATOM    821  HB  ILE    49       2.096  -5.129  -5.308  1.00  0.00           H  
ATOM    822  CG2 ILE    49       0.442  -3.933  -4.988  1.00  0.00           C  
ATOM    823 HG21 ILE    49      -0.199  -4.801  -4.831  1.00  0.00           H  
ATOM    824 HG22 ILE    49       0.129  -3.130  -4.321  1.00  0.00           H  
ATOM    825 HG23 ILE    49       0.257  -3.649  -6.024  1.00  0.00           H  
ATOM    826  CG1 ILE    49       2.954  -3.230  -5.570  1.00  0.00           C  
ATOM    827 HG12 ILE    49       2.853  -2.202  -5.221  1.00  0.00           H  
ATOM    828 HG13 ILE    49       3.970  -3.582  -5.395  1.00  0.00           H  
ATOM    829  CD1 ILE    49       2.678  -2.878  -7.055  1.00  0.00           C  
ATOM    830 HD11 ILE    49       1.797  -2.243  -7.145  1.00  0.00           H  
ATOM    831 HD12 ILE    49       3.504  -2.282  -7.441  1.00  0.00           H  
ATOM    832 HD13 ILE    49       2.600  -3.771  -7.676  1.00  0.00           H  
ATOM    833  C   ILE    49       1.469  -5.492  -2.702  1.00  0.00           C  
ATOM    834  O   ILE    49       1.793  -6.607  -3.030  1.00  0.00           O  
ATOM    835  N   THR    50       0.490  -5.286  -1.818  1.00  0.00           N  
ATOM    836  H   THR    50       0.348  -4.314  -1.581  1.00  0.00           H  
ATOM    837  CA  THR    50      -0.382  -6.295  -1.236  1.00  0.00           C  
ATOM    838  HA  THR    50      -0.361  -7.167  -1.889  1.00  0.00           H  
ATOM    839  CB  THR    50       0.130  -6.743   0.181  1.00  0.00           C  
ATOM    840  HB  THR    50       1.092  -7.256   0.155  1.00  0.00           H  
ATOM    841  CG2 THR    50       0.300  -5.582   1.090  1.00  0.00           C  
ATOM    842 HG21 THR    50       1.023  -4.949   0.577  1.00  0.00           H  
ATOM    843 HG22 THR    50      -0.648  -5.074   1.269  1.00  0.00           H  
ATOM    844 HG23 THR    50       0.657  -5.973   2.043  1.00  0.00           H  
ATOM    845  OG1 THR    50      -0.880  -7.451   0.861  1.00  0.00           O  
ATOM    846  HG1 THR    50      -0.837  -8.358   0.548  1.00  0.00           H  
ATOM    847  C   THR    50      -1.873  -5.849  -1.182  1.00  0.00           C  
ATOM    848  O   THR    50      -2.178  -4.630  -1.033  1.00  0.00           O  
ATOM    849  N   HID    51      -2.825  -6.853  -1.297  1.00  0.00           N  
ATOM    850  H   HID    51      -2.637  -7.845  -1.284  1.00  0.00           H  
ATOM    851  CA  HID    51      -4.288  -6.660  -1.301  1.00  0.00           C  
ATOM    852  HA  HID    51      -4.428  -5.580  -1.346  1.00  0.00           H  
ATOM    853  CB  HID    51      -4.915  -7.441  -2.419  1.00  0.00           C  
ATOM    854  HB2 HID    51      -5.995  -7.429  -2.561  1.00  0.00           H  
ATOM    855  HB3 HID    51      -4.324  -7.067  -3.256  1.00  0.00           H  
ATOM    856  CG  HID    51      -4.641  -8.947  -2.265  1.00  0.00           C  
ATOM    857  ND1 HID    51      -5.459  -9.816  -1.597  1.00  0.00           N  
ATOM    858  HD1 HID    51      -6.331  -9.683  -1.104  1.00  0.00           H  
ATOM    859  CE1 HID    51      -4.882 -11.042  -1.672  1.00  0.00           C  
ATOM    860  HE1 HID    51      -5.287 -11.863  -1.098  1.00  0.00           H  
ATOM    861  NE2 HID    51      -3.752 -10.999  -2.382  1.00  0.00           N  
ATOM    862  CD2 HID    51      -3.545  -9.633  -2.698  1.00  0.00           C  
ATOM    863  HD2 HID    51      -2.704  -9.285  -3.279  1.00  0.00           H  
ATOM    864  C   HID    51      -4.903  -7.140  -0.043  1.00  0.00           C  
ATOM    865  O   HID    51      -4.161  -7.590   0.790  1.00  0.00           O  
ATOM    866  N   GLY    52      -6.235  -6.889   0.129  1.00  0.00           N  
ATOM    867  H   GLY    52      -6.714  -6.450  -0.644  1.00  0.00           H  
ATOM    868  CA  GLY    52      -6.993  -7.292   1.323  1.00  0.00           C  
ATOM    869  HA2 GLY    52      -6.283  -7.406   2.143  1.00  0.00           H  
ATOM    870  HA3 GLY    52      -7.673  -6.460   1.504  1.00  0.00           H  
ATOM    871  C   GLY    52      -7.855  -8.575   1.202  1.00  0.00           C  
ATOM    872  O   GLY    52      -7.668  -9.335   0.266  1.00  0.00           O  
ATOM    873  N   PHE    53      -8.919  -8.690   2.106  1.00  0.00           N  
ATOM    874  H   PHE    53      -9.113  -7.878   2.675  1.00  0.00           H  
ATOM    875  CA  PHE    53      -9.976  -9.793   2.146  1.00  0.00           C  
ATOM    876  HA  PHE    53      -9.565 -10.801   2.208  1.00  0.00           H  
ATOM    877  CB  PHE    53     -10.922  -9.460   3.262  1.00  0.00           C  
ATOM    878  HB2 PHE    53     -10.362  -9.507   4.195  1.00  0.00           H  
ATOM    879  HB3 PHE    53     -11.297  -8.439   3.194  1.00  0.00           H  
ATOM    880  CG  PHE    53     -12.119 -10.363   3.411  1.00  0.00           C  
ATOM    881  CD1 PHE    53     -13.434  -9.850   3.360  1.00  0.00           C  
ATOM    882  HD1 PHE    53     -13.661  -8.831   3.081  1.00  0.00           H  
ATOM    883  CE1 PHE    53     -14.500 -10.711   3.832  1.00  0.00           C  
ATOM    884  HE1 PHE    53     -15.486 -10.269   3.843  1.00  0.00           H  
ATOM    885  CZ  PHE    53     -14.262 -12.051   4.119  1.00  0.00           C  
ATOM    886  HZ  PHE    53     -15.138 -12.660   4.282  1.00  0.00           H  
ATOM    887  CE2 PHE    53     -12.942 -12.595   4.077  1.00  0.00           C  
ATOM    888  HE2 PHE    53     -12.749 -13.644   4.245  1.00  0.00           H  
ATOM    889  CD2 PHE    53     -11.860 -11.689   3.778  1.00  0.00           C  
ATOM    890  HD2 PHE    53     -10.866 -12.099   3.876  1.00  0.00           H  
ATOM    891  C   PHE    53     -10.747  -9.800   0.818  1.00  0.00           C  
ATOM    892  O   PHE    53     -11.249  -8.773   0.328  1.00  0.00           O  
ATOM    893  N   THR    54     -11.020 -11.083   0.346  1.00  0.00           N  
ATOM    894  H   THR    54     -10.569 -11.841   0.837  1.00  0.00           H  
ATOM    895  CA  THR    54     -11.785 -11.289  -0.885  1.00  0.00           C  
ATOM    896  HA  THR    54     -11.714 -12.347  -1.137  1.00  0.00           H  
ATOM    897  CB  THR    54     -13.225 -11.080  -0.712  1.00  0.00           C  
ATOM    898  HB  THR    54     -13.639 -11.479  -1.638  1.00  0.00           H  
ATOM    899  CG2 THR    54     -13.928 -11.864   0.335  1.00  0.00           C  
ATOM    900 HG21 THR    54     -14.988 -12.048   0.157  1.00  0.00           H  
ATOM    901 HG22 THR    54     -13.527 -12.865   0.496  1.00  0.00           H  
ATOM    902 HG23 THR    54     -13.799 -11.368   1.296  1.00  0.00           H  
ATOM    903  OG1 THR    54     -13.677  -9.689  -0.520  1.00  0.00           O  
ATOM    904  HG1 THR    54     -12.985  -9.162  -0.113  1.00  0.00           H  
ATOM    905  C   THR    54     -11.247 -10.436  -2.050  1.00  0.00           C  
ATOM    906  O   THR    54     -11.991  -9.819  -2.798  1.00  0.00           O  
ATOM    907  N   SER    55      -9.951 -10.488  -2.258  1.00  0.00           N  
ATOM    908  H   SER    55      -9.463 -11.009  -1.543  1.00  0.00           H  
ATOM    909  CA  SER    55      -9.215 -10.007  -3.456  1.00  0.00           C  
ATOM    910  HA  SER    55      -9.915 -10.004  -4.292  1.00  0.00           H  
ATOM    911  CB  SER    55      -9.032  -8.495  -3.235  1.00  0.00           C  
ATOM    912  HB2 SER    55      -9.944  -8.073  -2.813  1.00  0.00           H  
ATOM    913  HB3 SER    55      -8.271  -8.297  -2.480  1.00  0.00           H  
ATOM    914  OG  SER    55      -8.703  -7.824  -4.480  1.00  0.00           O  
ATOM    915  HG  SER    55      -9.028  -6.932  -4.339  1.00  0.00           H  
ATOM    916  C   SER    55      -7.886 -10.713  -3.783  1.00  0.00           C  
ATOM    917  O   SER    55      -7.684 -11.842  -3.304  1.00  0.00           O  
ATOM    918  N   THR    56      -7.057 -10.212  -4.666  1.00  0.00           N  
ATOM    919  H   THR    56      -7.250  -9.272  -4.979  1.00  0.00           H  
ATOM    920  CA  THR    56      -5.854 -10.907  -5.208  1.00  0.00           C  
ATOM    921  HA  THR    56      -5.365 -11.424  -4.382  1.00  0.00           H  
ATOM    922  CB  THR    56      -6.316 -12.035  -6.199  1.00  0.00           C  
ATOM    923  HB  THR    56      -7.024 -12.718  -5.730  1.00  0.00           H  
ATOM    924  CG2 THR    56      -7.142 -11.489  -7.345  1.00  0.00           C  
ATOM    925 HG21 THR    56      -7.817 -10.686  -7.049  1.00  0.00           H  
ATOM    926 HG22 THR    56      -6.509 -11.135  -8.158  1.00  0.00           H  
ATOM    927 HG23 THR    56      -7.780 -12.297  -7.704  1.00  0.00           H  
ATOM    928  OG1 THR    56      -5.203 -12.762  -6.751  1.00  0.00           O  
ATOM    929  HG1 THR    56      -4.816 -13.189  -5.983  1.00  0.00           H  
ATOM    930  C   THR    56      -4.845 -10.007  -5.947  1.00  0.00           C  
ATOM    931  O   THR    56      -5.284  -8.945  -6.363  1.00  0.00           O  
ATOM    932  N   ALA    57      -3.587 -10.450  -6.134  1.00  0.00           N  
ATOM    933  H   ALA    57      -3.298 -11.394  -5.918  1.00  0.00           H  
ATOM    934  CA  ALA    57      -2.565  -9.557  -6.786  1.00  0.00           C  
ATOM    935  HA  ALA    57      -2.557  -8.577  -6.309  1.00  0.00           H  
ATOM    936  CB  ALA    57      -1.178 -10.129  -6.641  1.00  0.00           C  
ATOM    937  HB1 ALA    57      -0.834 -10.235  -5.612  1.00  0.00           H  
ATOM    938  HB2 ALA    57      -1.158 -11.109  -7.118  1.00  0.00           H  
ATOM    939  HB3 ALA    57      -0.469  -9.579  -7.260  1.00  0.00           H  
ATOM    940  C   ALA    57      -2.929  -9.353  -8.315  1.00  0.00           C  
ATOM    941  O   ALA    57      -2.480  -8.428  -8.961  1.00  0.00           O  
ATOM    942  N   THR    58      -3.728 -10.263  -8.910  1.00  0.00           N  
ATOM    943  H   THR    58      -4.145 -10.954  -8.303  1.00  0.00           H  
ATOM    944  CA  THR    58      -4.089 -10.209 -10.309  1.00  0.00           C  
ATOM    945  HA  THR    58      -3.234  -9.758 -10.812  1.00  0.00           H  
ATOM    946  CB  THR    58      -4.390 -11.574 -10.906  1.00  0.00           C  
ATOM    947  HB  THR    58      -4.725 -11.472 -11.938  1.00  0.00           H  
ATOM    948  CG2 THR    58      -3.213 -12.533 -10.942  1.00  0.00           C  
ATOM    949 HG21 THR    58      -2.377 -12.064 -11.460  1.00  0.00           H  
ATOM    950 HG22 THR    58      -3.040 -12.754  -9.889  1.00  0.00           H  
ATOM    951 HG23 THR    58      -3.566 -13.463 -11.389  1.00  0.00           H  
ATOM    952  OG1 THR    58      -5.471 -12.173 -10.302  1.00  0.00           O  
ATOM    953  HG1 THR    58      -6.233 -12.130 -10.885  1.00  0.00           H  
ATOM    954  C   THR    58      -5.316  -9.335 -10.631  1.00  0.00           C  
ATOM    955  O   THR    58      -5.463  -8.998 -11.849  1.00  0.00           O  
ATOM    956  N   ALA    59      -6.067  -8.753  -9.642  1.00  0.00           N  
ATOM    957  H   ALA    59      -5.664  -8.902  -8.728  1.00  0.00           H  
ATOM    958  CA  ALA    59      -7.087  -7.746  -9.811  1.00  0.00           C  
ATOM    959  HA  ALA    59      -7.785  -8.290 -10.448  1.00  0.00           H  
ATOM    960  CB  ALA    59      -7.704  -7.510  -8.432  1.00  0.00           C  
ATOM    961  HB1 ALA    59      -7.050  -7.031  -7.703  1.00  0.00           H  
ATOM    962  HB2 ALA    59      -8.661  -7.015  -8.593  1.00  0.00           H  
ATOM    963  HB3 ALA    59      -7.917  -8.479  -7.981  1.00  0.00           H  
ATOM    964  C   ALA    59      -6.605  -6.401 -10.451  1.00  0.00           C  
ATOM    965  O   ALA    59      -5.634  -5.738 -10.049  1.00  0.00           O  
ATOM    966  N   GLU    60      -7.384  -5.908 -11.465  1.00  0.00           N  
ATOM    967  H   GLU    60      -8.281  -6.308 -11.700  1.00  0.00           H  
ATOM    968  CA  GLU    60      -6.818  -4.932 -12.335  1.00  0.00           C  
ATOM    969  HA  GLU    60      -5.893  -5.351 -12.730  1.00  0.00           H  
ATOM    970  CB  GLU    60      -7.831  -4.686 -13.487  1.00  0.00           C  
ATOM    971  HB2 GLU    60      -7.284  -4.237 -14.316  1.00  0.00           H  
ATOM    972  HB3 GLU    60      -8.176  -5.647 -13.867  1.00  0.00           H  
ATOM    973  CG  GLU    60      -9.113  -3.741 -13.281  1.00  0.00           C  
ATOM    974  HG2 GLU    60      -9.853  -4.341 -12.751  1.00  0.00           H  
ATOM    975  HG3 GLU    60      -8.899  -2.833 -12.719  1.00  0.00           H  
ATOM    976  CD  GLU    60      -9.819  -3.340 -14.607  1.00  0.00           C  
ATOM    977  OE1 GLU    60     -10.110  -4.205 -15.470  1.00  0.00           O  
ATOM    978  OE2 GLU    60      -9.917  -2.100 -14.776  1.00  0.00           O  
ATOM    979  C   GLU    60      -6.367  -3.564 -11.717  1.00  0.00           C  
ATOM    980  O   GLU    60      -5.557  -2.805 -12.262  1.00  0.00           O  
ATOM    981  N   ASN    61      -7.047  -3.146 -10.607  1.00  0.00           N  
ATOM    982  H   ASN    61      -7.814  -3.740 -10.327  1.00  0.00           H  
ATOM    983  CA  ASN    61      -6.726  -1.942  -9.818  1.00  0.00           C  
ATOM    984  HA  ASN    61      -6.748  -1.075 -10.479  1.00  0.00           H  
ATOM    985  CB  ASN    61      -7.801  -1.732  -8.735  1.00  0.00           C  
ATOM    986  HB2 ASN    61      -7.765  -2.673  -8.185  1.00  0.00           H  
ATOM    987  HB3 ASN    61      -7.530  -0.909  -8.074  1.00  0.00           H  
ATOM    988  CG  ASN    61      -9.129  -1.399  -9.315  1.00  0.00           C  
ATOM    989  OD1 ASN    61      -9.251  -0.963 -10.405  1.00  0.00           O  
ATOM    990  ND2 ASN    61     -10.197  -1.592  -8.578  1.00  0.00           N  
ATOM    991 HD21 ASN    61     -11.079  -1.489  -9.060  1.00  0.00           H  
ATOM    992 HD22 ASN    61     -10.139  -1.917  -7.623  1.00  0.00           H  
ATOM    993  C   ASN    61      -5.282  -1.937  -9.184  1.00  0.00           C  
ATOM    994  O   ASN    61      -4.605  -0.895  -9.148  1.00  0.00           O  
ATOM    995  N   PHE    62      -4.742  -3.104  -8.789  1.00  0.00           N  
ATOM    996  H   PHE    62      -5.334  -3.889  -9.020  1.00  0.00           H  
ATOM    997  CA  PHE    62      -3.351  -3.413  -8.371  1.00  0.00           C  
ATOM    998  HA  PHE    62      -3.052  -2.525  -7.814  1.00  0.00           H  
ATOM    999  CB  PHE    62      -3.333  -4.633  -7.465  1.00  0.00           C  
ATOM   1000  HB2 PHE    62      -3.681  -5.459  -8.085  1.00  0.00           H  
ATOM   1001  HB3 PHE    62      -2.316  -4.876  -7.156  1.00  0.00           H  
ATOM   1002  CG  PHE    62      -4.220  -4.452  -6.241  1.00  0.00           C  
ATOM   1003  CD1 PHE    62      -5.098  -5.465  -5.845  1.00  0.00           C  
ATOM   1004  HD1 PHE    62      -5.313  -6.310  -6.483  1.00  0.00           H  
ATOM   1005  CE1 PHE    62      -5.935  -5.323  -4.673  1.00  0.00           C  
ATOM   1006  HE1 PHE    62      -6.617  -6.135  -4.470  1.00  0.00           H  
ATOM   1007  CZ  PHE    62      -5.831  -4.181  -3.884  1.00  0.00           C  
ATOM   1008  HZ  PHE    62      -6.423  -3.976  -3.004  1.00  0.00           H  
ATOM   1009  CE2 PHE    62      -4.803  -3.294  -4.199  1.00  0.00           C  
ATOM   1010  HE2 PHE    62      -4.711  -2.429  -3.559  1.00  0.00           H  
ATOM   1011  CD2 PHE    62      -3.987  -3.377  -5.367  1.00  0.00           C  
ATOM   1012  HD2 PHE    62      -3.340  -2.527  -5.520  1.00  0.00           H  
ATOM   1013  C   PHE    62      -2.443  -3.642  -9.586  1.00  0.00           C  
ATOM   1014  O   PHE    62      -1.271  -3.155  -9.538  1.00  0.00           O  
ATOM   1015  N   LEU    63      -2.899  -4.307 -10.676  1.00  0.00           N  
ATOM   1016  H   LEU    63      -3.828  -4.703 -10.680  1.00  0.00           H  
ATOM   1017  CA  LEU    63      -2.122  -4.243 -11.911  1.00  0.00           C  
ATOM   1018  HA  LEU    63      -1.054  -4.345 -11.721  1.00  0.00           H  
ATOM   1019  CB  LEU    63      -2.448  -5.404 -12.863  1.00  0.00           C  
ATOM   1020  HB2 LEU    63      -3.508  -5.278 -13.086  1.00  0.00           H  
ATOM   1021  HB3 LEU    63      -1.905  -5.182 -13.782  1.00  0.00           H  
ATOM   1022  CG  LEU    63      -2.166  -6.830 -12.340  1.00  0.00           C  
ATOM   1023  HG  LEU    63      -2.821  -6.916 -11.472  1.00  0.00           H  
ATOM   1024  CD1 LEU    63      -2.380  -7.846 -13.486  1.00  0.00           C  
ATOM   1025 HD11 LEU    63      -2.076  -7.475 -14.465  1.00  0.00           H  
ATOM   1026 HD12 LEU    63      -1.774  -8.736 -13.318  1.00  0.00           H  
ATOM   1027 HD13 LEU    63      -3.425  -8.154 -13.483  1.00  0.00           H  
ATOM   1028  CD2 LEU    63      -0.719  -7.129 -11.854  1.00  0.00           C  
ATOM   1029 HD21 LEU    63      -0.421  -6.452 -11.053  1.00  0.00           H  
ATOM   1030 HD22 LEU    63      -0.570  -8.135 -11.463  1.00  0.00           H  
ATOM   1031 HD23 LEU    63      -0.176  -6.861 -12.761  1.00  0.00           H  
ATOM   1032  C   LEU    63      -2.050  -2.871 -12.618  1.00  0.00           C  
ATOM   1033  O   LEU    63      -0.995  -2.623 -13.183  1.00  0.00           O  
ATOM   1034  N   ALA    64      -3.053  -2.032 -12.572  1.00  0.00           N  
ATOM   1035  H   ALA    64      -3.916  -2.364 -12.165  1.00  0.00           H  
ATOM   1036  CA  ALA    64      -3.016  -0.651 -13.011  1.00  0.00           C  
ATOM   1037  HA  ALA    64      -2.621  -0.635 -14.027  1.00  0.00           H  
ATOM   1038  CB  ALA    64      -4.452  -0.018 -12.867  1.00  0.00           C  
ATOM   1039  HB1 ALA    64      -4.613   1.006 -13.205  1.00  0.00           H  
ATOM   1040  HB2 ALA    64      -5.226  -0.649 -13.304  1.00  0.00           H  
ATOM   1041  HB3 ALA    64      -4.693  -0.137 -11.811  1.00  0.00           H  
ATOM   1042  C   ALA    64      -1.995   0.188 -12.162  1.00  0.00           C  
ATOM   1043  O   ALA    64      -1.219   0.993 -12.737  1.00  0.00           O  
ATOM   1044  N   MET    65      -1.996  -0.003 -10.834  1.00  0.00           N  
ATOM   1045  H   MET    65      -2.409  -0.898 -10.612  1.00  0.00           H  
ATOM   1046  CA  MET    65      -0.919   0.590 -10.063  1.00  0.00           C  
ATOM   1047  HA  MET    65      -0.958   1.667 -10.231  1.00  0.00           H  
ATOM   1048  CB  MET    65      -1.286   0.418  -8.555  1.00  0.00           C  
ATOM   1049  HB2 MET    65      -2.311   0.762  -8.415  1.00  0.00           H  
ATOM   1050  HB3 MET    65      -1.228  -0.646  -8.326  1.00  0.00           H  
ATOM   1051  CG  MET    65      -0.446   1.311  -7.661  1.00  0.00           C  
ATOM   1052  HG2 MET    65       0.579   0.954  -7.557  1.00  0.00           H  
ATOM   1053  HG3 MET    65      -0.439   2.381  -7.872  1.00  0.00           H  
ATOM   1054  SD  MET    65      -1.116   1.289  -5.969  1.00  0.00           S  
ATOM   1055  CE  MET    65      -0.730  -0.361  -5.396  1.00  0.00           C  
ATOM   1056  HE1 MET    65      -1.222  -0.521  -4.437  1.00  0.00           H  
ATOM   1057  HE2 MET    65      -1.063  -1.182  -6.031  1.00  0.00           H  
ATOM   1058  HE3 MET    65       0.331  -0.411  -5.154  1.00  0.00           H  
ATOM   1059  C   MET    65       0.510   0.139 -10.364  1.00  0.00           C  
ATOM   1060  O   MET    65       1.422   0.963 -10.476  1.00  0.00           O  
ATOM   1061  N   ALA    66       0.697  -1.203 -10.507  1.00  0.00           N  
ATOM   1062  H   ALA    66       0.076  -1.890 -10.103  1.00  0.00           H  
ATOM   1063  CA  ALA    66       2.032  -1.723 -10.926  1.00  0.00           C  
ATOM   1064  HA  ALA    66       2.755  -1.277 -10.243  1.00  0.00           H  
ATOM   1065  CB  ALA    66       1.944  -3.212 -10.903  1.00  0.00           C  
ATOM   1066  HB1 ALA    66       2.873  -3.665 -11.249  1.00  0.00           H  
ATOM   1067  HB2 ALA    66       1.739  -3.621  -9.914  1.00  0.00           H  
ATOM   1068  HB3 ALA    66       1.188  -3.700 -11.519  1.00  0.00           H  
ATOM   1069  C   ALA    66       2.546  -1.098 -12.242  1.00  0.00           C  
ATOM   1070  O   ALA    66       3.689  -0.583 -12.276  1.00  0.00           O  
ATOM   1071  N   GLU    67       1.652  -1.097 -13.228  1.00  0.00           N  
ATOM   1072  H   GLU    67       0.807  -1.624 -13.063  1.00  0.00           H  
ATOM   1073  CA  GLU    67       1.902  -0.437 -14.528  1.00  0.00           C  
ATOM   1074  HA  GLU    67       2.747  -0.858 -15.072  1.00  0.00           H  
ATOM   1075  CB  GLU    67       0.683  -0.606 -15.417  1.00  0.00           C  
ATOM   1076  HB2 GLU    67       0.490  -1.677 -15.462  1.00  0.00           H  
ATOM   1077  HB3 GLU    67      -0.212  -0.163 -14.980  1.00  0.00           H  
ATOM   1078  CG  GLU    67       0.897  -0.352 -16.940  1.00  0.00           C  
ATOM   1079  HG2 GLU    67       1.902  -0.663 -17.226  1.00  0.00           H  
ATOM   1080  HG3 GLU    67       0.314  -1.032 -17.560  1.00  0.00           H  
ATOM   1081  CD  GLU    67       0.579   1.118 -17.331  1.00  0.00           C  
ATOM   1082  OE1 GLU    67       1.227   1.647 -18.271  1.00  0.00           O  
ATOM   1083  OE2 GLU    67      -0.299   1.727 -16.744  1.00  0.00           O  
ATOM   1084  C   GLU    67       2.344   1.024 -14.405  1.00  0.00           C  
ATOM   1085  O   GLU    67       3.428   1.317 -14.963  1.00  0.00           O  
ATOM   1086  N   ALA    68       1.607   1.859 -13.654  1.00  0.00           N  
ATOM   1087  H   ALA    68       0.702   1.504 -13.378  1.00  0.00           H  
ATOM   1088  CA  ALA    68       1.982   3.177 -13.225  1.00  0.00           C  
ATOM   1089  HA  ALA    68       1.877   3.770 -14.134  1.00  0.00           H  
ATOM   1090  CB  ALA    68       1.011   3.782 -12.276  1.00  0.00           C  
ATOM   1091  HB1 ALA    68       0.018   3.610 -12.690  1.00  0.00           H  
ATOM   1092  HB2 ALA    68       0.958   3.406 -11.254  1.00  0.00           H  
ATOM   1093  HB3 ALA    68       1.003   4.869 -12.195  1.00  0.00           H  
ATOM   1094  C   ALA    68       3.423   3.269 -12.635  1.00  0.00           C  
ATOM   1095  O   ALA    68       4.226   4.174 -13.036  1.00  0.00           O  
ATOM   1096  N   LEU    69       3.834   2.485 -11.705  1.00  0.00           N  
ATOM   1097  H   LEU    69       3.302   1.681 -11.405  1.00  0.00           H  
ATOM   1098  CA  LEU    69       5.203   2.550 -11.115  1.00  0.00           C  
ATOM   1099  HA  LEU    69       5.394   3.538 -10.695  1.00  0.00           H  
ATOM   1100  CB  LEU    69       5.272   1.533  -9.963  1.00  0.00           C  
ATOM   1101  HB2 LEU    69       5.080   0.540 -10.370  1.00  0.00           H  
ATOM   1102  HB3 LEU    69       6.304   1.402  -9.636  1.00  0.00           H  
ATOM   1103  CG  LEU    69       4.495   1.726  -8.662  1.00  0.00           C  
ATOM   1104  HG  LEU    69       3.558   2.239  -8.877  1.00  0.00           H  
ATOM   1105  CD1 LEU    69       4.173   0.363  -8.010  1.00  0.00           C  
ATOM   1106 HD11 LEU    69       5.038  -0.290  -7.891  1.00  0.00           H  
ATOM   1107 HD12 LEU    69       3.771   0.360  -6.997  1.00  0.00           H  
ATOM   1108 HD13 LEU    69       3.584  -0.214  -8.723  1.00  0.00           H  
ATOM   1109  CD2 LEU    69       5.229   2.606  -7.548  1.00  0.00           C  
ATOM   1110 HD21 LEU    69       4.710   2.321  -6.633  1.00  0.00           H  
ATOM   1111 HD22 LEU    69       6.248   2.239  -7.434  1.00  0.00           H  
ATOM   1112 HD23 LEU    69       5.186   3.648  -7.868  1.00  0.00           H  
ATOM   1113  C   LEU    69       6.341   2.277 -12.216  1.00  0.00           C  
ATOM   1114  O   LEU    69       7.278   2.975 -12.157  1.00  0.00           O  
ATOM   1115  N   LEU    70       6.100   1.279 -13.046  1.00  0.00           N  
ATOM   1116  H   LEU    70       5.229   0.807 -12.846  1.00  0.00           H  
ATOM   1117  CA  LEU    70       7.006   0.734 -14.059  1.00  0.00           C  
ATOM   1118  HA  LEU    70       7.993   0.718 -13.598  1.00  0.00           H  
ATOM   1119  CB  LEU    70       6.486  -0.661 -14.507  1.00  0.00           C  
ATOM   1120  HB2 LEU    70       5.453  -0.559 -14.840  1.00  0.00           H  
ATOM   1121  HB3 LEU    70       7.016  -0.892 -15.432  1.00  0.00           H  
ATOM   1122  CG  LEU    70       6.591  -1.761 -13.395  1.00  0.00           C  
ATOM   1123  HG  LEU    70       6.095  -1.353 -12.514  1.00  0.00           H  
ATOM   1124  CD1 LEU    70       6.008  -3.069 -13.889  1.00  0.00           C  
ATOM   1125 HD11 LEU    70       5.030  -2.883 -14.334  1.00  0.00           H  
ATOM   1126 HD12 LEU    70       6.616  -3.565 -14.645  1.00  0.00           H  
ATOM   1127 HD13 LEU    70       5.808  -3.697 -13.021  1.00  0.00           H  
ATOM   1128  CD2 LEU    70       8.043  -2.050 -13.039  1.00  0.00           C  
ATOM   1129 HD21 LEU    70       8.147  -2.890 -12.352  1.00  0.00           H  
ATOM   1130 HD22 LEU    70       8.510  -2.271 -13.998  1.00  0.00           H  
ATOM   1131 HD23 LEU    70       8.524  -1.161 -12.632  1.00  0.00           H  
ATOM   1132  C   LEU    70       7.146   1.691 -15.231  1.00  0.00           C  
ATOM   1133  O   LEU    70       8.281   1.751 -15.831  1.00  0.00           O  
ATOM   1134  N   ASP    71       6.110   2.513 -15.574  1.00  0.00           N  
ATOM   1135  H   ASP    71       5.175   2.253 -15.294  1.00  0.00           H  
ATOM   1136  CA  ASP    71       6.281   3.805 -16.155  1.00  0.00           C  
ATOM   1137  HA  ASP    71       6.662   3.637 -17.162  1.00  0.00           H  
ATOM   1138  CB  ASP    71       4.967   4.472 -16.525  1.00  0.00           C  
ATOM   1139  HB2 ASP    71       4.296   4.452 -15.666  1.00  0.00           H  
ATOM   1140  HB3 ASP    71       5.063   5.533 -16.756  1.00  0.00           H  
ATOM   1141  CG  ASP    71       4.262   3.915 -17.776  1.00  0.00           C  
ATOM   1142  OD1 ASP    71       3.026   3.943 -17.695  1.00  0.00           O  
ATOM   1143  OD2 ASP    71       4.920   3.483 -18.738  1.00  0.00           O  
ATOM   1144  C   ASP    71       7.196   4.879 -15.370  1.00  0.00           C  
ATOM   1145  O   ASP    71       8.273   5.258 -15.852  1.00  0.00           O  
ATOM   1146  N   LYS    72       6.789   5.178 -14.112  1.00  0.00           N  
ATOM   1147  H   LYS    72       5.977   4.679 -13.780  1.00  0.00           H  
ATOM   1148  CA  LYS    72       7.395   6.282 -13.258  1.00  0.00           C  
ATOM   1149  HA  LYS    72       7.229   7.240 -13.750  1.00  0.00           H  
ATOM   1150  CB  LYS    72       6.678   6.419 -11.863  1.00  0.00           C  
ATOM   1151  HB2 LYS    72       5.598   6.468 -11.998  1.00  0.00           H  
ATOM   1152  HB3 LYS    72       6.963   5.482 -11.384  1.00  0.00           H  
ATOM   1153  CG  LYS    72       7.187   7.531 -10.850  1.00  0.00           C  
ATOM   1154  HG2 LYS    72       6.657   7.375  -9.910  1.00  0.00           H  
ATOM   1155  HG3 LYS    72       8.248   7.329 -10.710  1.00  0.00           H  
ATOM   1156  CD  LYS    72       6.914   8.885 -11.396  1.00  0.00           C  
ATOM   1157  HD2 LYS    72       7.474   8.995 -12.325  1.00  0.00           H  
ATOM   1158  HD3 LYS    72       5.853   8.946 -11.635  1.00  0.00           H  
ATOM   1159  CE  LYS    72       7.320   9.953 -10.340  1.00  0.00           C  
ATOM   1160  HE2 LYS    72       6.807   9.717  -9.408  1.00  0.00           H  
ATOM   1161  HE3 LYS    72       8.389   9.823 -10.168  1.00  0.00           H  
ATOM   1162  NZ  LYS    72       6.956  11.252 -10.913  1.00  0.00           N  
ATOM   1163  HZ1 LYS    72       6.028  11.190 -11.309  1.00  0.00           H  
ATOM   1164  HZ2 LYS    72       6.803  11.908 -10.161  1.00  0.00           H  
ATOM   1165  HZ3 LYS    72       7.626  11.620 -11.573  1.00  0.00           H  
ATOM   1166  C   LYS    72       8.969   6.086 -13.011  1.00  0.00           C  
ATOM   1167  O   LYS    72       9.658   7.122 -12.816  1.00  0.00           O  
ATOM   1168  N   GLY    73       9.451   4.905 -13.041  1.00  0.00           N  
ATOM   1169  H   GLY    73       8.852   4.092 -13.027  1.00  0.00           H  
ATOM   1170  CA  GLY    73      10.893   4.621 -12.927  1.00  0.00           C  
ATOM   1171  HA2 GLY    73      11.374   5.369 -13.557  1.00  0.00           H  
ATOM   1172  HA3 GLY    73      11.172   4.824 -11.893  1.00  0.00           H  
ATOM   1173  C   GLY    73      11.220   3.228 -13.179  1.00  0.00           C  
ATOM   1174  O   GLY    73      10.341   2.397 -13.498  1.00  0.00           O  
ATOM   1175  N   ASN    74      12.526   2.893 -13.025  1.00  0.00           N  
ATOM   1176  H   ASN    74      13.160   3.624 -12.738  1.00  0.00           H  
ATOM   1177  CA  ASN    74      12.941   1.482 -13.056  1.00  0.00           C  
ATOM   1178  HA  ASN    74      12.168   0.919 -13.580  1.00  0.00           H  
ATOM   1179  CB  ASN    74      14.331   1.339 -13.762  1.00  0.00           C  
ATOM   1180  HB2 ASN    74      14.401   2.028 -14.603  1.00  0.00           H  
ATOM   1181  HB3 ASN    74      15.073   1.682 -13.041  1.00  0.00           H  
ATOM   1182  CG  ASN    74      14.619  -0.029 -14.366  1.00  0.00           C  
ATOM   1183  OD1 ASN    74      14.031  -1.003 -13.931  1.00  0.00           O  
ATOM   1184  ND2 ASN    74      15.325  -0.135 -15.470  1.00  0.00           N  
ATOM   1185 HD21 ASN    74      15.633  -0.988 -15.916  1.00  0.00           H  
ATOM   1186 HD22 ASN    74      15.655   0.756 -15.812  1.00  0.00           H  
ATOM   1187  C   ASN    74      12.872   0.711 -11.725  1.00  0.00           C  
ATOM   1188  O   ASN    74      13.915   0.351 -11.111  1.00  0.00           O  
ATOM   1189  N   TYR    75      11.633   0.369 -11.327  1.00  0.00           N  
ATOM   1190  H   TYR    75      10.828   0.639 -11.875  1.00  0.00           H  
ATOM   1191  CA  TYR    75      11.384  -0.336 -10.055  1.00  0.00           C  
ATOM   1192  HA  TYR    75      12.162   0.045  -9.393  1.00  0.00           H  
ATOM   1193  CB  TYR    75      10.149   0.136  -9.260  1.00  0.00           C  
ATOM   1194  HB2 TYR    75       9.235   0.016  -9.840  1.00  0.00           H  
ATOM   1195  HB3 TYR    75      10.070  -0.385  -8.306  1.00  0.00           H  
ATOM   1196  CG  TYR    75      10.130   1.609  -8.904  1.00  0.00           C  
ATOM   1197  CD1 TYR    75      10.556   2.079  -7.654  1.00  0.00           C  
ATOM   1198  HD1 TYR    75      10.967   1.407  -6.916  1.00  0.00           H  
ATOM   1199  CE1 TYR    75      10.275   3.384  -7.284  1.00  0.00           C  
ATOM   1200  HE1 TYR    75      10.527   3.829  -6.333  1.00  0.00           H  
ATOM   1201  CZ  TYR    75       9.635   4.291  -8.130  1.00  0.00           C  
ATOM   1202  OH  TYR    75       9.324   5.589  -7.755  1.00  0.00           O  
ATOM   1203  HH  TYR    75       9.541   5.758  -6.836  1.00  0.00           H  
ATOM   1204  CE2 TYR    75       9.405   3.889  -9.466  1.00  0.00           C  
ATOM   1205  HE2 TYR    75       9.019   4.590 -10.191  1.00  0.00           H  
ATOM   1206  CD2 TYR    75       9.693   2.562  -9.815  1.00  0.00           C  
ATOM   1207  HD2 TYR    75       9.460   2.250 -10.823  1.00  0.00           H  
ATOM   1208  C   TYR    75      11.402  -1.899 -10.060  1.00  0.00           C  
ATOM   1209  O   TYR    75      10.957  -2.448 -11.035  1.00  0.00           O  
ATOM   1210  N   LEU    76      11.991  -2.588  -9.025  1.00  0.00           N  
ATOM   1211  H   LEU    76      12.167  -2.061  -8.182  1.00  0.00           H  
ATOM   1212  CA  LEU    76      11.651  -3.970  -8.844  1.00  0.00           C  
ATOM   1213  HA  LEU    76      11.519  -4.433  -9.822  1.00  0.00           H  
ATOM   1214  CB  LEU    76      12.813  -4.828  -8.299  1.00  0.00           C  
ATOM   1215  HB2 LEU    76      13.585  -4.822  -9.068  1.00  0.00           H  
ATOM   1216  HB3 LEU    76      13.279  -4.389  -7.416  1.00  0.00           H  
ATOM   1217  CG  LEU    76      12.441  -6.239  -7.841  1.00  0.00           C  
ATOM   1218  HG  LEU    76      11.727  -6.105  -7.029  1.00  0.00           H  
ATOM   1219  CD1 LEU    76      11.797  -7.033  -8.958  1.00  0.00           C  
ATOM   1220 HD11 LEU    76      10.821  -6.606  -9.191  1.00  0.00           H  
ATOM   1221 HD12 LEU    76      12.319  -6.996  -9.914  1.00  0.00           H  
ATOM   1222 HD13 LEU    76      11.700  -8.061  -8.608  1.00  0.00           H  
ATOM   1223  CD2 LEU    76      13.724  -7.074  -7.442  1.00  0.00           C  
ATOM   1224 HD21 LEU    76      14.348  -6.477  -6.776  1.00  0.00           H  
ATOM   1225 HD22 LEU    76      13.290  -7.984  -7.028  1.00  0.00           H  
ATOM   1226 HD23 LEU    76      14.227  -7.466  -8.326  1.00  0.00           H  
ATOM   1227  C   LEU    76      10.347  -4.222  -8.079  1.00  0.00           C  
ATOM   1228  O   LEU    76      10.330  -4.174  -6.787  1.00  0.00           O  
ATOM   1229  N   VAL    77       9.226  -4.374  -8.792  1.00  0.00           N  
ATOM   1230  H   VAL    77       9.237  -4.400  -9.802  1.00  0.00           H  
ATOM   1231  CA  VAL    77       7.851  -4.457  -8.275  1.00  0.00           C  
ATOM   1232  HA  VAL    77       7.768  -3.804  -7.406  1.00  0.00           H  
ATOM   1233  CB  VAL    77       6.987  -3.763  -9.392  1.00  0.00           C  
ATOM   1234  HB  VAL    77       7.285  -4.102 -10.385  1.00  0.00           H  
ATOM   1235  CG1 VAL    77       5.527  -3.950  -9.046  1.00  0.00           C  
ATOM   1236 HG11 VAL    77       5.252  -3.480  -8.102  1.00  0.00           H  
ATOM   1237 HG12 VAL    77       4.903  -3.434  -9.776  1.00  0.00           H  
ATOM   1238 HG13 VAL    77       5.353  -5.018  -8.918  1.00  0.00           H  
ATOM   1239  CG2 VAL    77       7.275  -2.253  -9.478  1.00  0.00           C  
ATOM   1240 HG21 VAL    77       8.311  -2.193  -9.812  1.00  0.00           H  
ATOM   1241 HG22 VAL    77       6.679  -1.821 -10.283  1.00  0.00           H  
ATOM   1242 HG23 VAL    77       7.212  -1.665  -8.563  1.00  0.00           H  
ATOM   1243  C   VAL    77       7.468  -5.920  -7.975  1.00  0.00           C  
ATOM   1244  O   VAL    77       7.521  -6.828  -8.865  1.00  0.00           O  
ATOM   1245  N   ILE    78       7.176  -6.185  -6.729  1.00  0.00           N  
ATOM   1246  H   ILE    78       7.187  -5.427  -6.061  1.00  0.00           H  
ATOM   1247  CA  ILE    78       6.845  -7.527  -6.202  1.00  0.00           C  
ATOM   1248  HA  ILE    78       6.695  -8.237  -7.015  1.00  0.00           H  
ATOM   1249  CB  ILE    78       8.019  -8.277  -5.445  1.00  0.00           C  
ATOM   1250  HB  ILE    78       8.209  -7.709  -4.535  1.00  0.00           H  
ATOM   1251  CG2 ILE    78       7.489  -9.587  -4.800  1.00  0.00           C  
ATOM   1252 HG21 ILE    78       8.179 -10.074  -4.111  1.00  0.00           H  
ATOM   1253 HG22 ILE    78       6.578  -9.372  -4.242  1.00  0.00           H  
ATOM   1254 HG23 ILE    78       7.169 -10.277  -5.581  1.00  0.00           H  
ATOM   1255  CG1 ILE    78       9.254  -8.604  -6.297  1.00  0.00           C  
ATOM   1256 HG12 ILE    78       8.815  -9.148  -7.134  1.00  0.00           H  
ATOM   1257 HG13 ILE    78       9.620  -7.622  -6.600  1.00  0.00           H  
ATOM   1258  CD1 ILE    78      10.386  -9.259  -5.656  1.00  0.00           C  
ATOM   1259 HD11 ILE    78      10.141 -10.214  -5.190  1.00  0.00           H  
ATOM   1260 HD12 ILE    78      11.083  -9.623  -6.411  1.00  0.00           H  
ATOM   1261 HD13 ILE    78      10.936  -8.587  -4.998  1.00  0.00           H  
ATOM   1262  C   ILE    78       5.394  -7.518  -5.508  1.00  0.00           C  
ATOM   1263  O   ILE    78       5.298  -7.094  -4.349  1.00  0.00           O  
ATOM   1264  N   LEU    79       4.413  -8.068  -6.243  1.00  0.00           N  
ATOM   1265  H   LEU    79       4.670  -8.434  -7.148  1.00  0.00           H  
ATOM   1266  CA  LEU    79       3.038  -8.119  -5.689  1.00  0.00           C  
ATOM   1267  HA  LEU    79       2.976  -7.304  -4.968  1.00  0.00           H  
ATOM   1268  CB  LEU    79       1.900  -7.970  -6.723  1.00  0.00           C  
ATOM   1269  HB2 LEU    79       1.842  -8.866  -7.342  1.00  0.00           H  
ATOM   1270  HB3 LEU    79       1.008  -7.935  -6.098  1.00  0.00           H  
ATOM   1271  CG  LEU    79       1.955  -6.805  -7.687  1.00  0.00           C  
ATOM   1272  HG  LEU    79       2.623  -6.020  -7.330  1.00  0.00           H  
ATOM   1273  CD1 LEU    79       2.389  -7.222  -9.116  1.00  0.00           C  
ATOM   1274 HD11 LEU    79       2.754  -6.301  -9.570  1.00  0.00           H  
ATOM   1275 HD12 LEU    79       3.301  -7.812  -9.199  1.00  0.00           H  
ATOM   1276 HD13 LEU    79       1.626  -7.802  -9.637  1.00  0.00           H  
ATOM   1277  CD2 LEU    79       0.553  -6.282  -7.871  1.00  0.00           C  
ATOM   1278 HD21 LEU    79       0.555  -5.488  -8.618  1.00  0.00           H  
ATOM   1279 HD22 LEU    79      -0.142  -7.077  -8.140  1.00  0.00           H  
ATOM   1280 HD23 LEU    79       0.178  -5.962  -6.899  1.00  0.00           H  
ATOM   1281  C   LEU    79       2.792  -9.419  -4.993  1.00  0.00           C  
ATOM   1282  O   LEU    79       3.232 -10.511  -5.409  1.00  0.00           O  
ATOM   1283  N   ILE    80       2.157  -9.414  -3.831  1.00  0.00           N  
ATOM   1284  H   ILE    80       1.937  -8.492  -3.482  1.00  0.00           H  
ATOM   1285  CA  ILE    80       1.861 -10.509  -2.875  1.00  0.00           C  
ATOM   1286  HA  ILE    80       2.383 -11.395  -3.235  1.00  0.00           H  
ATOM   1287  CB  ILE    80       2.196 -10.243  -1.382  1.00  0.00           C  
ATOM   1288  HB  ILE    80       1.437  -9.536  -1.047  1.00  0.00           H  
ATOM   1289  CG2 ILE    80       1.944 -11.457  -0.505  1.00  0.00           C  
ATOM   1290 HG21 ILE    80       2.229 -11.331   0.539  1.00  0.00           H  
ATOM   1291 HG22 ILE    80       0.893 -11.738  -0.573  1.00  0.00           H  
ATOM   1292 HG23 ILE    80       2.639 -12.212  -0.872  1.00  0.00           H  
ATOM   1293  CG1 ILE    80       3.534  -9.550  -1.192  1.00  0.00           C  
ATOM   1294 HG12 ILE    80       3.494  -8.627  -1.771  1.00  0.00           H  
ATOM   1295 HG13 ILE    80       3.803  -9.390  -0.148  1.00  0.00           H  
ATOM   1296  CD1 ILE    80       4.753 -10.370  -1.759  1.00  0.00           C  
ATOM   1297 HD11 ILE    80       4.894 -11.317  -1.240  1.00  0.00           H  
ATOM   1298 HD12 ILE    80       4.521 -10.745  -2.756  1.00  0.00           H  
ATOM   1299 HD13 ILE    80       5.661  -9.769  -1.807  1.00  0.00           H  
ATOM   1300  C   ILE    80       0.388 -11.004  -2.976  1.00  0.00           C  
ATOM   1301  O   ILE    80      -0.550 -10.397  -2.438  1.00  0.00           O  
ATOM   1302  N   ASP    81       0.191 -12.186  -3.626  1.00  0.00           N  
ATOM   1303  H   ASP    81       1.016 -12.717  -3.867  1.00  0.00           H  
ATOM   1304  CA  ASP    81      -1.051 -12.875  -3.846  1.00  0.00           C  
ATOM   1305  HA  ASP    81      -1.920 -12.228  -3.967  1.00  0.00           H  
ATOM   1306  CB  ASP    81      -0.943 -13.696  -5.102  1.00  0.00           C  
ATOM   1307  HB2 ASP    81      -0.609 -13.039  -5.905  1.00  0.00           H  
ATOM   1308  HB3 ASP    81      -0.232 -14.513  -4.976  1.00  0.00           H  
ATOM   1309  CG  ASP    81      -2.329 -14.323  -5.507  1.00  0.00           C  
ATOM   1310  OD1 ASP    81      -2.229 -15.431  -6.007  1.00  0.00           O  
ATOM   1311  OD2 ASP    81      -3.452 -13.826  -5.043  1.00  0.00           O  
ATOM   1312  C   ASP    81      -1.383 -13.851  -2.726  1.00  0.00           C  
ATOM   1313  O   ASP    81      -0.729 -14.885  -2.588  1.00  0.00           O  
ATOM   1314  N   TRP    82      -2.361 -13.518  -1.932  1.00  0.00           N  
ATOM   1315  H   TRP    82      -2.956 -12.789  -2.298  1.00  0.00           H  
ATOM   1316  CA  TRP    82      -2.711 -14.237  -0.682  1.00  0.00           C  
ATOM   1317  HA  TRP    82      -2.188 -15.193  -0.653  1.00  0.00           H  
ATOM   1318  CB  TRP    82      -2.223 -13.445   0.634  1.00  0.00           C  
ATOM   1319  HB2 TRP    82      -2.439 -14.087   1.488  1.00  0.00           H  
ATOM   1320  HB3 TRP    82      -1.149 -13.259   0.613  1.00  0.00           H  
ATOM   1321  CG  TRP    82      -2.925 -12.173   1.086  1.00  0.00           C  
ATOM   1322  CD1 TRP    82      -2.504 -10.946   0.784  1.00  0.00           C  
ATOM   1323  HD1 TRP    82      -1.746 -10.841   0.022  1.00  0.00           H  
ATOM   1324  NE1 TRP    82      -3.202  -9.981   1.545  1.00  0.00           N  
ATOM   1325  HE1 TRP    82      -3.329  -9.034   1.217  1.00  0.00           H  
ATOM   1326  CE2 TRP    82      -4.055 -10.609   2.496  1.00  0.00           C  
ATOM   1327  CZ2 TRP    82      -4.927 -10.080   3.491  1.00  0.00           C  
ATOM   1328  HZ2 TRP    82      -5.045  -9.009   3.566  1.00  0.00           H  
ATOM   1329  CH2 TRP    82      -5.467 -10.975   4.405  1.00  0.00           C  
ATOM   1330  HH2 TRP    82      -6.012 -10.629   5.271  1.00  0.00           H  
ATOM   1331  CZ3 TRP    82      -5.274 -12.346   4.133  1.00  0.00           C  
ATOM   1332  HZ3 TRP    82      -5.670 -13.043   4.857  1.00  0.00           H  
ATOM   1333  CE3 TRP    82      -4.472 -12.892   3.111  1.00  0.00           C  
ATOM   1334  HE3 TRP    82      -4.339 -13.954   2.967  1.00  0.00           H  
ATOM   1335  CD2 TRP    82      -3.860 -11.958   2.252  1.00  0.00           C  
ATOM   1336  C   TRP    82      -4.200 -14.649  -0.719  1.00  0.00           C  
ATOM   1337  O   TRP    82      -4.905 -14.802   0.275  1.00  0.00           O  
ATOM   1338  N   ARG    83      -4.731 -14.884  -1.922  1.00  0.00           N  
ATOM   1339  H   ARG    83      -4.104 -14.685  -2.688  1.00  0.00           H  
ATOM   1340  CA  ARG    83      -6.116 -15.196  -2.195  1.00  0.00           C  
ATOM   1341  HA  ARG    83      -6.640 -14.337  -1.773  1.00  0.00           H  
ATOM   1342  CB  ARG    83      -6.253 -15.148  -3.720  1.00  0.00           C  
ATOM   1343  HB2 ARG    83      -7.316 -14.995  -3.905  1.00  0.00           H  
ATOM   1344  HB3 ARG    83      -5.825 -14.236  -4.136  1.00  0.00           H  
ATOM   1345  CG  ARG    83      -5.609 -16.221  -4.530  1.00  0.00           C  
ATOM   1346  HG2 ARG    83      -4.531 -16.064  -4.523  1.00  0.00           H  
ATOM   1347  HG3 ARG    83      -5.735 -17.214  -4.097  1.00  0.00           H  
ATOM   1348  CD  ARG    83      -5.939 -16.276  -6.025  1.00  0.00           C  
ATOM   1349  HD2 ARG    83      -5.686 -15.261  -6.332  1.00  0.00           H  
ATOM   1350  HD3 ARG    83      -5.374 -17.068  -6.516  1.00  0.00           H  
ATOM   1351  NE  ARG    83      -7.411 -16.421  -6.276  1.00  0.00           N  
ATOM   1352  HE  ARG    83      -7.931 -17.031  -5.662  1.00  0.00           H  
ATOM   1353  CZ  ARG    83      -8.126 -15.898  -7.276  1.00  0.00           C  
ATOM   1354  NH1 ARG    83      -7.583 -15.012  -8.076  1.00  0.00           N  
ATOM   1355 HH11 ARG    83      -6.611 -14.768  -7.948  1.00  0.00           H  
ATOM   1356 HH12 ARG    83      -8.191 -14.524  -8.717  1.00  0.00           H  
ATOM   1357  NH2 ARG    83      -9.365 -16.104  -7.443  1.00  0.00           N  
ATOM   1358 HH21 ARG    83      -9.808 -16.836  -6.906  1.00  0.00           H  
ATOM   1359 HH22 ARG    83      -9.760 -15.767  -8.309  1.00  0.00           H  
ATOM   1360  C   ARG    83      -6.652 -16.460  -1.475  1.00  0.00           C  
ATOM   1361  O   ARG    83      -7.744 -16.436  -0.898  1.00  0.00           O  
ATOM   1362  N   VAL    84      -5.874 -17.511  -1.312  1.00  0.00           N  
ATOM   1363  H   VAL    84      -4.938 -17.300  -1.625  1.00  0.00           H  
ATOM   1364  CA  VAL    84      -6.274 -18.642  -0.460  1.00  0.00           C  
ATOM   1365  HA  VAL    84      -7.203 -19.050  -0.857  1.00  0.00           H  
ATOM   1366  CB  VAL    84      -5.339 -19.886  -0.505  1.00  0.00           C  
ATOM   1367  HB  VAL    84      -4.495 -19.664   0.147  1.00  0.00           H  
ATOM   1368  CG1 VAL    84      -5.982 -21.165   0.087  1.00  0.00           C  
ATOM   1369 HG11 VAL    84      -5.470 -22.055  -0.279  1.00  0.00           H  
ATOM   1370 HG12 VAL    84      -6.124 -21.090   1.165  1.00  0.00           H  
ATOM   1371 HG13 VAL    84      -6.972 -21.287  -0.353  1.00  0.00           H  
ATOM   1372  CG2 VAL    84      -4.879 -20.176  -1.893  1.00  0.00           C  
ATOM   1373 HG21 VAL    84      -4.291 -19.354  -2.302  1.00  0.00           H  
ATOM   1374 HG22 VAL    84      -4.308 -21.097  -2.012  1.00  0.00           H  
ATOM   1375 HG23 VAL    84      -5.755 -20.356  -2.516  1.00  0.00           H  
ATOM   1376  C   VAL    84      -6.384 -18.336   1.011  1.00  0.00           C  
ATOM   1377  O   VAL    84      -7.431 -18.728   1.565  1.00  0.00           O  
ATOM   1378  N   ALA    85      -5.479 -17.540   1.529  1.00  0.00           N  
ATOM   1379  H   ALA    85      -4.681 -17.191   1.017  1.00  0.00           H  
ATOM   1380  CA  ALA    85      -5.630 -17.109   2.920  1.00  0.00           C  
ATOM   1381  HA  ALA    85      -6.172 -17.940   3.370  1.00  0.00           H  
ATOM   1382  CB  ALA    85      -4.235 -17.035   3.578  1.00  0.00           C  
ATOM   1383  HB1 ALA    85      -4.350 -16.770   4.629  1.00  0.00           H  
ATOM   1384  HB2 ALA    85      -3.711 -17.989   3.513  1.00  0.00           H  
ATOM   1385  HB3 ALA    85      -3.616 -16.324   3.030  1.00  0.00           H  
ATOM   1386  C   ALA    85      -6.524 -15.815   3.149  1.00  0.00           C  
ATOM   1387  O   ALA    85      -7.015 -15.516   4.253  1.00  0.00           O  
ATOM   1388  N   ALA    86      -6.878 -15.111   2.066  1.00  0.00           N  
ATOM   1389  H   ALA    86      -6.606 -15.496   1.173  1.00  0.00           H  
ATOM   1390  CA  ALA    86      -7.812 -14.018   2.017  1.00  0.00           C  
ATOM   1391  HA  ALA    86      -7.776 -13.423   2.930  1.00  0.00           H  
ATOM   1392  CB  ALA    86      -7.336 -13.046   0.968  1.00  0.00           C  
ATOM   1393  HB1 ALA    86      -7.875 -12.107   1.091  1.00  0.00           H  
ATOM   1394  HB2 ALA    86      -6.287 -12.785   1.103  1.00  0.00           H  
ATOM   1395  HB3 ALA    86      -7.562 -13.449  -0.019  1.00  0.00           H  
ATOM   1396  C   ALA    86      -9.250 -14.429   1.848  1.00  0.00           C  
ATOM   1397  O   ALA    86     -10.149 -13.584   1.684  1.00  0.00           O  
ATOM   1398  N   CYX    87      -9.505 -15.740   1.766  1.00  0.00           N  
ATOM   1399  H   CYX    87      -8.697 -16.338   1.668  1.00  0.00           H  
ATOM   1400  CA  CYX    87     -10.793 -16.397   1.589  1.00  0.00           C  
ATOM   1401  HA  CYX    87     -10.574 -17.461   1.491  1.00  0.00           H  
ATOM   1402  CB  CYX    87     -11.700 -16.058   2.744  1.00  0.00           C  
ATOM   1403  HB2 CYX    87     -11.879 -14.983   2.746  1.00  0.00           H  
ATOM   1404  HB3 CYX    87     -12.683 -16.519   2.646  1.00  0.00           H  
ATOM   1405  SG  CYX    87     -11.151 -16.523   4.409  1.00  0.00           S  
ATOM   1406  C   CYX    87     -11.422 -15.976   0.261  1.00  0.00           C  
ATOM   1407  O   CYX    87     -12.651 -16.004   0.113  1.00  0.00           O  
ATOM   1408  N   THR    88     -10.621 -15.656  -0.734  1.00  0.00           N  
ATOM   1409  H   THR    88      -9.631 -15.744  -0.556  1.00  0.00           H  
ATOM   1410  CA  THR    88     -11.010 -15.238  -2.066  1.00  0.00           C  
ATOM   1411  HA  THR    88     -11.797 -14.485  -2.024  1.00  0.00           H  
ATOM   1412  CB  THR    88      -9.903 -14.560  -2.886  1.00  0.00           C  
ATOM   1413  HB  THR    88      -9.055 -15.243  -2.938  1.00  0.00           H  
ATOM   1414  CG2 THR    88     -10.027 -14.180  -4.440  1.00  0.00           C  
ATOM   1415 HG21 THR    88      -9.127 -13.790  -4.916  1.00  0.00           H  
ATOM   1416 HG22 THR    88     -10.363 -15.025  -5.041  1.00  0.00           H  
ATOM   1417 HG23 THR    88     -10.832 -13.445  -4.465  1.00  0.00           H  
ATOM   1418  OG1 THR    88      -9.543 -13.392  -2.200  1.00  0.00           O  
ATOM   1419  HG1 THR    88      -8.700 -13.068  -2.525  1.00  0.00           H  
ATOM   1420  C   THR    88     -11.547 -16.382  -2.903  1.00  0.00           C  
ATOM   1421  O   THR    88     -12.519 -16.235  -3.593  1.00  0.00           O  
ATOM   1422  N   ASN    89     -10.979 -17.559  -2.757  1.00  0.00           N  
ATOM   1423  H   ASN    89     -10.110 -17.618  -2.246  1.00  0.00           H  
ATOM   1424  CA  ASN    89     -11.455 -18.727  -3.482  1.00  0.00           C  
ATOM   1425  HA  ASN    89     -11.699 -18.413  -4.497  1.00  0.00           H  
ATOM   1426  CB  ASN    89     -10.283 -19.697  -3.660  1.00  0.00           C  
ATOM   1427  HB2 ASN    89      -9.910 -20.035  -2.693  1.00  0.00           H  
ATOM   1428  HB3 ASN    89     -10.540 -20.598  -4.218  1.00  0.00           H  
ATOM   1429  CG  ASN    89      -9.125 -19.038  -4.430  1.00  0.00           C  
ATOM   1430  OD1 ASN    89      -9.100 -17.821  -4.637  1.00  0.00           O  
ATOM   1431  ND2 ASN    89      -8.235 -19.868  -4.864  1.00  0.00           N  
ATOM   1432 HD21 ASN    89      -7.444 -19.456  -5.338  1.00  0.00           H  
ATOM   1433 HD22 ASN    89      -8.218 -20.773  -4.415  1.00  0.00           H  
ATOM   1434  C   ASN    89     -12.597 -19.512  -2.812  1.00  0.00           C  
ATOM   1435  O   ASN    89     -13.106 -20.404  -3.481  1.00  0.00           O  
ATOM   1436  N   GLU    90     -13.056 -19.156  -1.568  1.00  0.00           N  
ATOM   1437  H   GLU    90     -12.801 -18.223  -1.277  1.00  0.00           H  
ATOM   1438  CA  GLU    90     -14.246 -19.606  -0.970  1.00  0.00           C  
ATOM   1439  HA  GLU    90     -14.286 -20.695  -0.949  1.00  0.00           H  
ATOM   1440  CB  GLU    90     -14.425 -19.166   0.514  1.00  0.00           C  
ATOM   1441  HB2 GLU    90     -14.505 -18.080   0.554  1.00  0.00           H  
ATOM   1442  HB3 GLU    90     -15.341 -19.602   0.913  1.00  0.00           H  
ATOM   1443  CG  GLU    90     -13.296 -19.651   1.413  1.00  0.00           C  
ATOM   1444  HG2 GLU    90     -12.512 -18.898   1.331  1.00  0.00           H  
ATOM   1445  HG3 GLU    90     -13.681 -19.583   2.431  1.00  0.00           H  
ATOM   1446  CD  GLU    90     -12.694 -21.034   1.069  1.00  0.00           C  
ATOM   1447  OE1 GLU    90     -13.442 -22.006   1.175  1.00  0.00           O  
ATOM   1448  OE2 GLU    90     -11.497 -21.044   0.711  1.00  0.00           O  
ATOM   1449  C   GLU    90     -15.511 -19.139  -1.641  1.00  0.00           C  
ATOM   1450  O   GLU    90     -15.451 -18.074  -2.242  1.00  0.00           O  
ATOM   1451  N   MET    91     -16.633 -19.870  -1.403  1.00  0.00           N  
ATOM   1452  H   MET    91     -16.521 -20.691  -0.826  1.00  0.00           H  
ATOM   1453  CA  MET    91     -17.861 -19.788  -2.207  1.00  0.00           C  
ATOM   1454  HA  MET    91     -17.606 -19.833  -3.266  1.00  0.00           H  
ATOM   1455  CB  MET    91     -18.637 -21.070  -1.978  1.00  0.00           C  
ATOM   1456  HB2 MET    91     -18.141 -21.950  -2.389  1.00  0.00           H  
ATOM   1457  HB3 MET    91     -18.641 -21.241  -0.902  1.00  0.00           H  
ATOM   1458  CG  MET    91     -20.072 -21.098  -2.568  1.00  0.00           C  
ATOM   1459  HG2 MET    91     -20.604 -22.042  -2.456  1.00  0.00           H  
ATOM   1460  HG3 MET    91     -20.686 -20.367  -2.042  1.00  0.00           H  
ATOM   1461  SD  MET    91     -20.169 -20.570  -4.353  1.00  0.00           S  
ATOM   1462  CE  MET    91     -22.055 -20.477  -4.353  1.00  0.00           C  
ATOM   1463  HE1 MET    91     -22.499 -21.170  -3.639  1.00  0.00           H  
ATOM   1464  HE2 MET    91     -22.450 -19.505  -4.056  1.00  0.00           H  
ATOM   1465  HE3 MET    91     -22.479 -20.764  -5.315  1.00  0.00           H  
ATOM   1466  C   MET    91     -18.670 -18.469  -1.924  1.00  0.00           C  
ATOM   1467  O   MET    91     -18.686 -17.925  -0.799  1.00  0.00           O  
ATOM   1468  N   ALA    92     -19.321 -17.937  -2.929  1.00  0.00           N  
ATOM   1469  H   ALA    92     -19.205 -18.340  -3.848  1.00  0.00           H  
ATOM   1470  CA  ALA    92     -20.189 -16.712  -2.946  1.00  0.00           C  
ATOM   1471  HA  ALA    92     -19.580 -15.820  -2.798  1.00  0.00           H  
ATOM   1472  CB  ALA    92     -20.840 -16.619  -4.378  1.00  0.00           C  
ATOM   1473  HB1 ALA    92     -20.041 -16.455  -5.102  1.00  0.00           H  
ATOM   1474  HB2 ALA    92     -21.450 -17.467  -4.688  1.00  0.00           H  
ATOM   1475  HB3 ALA    92     -21.529 -15.775  -4.424  1.00  0.00           H  
ATOM   1476  C   ALA    92     -21.254 -16.593  -1.765  1.00  0.00           C  
ATOM   1477  O   ALA    92     -22.087 -17.517  -1.632  1.00  0.00           O  
ATOM   1478  N   GLY    93     -21.246 -15.522  -0.974  1.00  0.00           N  
ATOM   1479  H   GLY    93     -20.580 -14.792  -1.187  1.00  0.00           H  
ATOM   1480  CA  GLY    93     -22.185 -15.277   0.081  1.00  0.00           C  
ATOM   1481  HA2 GLY    93     -22.202 -14.189   0.130  1.00  0.00           H  
ATOM   1482  HA3 GLY    93     -23.177 -15.634  -0.196  1.00  0.00           H  
ATOM   1483  C   GLY    93     -21.780 -15.748   1.474  1.00  0.00           C  
ATOM   1484  O   GLY    93     -21.670 -14.949   2.385  1.00  0.00           O  
ATOM   1485  N   VAL    94     -21.424 -17.042   1.619  1.00  0.00           N  
ATOM   1486  H   VAL    94     -21.684 -17.663   0.866  1.00  0.00           H  
ATOM   1487  CA  VAL    94     -20.816 -17.627   2.849  1.00  0.00           C  
ATOM   1488  HA  VAL    94     -21.375 -17.343   3.740  1.00  0.00           H  
ATOM   1489  CB  VAL    94     -21.019 -19.156   2.779  1.00  0.00           C  
ATOM   1490  HB  VAL    94     -20.596 -19.573   3.693  1.00  0.00           H  
ATOM   1491  CG1 VAL    94     -22.472 -19.832   2.655  1.00  0.00           C  
ATOM   1492 HG11 VAL    94     -23.059 -19.498   3.511  1.00  0.00           H  
ATOM   1493 HG12 VAL    94     -23.084 -19.545   1.800  1.00  0.00           H  
ATOM   1494 HG13 VAL    94     -22.328 -20.913   2.651  1.00  0.00           H  
ATOM   1495  CG2 VAL    94     -20.228 -19.901   1.658  1.00  0.00           C  
ATOM   1496 HG21 VAL    94     -19.167 -19.657   1.711  1.00  0.00           H  
ATOM   1497 HG22 VAL    94     -20.372 -20.981   1.681  1.00  0.00           H  
ATOM   1498 HG23 VAL    94     -20.674 -19.616   0.705  1.00  0.00           H  
ATOM   1499  C   VAL    94     -19.406 -17.225   3.072  1.00  0.00           C  
ATOM   1500  O   VAL    94     -19.056 -16.961   4.193  1.00  0.00           O  
ATOM   1501  N   LYS    95     -18.719 -16.840   1.955  1.00  0.00           N  
ATOM   1502  H   LYS    95     -19.024 -17.213   1.067  1.00  0.00           H  
ATOM   1503  CA  LYS    95     -17.282 -16.302   2.057  1.00  0.00           C  
ATOM   1504  HA  LYS    95     -16.666 -16.990   2.636  1.00  0.00           H  
ATOM   1505  CB  LYS    95     -16.613 -16.093   0.666  1.00  0.00           C  
ATOM   1506  HB2 LYS    95     -15.556 -15.877   0.827  1.00  0.00           H  
ATOM   1507  HB3 LYS    95     -16.706 -17.034   0.123  1.00  0.00           H  
ATOM   1508  CG  LYS    95     -17.283 -14.987  -0.236  1.00  0.00           C  
ATOM   1509  HG2 LYS    95     -18.353 -15.193  -0.250  1.00  0.00           H  
ATOM   1510  HG3 LYS    95     -17.188 -14.001   0.218  1.00  0.00           H  
ATOM   1511  CD  LYS    95     -16.834 -14.968  -1.674  1.00  0.00           C  
ATOM   1512  HD2 LYS    95     -17.202 -15.906  -2.091  1.00  0.00           H  
ATOM   1513  HD3 LYS    95     -17.278 -14.105  -2.169  1.00  0.00           H  
ATOM   1514  CE  LYS    95     -15.309 -15.046  -1.840  1.00  0.00           C  
ATOM   1515  HE2 LYS    95     -14.959 -14.167  -1.298  1.00  0.00           H  
ATOM   1516  HE3 LYS    95     -14.913 -15.975  -1.431  1.00  0.00           H  
ATOM   1517  NZ  LYS    95     -14.952 -14.989  -3.225  1.00  0.00           N  
ATOM   1518  HZ1 LYS    95     -15.298 -14.176  -3.714  1.00  0.00           H  
ATOM   1519  HZ2 LYS    95     -13.961 -15.169  -3.304  1.00  0.00           H  
ATOM   1520  HZ3 LYS    95     -15.441 -15.737  -3.696  1.00  0.00           H  
ATOM   1521  C   LYS    95     -17.313 -15.008   2.880  1.00  0.00           C  
ATOM   1522  O   LYS    95     -16.271 -14.690   3.440  1.00  0.00           O  
ATOM   1523  N   LEU    96     -18.442 -14.308   2.973  1.00  0.00           N  
ATOM   1524  H   LEU    96     -19.301 -14.678   2.591  1.00  0.00           H  
ATOM   1525  CA  LEU    96     -18.475 -12.975   3.568  1.00  0.00           C  
ATOM   1526  HA  LEU    96     -17.634 -12.310   3.373  1.00  0.00           H  
ATOM   1527  CB  LEU    96     -19.717 -12.221   3.115  1.00  0.00           C  
ATOM   1528  HB2 LEU    96     -20.663 -12.673   3.414  1.00  0.00           H  
ATOM   1529  HB3 LEU    96     -19.767 -11.223   3.550  1.00  0.00           H  
ATOM   1530  CG  LEU    96     -19.575 -11.929   1.577  1.00  0.00           C  
ATOM   1531  HG  LEU    96     -19.477 -12.877   1.050  1.00  0.00           H  
ATOM   1532  CD1 LEU    96     -20.762 -11.147   1.075  1.00  0.00           C  
ATOM   1533 HD11 LEU    96     -20.600 -10.876   0.032  1.00  0.00           H  
ATOM   1534 HD12 LEU    96     -21.614 -11.826   1.081  1.00  0.00           H  
ATOM   1535 HD13 LEU    96     -21.025 -10.372   1.795  1.00  0.00           H  
ATOM   1536  CD2 LEU    96     -18.253 -11.202   1.262  1.00  0.00           C  
ATOM   1537 HD21 LEU    96     -17.392 -11.868   1.315  1.00  0.00           H  
ATOM   1538 HD22 LEU    96     -18.372 -10.822   0.248  1.00  0.00           H  
ATOM   1539 HD23 LEU    96     -18.052 -10.326   1.878  1.00  0.00           H  
ATOM   1540  C   LEU    96     -18.462 -13.071   5.112  1.00  0.00           C  
ATOM   1541  O   LEU    96     -18.209 -12.071   5.752  1.00  0.00           O  
ATOM   1542  N   ALA    97     -18.721 -14.261   5.697  1.00  0.00           N  
ATOM   1543  H   ALA    97     -19.066 -14.985   5.084  1.00  0.00           H  
ATOM   1544  CA  ALA    97     -18.626 -14.510   7.173  1.00  0.00           C  
ATOM   1545  HA  ALA    97     -19.168 -13.752   7.740  1.00  0.00           H  
ATOM   1546  CB  ALA    97     -19.366 -15.779   7.473  1.00  0.00           C  
ATOM   1547  HB1 ALA    97     -20.429 -15.563   7.363  1.00  0.00           H  
ATOM   1548  HB2 ALA    97     -19.030 -16.619   6.865  1.00  0.00           H  
ATOM   1549  HB3 ALA    97     -19.227 -15.897   8.548  1.00  0.00           H  
ATOM   1550  C   ALA    97     -17.191 -14.618   7.704  1.00  0.00           C  
ATOM   1551  O   ALA    97     -16.997 -14.539   8.918  1.00  0.00           O  
ATOM   1552  N   TYR    98     -16.201 -14.878   6.865  1.00  0.00           N  
ATOM   1553  H   TYR    98     -16.451 -15.054   5.903  1.00  0.00           H  
ATOM   1554  CA  TYR    98     -14.930 -15.494   7.409  1.00  0.00           C  
ATOM   1555  HA  TYR    98     -15.206 -16.068   8.294  1.00  0.00           H  
ATOM   1556  CB  TYR    98     -14.377 -16.450   6.309  1.00  0.00           C  
ATOM   1557  HB2 TYR    98     -14.042 -15.878   5.444  1.00  0.00           H  
ATOM   1558  HB3 TYR    98     -13.454 -16.932   6.629  1.00  0.00           H  
ATOM   1559  CG  TYR    98     -15.307 -17.541   5.816  1.00  0.00           C  
ATOM   1560  CD1 TYR    98     -15.200 -18.020   4.486  1.00  0.00           C  
ATOM   1561  HD1 TYR    98     -14.508 -17.576   3.787  1.00  0.00           H  
ATOM   1562  CE1 TYR    98     -16.115 -18.930   4.026  1.00  0.00           C  
ATOM   1563  HE1 TYR    98     -16.050 -19.301   3.013  1.00  0.00           H  
ATOM   1564  CZ  TYR    98     -17.148 -19.422   4.834  1.00  0.00           C  
ATOM   1565  OH  TYR    98     -17.870 -20.438   4.315  1.00  0.00           O  
ATOM   1566  HH  TYR    98     -18.311 -20.845   5.065  1.00  0.00           H  
ATOM   1567  CE2 TYR    98     -17.303 -19.064   6.156  1.00  0.00           C  
ATOM   1568  HE2 TYR    98     -18.053 -19.525   6.781  1.00  0.00           H  
ATOM   1569  CD2 TYR    98     -16.358 -18.064   6.663  1.00  0.00           C  
ATOM   1570  HD2 TYR    98     -16.556 -17.770   7.683  1.00  0.00           H  
ATOM   1571  C   TYR    98     -13.837 -14.491   7.770  1.00  0.00           C  
ATOM   1572  O   TYR    98     -12.682 -14.891   8.008  1.00  0.00           O  
ATOM   1573  N   TYR    99     -14.142 -13.193   7.894  1.00  0.00           N  
ATOM   1574  H   TYR    99     -15.097 -12.971   7.650  1.00  0.00           H  
ATOM   1575  CA  TYR    99     -13.231 -12.042   7.914  1.00  0.00           C  
ATOM   1576  HA  TYR    99     -12.632 -12.005   7.004  1.00  0.00           H  
ATOM   1577  CB  TYR    99     -13.987 -10.790   8.193  1.00  0.00           C  
ATOM   1578  HB2 TYR    99     -14.628 -10.575   7.338  1.00  0.00           H  
ATOM   1579  HB3 TYR    99     -14.685 -10.991   9.005  1.00  0.00           H  
ATOM   1580  CG  TYR    99     -13.139  -9.543   8.383  1.00  0.00           C  
ATOM   1581  CD1 TYR    99     -13.115  -8.962   9.652  1.00  0.00           C  
ATOM   1582  HD1 TYR    99     -13.497  -9.575  10.455  1.00  0.00           H  
ATOM   1583  CE1 TYR    99     -12.352  -7.764   9.881  1.00  0.00           C  
ATOM   1584  HE1 TYR    99     -12.323  -7.314  10.863  1.00  0.00           H  
ATOM   1585  CZ  TYR    99     -11.662  -7.129   8.801  1.00  0.00           C  
ATOM   1586  OH  TYR    99     -10.950  -6.012   8.994  1.00  0.00           O  
ATOM   1587  HH  TYR    99     -10.975  -5.748   9.916  1.00  0.00           H  
ATOM   1588  CE2 TYR    99     -11.724  -7.655   7.519  1.00  0.00           C  
ATOM   1589  HE2 TYR    99     -11.079  -7.163   6.806  1.00  0.00           H  
ATOM   1590  CD2 TYR    99     -12.426  -8.898   7.322  1.00  0.00           C  
ATOM   1591  HD2 TYR    99     -12.447  -9.364   6.348  1.00  0.00           H  
ATOM   1592  C   TYR    99     -12.121 -12.264   9.012  1.00  0.00           C  
ATOM   1593  O   TYR    99     -10.991 -12.178   8.665  1.00  0.00           O  
ATOM   1594  N   SER   100     -12.445 -12.741  10.277  1.00  0.00           N  
ATOM   1595  H   SER   100     -13.427 -12.902  10.452  1.00  0.00           H  
ATOM   1596  CA  SER   100     -11.443 -12.868  11.383  1.00  0.00           C  
ATOM   1597  HA  SER   100     -11.020 -11.891  11.617  1.00  0.00           H  
ATOM   1598  CB  SER   100     -12.208 -13.266  12.651  1.00  0.00           C  
ATOM   1599  HB2 SER   100     -12.948 -12.490  12.844  1.00  0.00           H  
ATOM   1600  HB3 SER   100     -12.623 -14.258  12.473  1.00  0.00           H  
ATOM   1601  OG  SER   100     -11.442 -13.361  13.830  1.00  0.00           O  
ATOM   1602  HG  SER   100     -10.922 -14.168  13.815  1.00  0.00           H  
ATOM   1603  C   SER   100     -10.370 -13.877  11.154  1.00  0.00           C  
ATOM   1604  O   SER   100      -9.260 -13.718  11.695  1.00  0.00           O  
ATOM   1605  N   TYR   101     -10.575 -14.883  10.308  1.00  0.00           N  
ATOM   1606  H   TYR   101     -11.556 -15.067  10.155  1.00  0.00           H  
ATOM   1607  CA  TYR   101      -9.494 -15.714   9.684  1.00  0.00           C  
ATOM   1608  HA  TYR   101      -8.931 -16.094  10.537  1.00  0.00           H  
ATOM   1609  CB  TYR   101     -10.089 -17.022   9.050  1.00  0.00           C  
ATOM   1610  HB2 TYR   101     -10.699 -16.535   8.289  1.00  0.00           H  
ATOM   1611  HB3 TYR   101      -9.280 -17.568   8.564  1.00  0.00           H  
ATOM   1612  CG  TYR   101     -10.855 -17.857  10.023  1.00  0.00           C  
ATOM   1613  CD1 TYR   101     -10.267 -18.379  11.200  1.00  0.00           C  
ATOM   1614  HD1 TYR   101      -9.227 -18.241  11.457  1.00  0.00           H  
ATOM   1615  CE1 TYR   101     -10.988 -19.032  12.208  1.00  0.00           C  
ATOM   1616  HE1 TYR   101     -10.525 -19.347  13.131  1.00  0.00           H  
ATOM   1617  CZ  TYR   101     -12.377 -19.014  12.121  1.00  0.00           C  
ATOM   1618  OH  TYR   101     -13.215 -19.557  13.050  1.00  0.00           O  
ATOM   1619  HH  TYR   101     -14.105 -19.207  12.967  1.00  0.00           H  
ATOM   1620  CE2 TYR   101     -13.030 -18.470  10.950  1.00  0.00           C  
ATOM   1621  HE2 TYR   101     -14.108 -18.475  10.883  1.00  0.00           H  
ATOM   1622  CD2 TYR   101     -12.264 -17.840   9.954  1.00  0.00           C  
ATOM   1623  HD2 TYR   101     -12.814 -17.451   9.110  1.00  0.00           H  
ATOM   1624  C   TYR   101      -8.521 -14.897   8.838  1.00  0.00           C  
ATOM   1625  O   TYR   101      -7.286 -14.880   9.026  1.00  0.00           O  
ATOM   1626  N   ALA   102      -9.020 -14.246   7.827  1.00  0.00           N  
ATOM   1627  H   ALA   102      -9.996 -14.304   7.572  1.00  0.00           H  
ATOM   1628  CA  ALA   102      -8.167 -13.438   6.949  1.00  0.00           C  
ATOM   1629  HA  ALA   102      -7.394 -14.119   6.593  1.00  0.00           H  
ATOM   1630  CB  ALA   102      -9.011 -12.877   5.799  1.00  0.00           C  
ATOM   1631  HB1 ALA   102      -9.934 -12.392   6.118  1.00  0.00           H  
ATOM   1632  HB2 ALA   102      -8.485 -12.099   5.246  1.00  0.00           H  
ATOM   1633  HB3 ALA   102      -9.264 -13.654   5.077  1.00  0.00           H  
ATOM   1634  C   ALA   102      -7.493 -12.261   7.583  1.00  0.00           C  
ATOM   1635  O   ALA   102      -6.302 -12.046   7.314  1.00  0.00           O  
ATOM   1636  N   ALA   103      -8.153 -11.451   8.408  1.00  0.00           N  
ATOM   1637  H   ALA   103      -9.150 -11.563   8.527  1.00  0.00           H  
ATOM   1638  CA  ALA   103      -7.589 -10.466   9.260  1.00  0.00           C  
ATOM   1639  HA  ALA   103      -7.006  -9.907   8.528  1.00  0.00           H  
ATOM   1640  CB  ALA   103      -8.696  -9.641   9.923  1.00  0.00           C  
ATOM   1641  HB1 ALA   103      -9.278  -9.251   9.088  1.00  0.00           H  
ATOM   1642  HB2 ALA   103      -9.260 -10.337  10.543  1.00  0.00           H  
ATOM   1643  HB3 ALA   103      -8.321  -8.725  10.381  1.00  0.00           H  
ATOM   1644  C   ALA   103      -6.587 -11.020  10.291  1.00  0.00           C  
ATOM   1645  O   ALA   103      -5.726 -10.304  10.728  1.00  0.00           O  
ATOM   1646  N   SER   104      -6.670 -12.336  10.602  1.00  0.00           N  
ATOM   1647  H   SER   104      -7.327 -12.895  10.077  1.00  0.00           H  
ATOM   1648  CA  SER   104      -5.632 -13.112  11.320  1.00  0.00           C  
ATOM   1649  HA  SER   104      -5.304 -12.365  12.043  1.00  0.00           H  
ATOM   1650  CB  SER   104      -6.200 -14.356  12.056  1.00  0.00           C  
ATOM   1651  HB2 SER   104      -6.813 -14.974  11.400  1.00  0.00           H  
ATOM   1652  HB3 SER   104      -5.417 -14.974  12.496  1.00  0.00           H  
ATOM   1653  OG  SER   104      -7.013 -13.890  13.153  1.00  0.00           O  
ATOM   1654  HG  SER   104      -7.881 -13.608  12.853  1.00  0.00           H  
ATOM   1655  C   SER   104      -4.455 -13.600  10.449  1.00  0.00           C  
ATOM   1656  O   SER   104      -3.370 -13.753  11.043  1.00  0.00           O  
ATOM   1657  N   ASN   105      -4.663 -13.829   9.183  1.00  0.00           N  
ATOM   1658  H   ASN   105      -5.603 -13.751   8.821  1.00  0.00           H  
ATOM   1659  CA  ASN   105      -3.721 -14.184   8.126  1.00  0.00           C  
ATOM   1660  HA  ASN   105      -3.105 -14.991   8.524  1.00  0.00           H  
ATOM   1661  CB  ASN   105      -4.434 -14.758   6.950  1.00  0.00           C  
ATOM   1662  HB2 ASN   105      -5.176 -14.075   6.536  1.00  0.00           H  
ATOM   1663  HB3 ASN   105      -3.700 -14.910   6.158  1.00  0.00           H  
ATOM   1664  CG  ASN   105      -4.921 -16.190   7.153  1.00  0.00           C  
ATOM   1665  OD1 ASN   105      -4.229 -16.948   7.827  1.00  0.00           O  
ATOM   1666  ND2 ASN   105      -5.963 -16.635   6.601  1.00  0.00           N  
ATOM   1667 HD21 ASN   105      -6.209 -17.581   6.854  1.00  0.00           H  
ATOM   1668 HD22 ASN   105      -6.523 -16.095   5.957  1.00  0.00           H  
ATOM   1669  C   ASN   105      -2.794 -12.979   7.840  1.00  0.00           C  
ATOM   1670  O   ASN   105      -1.596 -13.143   7.444  1.00  0.00           O  
ATOM   1671  N   THR   106      -3.228 -11.751   8.061  1.00  0.00           N  
ATOM   1672  H   THR   106      -4.206 -11.738   8.317  1.00  0.00           H  
ATOM   1673  CA  THR   106      -2.472 -10.554   8.008  1.00  0.00           C  
ATOM   1674  HA  THR   106      -2.310 -10.387   6.943  1.00  0.00           H  
ATOM   1675  CB  THR   106      -3.130  -9.321   8.718  1.00  0.00           C  
ATOM   1676  HB  THR   106      -2.460  -8.461   8.698  1.00  0.00           H  
ATOM   1677  CG2 THR   106      -4.375  -8.795   8.069  1.00  0.00           C  
ATOM   1678 HG21 THR   106      -4.010  -8.425   7.111  1.00  0.00           H  
ATOM   1679 HG22 THR   106      -5.177  -9.530   8.001  1.00  0.00           H  
ATOM   1680 HG23 THR   106      -4.708  -7.960   8.685  1.00  0.00           H  
ATOM   1681  OG1 THR   106      -3.414  -9.562  10.072  1.00  0.00           O  
ATOM   1682  HG1 THR   106      -4.282  -9.958  10.187  1.00  0.00           H  
ATOM   1683  C   THR   106      -1.113 -10.626   8.629  1.00  0.00           C  
ATOM   1684  O   THR   106      -0.146 -10.276   7.953  1.00  0.00           O  
ATOM   1685  N   ARG   107      -1.045 -11.322   9.809  1.00  0.00           N  
ATOM   1686  H   ARG   107      -1.899 -11.692  10.203  1.00  0.00           H  
ATOM   1687  CA  ARG   107       0.188 -11.622  10.535  1.00  0.00           C  
ATOM   1688  HA  ARG   107       0.830 -10.746  10.628  1.00  0.00           H  
ATOM   1689  CB  ARG   107      -0.199 -11.940  11.999  1.00  0.00           C  
ATOM   1690  HB2 ARG   107      -0.750 -12.880  11.996  1.00  0.00           H  
ATOM   1691  HB3 ARG   107       0.786 -12.022  12.459  1.00  0.00           H  
ATOM   1692  CG  ARG   107      -1.035 -10.857  12.726  1.00  0.00           C  
ATOM   1693  HG2 ARG   107      -0.721  -9.832  12.525  1.00  0.00           H  
ATOM   1694  HG3 ARG   107      -2.056 -10.987  12.367  1.00  0.00           H  
ATOM   1695  CD  ARG   107      -1.083 -11.061  14.286  1.00  0.00           C  
ATOM   1696  HD2 ARG   107      -1.945 -10.570  14.738  1.00  0.00           H  
ATOM   1697  HD3 ARG   107      -1.119 -12.113  14.570  1.00  0.00           H  
ATOM   1698  NE  ARG   107       0.058 -10.392  14.978  1.00  0.00           N  
ATOM   1699  HE  ARG   107      -0.114  -9.423  15.208  1.00  0.00           H  
ATOM   1700  CZ  ARG   107       1.218 -10.848  15.396  1.00  0.00           C  
ATOM   1701  NH1 ARG   107       1.489 -12.138  15.160  1.00  0.00           N  
ATOM   1702 HH11 ARG   107       0.792 -12.727  14.727  1.00  0.00           H  
ATOM   1703 HH12 ARG   107       2.346 -12.564  15.484  1.00  0.00           H  
ATOM   1704  NH2 ARG   107       2.211 -10.117  15.864  1.00  0.00           N  
ATOM   1705 HH21 ARG   107       2.049  -9.121  15.805  1.00  0.00           H  
ATOM   1706 HH22 ARG   107       3.124 -10.544  15.806  1.00  0.00           H  
ATOM   1707  C   ARG   107       1.081 -12.693   9.950  1.00  0.00           C  
ATOM   1708  O   ARG   107       2.299 -12.489   9.849  1.00  0.00           O  
ATOM   1709  N   LEU   108       0.590 -13.829   9.392  1.00  0.00           N  
ATOM   1710  H   LEU   108      -0.409 -13.713   9.300  1.00  0.00           H  
ATOM   1711  CA  LEU   108       1.324 -14.814   8.576  1.00  0.00           C  
ATOM   1712  HA  LEU   108       2.224 -15.145   9.096  1.00  0.00           H  
ATOM   1713  CB  LEU   108       0.376 -16.010   8.239  1.00  0.00           C  
ATOM   1714  HB2 LEU   108      -0.603 -15.625   7.955  1.00  0.00           H  
ATOM   1715  HB3 LEU   108       0.829 -16.540   7.401  1.00  0.00           H  
ATOM   1716  CG  LEU   108       0.231 -17.026   9.302  1.00  0.00           C  
ATOM   1717  HG  LEU   108      -0.430 -17.824   8.963  1.00  0.00           H  
ATOM   1718  CD1 LEU   108       1.568 -17.724   9.564  1.00  0.00           C  
ATOM   1719 HD11 LEU   108       2.049 -18.136   8.677  1.00  0.00           H  
ATOM   1720 HD12 LEU   108       2.382 -17.194  10.058  1.00  0.00           H  
ATOM   1721 HD13 LEU   108       1.332 -18.585  10.190  1.00  0.00           H  
ATOM   1722  CD2 LEU   108      -0.150 -16.450  10.699  1.00  0.00           C  
ATOM   1723 HD21 LEU   108      -1.110 -15.946  10.593  1.00  0.00           H  
ATOM   1724 HD22 LEU   108      -0.136 -17.261  11.427  1.00  0.00           H  
ATOM   1725 HD23 LEU   108       0.629 -15.763  11.029  1.00  0.00           H  
ATOM   1726  C   LEU   108       1.877 -14.219   7.302  1.00  0.00           C  
ATOM   1727  O   LEU   108       3.034 -14.563   6.897  1.00  0.00           O  
ATOM   1728  N   VAL   109       1.124 -13.366   6.696  1.00  0.00           N  
ATOM   1729  H   VAL   109       0.163 -13.277   6.993  1.00  0.00           H  
ATOM   1730  CA  VAL   109       1.589 -12.760   5.421  1.00  0.00           C  
ATOM   1731  HA  VAL   109       2.102 -13.524   4.837  1.00  0.00           H  
ATOM   1732  CB  VAL   109       0.289 -12.326   4.674  1.00  0.00           C  
ATOM   1733  HB  VAL   109      -0.269 -11.532   5.171  1.00  0.00           H  
ATOM   1734  CG1 VAL   109       0.669 -11.806   3.281  1.00  0.00           C  
ATOM   1735 HG11 VAL   109      -0.273 -11.610   2.769  1.00  0.00           H  
ATOM   1736 HG12 VAL   109       1.263 -10.896   3.367  1.00  0.00           H  
ATOM   1737 HG13 VAL   109       1.183 -12.550   2.672  1.00  0.00           H  
ATOM   1738  CG2 VAL   109      -0.661 -13.541   4.345  1.00  0.00           C  
ATOM   1739 HG21 VAL   109      -1.594 -13.063   4.048  1.00  0.00           H  
ATOM   1740 HG22 VAL   109      -0.237 -14.204   3.590  1.00  0.00           H  
ATOM   1741 HG23 VAL   109      -0.808 -14.197   5.203  1.00  0.00           H  
ATOM   1742  C   VAL   109       2.511 -11.535   5.644  1.00  0.00           C  
ATOM   1743  O   VAL   109       3.516 -11.575   4.956  1.00  0.00           O  
ATOM   1744  N   GLY   110       2.367 -10.801   6.744  1.00  0.00           N  
ATOM   1745  H   GLY   110       1.505 -10.868   7.266  1.00  0.00           H  
ATOM   1746  CA  GLY   110       3.554 -10.095   7.420  1.00  0.00           C  
ATOM   1747  HA2 GLY   110       3.862  -9.186   6.904  1.00  0.00           H  
ATOM   1748  HA3 GLY   110       3.269  -9.768   8.420  1.00  0.00           H  
ATOM   1749  C   GLY   110       4.819 -10.979   7.513  1.00  0.00           C  
ATOM   1750  O   GLY   110       5.917 -10.460   7.258  1.00  0.00           O  
ATOM   1751  N   ASN   111       4.697 -12.245   7.946  1.00  0.00           N  
ATOM   1752  H   ASN   111       3.818 -12.447   8.401  1.00  0.00           H  
ATOM   1753  CA  ASN   111       5.903 -13.112   8.223  1.00  0.00           C  
ATOM   1754  HA  ASN   111       6.654 -12.466   8.677  1.00  0.00           H  
ATOM   1755  CB  ASN   111       5.773 -14.160   9.372  1.00  0.00           C  
ATOM   1756  HB2 ASN   111       5.569 -13.608  10.289  1.00  0.00           H  
ATOM   1757  HB3 ASN   111       4.848 -14.722   9.242  1.00  0.00           H  
ATOM   1758  CG  ASN   111       7.022 -15.039   9.560  1.00  0.00           C  
ATOM   1759  OD1 ASN   111       7.925 -14.718  10.335  1.00  0.00           O  
ATOM   1760  ND2 ASN   111       7.093 -16.211   8.999  1.00  0.00           N  
ATOM   1761 HD21 ASN   111       7.855 -16.824   9.252  1.00  0.00           H  
ATOM   1762 HD22 ASN   111       6.353 -16.485   8.368  1.00  0.00           H  
ATOM   1763  C   ASN   111       6.560 -13.604   6.912  1.00  0.00           C  
ATOM   1764  O   ASN   111       7.754 -13.603   6.750  1.00  0.00           O  
ATOM   1765  N   TYR   112       5.790 -13.876   5.891  1.00  0.00           N  
ATOM   1766  H   TYR   112       4.794 -14.020   5.978  1.00  0.00           H  
ATOM   1767  CA  TYR   112       6.297 -14.095   4.532  1.00  0.00           C  
ATOM   1768  HA  TYR   112       7.043 -14.885   4.614  1.00  0.00           H  
ATOM   1769  CB  TYR   112       5.126 -14.563   3.732  1.00  0.00           C  
ATOM   1770  HB2 TYR   112       4.603 -15.383   4.223  1.00  0.00           H  
ATOM   1771  HB3 TYR   112       4.308 -13.843   3.712  1.00  0.00           H  
ATOM   1772  CG  TYR   112       5.421 -15.031   2.246  1.00  0.00           C  
ATOM   1773  CD1 TYR   112       5.657 -14.028   1.243  1.00  0.00           C  
ATOM   1774  HD1 TYR   112       5.750 -13.005   1.576  1.00  0.00           H  
ATOM   1775  CE1 TYR   112       5.973 -14.430  -0.102  1.00  0.00           C  
ATOM   1776  HE1 TYR   112       6.296 -13.698  -0.828  1.00  0.00           H  
ATOM   1777  CZ  TYR   112       6.010 -15.801  -0.442  1.00  0.00           C  
ATOM   1778  OH  TYR   112       6.269 -16.261  -1.687  1.00  0.00           O  
ATOM   1779  HH  TYR   112       5.800 -17.076  -1.881  1.00  0.00           H  
ATOM   1780  CE2 TYR   112       5.840 -16.819   0.577  1.00  0.00           C  
ATOM   1781  HE2 TYR   112       5.908 -17.885   0.419  1.00  0.00           H  
ATOM   1782  CD2 TYR   112       5.589 -16.388   1.895  1.00  0.00           C  
ATOM   1783  HD2 TYR   112       5.687 -17.090   2.710  1.00  0.00           H  
ATOM   1784  C   TYR   112       7.007 -12.888   3.961  1.00  0.00           C  
ATOM   1785  O   TYR   112       8.132 -13.049   3.571  1.00  0.00           O  
ATOM   1786  N   ILE   113       6.371 -11.632   3.977  1.00  0.00           N  
ATOM   1787  H   ILE   113       5.410 -11.586   4.284  1.00  0.00           H  
ATOM   1788  CA  ILE   113       7.069 -10.411   3.519  1.00  0.00           C  
ATOM   1789  HA  ILE   113       7.295 -10.482   2.455  1.00  0.00           H  
ATOM   1790  CB  ILE   113       6.121  -9.244   3.637  1.00  0.00           C  
ATOM   1791  HB  ILE   113       5.692  -9.237   4.639  1.00  0.00           H  
ATOM   1792  CG2 ILE   113       6.776  -7.943   3.278  1.00  0.00           C  
ATOM   1793 HG21 ILE   113       7.321  -7.963   2.334  1.00  0.00           H  
ATOM   1794 HG22 ILE   113       5.983  -7.203   3.166  1.00  0.00           H  
ATOM   1795 HG23 ILE   113       7.429  -7.653   4.101  1.00  0.00           H  
ATOM   1796  CG1 ILE   113       4.854  -9.327   2.718  1.00  0.00           C  
ATOM   1797 HG12 ILE   113       5.076  -9.008   1.700  1.00  0.00           H  
ATOM   1798 HG13 ILE   113       4.600 -10.387   2.726  1.00  0.00           H  
ATOM   1799  CD1 ILE   113       3.659  -8.568   3.307  1.00  0.00           C  
ATOM   1800 HD11 ILE   113       2.809  -8.814   2.670  1.00  0.00           H  
ATOM   1801 HD12 ILE   113       3.307  -8.944   4.268  1.00  0.00           H  
ATOM   1802 HD13 ILE   113       3.691  -7.493   3.129  1.00  0.00           H  
ATOM   1803  C   ILE   113       8.358 -10.240   4.288  1.00  0.00           C  
ATOM   1804  O   ILE   113       9.441 -10.056   3.693  1.00  0.00           O  
ATOM   1805  N   ALA   114       8.317 -10.145   5.665  1.00  0.00           N  
ATOM   1806  H   ALA   114       7.441 -10.277   6.150  1.00  0.00           H  
ATOM   1807  CA  ALA   114       9.526  -9.966   6.525  1.00  0.00           C  
ATOM   1808  HA  ALA   114       9.981  -8.996   6.323  1.00  0.00           H  
ATOM   1809  CB  ALA   114       9.074 -10.111   7.952  1.00  0.00           C  
ATOM   1810  HB1 ALA   114       8.217  -9.460   8.127  1.00  0.00           H  
ATOM   1811  HB2 ALA   114       8.581 -11.051   8.200  1.00  0.00           H  
ATOM   1812  HB3 ALA   114       9.942  -9.936   8.587  1.00  0.00           H  
ATOM   1813  C   ALA   114      10.557 -11.033   6.076  1.00  0.00           C  
ATOM   1814  O   ALA   114      11.821 -10.835   5.990  1.00  0.00           O  
ATOM   1815  N   THR   115      10.143 -12.300   5.793  1.00  0.00           N  
ATOM   1816  H   THR   115       9.144 -12.435   5.726  1.00  0.00           H  
ATOM   1817  CA  THR   115      11.064 -13.436   5.270  1.00  0.00           C  
ATOM   1818  HA  THR   115      11.945 -13.423   5.912  1.00  0.00           H  
ATOM   1819  CB  THR   115      10.328 -14.773   5.429  1.00  0.00           C  
ATOM   1820  HB  THR   115       9.483 -14.745   4.741  1.00  0.00           H  
ATOM   1821  CG2 THR   115      11.113 -16.037   5.002  1.00  0.00           C  
ATOM   1822 HG21 THR   115      10.536 -16.722   4.381  1.00  0.00           H  
ATOM   1823 HG22 THR   115      12.033 -15.667   4.550  1.00  0.00           H  
ATOM   1824 HG23 THR   115      11.543 -16.531   5.874  1.00  0.00           H  
ATOM   1825  OG1 THR   115       9.911 -15.093   6.729  1.00  0.00           O  
ATOM   1826  HG1 THR   115       9.117 -14.579   6.894  1.00  0.00           H  
ATOM   1827  C   THR   115      11.703 -13.256   3.911  1.00  0.00           C  
ATOM   1828  O   THR   115      12.950 -13.413   3.789  1.00  0.00           O  
ATOM   1829  N   VAL   116      10.936 -12.759   3.006  1.00  0.00           N  
ATOM   1830  H   VAL   116       9.965 -12.566   3.209  1.00  0.00           H  
ATOM   1831  CA  VAL   116      11.438 -12.327   1.672  1.00  0.00           C  
ATOM   1832  HA  VAL   116      11.999 -13.037   1.065  1.00  0.00           H  
ATOM   1833  CB  VAL   116      10.369 -11.805   0.624  1.00  0.00           C  
ATOM   1834  HB  VAL   116       9.731 -11.112   1.171  1.00  0.00           H  
ATOM   1835  CG1 VAL   116      10.890 -11.055  -0.614  1.00  0.00           C  
ATOM   1836 HG11 VAL   116      11.342 -10.116  -0.296  1.00  0.00           H  
ATOM   1837 HG12 VAL   116      11.611 -11.731  -1.073  1.00  0.00           H  
ATOM   1838 HG13 VAL   116      10.124 -10.793  -1.345  1.00  0.00           H  
ATOM   1839  CG2 VAL   116       9.538 -12.965   0.144  1.00  0.00           C  
ATOM   1840 HG21 VAL   116       8.552 -12.632  -0.180  1.00  0.00           H  
ATOM   1841 HG22 VAL   116      10.011 -13.674  -0.535  1.00  0.00           H  
ATOM   1842 HG23 VAL   116       9.220 -13.653   0.927  1.00  0.00           H  
ATOM   1843  C   VAL   116      12.586 -11.336   1.767  1.00  0.00           C  
ATOM   1844  O   VAL   116      13.693 -11.426   1.209  1.00  0.00           O  
ATOM   1845  N   THR   117      12.293 -10.328   2.598  1.00  0.00           N  
ATOM   1846  H   THR   117      11.404 -10.281   3.075  1.00  0.00           H  
ATOM   1847  CA  THR   117      13.209  -9.298   3.006  1.00  0.00           C  
ATOM   1848  HA  THR   117      13.576  -8.872   2.072  1.00  0.00           H  
ATOM   1849  CB  THR   117      12.353  -8.329   3.905  1.00  0.00           C  
ATOM   1850  HB  THR   117      12.111  -8.963   4.758  1.00  0.00           H  
ATOM   1851  CG2 THR   117      13.159  -7.178   4.376  1.00  0.00           C  
ATOM   1852 HG21 THR   117      13.945  -6.901   3.674  1.00  0.00           H  
ATOM   1853 HG22 THR   117      12.474  -6.392   4.695  1.00  0.00           H  
ATOM   1854 HG23 THR   117      13.612  -7.522   5.306  1.00  0.00           H  
ATOM   1855  OG1 THR   117      11.128  -7.856   3.260  1.00  0.00           O  
ATOM   1856  HG1 THR   117      10.658  -8.693   3.258  1.00  0.00           H  
ATOM   1857  C   THR   117      14.444  -9.931   3.715  1.00  0.00           C  
ATOM   1858  O   THR   117      15.541  -9.531   3.310  1.00  0.00           O  
ATOM   1859  N   LYS   118      14.342 -10.861   4.653  1.00  0.00           N  
ATOM   1860  H   LYS   118      13.369 -11.070   4.825  1.00  0.00           H  
ATOM   1861  CA  LYS   118      15.495 -11.484   5.331  1.00  0.00           C  
ATOM   1862  HA  LYS   118      16.051 -10.657   5.774  1.00  0.00           H  
ATOM   1863  CB  LYS   118      14.967 -12.474   6.364  1.00  0.00           C  
ATOM   1864  HB2 LYS   118      14.246 -11.999   7.029  1.00  0.00           H  
ATOM   1865  HB3 LYS   118      14.474 -13.302   5.854  1.00  0.00           H  
ATOM   1866  CG  LYS   118      16.196 -12.985   7.263  1.00  0.00           C  
ATOM   1867  HG2 LYS   118      16.723 -13.665   6.593  1.00  0.00           H  
ATOM   1868  HG3 LYS   118      16.897 -12.188   7.513  1.00  0.00           H  
ATOM   1869  CD  LYS   118      15.826 -13.719   8.538  1.00  0.00           C  
ATOM   1870  HD2 LYS   118      15.560 -13.055   9.360  1.00  0.00           H  
ATOM   1871  HD3 LYS   118      15.037 -14.458   8.397  1.00  0.00           H  
ATOM   1872  CE  LYS   118      17.045 -14.426   9.078  1.00  0.00           C  
ATOM   1873  HE2 LYS   118      17.334 -15.223   8.393  1.00  0.00           H  
ATOM   1874  HE3 LYS   118      17.920 -13.783   9.174  1.00  0.00           H  
ATOM   1875  NZ  LYS   118      16.669 -15.040  10.406  1.00  0.00           N  
ATOM   1876  HZ1 LYS   118      17.428 -15.644  10.686  1.00  0.00           H  
ATOM   1877  HZ2 LYS   118      16.588 -14.348  11.136  1.00  0.00           H  
ATOM   1878  HZ3 LYS   118      15.878 -15.668  10.434  1.00  0.00           H  
ATOM   1879  C   LYS   118      16.563 -12.080   4.400  1.00  0.00           C  
ATOM   1880  O   LYS   118      17.768 -11.816   4.462  1.00  0.00           O  
ATOM   1881  N   MET   119      16.021 -12.741   3.301  1.00  0.00           N  
ATOM   1882  H   MET   119      15.055 -13.017   3.202  1.00  0.00           H  
ATOM   1883  CA  MET   119      16.815 -13.075   2.212  1.00  0.00           C  
ATOM   1884  HA  MET   119      17.713 -13.613   2.515  1.00  0.00           H  
ATOM   1885  CB  MET   119      15.999 -14.059   1.326  1.00  0.00           C  
ATOM   1886  HB2 MET   119      15.852 -14.998   1.859  1.00  0.00           H  
ATOM   1887  HB3 MET   119      15.027 -13.572   1.243  1.00  0.00           H  
ATOM   1888  CG  MET   119      16.582 -14.293  -0.116  1.00  0.00           C  
ATOM   1889  HG2 MET   119      17.672 -14.261  -0.105  1.00  0.00           H  
ATOM   1890  HG3 MET   119      16.395 -15.336  -0.372  1.00  0.00           H  
ATOM   1891  SD  MET   119      16.051 -13.111  -1.492  1.00  0.00           S  
ATOM   1892  CE  MET   119      14.314 -13.374  -1.553  1.00  0.00           C  
ATOM   1893  HE1 MET   119      13.911 -12.726  -2.331  1.00  0.00           H  
ATOM   1894  HE2 MET   119      14.156 -14.429  -1.778  1.00  0.00           H  
ATOM   1895  HE3 MET   119      13.837 -13.090  -0.614  1.00  0.00           H  
ATOM   1896  C   MET   119      17.386 -11.842   1.470  1.00  0.00           C  
ATOM   1897  O   MET   119      18.555 -11.927   1.182  1.00  0.00           O  
ATOM   1898  N   LEU   120      16.654 -10.824   1.064  1.00  0.00           N  
ATOM   1899  H   LEU   120      15.683 -10.820   1.343  1.00  0.00           H  
ATOM   1900  CA  LEU   120      17.219  -9.663   0.293  1.00  0.00           C  
ATOM   1901  HA  LEU   120      17.663 -10.176  -0.560  1.00  0.00           H  
ATOM   1902  CB  LEU   120      16.105  -8.709  -0.147  1.00  0.00           C  
ATOM   1903  HB2 LEU   120      15.422  -8.459   0.665  1.00  0.00           H  
ATOM   1904  HB3 LEU   120      16.542  -7.829  -0.619  1.00  0.00           H  
ATOM   1905  CG  LEU   120      15.097  -9.292  -1.256  1.00  0.00           C  
ATOM   1906  HG  LEU   120      14.652 -10.142  -0.740  1.00  0.00           H  
ATOM   1907  CD1 LEU   120      13.997  -8.273  -1.487  1.00  0.00           C  
ATOM   1908 HD11 LEU   120      13.564  -8.062  -0.509  1.00  0.00           H  
ATOM   1909 HD12 LEU   120      14.448  -7.375  -1.908  1.00  0.00           H  
ATOM   1910 HD13 LEU   120      13.184  -8.595  -2.138  1.00  0.00           H  
ATOM   1911  CD2 LEU   120      15.715  -9.640  -2.631  1.00  0.00           C  
ATOM   1912 HD21 LEU   120      14.946  -9.883  -3.363  1.00  0.00           H  
ATOM   1913 HD22 LEU   120      16.260  -8.822  -3.103  1.00  0.00           H  
ATOM   1914 HD23 LEU   120      16.335 -10.508  -2.407  1.00  0.00           H  
ATOM   1915  C   LEU   120      18.300  -8.964   1.047  1.00  0.00           C  
ATOM   1916  O   LEU   120      19.397  -8.605   0.502  1.00  0.00           O  
ATOM   1917  N   VAL   121      18.097  -8.799   2.330  1.00  0.00           N  
ATOM   1918  H   VAL   121      17.169  -8.830   2.727  1.00  0.00           H  
ATOM   1919  CA  VAL   121      19.118  -8.157   3.182  1.00  0.00           C  
ATOM   1920  HA  VAL   121      19.376  -7.188   2.753  1.00  0.00           H  
ATOM   1921  CB  VAL   121      18.479  -7.960   4.588  1.00  0.00           C  
ATOM   1922  HB  VAL   121      18.176  -8.977   4.837  1.00  0.00           H  
ATOM   1923  CG1 VAL   121      19.454  -7.605   5.776  1.00  0.00           C  
ATOM   1924 HG11 VAL   121      20.199  -8.363   6.019  1.00  0.00           H  
ATOM   1925 HG12 VAL   121      19.879  -6.631   5.536  1.00  0.00           H  
ATOM   1926 HG13 VAL   121      18.816  -7.583   6.659  1.00  0.00           H  
ATOM   1927  CG2 VAL   121      17.269  -7.052   4.655  1.00  0.00           C  
ATOM   1928 HG21 VAL   121      16.466  -7.304   3.963  1.00  0.00           H  
ATOM   1929 HG22 VAL   121      16.879  -6.873   5.658  1.00  0.00           H  
ATOM   1930 HG23 VAL   121      17.493  -6.077   4.223  1.00  0.00           H  
ATOM   1931  C   VAL   121      20.386  -8.960   3.379  1.00  0.00           C  
ATOM   1932  O   VAL   121      21.498  -8.393   3.270  1.00  0.00           O  
ATOM   1933  N   GLN   122      20.277 -10.222   3.694  1.00  0.00           N  
ATOM   1934  H   GLN   122      19.334 -10.524   3.894  1.00  0.00           H  
ATOM   1935  CA  GLN   122      21.374 -11.182   3.771  1.00  0.00           C  
ATOM   1936  HA  GLN   122      22.156 -10.785   4.418  1.00  0.00           H  
ATOM   1937  CB  GLN   122      20.742 -12.470   4.433  1.00  0.00           C  
ATOM   1938  HB2 GLN   122      19.894 -12.812   3.840  1.00  0.00           H  
ATOM   1939  HB3 GLN   122      21.389 -13.345   4.375  1.00  0.00           H  
ATOM   1940  CG  GLN   122      20.479 -12.208   5.984  1.00  0.00           C  
ATOM   1941  HG2 GLN   122      20.027 -11.250   6.245  1.00  0.00           H  
ATOM   1942  HG3 GLN   122      19.693 -12.930   6.206  1.00  0.00           H  
ATOM   1943  CD  GLN   122      21.715 -12.369   6.803  1.00  0.00           C  
ATOM   1944  OE1 GLN   122      22.591 -11.467   6.773  1.00  0.00           O  
ATOM   1945  NE2 GLN   122      21.771 -13.397   7.595  1.00  0.00           N  
ATOM   1946 HE21 GLN   122      22.475 -13.399   8.320  1.00  0.00           H  
ATOM   1947 HE22 GLN   122      21.004 -14.042   7.721  1.00  0.00           H  
ATOM   1948  C   GLN   122      22.015 -11.721   2.410  1.00  0.00           C  
ATOM   1949  O   GLN   122      23.262 -11.689   2.248  1.00  0.00           O  
ATOM   1950  N   GLN   123      21.236 -12.420   1.566  1.00  0.00           N  
ATOM   1951  H   GLN   123      20.259 -12.570   1.770  1.00  0.00           H  
ATOM   1952  CA  GLN   123      21.747 -13.113   0.390  1.00  0.00           C  
ATOM   1953  HA  GLN   123      22.548 -13.694   0.848  1.00  0.00           H  
ATOM   1954  CB  GLN   123      20.639 -14.079  -0.158  1.00  0.00           C  
ATOM   1955  HB2 GLN   123      20.360 -14.771   0.636  1.00  0.00           H  
ATOM   1956  HB3 GLN   123      19.964 -13.317  -0.547  1.00  0.00           H  
ATOM   1957  CG  GLN   123      21.295 -14.982  -1.228  1.00  0.00           C  
ATOM   1958  HG2 GLN   123      21.556 -14.372  -2.092  1.00  0.00           H  
ATOM   1959  HG3 GLN   123      22.226 -15.392  -0.837  1.00  0.00           H  
ATOM   1960  CD  GLN   123      20.382 -16.163  -1.585  1.00  0.00           C  
ATOM   1961  OE1 GLN   123      19.226 -16.179  -1.266  1.00  0.00           O  
ATOM   1962  NE2 GLN   123      20.871 -17.254  -2.051  1.00  0.00           N  
ATOM   1963 HE21 GLN   123      20.229 -17.996  -2.288  1.00  0.00           H  
ATOM   1964 HE22 GLN   123      21.815 -17.245  -2.410  1.00  0.00           H  
ATOM   1965  C   GLN   123      22.343 -12.171  -0.711  1.00  0.00           C  
ATOM   1966  O   GLN   123      23.327 -12.535  -1.350  1.00  0.00           O  
ATOM   1967  N   TYR   124      21.669 -10.981  -0.953  1.00  0.00           N  
ATOM   1968  H   TYR   124      20.777 -10.916  -0.483  1.00  0.00           H  
ATOM   1969  CA  TYR   124      21.952 -10.068  -2.045  1.00  0.00           C  
ATOM   1970  HA  TYR   124      22.766 -10.434  -2.670  1.00  0.00           H  
ATOM   1971  CB  TYR   124      20.716  -9.914  -2.951  1.00  0.00           C  
ATOM   1972  HB2 TYR   124      19.919  -9.627  -2.266  1.00  0.00           H  
ATOM   1973  HB3 TYR   124      20.863  -9.268  -3.817  1.00  0.00           H  
ATOM   1974  CG  TYR   124      20.459 -11.251  -3.665  1.00  0.00           C  
ATOM   1975  CD1 TYR   124      21.220 -11.738  -4.732  1.00  0.00           C  
ATOM   1976  HD1 TYR   124      22.055 -11.170  -5.115  1.00  0.00           H  
ATOM   1977  CE1 TYR   124      20.866 -12.922  -5.326  1.00  0.00           C  
ATOM   1978  HE1 TYR   124      21.486 -13.304  -6.124  1.00  0.00           H  
ATOM   1979  CZ  TYR   124      19.801 -13.740  -4.838  1.00  0.00           C  
ATOM   1980  OH  TYR   124      19.572 -14.947  -5.361  1.00  0.00           O  
ATOM   1981  HH  TYR   124      20.269 -15.229  -5.958  1.00  0.00           H  
ATOM   1982  CE2 TYR   124      19.078 -13.287  -3.728  1.00  0.00           C  
ATOM   1983  HE2 TYR   124      18.314 -13.883  -3.253  1.00  0.00           H  
ATOM   1984  CD2 TYR   124      19.385 -11.979  -3.219  1.00  0.00           C  
ATOM   1985  HD2 TYR   124      18.803 -11.652  -2.370  1.00  0.00           H  
ATOM   1986  C   TYR   124      22.270  -8.690  -1.473  1.00  0.00           C  
ATOM   1987  O   TYR   124      22.346  -7.690  -2.261  1.00  0.00           O  
ATOM   1988  N   ASN   125      22.537  -8.559  -0.171  1.00  0.00           N  
ATOM   1989  H   ASN   125      22.485  -9.360   0.441  1.00  0.00           H  
ATOM   1990  CA  ASN   125      22.931  -7.319   0.518  1.00  0.00           C  
ATOM   1991  HA  ASN   125      22.720  -7.426   1.581  1.00  0.00           H  
ATOM   1992  CB  ASN   125      24.501  -7.072   0.502  1.00  0.00           C  
ATOM   1993  HB2 ASN   125      24.736  -6.841  -0.537  1.00  0.00           H  
ATOM   1994  HB3 ASN   125      24.755  -6.179   1.072  1.00  0.00           H  
ATOM   1995  CG  ASN   125      25.299  -8.270   1.012  1.00  0.00           C  
ATOM   1996  OD1 ASN   125      25.475  -8.335   2.202  1.00  0.00           O  
ATOM   1997  ND2 ASN   125      25.732  -9.238   0.258  1.00  0.00           N  
ATOM   1998 HD21 ASN   125      26.215  -9.947   0.791  1.00  0.00           H  
ATOM   1999 HD22 ASN   125      25.488  -9.222  -0.722  1.00  0.00           H  
ATOM   2000  C   ASN   125      22.056  -6.028   0.081  1.00  0.00           C  
ATOM   2001  O   ASN   125      22.610  -4.936  -0.152  1.00  0.00           O  
ATOM   2002  N   VAL   126      20.785  -6.126  -0.151  1.00  0.00           N  
ATOM   2003  H   VAL   126      20.384  -7.008   0.134  1.00  0.00           H  
ATOM   2004  CA  VAL   126      19.954  -5.043  -0.710  1.00  0.00           C  
ATOM   2005  HA  VAL   126      20.451  -4.514  -1.523  1.00  0.00           H  
ATOM   2006  CB  VAL   126      18.685  -5.591  -1.386  1.00  0.00           C  
ATOM   2007  HB  VAL   126      18.176  -5.992  -0.510  1.00  0.00           H  
ATOM   2008  CG1 VAL   126      17.773  -4.518  -1.920  1.00  0.00           C  
ATOM   2009 HG11 VAL   126      18.308  -3.857  -2.602  1.00  0.00           H  
ATOM   2010 HG12 VAL   126      17.025  -4.982  -2.563  1.00  0.00           H  
ATOM   2011 HG13 VAL   126      17.370  -3.875  -1.137  1.00  0.00           H  
ATOM   2012  CG2 VAL   126      18.900  -6.698  -2.455  1.00  0.00           C  
ATOM   2013 HG21 VAL   126      19.615  -7.449  -2.120  1.00  0.00           H  
ATOM   2014 HG22 VAL   126      17.941  -7.160  -2.689  1.00  0.00           H  
ATOM   2015 HG23 VAL   126      19.123  -6.358  -3.466  1.00  0.00           H  
ATOM   2016  C   VAL   126      19.659  -4.018   0.430  1.00  0.00           C  
ATOM   2017  O   VAL   126      19.076  -4.442   1.429  1.00  0.00           O  
ATOM   2018  N   PRO   127      20.010  -2.700   0.375  1.00  0.00           N  
ATOM   2019  CD  PRO   127      20.491  -2.096  -0.875  1.00  0.00           C  
ATOM   2020  HD2 PRO   127      19.792  -2.340  -1.674  1.00  0.00           H  
ATOM   2021  HD3 PRO   127      21.500  -2.357  -1.194  1.00  0.00           H  
ATOM   2022  CG  PRO   127      20.359  -0.563  -0.765  1.00  0.00           C  
ATOM   2023  HG2 PRO   127      19.341  -0.315  -1.065  1.00  0.00           H  
ATOM   2024  HG3 PRO   127      20.995   0.002  -1.447  1.00  0.00           H  
ATOM   2025  CB  PRO   127      20.549  -0.454   0.767  1.00  0.00           C  
ATOM   2026  HB2 PRO   127      20.283   0.521   1.176  1.00  0.00           H  
ATOM   2027  HB3 PRO   127      21.573  -0.769   0.971  1.00  0.00           H  
ATOM   2028  CA  PRO   127      19.746  -1.664   1.382  1.00  0.00           C  
ATOM   2029  HA  PRO   127      20.236  -1.966   2.308  1.00  0.00           H  
ATOM   2030  C   PRO   127      18.236  -1.563   1.712  1.00  0.00           C  
ATOM   2031  O   PRO   127      17.464  -1.244   0.781  1.00  0.00           O  
ATOM   2032  N   MET   128      17.840  -1.859   2.955  1.00  0.00           N  
ATOM   2033  H   MET   128      18.470  -2.296   3.612  1.00  0.00           H  
ATOM   2034  CA  MET   128      16.472  -1.566   3.429  1.00  0.00           C  
ATOM   2035  HA  MET   128      15.765  -2.206   2.901  1.00  0.00           H  
ATOM   2036  CB  MET   128      16.397  -1.746   4.995  1.00  0.00           C  
ATOM   2037  HB2 MET   128      17.288  -1.364   5.492  1.00  0.00           H  
ATOM   2038  HB3 MET   128      15.582  -1.123   5.362  1.00  0.00           H  
ATOM   2039  CG  MET   128      16.084  -3.151   5.477  1.00  0.00           C  
ATOM   2040  HG2 MET   128      16.885  -3.775   5.081  1.00  0.00           H  
ATOM   2041  HG3 MET   128      16.114  -3.057   6.563  1.00  0.00           H  
ATOM   2042  SD  MET   128      14.429  -3.673   4.920  1.00  0.00           S  
ATOM   2043  CE  MET   128      13.698  -3.904   6.551  1.00  0.00           C  
ATOM   2044  HE1 MET   128      12.614  -3.865   6.450  1.00  0.00           H  
ATOM   2045  HE2 MET   128      13.973  -4.824   7.068  1.00  0.00           H  
ATOM   2046  HE3 MET   128      13.977  -3.055   7.176  1.00  0.00           H  
ATOM   2047  C   MET   128      15.882  -0.166   3.053  1.00  0.00           C  
ATOM   2048  O   MET   128      14.732  -0.008   2.875  1.00  0.00           O  
ATOM   2049  N   ALA   129      16.756   0.822   2.886  1.00  0.00           N  
ATOM   2050  H   ALA   129      17.700   0.659   3.205  1.00  0.00           H  
ATOM   2051  CA  ALA   129      16.631   2.197   2.277  1.00  0.00           C  
ATOM   2052  HA  ALA   129      15.959   2.813   2.875  1.00  0.00           H  
ATOM   2053  CB  ALA   129      18.019   2.842   2.207  1.00  0.00           C  
ATOM   2054  HB1 ALA   129      18.505   2.892   3.181  1.00  0.00           H  
ATOM   2055  HB2 ALA   129      18.730   2.278   1.603  1.00  0.00           H  
ATOM   2056  HB3 ALA   129      17.991   3.846   1.784  1.00  0.00           H  
ATOM   2057  C   ALA   129      15.970   2.252   0.950  1.00  0.00           C  
ATOM   2058  O   ALA   129      15.323   3.273   0.631  1.00  0.00           O  
ATOM   2059  N   ASN   130      16.071   1.155   0.213  1.00  0.00           N  
ATOM   2060  H   ASN   130      16.741   0.503   0.597  1.00  0.00           H  
ATOM   2061  CA  ASN   130      15.540   1.050  -1.125  1.00  0.00           C  
ATOM   2062  HA  ASN   130      15.181   2.055  -1.348  1.00  0.00           H  
ATOM   2063  CB  ASN   130      16.644   0.573  -2.189  1.00  0.00           C  
ATOM   2064  HB2 ASN   130      17.105  -0.363  -1.877  1.00  0.00           H  
ATOM   2065  HB3 ASN   130      16.124   0.421  -3.135  1.00  0.00           H  
ATOM   2066  CG  ASN   130      17.677   1.636  -2.407  1.00  0.00           C  
ATOM   2067  OD1 ASN   130      17.512   2.835  -2.199  1.00  0.00           O  
ATOM   2068  ND2 ASN   130      18.826   1.245  -2.906  1.00  0.00           N  
ATOM   2069 HD21 ASN   130      19.617   1.863  -3.015  1.00  0.00           H  
ATOM   2070 HD22 ASN   130      18.835   0.322  -3.315  1.00  0.00           H  
ATOM   2071  C   ASN   130      14.326   0.056  -1.209  1.00  0.00           C  
ATOM   2072  O   ASN   130      13.956  -0.223  -2.334  1.00  0.00           O  
ATOM   2073  N   ILE   131      13.755  -0.435  -0.140  1.00  0.00           N  
ATOM   2074  H   ILE   131      14.189  -0.230   0.749  1.00  0.00           H  
ATOM   2075  CA  ILE   131      12.542  -1.329   0.037  1.00  0.00           C  
ATOM   2076  HA  ILE   131      12.186  -1.638  -0.945  1.00  0.00           H  
ATOM   2077  CB  ILE   131      13.010  -2.592   0.875  1.00  0.00           C  
ATOM   2078  HB  ILE   131      13.296  -2.309   1.888  1.00  0.00           H  
ATOM   2079  CG2 ILE   131      11.835  -3.539   0.918  1.00  0.00           C  
ATOM   2080 HG21 ILE   131      12.146  -4.433   1.458  1.00  0.00           H  
ATOM   2081 HG22 ILE   131      10.949  -3.098   1.375  1.00  0.00           H  
ATOM   2082 HG23 ILE   131      11.588  -3.815  -0.107  1.00  0.00           H  
ATOM   2083  CG1 ILE   131      14.263  -3.236   0.300  1.00  0.00           C  
ATOM   2084 HG12 ILE   131      14.071  -3.475  -0.746  1.00  0.00           H  
ATOM   2085 HG13 ILE   131      15.112  -2.553   0.329  1.00  0.00           H  
ATOM   2086  CD1 ILE   131      14.760  -4.452   1.122  1.00  0.00           C  
ATOM   2087 HD11 ILE   131      14.236  -5.405   1.054  1.00  0.00           H  
ATOM   2088 HD12 ILE   131      15.779  -4.724   0.845  1.00  0.00           H  
ATOM   2089 HD13 ILE   131      14.790  -4.084   2.147  1.00  0.00           H  
ATOM   2090  C   ILE   131      11.370  -0.594   0.614  1.00  0.00           C  
ATOM   2091  O   ILE   131      11.509  -0.005   1.667  1.00  0.00           O  
ATOM   2092  N   ARG   132      10.209  -0.602  -0.131  1.00  0.00           N  
ATOM   2093  H   ARG   132      10.154  -1.190  -0.950  1.00  0.00           H  
ATOM   2094  CA  ARG   132       8.988   0.072   0.211  1.00  0.00           C  
ATOM   2095  HA  ARG   132       8.975   0.214   1.291  1.00  0.00           H  
ATOM   2096  CB  ARG   132       8.971   1.325  -0.697  1.00  0.00           C  
ATOM   2097  HB2 ARG   132       8.874   1.075  -1.753  1.00  0.00           H  
ATOM   2098  HB3 ARG   132       8.019   1.758  -0.392  1.00  0.00           H  
ATOM   2099  CG  ARG   132      10.137   2.251  -0.363  1.00  0.00           C  
ATOM   2100  HG2 ARG   132      10.206   2.393   0.715  1.00  0.00           H  
ATOM   2101  HG3 ARG   132      10.949   1.648  -0.771  1.00  0.00           H  
ATOM   2102  CD  ARG   132      10.071   3.602  -1.104  1.00  0.00           C  
ATOM   2103  HD2 ARG   132      10.065   3.435  -2.181  1.00  0.00           H  
ATOM   2104  HD3 ARG   132       9.155   4.146  -0.875  1.00  0.00           H  
ATOM   2105  NE  ARG   132      11.175   4.363  -0.567  1.00  0.00           N  
ATOM   2106  HE  ARG   132      10.909   5.049   0.125  1.00  0.00           H  
ATOM   2107  CZ  ARG   132      12.224   4.576  -1.300  1.00  0.00           C  
ATOM   2108  NH1 ARG   132      12.535   3.724  -2.256  1.00  0.00           N  
ATOM   2109 HH11 ARG   132      12.055   2.853  -2.436  1.00  0.00           H  
ATOM   2110 HH12 ARG   132      13.410   3.822  -2.749  1.00  0.00           H  
ATOM   2111  NH2 ARG   132      12.881   5.742  -1.217  1.00  0.00           N  
ATOM   2112 HH21 ARG   132      12.577   6.398  -0.512  1.00  0.00           H  
ATOM   2113 HH22 ARG   132      13.565   5.945  -1.932  1.00  0.00           H  
ATOM   2114  C   ARG   132       7.780  -0.806  -0.036  1.00  0.00           C  
ATOM   2115  O   ARG   132       7.813  -1.690  -0.869  1.00  0.00           O  
ATOM   2116  N   LEU   133       6.673  -0.614   0.701  1.00  0.00           N  
ATOM   2117  H   LEU   133       6.771   0.103   1.405  1.00  0.00           H  
ATOM   2118  CA  LEU   133       5.499  -1.478   0.768  1.00  0.00           C  
ATOM   2119  HA  LEU   133       5.655  -2.270   0.035  1.00  0.00           H  
ATOM   2120  CB  LEU   133       5.325  -2.308   2.002  1.00  0.00           C  
ATOM   2121  HB2 LEU   133       5.056  -1.635   2.816  1.00  0.00           H  
ATOM   2122  HB3 LEU   133       4.498  -2.990   1.801  1.00  0.00           H  
ATOM   2123  CG  LEU   133       6.587  -3.190   2.308  1.00  0.00           C  
ATOM   2124  HG  LEU   133       6.975  -3.543   1.352  1.00  0.00           H  
ATOM   2125  CD1 LEU   133       7.703  -2.431   3.083  1.00  0.00           C  
ATOM   2126 HD11 LEU   133       8.053  -1.511   2.616  1.00  0.00           H  
ATOM   2127 HD12 LEU   133       7.273  -2.139   4.041  1.00  0.00           H  
ATOM   2128 HD13 LEU   133       8.488  -3.175   3.218  1.00  0.00           H  
ATOM   2129  CD2 LEU   133       6.252  -4.425   3.089  1.00  0.00           C  
ATOM   2130 HD21 LEU   133       5.525  -4.955   2.473  1.00  0.00           H  
ATOM   2131 HD22 LEU   133       7.117  -5.088   3.096  1.00  0.00           H  
ATOM   2132 HD23 LEU   133       5.926  -4.205   4.105  1.00  0.00           H  
ATOM   2133  C   LEU   133       4.209  -0.622   0.497  1.00  0.00           C  
ATOM   2134  O   LEU   133       4.044   0.456   1.118  1.00  0.00           O  
ATOM   2135  N   ILE   134       3.296  -1.080  -0.388  1.00  0.00           N  
ATOM   2136  H   ILE   134       3.653  -1.724  -1.079  1.00  0.00           H  
ATOM   2137  CA  ILE   134       2.016  -0.406  -0.644  1.00  0.00           C  
ATOM   2138  HA  ILE   134       1.899   0.434   0.042  1.00  0.00           H  
ATOM   2139  CB  ILE   134       1.893   0.167  -2.107  1.00  0.00           C  
ATOM   2140  HB  ILE   134       1.836  -0.609  -2.870  1.00  0.00           H  
ATOM   2141  CG2 ILE   134       0.613   0.958  -2.145  1.00  0.00           C  
ATOM   2142 HG21 ILE   134      -0.194   0.227  -2.208  1.00  0.00           H  
ATOM   2143 HG22 ILE   134       0.495   1.492  -1.203  1.00  0.00           H  
ATOM   2144 HG23 ILE   134       0.470   1.602  -3.013  1.00  0.00           H  
ATOM   2145  CG1 ILE   134       3.129   1.058  -2.428  1.00  0.00           C  
ATOM   2146 HG12 ILE   134       3.033   2.027  -1.937  1.00  0.00           H  
ATOM   2147 HG13 ILE   134       4.035   0.598  -2.032  1.00  0.00           H  
ATOM   2148  CD1 ILE   134       3.161   1.361  -3.960  1.00  0.00           C  
ATOM   2149 HD11 ILE   134       3.131   0.414  -4.499  1.00  0.00           H  
ATOM   2150 HD12 ILE   134       2.272   1.925  -4.240  1.00  0.00           H  
ATOM   2151 HD13 ILE   134       4.045   1.913  -4.279  1.00  0.00           H  
ATOM   2152  C   ILE   134       0.871  -1.385  -0.390  1.00  0.00           C  
ATOM   2153  O   ILE   134       0.558  -2.285  -1.184  1.00  0.00           O  
ATOM   2154  N   GLY   135       0.093  -1.202   0.714  1.00  0.00           N  
ATOM   2155  H   GLY   135       0.056  -0.325   1.214  1.00  0.00           H  
ATOM   2156  CA  GLY   135      -0.933  -2.190   1.125  1.00  0.00           C  
ATOM   2157  HA2 GLY   135      -1.031  -2.883   0.289  1.00  0.00           H  
ATOM   2158  HA3 GLY   135      -0.521  -2.524   2.077  1.00  0.00           H  
ATOM   2159  C   GLY   135      -2.345  -1.600   1.360  1.00  0.00           C  
ATOM   2160  O   GLY   135      -2.491  -0.647   2.167  1.00  0.00           O  
ATOM   2161  N   HIE   136      -3.362  -2.243   0.770  1.00  0.00           N  
ATOM   2162  H   HIE   136      -3.122  -3.013   0.163  1.00  0.00           H  
ATOM   2163  CA  HIE   136      -4.720  -1.667   0.758  1.00  0.00           C  
ATOM   2164  HA  HIE   136      -4.760  -0.621   1.061  1.00  0.00           H  
ATOM   2165  CB  HIE   136      -5.282  -1.704  -0.718  1.00  0.00           C  
ATOM   2166  HB2 HIE   136      -4.665  -1.059  -1.345  1.00  0.00           H  
ATOM   2167  HB3 HIE   136      -5.222  -2.716  -1.117  1.00  0.00           H  
ATOM   2168  CG  HIE   136      -6.646  -1.117  -0.737  1.00  0.00           C  
ATOM   2169  ND1 HIE   136      -7.852  -1.806  -0.532  1.00  0.00           N  
ATOM   2170  CE1 HIE   136      -8.815  -0.875  -0.597  1.00  0.00           C  
ATOM   2171  HE1 HIE   136      -9.869  -1.049  -0.434  1.00  0.00           H  
ATOM   2172  NE2 HIE   136      -8.344   0.314  -0.914  1.00  0.00           N  
ATOM   2173  HE2 HIE   136      -8.921   1.134  -1.039  1.00  0.00           H  
ATOM   2174  CD2 HIE   136      -6.993   0.253  -0.916  1.00  0.00           C  
ATOM   2175  HD2 HIE   136      -6.344   1.072  -1.190  1.00  0.00           H  
ATOM   2176  C   HIE   136      -5.559  -2.428   1.699  1.00  0.00           C  
ATOM   2177  O   HIE   136      -5.550  -3.676   1.725  1.00  0.00           O  
ATOM   2178  N   SER   137      -6.337  -1.728   2.483  1.00  0.00           N  
ATOM   2179  H   SER   137      -6.466  -0.740   2.317  1.00  0.00           H  
ATOM   2180  CA  SER   137      -7.303  -2.270   3.403  1.00  0.00           C  
ATOM   2181  HA  SER   137      -7.754  -1.516   4.048  1.00  0.00           H  
ATOM   2182  CB  SER   137      -8.560  -2.867   2.708  1.00  0.00           C  
ATOM   2183  HB2 SER   137      -8.873  -2.322   1.817  1.00  0.00           H  
ATOM   2184  HB3 SER   137      -8.290  -3.882   2.416  1.00  0.00           H  
ATOM   2185  OG  SER   137      -9.619  -2.947   3.559  1.00  0.00           O  
ATOM   2186  HG  SER   137     -10.411  -2.487   3.270  1.00  0.00           H  
ATOM   2187  C   SER   137      -6.566  -3.100   4.453  1.00  0.00           C  
ATOM   2188  O   SER   137      -5.704  -2.582   5.163  1.00  0.00           O  
ATOM   2189  N   LEU   138      -6.890  -4.396   4.637  1.00  0.00           N  
ATOM   2190  H   LEU   138      -7.692  -4.796   4.172  1.00  0.00           H  
ATOM   2191  CA  LEU   138      -6.056  -5.358   5.398  1.00  0.00           C  
ATOM   2192  HA  LEU   138      -5.883  -4.896   6.370  1.00  0.00           H  
ATOM   2193  CB  LEU   138      -6.610  -6.775   5.453  1.00  0.00           C  
ATOM   2194  HB2 LEU   138      -6.900  -7.032   4.434  1.00  0.00           H  
ATOM   2195  HB3 LEU   138      -5.786  -7.440   5.711  1.00  0.00           H  
ATOM   2196  CG  LEU   138      -7.870  -6.953   6.290  1.00  0.00           C  
ATOM   2197  HG  LEU   138      -8.668  -6.279   5.978  1.00  0.00           H  
ATOM   2198  CD1 LEU   138      -8.376  -8.362   6.148  1.00  0.00           C  
ATOM   2199 HD11 LEU   138      -7.700  -9.137   6.510  1.00  0.00           H  
ATOM   2200 HD12 LEU   138      -9.298  -8.404   6.728  1.00  0.00           H  
ATOM   2201 HD13 LEU   138      -8.669  -8.632   5.134  1.00  0.00           H  
ATOM   2202  CD2 LEU   138      -7.630  -6.782   7.805  1.00  0.00           C  
ATOM   2203 HD21 LEU   138      -6.829  -7.405   8.203  1.00  0.00           H  
ATOM   2204 HD22 LEU   138      -7.236  -5.794   8.043  1.00  0.00           H  
ATOM   2205 HD23 LEU   138      -8.577  -6.918   8.328  1.00  0.00           H  
ATOM   2206  C   LEU   138      -4.609  -5.403   4.911  1.00  0.00           C  
ATOM   2207  O   LEU   138      -3.672  -5.520   5.724  1.00  0.00           O  
ATOM   2208  N   GLY   139      -4.355  -5.281   3.636  1.00  0.00           N  
ATOM   2209  H   GLY   139      -5.119  -5.075   3.009  1.00  0.00           H  
ATOM   2210  CA  GLY   139      -2.977  -5.102   3.091  1.00  0.00           C  
ATOM   2211  HA2 GLY   139      -2.476  -6.064   3.202  1.00  0.00           H  
ATOM   2212  HA3 GLY   139      -3.042  -4.931   2.016  1.00  0.00           H  
ATOM   2213  C   GLY   139      -2.168  -4.042   3.803  1.00  0.00           C  
ATOM   2214  O   GLY   139      -0.929  -4.192   3.867  1.00  0.00           O  
ATOM   2215  N   ALA   140      -2.792  -3.036   4.414  1.00  0.00           N  
ATOM   2216  H   ALA   140      -3.797  -2.953   4.367  1.00  0.00           H  
ATOM   2217  CA  ALA   140      -2.011  -2.055   5.165  1.00  0.00           C  
ATOM   2218  HA  ALA   140      -1.151  -1.714   4.589  1.00  0.00           H  
ATOM   2219  CB  ALA   140      -2.917  -0.863   5.462  1.00  0.00           C  
ATOM   2220  HB1 ALA   140      -2.282   0.000   5.662  1.00  0.00           H  
ATOM   2221  HB2 ALA   140      -3.518  -0.536   4.614  1.00  0.00           H  
ATOM   2222  HB3 ALA   140      -3.553  -1.034   6.331  1.00  0.00           H  
ATOM   2223  C   ALA   140      -1.453  -2.716   6.440  1.00  0.00           C  
ATOM   2224  O   ALA   140      -0.285  -2.774   6.703  1.00  0.00           O  
ATOM   2225  N   HIE   141      -2.309  -3.236   7.344  1.00  0.00           N  
ATOM   2226  H   HIE   141      -3.289  -3.235   7.098  1.00  0.00           H  
ATOM   2227  CA  HIE   141      -1.917  -3.911   8.608  1.00  0.00           C  
ATOM   2228  HA  HIE   141      -1.387  -3.198   9.239  1.00  0.00           H  
ATOM   2229  CB  HIE   141      -3.092  -4.426   9.474  1.00  0.00           C  
ATOM   2230  HB2 HIE   141      -3.600  -5.106   8.790  1.00  0.00           H  
ATOM   2231  HB3 HIE   141      -2.680  -4.863  10.384  1.00  0.00           H  
ATOM   2232  CG  HIE   141      -4.120  -3.366   9.753  1.00  0.00           C  
ATOM   2233  ND1 HIE   141      -3.944  -2.065  10.172  1.00  0.00           N  
ATOM   2234  CE1 HIE   141      -5.184  -1.471  10.258  1.00  0.00           C  
ATOM   2235  HE1 HIE   141      -5.379  -0.511  10.712  1.00  0.00           H  
ATOM   2236  NE2 HIE   141      -6.103  -2.302   9.709  1.00  0.00           N  
ATOM   2237  HE2 HIE   141      -7.092  -2.216   9.894  1.00  0.00           H  
ATOM   2238  CD2 HIE   141      -5.484  -3.497   9.617  1.00  0.00           C  
ATOM   2239  HD2 HIE   141      -5.870  -4.467   9.340  1.00  0.00           H  
ATOM   2240  C   HIE   141      -0.930  -5.063   8.222  1.00  0.00           C  
ATOM   2241  O   HIE   141       0.034  -5.238   8.942  1.00  0.00           O  
ATOM   2242  N   THR   142      -1.135  -5.767   7.137  1.00  0.00           N  
ATOM   2243  H   THR   142      -1.928  -5.537   6.556  1.00  0.00           H  
ATOM   2244  CA  THR   142      -0.210  -6.793   6.579  1.00  0.00           C  
ATOM   2245  HA  THR   142      -0.168  -7.576   7.336  1.00  0.00           H  
ATOM   2246  CB  THR   142      -0.745  -7.392   5.237  1.00  0.00           C  
ATOM   2247  HB  THR   142      -0.767  -6.577   4.513  1.00  0.00           H  
ATOM   2248  CG2 THR   142       0.181  -8.539   4.823  1.00  0.00           C  
ATOM   2249 HG21 THR   142      -0.011  -9.412   5.448  1.00  0.00           H  
ATOM   2250 HG22 THR   142      -0.134  -8.907   3.846  1.00  0.00           H  
ATOM   2251 HG23 THR   142       1.231  -8.244   4.824  1.00  0.00           H  
ATOM   2252  OG1 THR   142      -1.986  -7.892   5.486  1.00  0.00           O  
ATOM   2253  HG1 THR   142      -2.638  -7.197   5.604  1.00  0.00           H  
ATOM   2254  C   THR   142       1.232  -6.229   6.508  1.00  0.00           C  
ATOM   2255  O   THR   142       2.170  -6.773   7.032  1.00  0.00           O  
ATOM   2256  N   SER   143       1.285  -5.059   5.903  1.00  0.00           N  
ATOM   2257  H   SER   143       0.418  -4.653   5.584  1.00  0.00           H  
ATOM   2258  CA  SER   143       2.511  -4.291   5.791  1.00  0.00           C  
ATOM   2259  HA  SER   143       3.272  -4.966   5.399  1.00  0.00           H  
ATOM   2260  CB  SER   143       2.308  -3.199   4.692  1.00  0.00           C  
ATOM   2261  HB2 SER   143       1.720  -2.394   5.133  1.00  0.00           H  
ATOM   2262  HB3 SER   143       3.318  -2.817   4.544  1.00  0.00           H  
ATOM   2263  OG  SER   143       1.821  -3.738   3.498  1.00  0.00           O  
ATOM   2264  HG  SER   143       0.903  -3.996   3.609  1.00  0.00           H  
ATOM   2265  C   SER   143       3.125  -3.709   7.103  1.00  0.00           C  
ATOM   2266  O   SER   143       4.320  -3.751   7.321  1.00  0.00           O  
ATOM   2267  N   GLY   144       2.233  -3.209   7.980  1.00  0.00           N  
ATOM   2268  H   GLY   144       1.327  -2.973   7.602  1.00  0.00           H  
ATOM   2269  CA  GLY   144       2.575  -2.946   9.356  1.00  0.00           C  
ATOM   2270  HA2 GLY   144       3.307  -2.142   9.280  1.00  0.00           H  
ATOM   2271  HA3 GLY   144       1.733  -2.485   9.874  1.00  0.00           H  
ATOM   2272  C   GLY   144       3.088  -4.151  10.187  1.00  0.00           C  
ATOM   2273  O   GLY   144       3.954  -3.942  11.023  1.00  0.00           O  
ATOM   2274  N   PHE   145       2.537  -5.370  10.047  1.00  0.00           N  
ATOM   2275  H   PHE   145       1.748  -5.491   9.428  1.00  0.00           H  
ATOM   2276  CA  PHE   145       3.060  -6.573  10.694  1.00  0.00           C  
ATOM   2277  HA  PHE   145       3.202  -6.357  11.753  1.00  0.00           H  
ATOM   2278  CB  PHE   145       2.017  -7.759  10.620  1.00  0.00           C  
ATOM   2279  HB2 PHE   145       1.700  -7.699   9.579  1.00  0.00           H  
ATOM   2280  HB3 PHE   145       2.464  -8.740  10.784  1.00  0.00           H  
ATOM   2281  CG  PHE   145       0.757  -7.454  11.448  1.00  0.00           C  
ATOM   2282  CD1 PHE   145       0.782  -7.227  12.821  1.00  0.00           C  
ATOM   2283  HD1 PHE   145       1.720  -7.172  13.353  1.00  0.00           H  
ATOM   2284  CE1 PHE   145      -0.359  -6.884  13.546  1.00  0.00           C  
ATOM   2285  HE1 PHE   145      -0.204  -6.571  14.568  1.00  0.00           H  
ATOM   2286  CZ  PHE   145      -1.602  -6.620  12.863  1.00  0.00           C  
ATOM   2287  HZ  PHE   145      -2.489  -6.367  13.426  1.00  0.00           H  
ATOM   2288  CE2 PHE   145      -1.681  -7.043  11.475  1.00  0.00           C  
ATOM   2289  HE2 PHE   145      -2.565  -6.926  10.864  1.00  0.00           H  
ATOM   2290  CD2 PHE   145      -0.508  -7.382  10.795  1.00  0.00           C  
ATOM   2291  HD2 PHE   145      -0.521  -7.565   9.730  1.00  0.00           H  
ATOM   2292  C   PHE   145       4.403  -7.027  10.056  1.00  0.00           C  
ATOM   2293  O   PHE   145       5.221  -7.428  10.823  1.00  0.00           O  
ATOM   2294  N   ALA   146       4.692  -6.806   8.735  1.00  0.00           N  
ATOM   2295  H   ALA   146       3.953  -6.724   8.051  1.00  0.00           H  
ATOM   2296  CA  ALA   146       5.988  -6.931   8.156  1.00  0.00           C  
ATOM   2297  HA  ALA   146       6.279  -7.978   8.244  1.00  0.00           H  
ATOM   2298  CB  ALA   146       5.873  -6.584   6.675  1.00  0.00           C  
ATOM   2299  HB1 ALA   146       6.878  -6.731   6.280  1.00  0.00           H  
ATOM   2300  HB2 ALA   146       5.136  -7.248   6.222  1.00  0.00           H  
ATOM   2301  HB3 ALA   146       5.607  -5.559   6.416  1.00  0.00           H  
ATOM   2302  C   ALA   146       6.940  -5.887   8.923  1.00  0.00           C  
ATOM   2303  O   ALA   146       7.960  -6.267   9.551  1.00  0.00           O  
ATOM   2304  N   GLY   147       6.538  -4.631   8.961  1.00  0.00           N  
ATOM   2305  H   GLY   147       5.719  -4.337   8.448  1.00  0.00           H  
ATOM   2306  CA  GLY   147       7.235  -3.488   9.483  1.00  0.00           C  
ATOM   2307  HA2 GLY   147       8.115  -3.190   8.913  1.00  0.00           H  
ATOM   2308  HA3 GLY   147       6.552  -2.639   9.436  1.00  0.00           H  
ATOM   2309  C   GLY   147       7.578  -3.643  10.938  1.00  0.00           C  
ATOM   2310  O   GLY   147       8.695  -3.430  11.450  1.00  0.00           O  
ATOM   2311  N   LYS   148       6.677  -4.385  11.646  1.00  0.00           N  
ATOM   2312  H   LYS   148       5.858  -4.653  11.119  1.00  0.00           H  
ATOM   2313  CA  LYS   148       6.899  -4.881  13.016  1.00  0.00           C  
ATOM   2314  HA  LYS   148       7.339  -4.051  13.570  1.00  0.00           H  
ATOM   2315  CB  LYS   148       5.556  -5.215  13.713  1.00  0.00           C  
ATOM   2316  HB2 LYS   148       5.055  -5.971  13.108  1.00  0.00           H  
ATOM   2317  HB3 LYS   148       5.805  -5.689  14.662  1.00  0.00           H  
ATOM   2318  CG  LYS   148       4.594  -4.100  14.056  1.00  0.00           C  
ATOM   2319  HG2 LYS   148       5.148  -3.550  14.816  1.00  0.00           H  
ATOM   2320  HG3 LYS   148       4.551  -3.463  13.172  1.00  0.00           H  
ATOM   2321  CD  LYS   148       3.107  -4.520  14.376  1.00  0.00           C  
ATOM   2322  HD2 LYS   148       2.740  -4.887  13.417  1.00  0.00           H  
ATOM   2323  HD3 LYS   148       2.957  -5.385  15.022  1.00  0.00           H  
ATOM   2324  CE  LYS   148       2.340  -3.285  14.783  1.00  0.00           C  
ATOM   2325  HE2 LYS   148       1.399  -3.611  15.227  1.00  0.00           H  
ATOM   2326  HE3 LYS   148       2.927  -2.733  15.516  1.00  0.00           H  
ATOM   2327  NZ  LYS   148       2.106  -2.398  13.613  1.00  0.00           N  
ATOM   2328  HZ1 LYS   148       1.705  -2.974  12.885  1.00  0.00           H  
ATOM   2329  HZ2 LYS   148       1.556  -1.608  13.919  1.00  0.00           H  
ATOM   2330  HZ3 LYS   148       2.970  -2.022  13.249  1.00  0.00           H  
ATOM   2331  C   LYS   148       7.916  -6.048  13.169  1.00  0.00           C  
ATOM   2332  O   LYS   148       8.863  -5.817  13.872  1.00  0.00           O  
ATOM   2333  N   LYS   149       7.701  -7.078  12.315  1.00  0.00           N  
ATOM   2334  H   LYS   149       6.868  -7.071  11.744  1.00  0.00           H  
ATOM   2335  CA  LYS   149       8.515  -8.268  12.431  1.00  0.00           C  
ATOM   2336  HA  LYS   149       8.515  -8.528  13.490  1.00  0.00           H  
ATOM   2337  CB  LYS   149       7.768  -9.489  11.699  1.00  0.00           C  
ATOM   2338  HB2 LYS   149       6.845  -9.793  12.192  1.00  0.00           H  
ATOM   2339  HB3 LYS   149       7.539  -9.161  10.685  1.00  0.00           H  
ATOM   2340  CG  LYS   149       8.665 -10.702  11.886  1.00  0.00           C  
ATOM   2341  HG2 LYS   149       8.340 -11.502  11.220  1.00  0.00           H  
ATOM   2342  HG3 LYS   149       9.647 -10.443  11.491  1.00  0.00           H  
ATOM   2343  CD  LYS   149       8.760 -11.333  13.277  1.00  0.00           C  
ATOM   2344  HD2 LYS   149       9.406 -12.210  13.315  1.00  0.00           H  
ATOM   2345  HD3 LYS   149       9.265 -10.707  14.013  1.00  0.00           H  
ATOM   2346  CE  LYS   149       7.443 -11.672  13.952  1.00  0.00           C  
ATOM   2347  HE2 LYS   149       6.792 -10.798  13.936  1.00  0.00           H  
ATOM   2348  HE3 LYS   149       7.033 -12.445  13.302  1.00  0.00           H  
ATOM   2349  NZ  LYS   149       7.701 -12.182  15.278  1.00  0.00           N  
ATOM   2350  HZ1 LYS   149       6.788 -12.457  15.609  1.00  0.00           H  
ATOM   2351  HZ2 LYS   149       8.290 -13.002  15.296  1.00  0.00           H  
ATOM   2352  HZ3 LYS   149       7.990 -11.460  15.922  1.00  0.00           H  
ATOM   2353  C   LYS   149       9.977  -7.994  11.996  1.00  0.00           C  
ATOM   2354  O   LYS   149      10.836  -8.459  12.695  1.00  0.00           O  
ATOM   2355  N   VAL   150      10.312  -7.328  10.914  1.00  0.00           N  
ATOM   2356  H   VAL   150       9.591  -6.974  10.302  1.00  0.00           H  
ATOM   2357  CA  VAL   150      11.734  -7.075  10.569  1.00  0.00           C  
ATOM   2358  HA  VAL   150      12.238  -8.001  10.292  1.00  0.00           H  
ATOM   2359  CB  VAL   150      11.806  -6.341   9.235  1.00  0.00           C  
ATOM   2360  HB  VAL   150      12.873  -6.260   9.025  1.00  0.00           H  
ATOM   2361  CG1 VAL   150      11.028  -7.087   8.139  1.00  0.00           C  
ATOM   2362 HG11 VAL   150       9.967  -6.838   8.159  1.00  0.00           H  
ATOM   2363 HG12 VAL   150      11.360  -6.589   7.227  1.00  0.00           H  
ATOM   2364 HG13 VAL   150      11.337  -8.111   7.929  1.00  0.00           H  
ATOM   2365  CG2 VAL   150      11.213  -4.929   9.234  1.00  0.00           C  
ATOM   2366 HG21 VAL   150      11.311  -4.491   8.241  1.00  0.00           H  
ATOM   2367 HG22 VAL   150      10.184  -5.036   9.579  1.00  0.00           H  
ATOM   2368 HG23 VAL   150      11.748  -4.255   9.903  1.00  0.00           H  
ATOM   2369  C   VAL   150      12.521  -6.476  11.702  1.00  0.00           C  
ATOM   2370  O   VAL   150      13.575  -6.910  11.962  1.00  0.00           O  
ATOM   2371  N   GLN   151      11.916  -5.607  12.472  1.00  0.00           N  
ATOM   2372  H   GLN   151      10.934  -5.387  12.382  1.00  0.00           H  
ATOM   2373  CA  GLN   151      12.523  -4.963  13.657  1.00  0.00           C  
ATOM   2374  HA  GLN   151      13.504  -4.615  13.334  1.00  0.00           H  
ATOM   2375  CB  GLN   151      11.753  -3.717  14.145  1.00  0.00           C  
ATOM   2376  HB2 GLN   151      10.703  -3.921  14.358  1.00  0.00           H  
ATOM   2377  HB3 GLN   151      12.121  -3.338  15.098  1.00  0.00           H  
ATOM   2378  CG  GLN   151      11.635  -2.552  13.068  1.00  0.00           C  
ATOM   2379  HG2 GLN   151      12.624  -2.299  12.685  1.00  0.00           H  
ATOM   2380  HG3 GLN   151      11.127  -2.928  12.181  1.00  0.00           H  
ATOM   2381  CD  GLN   151      10.835  -1.346  13.630  1.00  0.00           C  
ATOM   2382  OE1 GLN   151      11.336  -0.646  14.518  1.00  0.00           O  
ATOM   2383  NE2 GLN   151       9.710  -0.972  13.084  1.00  0.00           N  
ATOM   2384 HE21 GLN   151       9.272  -0.102  13.350  1.00  0.00           H  
ATOM   2385 HE22 GLN   151       9.254  -1.568  12.408  1.00  0.00           H  
ATOM   2386  C   GLN   151      12.718  -6.000  14.811  1.00  0.00           C  
ATOM   2387  O   GLN   151      13.778  -6.003  15.445  1.00  0.00           O  
ATOM   2388  N   GLU   152      11.795  -6.959  14.976  1.00  0.00           N  
ATOM   2389  H   GLU   152      10.935  -6.944  14.446  1.00  0.00           H  
ATOM   2390  CA  GLU   152      11.966  -8.082  15.952  1.00  0.00           C  
ATOM   2391  HA  GLU   152      12.278  -7.618  16.888  1.00  0.00           H  
ATOM   2392  CB  GLU   152      10.586  -8.759  16.044  1.00  0.00           C  
ATOM   2393  HB2 GLU   152      10.403  -9.077  15.018  1.00  0.00           H  
ATOM   2394  HB3 GLU   152      10.745  -9.643  16.661  1.00  0.00           H  
ATOM   2395  CG  GLU   152       9.503  -7.913  16.718  1.00  0.00           C  
ATOM   2396  HG2 GLU   152       9.901  -7.275  17.507  1.00  0.00           H  
ATOM   2397  HG3 GLU   152       9.167  -7.290  15.889  1.00  0.00           H  
ATOM   2398  CD  GLU   152       8.364  -8.816  17.200  1.00  0.00           C  
ATOM   2399  OE1 GLU   152       7.890  -9.761  16.494  1.00  0.00           O  
ATOM   2400  OE2 GLU   152       8.002  -8.589  18.368  1.00  0.00           O  
ATOM   2401  C   GLU   152      13.006  -9.032  15.477  1.00  0.00           C  
ATOM   2402  O   GLU   152      13.862  -9.459  16.275  1.00  0.00           O  
ATOM   2403  N   LEU   153      13.090  -9.311  14.162  1.00  0.00           N  
ATOM   2404  H   LEU   153      12.348  -9.032  13.536  1.00  0.00           H  
ATOM   2405  CA  LEU   153      14.130 -10.181  13.554  1.00  0.00           C  
ATOM   2406  HA  LEU   153      14.442 -10.955  14.255  1.00  0.00           H  
ATOM   2407  CB  LEU   153      13.596 -10.674  12.224  1.00  0.00           C  
ATOM   2408  HB2 LEU   153      13.453  -9.851  11.524  1.00  0.00           H  
ATOM   2409  HB3 LEU   153      14.427 -11.281  11.863  1.00  0.00           H  
ATOM   2410  CG  LEU   153      12.391 -11.601  12.278  1.00  0.00           C  
ATOM   2411  HG  LEU   153      11.558 -10.908  12.393  1.00  0.00           H  
ATOM   2412  CD1 LEU   153      12.134 -12.248  10.921  1.00  0.00           C  
ATOM   2413 HD11 LEU   153      11.123 -12.645  11.016  1.00  0.00           H  
ATOM   2414 HD12 LEU   153      12.280 -11.542  10.103  1.00  0.00           H  
ATOM   2415 HD13 LEU   153      12.675 -13.143  10.612  1.00  0.00           H  
ATOM   2416  CD2 LEU   153      12.395 -12.741  13.297  1.00  0.00           C  
ATOM   2417 HD21 LEU   153      11.905 -12.295  14.162  1.00  0.00           H  
ATOM   2418 HD22 LEU   153      11.749 -13.565  12.992  1.00  0.00           H  
ATOM   2419 HD23 LEU   153      13.347 -13.164  13.617  1.00  0.00           H  
ATOM   2420  C   LEU   153      15.451  -9.444  13.384  1.00  0.00           C  
ATOM   2421  O   LEU   153      16.305 -10.014  12.746  1.00  0.00           O  
ATOM   2422  N   ARG   154      15.601  -8.163  13.788  1.00  0.00           N  
ATOM   2423  H   ARG   154      14.727  -7.734  14.057  1.00  0.00           H  
ATOM   2424  CA  ARG   154      16.811  -7.318  13.950  1.00  0.00           C  
ATOM   2425  HA  ARG   154      16.507  -6.433  14.508  1.00  0.00           H  
ATOM   2426  CB  ARG   154      17.871  -7.977  14.843  1.00  0.00           C  
ATOM   2427  HB2 ARG   154      18.223  -8.925  14.437  1.00  0.00           H  
ATOM   2428  HB3 ARG   154      18.759  -7.353  14.937  1.00  0.00           H  
ATOM   2429  CG  ARG   154      17.442  -8.238  16.256  1.00  0.00           C  
ATOM   2430  HG2 ARG   154      16.730  -9.060  16.182  1.00  0.00           H  
ATOM   2431  HG3 ARG   154      18.262  -8.697  16.808  1.00  0.00           H  
ATOM   2432  CD  ARG   154      16.894  -7.049  17.085  1.00  0.00           C  
ATOM   2433  HD2 ARG   154      17.666  -6.280  17.066  1.00  0.00           H  
ATOM   2434  HD3 ARG   154      16.016  -6.678  16.556  1.00  0.00           H  
ATOM   2435  NE  ARG   154      16.527  -7.378  18.458  1.00  0.00           N  
ATOM   2436  HE  ARG   154      17.204  -7.862  19.030  1.00  0.00           H  
ATOM   2437  CZ  ARG   154      15.391  -7.086  19.155  1.00  0.00           C  
ATOM   2438  NH1 ARG   154      14.428  -6.384  18.639  1.00  0.00           N  
ATOM   2439 HH11 ARG   154      14.541  -6.152  17.663  1.00  0.00           H  
ATOM   2440 HH12 ARG   154      13.617  -6.210  19.215  1.00  0.00           H  
ATOM   2441  NH2 ARG   154      15.261  -7.568  20.327  1.00  0.00           N  
ATOM   2442 HH21 ARG   154      14.471  -7.205  20.841  1.00  0.00           H  
ATOM   2443 HH22 ARG   154      15.863  -8.304  20.667  1.00  0.00           H  
ATOM   2444  C   ARG   154      17.359  -6.829  12.603  1.00  0.00           C  
ATOM   2445  O   ARG   154      18.559  -6.573  12.355  1.00  0.00           O  
ATOM   2446  N   LEU   155      16.505  -6.920  11.589  1.00  0.00           N  
ATOM   2447  H   LEU   155      15.591  -7.306  11.778  1.00  0.00           H  
ATOM   2448  CA  LEU   155      16.675  -6.477  10.221  1.00  0.00           C  
ATOM   2449  HA  LEU   155      17.730  -6.573   9.966  1.00  0.00           H  
ATOM   2450  CB  LEU   155      15.801  -7.363   9.329  1.00  0.00           C  
ATOM   2451  HB2 LEU   155      14.799  -7.230   9.737  1.00  0.00           H  
ATOM   2452  HB3 LEU   155      15.757  -6.945   8.323  1.00  0.00           H  
ATOM   2453  CG  LEU   155      16.030  -8.880   9.328  1.00  0.00           C  
ATOM   2454  HG  LEU   155      16.057  -9.252  10.353  1.00  0.00           H  
ATOM   2455  CD1 LEU   155      14.898  -9.569   8.588  1.00  0.00           C  
ATOM   2456 HD11 LEU   155      13.965  -9.134   8.945  1.00  0.00           H  
ATOM   2457 HD12 LEU   155      15.037  -9.438   7.514  1.00  0.00           H  
ATOM   2458 HD13 LEU   155      14.892 -10.632   8.828  1.00  0.00           H  
ATOM   2459  CD2 LEU   155      17.347  -9.056   8.575  1.00  0.00           C  
ATOM   2460 HD21 LEU   155      17.728 -10.047   8.330  1.00  0.00           H  
ATOM   2461 HD22 LEU   155      17.065  -8.656   7.601  1.00  0.00           H  
ATOM   2462 HD23 LEU   155      18.151  -8.560   9.119  1.00  0.00           H  
ATOM   2463  C   LEU   155      16.446  -4.938  10.045  1.00  0.00           C  
ATOM   2464  O   LEU   155      16.522  -4.494   8.932  1.00  0.00           O  
ATOM   2465  N   GLY   156      16.142  -4.280  11.155  1.00  0.00           N  
ATOM   2466  H   GLY   156      16.169  -4.778  12.033  1.00  0.00           H  
ATOM   2467  CA  GLY   156      15.838  -2.830  11.256  1.00  0.00           C  
ATOM   2468  HA2 GLY   156      15.738  -2.546  12.304  1.00  0.00           H  
ATOM   2469  HA3 GLY   156      16.658  -2.181  10.947  1.00  0.00           H  
ATOM   2470  C   GLY   156      14.616  -2.367  10.499  1.00  0.00           C  
ATOM   2471  O   GLY   156      13.825  -3.148  10.075  1.00  0.00           O  
ATOM   2472  N   LYS   157      14.481  -1.000  10.330  1.00  0.00           N  
ATOM   2473  H   LYS   157      15.201  -0.443  10.768  1.00  0.00           H  
ATOM   2474  CA  LYS   157      13.305  -0.404   9.638  1.00  0.00           C  
ATOM   2475  HA  LYS   157      12.508  -1.066   9.975  1.00  0.00           H  
ATOM   2476  CB  LYS   157      13.096   1.062  10.180  1.00  0.00           C  
ATOM   2477  HB2 LYS   157      14.049   1.592  10.194  1.00  0.00           H  
ATOM   2478  HB3 LYS   157      12.394   1.598   9.542  1.00  0.00           H  
ATOM   2479  CG  LYS   157      12.397   1.028  11.586  1.00  0.00           C  
ATOM   2480  HG2 LYS   157      11.373   0.697  11.415  1.00  0.00           H  
ATOM   2481  HG3 LYS   157      12.822   0.278  12.254  1.00  0.00           H  
ATOM   2482  CD  LYS   157      12.485   2.439  12.239  1.00  0.00           C  
ATOM   2483  HD2 LYS   157      13.530   2.687  12.425  1.00  0.00           H  
ATOM   2484  HD3 LYS   157      11.949   3.188  11.656  1.00  0.00           H  
ATOM   2485  CE  LYS   157      11.803   2.286  13.632  1.00  0.00           C  
ATOM   2486  HE2 LYS   157      10.743   2.033  13.594  1.00  0.00           H  
ATOM   2487  HE3 LYS   157      12.193   1.460  14.227  1.00  0.00           H  
ATOM   2488  NZ  LYS   157      11.989   3.546  14.377  1.00  0.00           N  
ATOM   2489  HZ1 LYS   157      12.934   3.744  14.675  1.00  0.00           H  
ATOM   2490  HZ2 LYS   157      11.690   4.350  13.844  1.00  0.00           H  
ATOM   2491  HZ3 LYS   157      11.471   3.460  15.239  1.00  0.00           H  
ATOM   2492  C   LYS   157      13.462  -0.373   8.106  1.00  0.00           C  
ATOM   2493  O   LYS   157      14.539  -0.116   7.501  1.00  0.00           O  
ATOM   2494  N   TYR   158      12.355  -0.724   7.422  1.00  0.00           N  
ATOM   2495  H   TYR   158      11.574  -0.995   8.002  1.00  0.00           H  
ATOM   2496  CA  TYR   158      12.050  -0.382   5.997  1.00  0.00           C  
ATOM   2497  HA  TYR   158      12.736  -0.969   5.386  1.00  0.00           H  
ATOM   2498  CB  TYR   158      10.680  -0.802   5.546  1.00  0.00           C  
ATOM   2499  HB2 TYR   158       9.928  -0.376   6.211  1.00  0.00           H  
ATOM   2500  HB3 TYR   158      10.525  -0.422   4.537  1.00  0.00           H  
ATOM   2501  CG  TYR   158      10.439  -2.247   5.514  1.00  0.00           C  
ATOM   2502  CD1 TYR   158       9.365  -2.793   6.181  1.00  0.00           C  
ATOM   2503  HD1 TYR   158       8.870  -2.146   6.890  1.00  0.00           H  
ATOM   2504  CE1 TYR   158       9.077  -4.158   6.081  1.00  0.00           C  
ATOM   2505  HE1 TYR   158       8.337  -4.634   6.707  1.00  0.00           H  
ATOM   2506  CZ  TYR   158       9.708  -4.885   5.065  1.00  0.00           C  
ATOM   2507  OH  TYR   158       9.375  -6.244   4.853  1.00  0.00           O  
ATOM   2508  HH  TYR   158       9.687  -6.550   3.998  1.00  0.00           H  
ATOM   2509  CE2 TYR   158      10.717  -4.263   4.235  1.00  0.00           C  
ATOM   2510  HE2 TYR   158      11.266  -4.827   3.495  1.00  0.00           H  
ATOM   2511  CD2 TYR   158      11.084  -2.953   4.489  1.00  0.00           C  
ATOM   2512  HD2 TYR   158      11.890  -2.551   3.893  1.00  0.00           H  
ATOM   2513  C   TYR   158      12.149   1.110   5.685  1.00  0.00           C  
ATOM   2514  O   TYR   158      12.151   1.938   6.578  1.00  0.00           O  
ATOM   2515  N   SER   159      12.485   1.392   4.374  1.00  0.00           N  
ATOM   2516  H   SER   159      12.576   0.698   3.646  1.00  0.00           H  
ATOM   2517  CA  SER   159      12.483   2.776   3.883  1.00  0.00           C  
ATOM   2518  HA  SER   159      13.276   3.354   4.358  1.00  0.00           H  
ATOM   2519  CB  SER   159      12.956   2.742   2.436  1.00  0.00           C  
ATOM   2520  HB2 SER   159      13.991   2.400   2.402  1.00  0.00           H  
ATOM   2521  HB3 SER   159      12.250   2.226   1.786  1.00  0.00           H  
ATOM   2522  OG  SER   159      13.069   4.102   1.996  1.00  0.00           O  
ATOM   2523  HG  SER   159      13.651   4.153   1.235  1.00  0.00           H  
ATOM   2524  C   SER   159      11.192   3.593   4.059  1.00  0.00           C  
ATOM   2525  O   SER   159      11.154   4.768   4.486  1.00  0.00           O  
ATOM   2526  N   GLU   160      10.055   2.883   3.782  1.00  0.00           N  
ATOM   2527  H   GLU   160      10.224   1.958   3.413  1.00  0.00           H  
ATOM   2528  CA  GLU   160       8.720   3.425   3.551  1.00  0.00           C  
ATOM   2529  HA  GLU   160       8.455   4.187   4.285  1.00  0.00           H  
ATOM   2530  CB  GLU   160       8.653   4.274   2.257  1.00  0.00           C  
ATOM   2531  HB2 GLU   160       9.646   4.667   2.037  1.00  0.00           H  
ATOM   2532  HB3 GLU   160       8.354   3.694   1.384  1.00  0.00           H  
ATOM   2533  CG  GLU   160       7.600   5.385   2.336  1.00  0.00           C  
ATOM   2534  HG2 GLU   160       6.706   4.788   2.156  1.00  0.00           H  
ATOM   2535  HG3 GLU   160       7.664   5.757   3.358  1.00  0.00           H  
ATOM   2536  CD  GLU   160       7.790   6.473   1.295  1.00  0.00           C  
ATOM   2537  OE1 GLU   160       7.192   7.622   1.438  1.00  0.00           O  
ATOM   2538  OE2 GLU   160       8.655   6.352   0.326  1.00  0.00           O  
ATOM   2539  C   GLU   160       7.575   2.433   3.582  1.00  0.00           C  
ATOM   2540  O   GLU   160       7.702   1.380   2.986  1.00  0.00           O  
ATOM   2541  N   ILE   161       6.474   2.843   4.138  1.00  0.00           N  
ATOM   2542  H   ILE   161       6.513   3.649   4.744  1.00  0.00           H  
ATOM   2543  CA  ILE   161       5.187   2.125   4.056  1.00  0.00           C  
ATOM   2544  HA  ILE   161       5.328   1.329   3.325  1.00  0.00           H  
ATOM   2545  CB  ILE   161       4.790   1.469   5.407  1.00  0.00           C  
ATOM   2546  HB  ILE   161       4.917   2.297   6.104  1.00  0.00           H  
ATOM   2547  CG2 ILE   161       3.303   1.196   5.585  1.00  0.00           C  
ATOM   2548 HG21 ILE   161       3.100   0.768   6.566  1.00  0.00           H  
ATOM   2549 HG22 ILE   161       2.653   2.049   5.391  1.00  0.00           H  
ATOM   2550 HG23 ILE   161       2.858   0.535   4.841  1.00  0.00           H  
ATOM   2551  CG1 ILE   161       5.835   0.395   5.783  1.00  0.00           C  
ATOM   2552 HG12 ILE   161       5.687  -0.362   5.013  1.00  0.00           H  
ATOM   2553 HG13 ILE   161       6.830   0.808   5.945  1.00  0.00           H  
ATOM   2554  CD1 ILE   161       5.528  -0.405   7.050  1.00  0.00           C  
ATOM   2555 HD11 ILE   161       6.296  -1.157   7.228  1.00  0.00           H  
ATOM   2556 HD12 ILE   161       5.432   0.203   7.949  1.00  0.00           H  
ATOM   2557 HD13 ILE   161       4.576  -0.921   6.927  1.00  0.00           H  
ATOM   2558  C   ILE   161       4.170   3.174   3.556  1.00  0.00           C  
ATOM   2559  O   ILE   161       4.093   4.270   4.087  1.00  0.00           O  
ATOM   2560  N   ILE   162       3.212   2.764   2.722  1.00  0.00           N  
ATOM   2561  H   ILE   162       3.307   1.824   2.367  1.00  0.00           H  
ATOM   2562  CA  ILE   162       1.972   3.402   2.175  1.00  0.00           C  
ATOM   2563  HA  ILE   162       1.806   4.323   2.735  1.00  0.00           H  
ATOM   2564  CB  ILE   162       2.179   3.707   0.683  1.00  0.00           C  
ATOM   2565  HB  ILE   162       2.300   2.751   0.175  1.00  0.00           H  
ATOM   2566  CG2 ILE   162       0.829   4.392   0.092  1.00  0.00           C  
ATOM   2567 HG21 ILE   162       0.843   5.426   0.435  1.00  0.00           H  
ATOM   2568 HG22 ILE   162       0.825   4.327  -0.996  1.00  0.00           H  
ATOM   2569 HG23 ILE   162      -0.124   3.933   0.354  1.00  0.00           H  
ATOM   2570  CG1 ILE   162       3.430   4.574   0.328  1.00  0.00           C  
ATOM   2571 HG12 ILE   162       3.260   5.157  -0.577  1.00  0.00           H  
ATOM   2572 HG13 ILE   162       3.568   5.340   1.091  1.00  0.00           H  
ATOM   2573  CD1 ILE   162       4.726   3.836  -0.036  1.00  0.00           C  
ATOM   2574 HD11 ILE   162       4.408   3.183  -0.849  1.00  0.00           H  
ATOM   2575 HD12 ILE   162       5.414   4.619  -0.354  1.00  0.00           H  
ATOM   2576 HD13 ILE   162       5.231   3.252   0.734  1.00  0.00           H  
ATOM   2577  C   ILE   162       0.775   2.543   2.516  1.00  0.00           C  
ATOM   2578  O   ILE   162       0.452   1.563   1.846  1.00  0.00           O  
ATOM   2579  N   GLY   163       0.067   2.883   3.648  1.00  0.00           N  
ATOM   2580  H   GLY   163       0.339   3.733   4.121  1.00  0.00           H  
ATOM   2581  CA  GLY   163      -1.242   2.367   3.892  1.00  0.00           C  
ATOM   2582  HA2 GLY   163      -1.258   1.281   3.790  1.00  0.00           H  
ATOM   2583  HA3 GLY   163      -1.628   2.600   4.884  1.00  0.00           H  
ATOM   2584  C   GLY   163      -2.276   3.026   3.014  1.00  0.00           C  
ATOM   2585  O   GLY   163      -2.314   4.231   2.952  1.00  0.00           O  
ATOM   2586  N   LEU   164      -3.023   2.274   2.161  1.00  0.00           N  
ATOM   2587  H   LEU   164      -2.888   1.273   2.193  1.00  0.00           H  
ATOM   2588  CA  LEU   164      -4.200   2.796   1.427  1.00  0.00           C  
ATOM   2589  HA  LEU   164      -4.197   3.885   1.464  1.00  0.00           H  
ATOM   2590  CB  LEU   164      -4.239   2.386  -0.116  1.00  0.00           C  
ATOM   2591  HB2 LEU   164      -4.355   1.303  -0.152  1.00  0.00           H  
ATOM   2592  HB3 LEU   164      -5.089   2.780  -0.673  1.00  0.00           H  
ATOM   2593  CG  LEU   164      -2.973   2.684  -0.838  1.00  0.00           C  
ATOM   2594  HG  LEU   164      -2.076   2.234  -0.414  1.00  0.00           H  
ATOM   2595  CD1 LEU   164      -3.193   2.153  -2.287  1.00  0.00           C  
ATOM   2596 HD11 LEU   164      -2.206   2.314  -2.719  1.00  0.00           H  
ATOM   2597 HD12 LEU   164      -3.344   1.073  -2.286  1.00  0.00           H  
ATOM   2598 HD13 LEU   164      -3.965   2.549  -2.947  1.00  0.00           H  
ATOM   2599  CD2 LEU   164      -2.738   4.200  -1.055  1.00  0.00           C  
ATOM   2600 HD21 LEU   164      -1.863   4.319  -1.693  1.00  0.00           H  
ATOM   2601 HD22 LEU   164      -3.586   4.734  -1.485  1.00  0.00           H  
ATOM   2602 HD23 LEU   164      -2.373   4.711  -0.165  1.00  0.00           H  
ATOM   2603  C   LEU   164      -5.514   2.365   2.150  1.00  0.00           C  
ATOM   2604  O   LEU   164      -5.816   1.160   2.042  1.00  0.00           O  
ATOM   2605  N   ASP   165      -6.284   3.299   2.711  1.00  0.00           N  
ATOM   2606  H   ASP   165      -5.959   4.253   2.659  1.00  0.00           H  
ATOM   2607  CA  ASP   165      -7.472   3.032   3.431  1.00  0.00           C  
ATOM   2608  HA  ASP   165      -7.655   3.879   4.091  1.00  0.00           H  
ATOM   2609  CB  ASP   165      -8.720   2.980   2.609  1.00  0.00           C  
ATOM   2610  HB2 ASP   165      -8.665   3.859   1.967  1.00  0.00           H  
ATOM   2611  HB3 ASP   165      -8.727   2.132   1.924  1.00  0.00           H  
ATOM   2612  CG  ASP   165      -9.986   2.948   3.378  1.00  0.00           C  
ATOM   2613  OD1 ASP   165     -11.029   2.526   2.852  1.00  0.00           O  
ATOM   2614  OD2 ASP   165      -9.936   3.505   4.497  1.00  0.00           O  
ATOM   2615  C   ASP   165      -7.430   1.901   4.454  1.00  0.00           C  
ATOM   2616  O   ASP   165      -8.070   0.806   4.333  1.00  0.00           O  
ATOM   2617  N   PRO   166      -6.604   2.069   5.569  1.00  0.00           N  
ATOM   2618  CD  PRO   166      -6.206   3.359   6.044  1.00  0.00           C  
ATOM   2619  HD2 PRO   166      -7.024   4.074   6.134  1.00  0.00           H  
ATOM   2620  HD3 PRO   166      -5.382   3.661   5.397  1.00  0.00           H  
ATOM   2621  CG  PRO   166      -5.761   3.163   7.457  1.00  0.00           C  
ATOM   2622  HG2 PRO   166      -6.639   3.287   8.090  1.00  0.00           H  
ATOM   2623  HG3 PRO   166      -5.013   3.903   7.742  1.00  0.00           H  
ATOM   2624  CB  PRO   166      -5.417   1.673   7.516  1.00  0.00           C  
ATOM   2625  HB2 PRO   166      -5.746   1.258   8.469  1.00  0.00           H  
ATOM   2626  HB3 PRO   166      -4.355   1.595   7.288  1.00  0.00           H  
ATOM   2627  CA  PRO   166      -6.318   0.993   6.484  1.00  0.00           C  
ATOM   2628  HA  PRO   166      -5.661   0.268   6.003  1.00  0.00           H  
ATOM   2629  C   PRO   166      -7.614   0.365   7.061  1.00  0.00           C  
ATOM   2630  O   PRO   166      -8.435   1.163   7.594  1.00  0.00           O  
ATOM   2631  N   ALA   167      -7.784  -0.958   7.054  1.00  0.00           N  
ATOM   2632  H   ALA   167      -7.176  -1.568   6.526  1.00  0.00           H  
ATOM   2633  CA  ALA   167      -9.105  -1.446   7.503  1.00  0.00           C  
ATOM   2634  HA  ALA   167      -9.801  -1.080   6.748  1.00  0.00           H  
ATOM   2635  CB  ALA   167      -9.092  -2.977   7.392  1.00  0.00           C  
ATOM   2636  HB1 ALA   167      -9.016  -3.243   6.338  1.00  0.00           H  
ATOM   2637  HB2 ALA   167      -8.352  -3.454   8.035  1.00  0.00           H  
ATOM   2638  HB3 ALA   167     -10.086  -3.279   7.724  1.00  0.00           H  
ATOM   2639  C   ALA   167      -9.422  -0.998   8.964  1.00  0.00           C  
ATOM   2640  O   ALA   167      -8.770  -1.334   9.962  1.00  0.00           O  
ATOM   2641  N   GLY   168     -10.629  -0.511   9.035  1.00  0.00           N  
ATOM   2642  H   GLY   168     -11.204  -0.354   8.220  1.00  0.00           H  
ATOM   2643  CA  GLY   168     -11.166  -0.083  10.316  1.00  0.00           C  
ATOM   2644  HA2 GLY   168     -10.361   0.478  10.791  1.00  0.00           H  
ATOM   2645  HA3 GLY   168     -11.920   0.685  10.147  1.00  0.00           H  
ATOM   2646  C   GLY   168     -11.608  -1.242  11.245  1.00  0.00           C  
ATOM   2647  O   GLY   168     -10.953  -1.571  12.201  1.00  0.00           O  
ATOM   2648  N   PRO   169     -12.816  -1.823  10.965  1.00  0.00           N  
ATOM   2649  CD  PRO   169     -13.697  -1.397   9.802  1.00  0.00           C  
ATOM   2650  HD2 PRO   169     -13.165  -1.472   8.854  1.00  0.00           H  
ATOM   2651  HD3 PRO   169     -14.107  -0.392   9.895  1.00  0.00           H  
ATOM   2652  CG  PRO   169     -14.839  -2.393   9.905  1.00  0.00           C  
ATOM   2653  HG2 PRO   169     -15.446  -2.565   9.017  1.00  0.00           H  
ATOM   2654  HG3 PRO   169     -15.579  -1.941  10.566  1.00  0.00           H  
ATOM   2655  CB  PRO   169     -14.421  -3.610  10.627  1.00  0.00           C  
ATOM   2656  HB2 PRO   169     -13.940  -4.322   9.956  1.00  0.00           H  
ATOM   2657  HB3 PRO   169     -15.201  -4.050  11.249  1.00  0.00           H  
ATOM   2658  CA  PRO   169     -13.391  -3.023  11.580  1.00  0.00           C  
ATOM   2659  HA  PRO   169     -13.896  -2.700  12.491  1.00  0.00           H  
ATOM   2660  C   PRO   169     -12.385  -4.072  12.121  1.00  0.00           C  
ATOM   2661  O   PRO   169     -11.558  -4.603  11.398  1.00  0.00           O  
ATOM   2662  N   SER   170     -12.504  -4.406  13.440  1.00  0.00           N  
ATOM   2663  H   SER   170     -13.242  -3.878  13.884  1.00  0.00           H  
ATOM   2664  CA  SER   170     -11.603  -5.235  14.185  1.00  0.00           C  
ATOM   2665  HA  SER   170     -12.166  -5.385  15.106  1.00  0.00           H  
ATOM   2666  CB  SER   170     -11.355  -6.591  13.608  1.00  0.00           C  
ATOM   2667  HB2 SER   170     -11.021  -6.591  12.570  1.00  0.00           H  
ATOM   2668  HB3 SER   170     -10.677  -7.144  14.258  1.00  0.00           H  
ATOM   2669  OG  SER   170     -12.582  -7.305  13.653  1.00  0.00           O  
ATOM   2670  HG  SER   170     -12.912  -7.293  14.555  1.00  0.00           H  
ATOM   2671  C   SER   170     -10.316  -4.495  14.741  1.00  0.00           C  
ATOM   2672  O   SER   170      -9.531  -5.061  15.574  1.00  0.00           O  
ATOM   2673  N   PHE   171     -10.030  -3.250  14.325  1.00  0.00           N  
ATOM   2674  H   PHE   171     -10.582  -2.759  13.637  1.00  0.00           H  
ATOM   2675  CA  PHE   171      -8.844  -2.434  14.707  1.00  0.00           C  
ATOM   2676  HA  PHE   171      -8.259  -2.977  15.449  1.00  0.00           H  
ATOM   2677  CB  PHE   171      -8.016  -2.407  13.381  1.00  0.00           C  
ATOM   2678  HB2 PHE   171      -8.657  -1.993  12.603  1.00  0.00           H  
ATOM   2679  HB3 PHE   171      -7.153  -1.799  13.650  1.00  0.00           H  
ATOM   2680  CG  PHE   171      -7.475  -3.785  12.900  1.00  0.00           C  
ATOM   2681  CD1 PHE   171      -6.520  -4.503  13.602  1.00  0.00           C  
ATOM   2682  HD1 PHE   171      -6.170  -4.025  14.506  1.00  0.00           H  
ATOM   2683  CE1 PHE   171      -5.980  -5.738  13.161  1.00  0.00           C  
ATOM   2684  HE1 PHE   171      -5.144  -6.191  13.673  1.00  0.00           H  
ATOM   2685  CZ  PHE   171      -6.637  -6.419  12.086  1.00  0.00           C  
ATOM   2686  HZ  PHE   171      -6.420  -7.437  11.797  1.00  0.00           H  
ATOM   2687  CE2 PHE   171      -7.604  -5.731  11.397  1.00  0.00           C  
ATOM   2688  HE2 PHE   171      -8.172  -6.164  10.587  1.00  0.00           H  
ATOM   2689  CD2 PHE   171      -7.912  -4.340  11.666  1.00  0.00           C  
ATOM   2690  HD2 PHE   171      -8.560  -3.835  10.965  1.00  0.00           H  
ATOM   2691  C   PHE   171      -9.222  -0.998  15.219  1.00  0.00           C  
ATOM   2692  O   PHE   171      -8.299  -0.220  15.389  1.00  0.00           O  
ATOM   2693  N   LYS   172     -10.529  -0.586  15.321  1.00  0.00           N  
ATOM   2694  H   LYS   172     -11.240  -1.286  15.158  1.00  0.00           H  
ATOM   2695  CA  LYS   172     -11.037   0.802  15.539  1.00  0.00           C  
ATOM   2696  HA  LYS   172     -10.512   1.320  14.737  1.00  0.00           H  
ATOM   2697  CB  LYS   172     -12.589   0.863  15.546  1.00  0.00           C  
ATOM   2698  HB2 LYS   172     -12.988   0.242  16.348  1.00  0.00           H  
ATOM   2699  HB3 LYS   172     -12.839   1.894  15.797  1.00  0.00           H  
ATOM   2700  CG  LYS   172     -13.378   0.453  14.264  1.00  0.00           C  
ATOM   2701  HG2 LYS   172     -13.070   1.054  13.408  1.00  0.00           H  
ATOM   2702  HG3 LYS   172     -13.119  -0.585  14.052  1.00  0.00           H  
ATOM   2703  CD  LYS   172     -14.922   0.576  14.311  1.00  0.00           C  
ATOM   2704  HD2 LYS   172     -15.314   0.147  15.233  1.00  0.00           H  
ATOM   2705  HD3 LYS   172     -15.107   1.650  14.270  1.00  0.00           H  
ATOM   2706  CE  LYS   172     -15.427  -0.192  13.102  1.00  0.00           C  
ATOM   2707  HE2 LYS   172     -14.758  -0.150  12.242  1.00  0.00           H  
ATOM   2708  HE3 LYS   172     -15.639  -1.197  13.467  1.00  0.00           H  
ATOM   2709  NZ  LYS   172     -16.641   0.390  12.536  1.00  0.00           N  
ATOM   2710  HZ1 LYS   172     -16.518   1.351  12.252  1.00  0.00           H  
ATOM   2711  HZ2 LYS   172     -16.926  -0.143  11.727  1.00  0.00           H  
ATOM   2712  HZ3 LYS   172     -17.380   0.464  13.221  1.00  0.00           H  
ATOM   2713  C   LYS   172     -10.263   1.408  16.798  1.00  0.00           C  
ATOM   2714  O   LYS   172     -10.021   2.620  16.838  1.00  0.00           O  
ATOM   2715  N   SER   173      -9.892   0.540  17.722  1.00  0.00           N  
ATOM   2716  H   SER   173     -10.014  -0.443  17.525  1.00  0.00           H  
ATOM   2717  CA  SER   173      -9.473   0.881  19.073  1.00  0.00           C  
ATOM   2718  HA  SER   173      -9.291   1.955  19.102  1.00  0.00           H  
ATOM   2719  CB  SER   173     -10.543   0.499  20.070  1.00  0.00           C  
ATOM   2720  HB2 SER   173     -10.799  -0.548  19.908  1.00  0.00           H  
ATOM   2721  HB3 SER   173     -10.306   0.854  21.073  1.00  0.00           H  
ATOM   2722  OG  SER   173     -11.801   1.150  19.781  1.00  0.00           O  
ATOM   2723  HG  SER   173     -12.521   0.720  20.249  1.00  0.00           H  
ATOM   2724  C   SER   173      -8.194   0.191  19.444  1.00  0.00           C  
ATOM   2725  O   SER   173      -7.792  -0.029  20.560  1.00  0.00           O  
ATOM   2726  N   GLN   174      -7.437  -0.323  18.462  1.00  0.00           N  
ATOM   2727  H   GLN   174      -7.845  -0.393  17.541  1.00  0.00           H  
ATOM   2728  CA  GLN   174      -6.221  -1.179  18.746  1.00  0.00           C  
ATOM   2729  HA  GLN   174      -6.408  -1.680  19.696  1.00  0.00           H  
ATOM   2730  CB  GLN   174      -6.027  -2.302  17.701  1.00  0.00           C  
ATOM   2731  HB2 GLN   174      -6.331  -1.820  16.772  1.00  0.00           H  
ATOM   2732  HB3 GLN   174      -5.002  -2.665  17.625  1.00  0.00           H  
ATOM   2733  CG  GLN   174      -7.033  -3.466  17.968  1.00  0.00           C  
ATOM   2734  HG2 GLN   174      -7.187  -3.982  17.020  1.00  0.00           H  
ATOM   2735  HG3 GLN   174      -6.477  -4.189  18.566  1.00  0.00           H  
ATOM   2736  CD  GLN   174      -8.409  -3.178  18.565  1.00  0.00           C  
ATOM   2737  OE1 GLN   174      -9.272  -2.549  17.975  1.00  0.00           O  
ATOM   2738  NE2 GLN   174      -8.552  -3.447  19.842  1.00  0.00           N  
ATOM   2739 HE21 GLN   174      -9.370  -3.297  20.414  1.00  0.00           H  
ATOM   2740 HE22 GLN   174      -7.801  -3.981  20.256  1.00  0.00           H  
ATOM   2741  C   GLN   174      -4.966  -0.315  18.924  1.00  0.00           C  
ATOM   2742  O   GLN   174      -4.765   0.742  18.378  1.00  0.00           O  
ATOM   2743  N   GLU   175      -4.124  -0.998  19.650  1.00  0.00           N  
ATOM   2744  H   GLU   175      -4.487  -1.832  20.088  1.00  0.00           H  
ATOM   2745  CA  GLU   175      -2.786  -0.533  20.000  1.00  0.00           C  
ATOM   2746  HA  GLU   175      -2.820   0.492  20.369  1.00  0.00           H  
ATOM   2747  CB  GLU   175      -2.126  -1.384  21.096  1.00  0.00           C  
ATOM   2748  HB2 GLU   175      -2.852  -2.045  21.570  1.00  0.00           H  
ATOM   2749  HB3 GLU   175      -1.316  -1.967  20.659  1.00  0.00           H  
ATOM   2750  CG  GLU   175      -1.432  -0.632  22.240  1.00  0.00           C  
ATOM   2751  HG2 GLU   175      -2.116   0.028  22.774  1.00  0.00           H  
ATOM   2752  HG3 GLU   175      -1.080  -1.314  23.014  1.00  0.00           H  
ATOM   2753  CD  GLU   175      -0.251   0.131  21.706  1.00  0.00           C  
ATOM   2754  OE1 GLU   175      -0.316   1.371  21.864  1.00  0.00           O  
ATOM   2755  OE2 GLU   175       0.570  -0.567  21.051  1.00  0.00           O  
ATOM   2756  C   GLU   175      -1.946  -0.492  18.718  1.00  0.00           C  
ATOM   2757  O   GLU   175      -2.138  -1.205  17.762  1.00  0.00           O  
ATOM   2758  N   CYX   176      -0.995   0.401  18.724  1.00  0.00           N  
ATOM   2759  H   CYX   176      -0.941   1.006  19.531  1.00  0.00           H  
ATOM   2760  CA  CYX   176       0.060   0.516  17.731  1.00  0.00           C  
ATOM   2761  HA  CYX   176      -0.345   0.798  16.759  1.00  0.00           H  
ATOM   2762  CB  CYX   176       1.101   1.506  18.213  1.00  0.00           C  
ATOM   2763  HB2 CYX   176       0.646   2.493  18.298  1.00  0.00           H  
ATOM   2764  HB3 CYX   176       1.483   1.200  19.187  1.00  0.00           H  
ATOM   2765  SG  CYX   176       2.637   1.621  17.175  1.00  0.00           S  
ATOM   2766  C   CYX   176       0.788  -0.840  17.462  1.00  0.00           C  
ATOM   2767  O   CYX   176       1.288  -1.168  16.357  1.00  0.00           O  
ATOM   2768  N   SER   177       0.883  -1.649  18.472  1.00  0.00           N  
ATOM   2769  H   SER   177       0.765  -1.210  19.374  1.00  0.00           H  
ATOM   2770  CA  SER   177       1.322  -3.072  18.405  1.00  0.00           C  
ATOM   2771  HA  SER   177       2.140  -2.960  17.693  1.00  0.00           H  
ATOM   2772  CB  SER   177       1.864  -3.544  19.819  1.00  0.00           C  
ATOM   2773  HB2 SER   177       2.272  -4.553  19.756  1.00  0.00           H  
ATOM   2774  HB3 SER   177       2.701  -2.889  20.059  1.00  0.00           H  
ATOM   2775  OG  SER   177       0.791  -3.406  20.755  1.00  0.00           O  
ATOM   2776  HG  SER   177       0.932  -2.582  21.226  1.00  0.00           H  
ATOM   2777  C   SER   177       0.328  -4.149  17.866  1.00  0.00           C  
ATOM   2778  O   SER   177       0.597  -5.341  17.789  1.00  0.00           O  
ATOM   2779  N   GLN   178      -0.829  -3.743  17.461  1.00  0.00           N  
ATOM   2780  H   GLN   178      -0.977  -2.776  17.711  1.00  0.00           H  
ATOM   2781  CA  GLN   178      -1.973  -4.539  17.040  1.00  0.00           C  
ATOM   2782  HA  GLN   178      -1.479  -5.449  16.701  1.00  0.00           H  
ATOM   2783  CB  GLN   178      -2.986  -4.834  18.140  1.00  0.00           C  
ATOM   2784  HB2 GLN   178      -3.331  -3.822  18.351  1.00  0.00           H  
ATOM   2785  HB3 GLN   178      -3.851  -5.374  17.755  1.00  0.00           H  
ATOM   2786  CG  GLN   178      -2.538  -5.427  19.518  1.00  0.00           C  
ATOM   2787  HG2 GLN   178      -1.820  -4.856  20.107  1.00  0.00           H  
ATOM   2788  HG3 GLN   178      -3.482  -5.452  20.062  1.00  0.00           H  
ATOM   2789  CD  GLN   178      -2.011  -6.844  19.574  1.00  0.00           C  
ATOM   2790  OE1 GLN   178      -2.152  -7.513  18.553  1.00  0.00           O  
ATOM   2791  NE2 GLN   178      -1.383  -7.292  20.630  1.00  0.00           N  
ATOM   2792 HE21 GLN   178      -1.097  -8.257  20.725  1.00  0.00           H  
ATOM   2793 HE22 GLN   178      -1.417  -6.764  21.491  1.00  0.00           H  
ATOM   2794  C   GLN   178      -2.648  -4.152  15.695  1.00  0.00           C  
ATOM   2795  O   GLN   178      -3.594  -4.829  15.338  1.00  0.00           O  
ATOM   2796  N   ARG   179      -2.282  -3.040  14.993  1.00  0.00           N  
ATOM   2797  H   ARG   179      -1.464  -2.522  15.281  1.00  0.00           H  
ATOM   2798  CA  ARG   179      -2.803  -2.552  13.737  1.00  0.00           C  
ATOM   2799  HA  ARG   179      -2.978  -3.288  12.952  1.00  0.00           H  
ATOM   2800  CB  ARG   179      -4.027  -1.661  14.017  1.00  0.00           C  
ATOM   2801  HB2 ARG   179      -4.348  -1.128  13.123  1.00  0.00           H  
ATOM   2802  HB3 ARG   179      -4.876  -2.335  14.130  1.00  0.00           H  
ATOM   2803  CG  ARG   179      -4.145  -0.617  15.292  1.00  0.00           C  
ATOM   2804  HG2 ARG   179      -5.141  -0.178  15.350  1.00  0.00           H  
ATOM   2805  HG3 ARG   179      -3.960  -1.272  16.143  1.00  0.00           H  
ATOM   2806  CD  ARG   179      -3.090   0.422  15.150  1.00  0.00           C  
ATOM   2807  HD2 ARG   179      -2.175  -0.082  15.461  1.00  0.00           H  
ATOM   2808  HD3 ARG   179      -2.962   0.718  14.109  1.00  0.00           H  
ATOM   2809  NE  ARG   179      -3.282   1.576  15.979  1.00  0.00           N  
ATOM   2810  HE  ARG   179      -3.954   1.619  16.731  1.00  0.00           H  
ATOM   2811  CZ  ARG   179      -2.436   2.611  15.995  1.00  0.00           C  
ATOM   2812  NH1 ARG   179      -1.501   2.908  15.155  1.00  0.00           N  
ATOM   2813 HH11 ARG   179      -1.219   2.430  14.311  1.00  0.00           H  
ATOM   2814 HH12 ARG   179      -1.055   3.798  15.323  1.00  0.00           H  
ATOM   2815  NH2 ARG   179      -2.665   3.508  16.881  1.00  0.00           N  
ATOM   2816 HH21 ARG   179      -3.593   3.443  17.275  1.00  0.00           H  
ATOM   2817 HH22 ARG   179      -2.189   4.395  16.964  1.00  0.00           H  
ATOM   2818  C   ARG   179      -1.691  -1.727  13.087  1.00  0.00           C  
ATOM   2819  O   ARG   179      -0.679  -1.454  13.771  1.00  0.00           O  
ATOM   2820  N   ILE   180      -1.669  -1.323  11.825  1.00  0.00           N  
ATOM   2821  H   ILE   180      -2.389  -1.655  11.199  1.00  0.00           H  
ATOM   2822  CA  ILE   180      -0.685  -0.502  11.222  1.00  0.00           C  
ATOM   2823  HA  ILE   180       0.237  -1.083  11.218  1.00  0.00           H  
ATOM   2824  CB  ILE   180      -0.949  -0.071   9.676  1.00  0.00           C  
ATOM   2825  HB  ILE   180      -1.343  -0.949   9.164  1.00  0.00           H  
ATOM   2826  CG2 ILE   180      -2.051   0.945   9.580  1.00  0.00           C  
ATOM   2827 HG21 ILE   180      -1.622   1.904   9.870  1.00  0.00           H  
ATOM   2828 HG22 ILE   180      -2.405   1.081   8.558  1.00  0.00           H  
ATOM   2829 HG23 ILE   180      -2.845   0.844  10.319  1.00  0.00           H  
ATOM   2830  CG1 ILE   180       0.324   0.289   9.013  1.00  0.00           C  
ATOM   2831 HG12 ILE   180       0.808   1.193   9.381  1.00  0.00           H  
ATOM   2832 HG13 ILE   180       1.024  -0.520   9.222  1.00  0.00           H  
ATOM   2833  CD1 ILE   180       0.133   0.635   7.544  1.00  0.00           C  
ATOM   2834 HD11 ILE   180      -0.416   1.554   7.338  1.00  0.00           H  
ATOM   2835 HD12 ILE   180       1.092   0.696   7.030  1.00  0.00           H  
ATOM   2836 HD13 ILE   180      -0.322  -0.261   7.123  1.00  0.00           H  
ATOM   2837  C   ILE   180      -0.436   0.762  12.088  1.00  0.00           C  
ATOM   2838  O   ILE   180      -1.362   1.383  12.635  1.00  0.00           O  
ATOM   2839  N   CYX   181       0.840   1.184  12.192  1.00  0.00           N  
ATOM   2840  H   CYX   181       1.567   0.628  11.764  1.00  0.00           H  
ATOM   2841  CA  CYX   181       1.338   2.238  13.040  1.00  0.00           C  
ATOM   2842  HA  CYX   181       0.570   2.972  13.286  1.00  0.00           H  
ATOM   2843  CB  CYX   181       1.804   1.659  14.365  1.00  0.00           C  
ATOM   2844  HB2 CYX   181       0.864   1.316  14.798  1.00  0.00           H  
ATOM   2845  HB3 CYX   181       2.496   0.826  14.241  1.00  0.00           H  
ATOM   2846  SG  CYX   181       2.449   2.791  15.554  1.00  0.00           S  
ATOM   2847  C   CYX   181       2.548   2.900  12.337  1.00  0.00           C  
ATOM   2848  O   CYX   181       3.381   2.380  11.649  1.00  0.00           O  
ATOM   2849  N   GLU   182       2.744   4.157  12.745  1.00  0.00           N  
ATOM   2850  H   GLU   182       1.987   4.524  13.304  1.00  0.00           H  
ATOM   2851  CA  GLU   182       3.759   5.171  12.448  1.00  0.00           C  
ATOM   2852  HA  GLU   182       3.810   5.355  11.374  1.00  0.00           H  
ATOM   2853  CB  GLU   182       3.528   6.545  13.124  1.00  0.00           C  
ATOM   2854  HB2 GLU   182       4.356   7.200  12.850  1.00  0.00           H  
ATOM   2855  HB3 GLU   182       2.598   6.890  12.672  1.00  0.00           H  
ATOM   2856  CG  GLU   182       3.392   6.455  14.715  1.00  0.00           C  
ATOM   2857  HG2 GLU   182       2.576   5.762  14.920  1.00  0.00           H  
ATOM   2858  HG3 GLU   182       4.253   6.026  15.227  1.00  0.00           H  
ATOM   2859  CD  GLU   182       2.997   7.726  15.450  1.00  0.00           C  
ATOM   2860  OE1 GLU   182       2.583   7.707  16.668  1.00  0.00           O  
ATOM   2861  OE2 GLU   182       3.306   8.828  14.898  1.00  0.00           O  
ATOM   2862  C   GLU   182       5.191   4.765  12.834  1.00  0.00           C  
ATOM   2863  O   GLU   182       6.121   5.317  12.265  1.00  0.00           O  
ATOM   2864  N   THR   183       5.370   3.779  13.716  1.00  0.00           N  
ATOM   2865  H   THR   183       4.555   3.326  14.105  1.00  0.00           H  
ATOM   2866  CA  THR   183       6.638   3.248  14.118  1.00  0.00           C  
ATOM   2867  HA  THR   183       7.366   4.059  14.157  1.00  0.00           H  
ATOM   2868  CB  THR   183       6.422   2.828  15.556  1.00  0.00           C  
ATOM   2869  HB  THR   183       7.316   2.284  15.862  1.00  0.00           H  
ATOM   2870  CG2 THR   183       6.168   4.085  16.459  1.00  0.00           C  
ATOM   2871 HG21 THR   183       6.452   3.748  17.455  1.00  0.00           H  
ATOM   2872 HG22 THR   183       6.874   4.859  16.160  1.00  0.00           H  
ATOM   2873 HG23 THR   183       5.138   4.442  16.440  1.00  0.00           H  
ATOM   2874  OG1 THR   183       5.380   1.911  15.653  1.00  0.00           O  
ATOM   2875  HG1 THR   183       5.288   1.769  16.598  1.00  0.00           H  
ATOM   2876  C   THR   183       7.120   2.088  13.251  1.00  0.00           C  
ATOM   2877  O   THR   183       8.177   1.576  13.621  1.00  0.00           O  
ATOM   2878  N   ASP   184       6.319   1.586  12.321  1.00  0.00           N  
ATOM   2879  H   ASP   184       5.474   2.108  12.137  1.00  0.00           H  
ATOM   2880  CA  ASP   184       6.496   0.334  11.591  1.00  0.00           C  
ATOM   2881  HA  ASP   184       6.727  -0.479  12.279  1.00  0.00           H  
ATOM   2882  CB  ASP   184       5.179  -0.092  10.834  1.00  0.00           C  
ATOM   2883  HB2 ASP   184       4.803   0.729  10.224  1.00  0.00           H  
ATOM   2884  HB3 ASP   184       5.468  -0.979  10.270  1.00  0.00           H  
ATOM   2885  CG  ASP   184       4.116  -0.490  11.820  1.00  0.00           C  
ATOM   2886  OD1 ASP   184       4.353  -0.879  12.942  1.00  0.00           O  
ATOM   2887  OD2 ASP   184       2.957  -0.543  11.421  1.00  0.00           O  
ATOM   2888  C   ASP   184       7.674   0.357  10.574  1.00  0.00           C  
ATOM   2889  O   ASP   184       8.412  -0.616  10.260  1.00  0.00           O  
ATOM   2890  N   ALA   185       7.965   1.528  10.051  1.00  0.00           N  
ATOM   2891  H   ALA   185       7.311   2.276  10.231  1.00  0.00           H  
ATOM   2892  CA  ALA   185       9.121   1.841   9.202  1.00  0.00           C  
ATOM   2893  HA  ALA   185       9.964   1.270   9.590  1.00  0.00           H  
ATOM   2894  CB  ALA   185       8.776   1.385   7.759  1.00  0.00           C  
ATOM   2895  HB1 ALA   185       9.571   1.629   7.054  1.00  0.00           H  
ATOM   2896  HB2 ALA   185       8.494   0.333   7.770  1.00  0.00           H  
ATOM   2897  HB3 ALA   185       7.919   2.007   7.499  1.00  0.00           H  
ATOM   2898  C   ALA   185       9.681   3.209   9.356  1.00  0.00           C  
ATOM   2899  O   ALA   185       9.428   4.026  10.270  1.00  0.00           O  
ATOM   2900  N   ASN   186      10.601   3.645   8.456  1.00  0.00           N  
ATOM   2901  H   ASN   186      10.893   2.992   7.743  1.00  0.00           H  
ATOM   2902  CA  ASN   186      11.322   4.934   8.565  1.00  0.00           C  
ATOM   2903  HA  ASN   186      11.535   5.128   9.616  1.00  0.00           H  
ATOM   2904  CB  ASN   186      12.624   4.858   7.761  1.00  0.00           C  
ATOM   2905  HB2 ASN   186      12.381   4.535   6.749  1.00  0.00           H  
ATOM   2906  HB3 ASN   186      13.013   5.875   7.713  1.00  0.00           H  
ATOM   2907  CG  ASN   186      13.723   4.097   8.439  1.00  0.00           C  
ATOM   2908  OD1 ASN   186      13.893   4.191   9.697  1.00  0.00           O  
ATOM   2909  ND2 ASN   186      14.520   3.483   7.605  1.00  0.00           N  
ATOM   2910 HD21 ASN   186      15.156   2.895   8.123  1.00  0.00           H  
ATOM   2911 HD22 ASN   186      14.241   3.172   6.685  1.00  0.00           H  
ATOM   2912  C   ASN   186      10.364   6.100   8.319  1.00  0.00           C  
ATOM   2913  O   ASN   186      10.428   7.133   8.926  1.00  0.00           O  
ATOM   2914  N   TYR   187       9.384   5.826   7.470  1.00  0.00           N  
ATOM   2915  H   TYR   187       9.311   4.955   6.963  1.00  0.00           H  
ATOM   2916  CA  TYR   187       8.255   6.664   7.251  1.00  0.00           C  
ATOM   2917  HA  TYR   187       7.890   7.176   8.141  1.00  0.00           H  
ATOM   2918  CB  TYR   187       8.674   7.723   6.282  1.00  0.00           C  
ATOM   2919  HB2 TYR   187       9.593   8.137   6.698  1.00  0.00           H  
ATOM   2920  HB3 TYR   187       8.868   7.382   5.265  1.00  0.00           H  
ATOM   2921  CG  TYR   187       7.762   8.940   6.126  1.00  0.00           C  
ATOM   2922  CD1 TYR   187       6.926   8.915   4.970  1.00  0.00           C  
ATOM   2923  HD1 TYR   187       6.793   8.029   4.368  1.00  0.00           H  
ATOM   2924  CE1 TYR   187       6.135  10.067   4.737  1.00  0.00           C  
ATOM   2925  HE1 TYR   187       5.605  10.087   3.796  1.00  0.00           H  
ATOM   2926  CZ  TYR   187       6.337  11.260   5.460  1.00  0.00           C  
ATOM   2927  OH  TYR   187       5.579  12.339   5.134  1.00  0.00           O  
ATOM   2928  HH  TYR   187       6.049  13.036   5.596  1.00  0.00           H  
ATOM   2929  CE2 TYR   187       7.273  11.180   6.539  1.00  0.00           C  
ATOM   2930  HE2 TYR   187       7.377  12.141   7.019  1.00  0.00           H  
ATOM   2931  CD2 TYR   187       7.914  10.040   6.985  1.00  0.00           C  
ATOM   2932  HD2 TYR   187       8.520   9.993   7.878  1.00  0.00           H  
ATOM   2933  C   TYR   187       7.047   5.804   6.827  1.00  0.00           C  
ATOM   2934  O   TYR   187       7.243   4.729   6.295  1.00  0.00           O  
ATOM   2935  N   VAL   188       5.898   6.361   7.127  1.00  0.00           N  
ATOM   2936  H   VAL   188       5.898   7.331   7.407  1.00  0.00           H  
ATOM   2937  CA  VAL   188       4.551   5.771   7.148  1.00  0.00           C  
ATOM   2938  HA  VAL   188       4.619   4.967   6.415  1.00  0.00           H  
ATOM   2939  CB  VAL   188       4.227   5.123   8.489  1.00  0.00           C  
ATOM   2940  HB  VAL   188       3.948   5.924   9.173  1.00  0.00           H  
ATOM   2941  CG1 VAL   188       3.132   4.065   8.336  1.00  0.00           C  
ATOM   2942 HG11 VAL   188       2.752   3.933   9.349  1.00  0.00           H  
ATOM   2943 HG12 VAL   188       2.300   4.536   7.814  1.00  0.00           H  
ATOM   2944 HG13 VAL   188       3.479   3.090   7.993  1.00  0.00           H  
ATOM   2945  CG2 VAL   188       5.429   4.291   9.085  1.00  0.00           C  
ATOM   2946 HG21 VAL   188       6.270   4.917   9.384  1.00  0.00           H  
ATOM   2947 HG22 VAL   188       5.067   3.852  10.015  1.00  0.00           H  
ATOM   2948 HG23 VAL   188       5.784   3.483   8.444  1.00  0.00           H  
ATOM   2949  C   VAL   188       3.428   6.666   6.643  1.00  0.00           C  
ATOM   2950  O   VAL   188       2.690   7.268   7.367  1.00  0.00           O  
ATOM   2951  N   GLN   189       3.160   6.717   5.370  1.00  0.00           N  
ATOM   2952  H   GLN   189       3.770   6.200   4.754  1.00  0.00           H  
ATOM   2953  CA  GLN   189       2.070   7.373   4.671  1.00  0.00           C  
ATOM   2954  HA  GLN   189       2.008   8.367   5.113  1.00  0.00           H  
ATOM   2955  CB  GLN   189       2.369   7.386   3.153  1.00  0.00           C  
ATOM   2956  HB2 GLN   189       2.418   6.422   2.647  1.00  0.00           H  
ATOM   2957  HB3 GLN   189       1.545   7.986   2.768  1.00  0.00           H  
ATOM   2958  CG  GLN   189       3.639   8.121   2.760  1.00  0.00           C  
ATOM   2959  HG2 GLN   189       3.814   9.016   3.358  1.00  0.00           H  
ATOM   2960  HG3 GLN   189       4.452   7.409   2.902  1.00  0.00           H  
ATOM   2961  CD  GLN   189       3.628   8.387   1.198  1.00  0.00           C  
ATOM   2962  OE1 GLN   189       2.591   8.719   0.588  1.00  0.00           O  
ATOM   2963  NE2 GLN   189       4.713   8.433   0.537  1.00  0.00           N  
ATOM   2964 HE21 GLN   189       4.610   8.868  -0.369  1.00  0.00           H  
ATOM   2965 HE22 GLN   189       5.586   8.361   1.039  1.00  0.00           H  
ATOM   2966  C   GLN   189       0.665   6.709   4.842  1.00  0.00           C  
ATOM   2967  O   GLN   189       0.568   5.447   4.931  1.00  0.00           O  
ATOM   2968  N   ILE   190      -0.429   7.472   4.982  1.00  0.00           N  
ATOM   2969  H   ILE   190      -0.269   8.443   5.209  1.00  0.00           H  
ATOM   2970  CA  ILE   190      -1.785   6.959   5.021  1.00  0.00           C  
ATOM   2971  HA  ILE   190      -1.845   5.926   4.678  1.00  0.00           H  
ATOM   2972  CB  ILE   190      -2.453   6.860   6.442  1.00  0.00           C  
ATOM   2973  HB  ILE   190      -2.543   7.885   6.802  1.00  0.00           H  
ATOM   2974  CG2 ILE   190      -3.823   6.175   6.509  1.00  0.00           C  
ATOM   2975 HG21 ILE   190      -4.227   5.935   7.493  1.00  0.00           H  
ATOM   2976 HG22 ILE   190      -4.546   6.786   5.969  1.00  0.00           H  
ATOM   2977 HG23 ILE   190      -3.871   5.324   5.830  1.00  0.00           H  
ATOM   2978  CG1 ILE   190      -1.557   6.102   7.427  1.00  0.00           C  
ATOM   2979 HG12 ILE   190      -0.560   6.541   7.376  1.00  0.00           H  
ATOM   2980 HG13 ILE   190      -2.022   6.359   8.378  1.00  0.00           H  
ATOM   2981  CD1 ILE   190      -1.539   4.577   7.361  1.00  0.00           C  
ATOM   2982 HD11 ILE   190      -0.728   4.241   8.007  1.00  0.00           H  
ATOM   2983 HD12 ILE   190      -2.468   4.226   7.810  1.00  0.00           H  
ATOM   2984 HD13 ILE   190      -1.297   4.248   6.351  1.00  0.00           H  
ATOM   2985  C   ILE   190      -2.595   7.767   4.084  1.00  0.00           C  
ATOM   2986  O   ILE   190      -2.740   8.932   4.360  1.00  0.00           O  
ATOM   2987  N   ILE   191      -3.214   7.170   3.099  1.00  0.00           N  
ATOM   2988  H   ILE   191      -3.022   6.193   2.933  1.00  0.00           H  
ATOM   2989  CA  ILE   191      -4.375   7.679   2.380  1.00  0.00           C  
ATOM   2990  HA  ILE   191      -4.365   8.768   2.434  1.00  0.00           H  
ATOM   2991  CB  ILE   191      -4.293   7.270   0.833  1.00  0.00           C  
ATOM   2992  HB  ILE   191      -4.514   6.203   0.875  1.00  0.00           H  
ATOM   2993  CG2 ILE   191      -5.409   7.924  -0.027  1.00  0.00           C  
ATOM   2994 HG21 ILE   191      -5.145   7.948  -1.084  1.00  0.00           H  
ATOM   2995 HG22 ILE   191      -6.409   7.500   0.063  1.00  0.00           H  
ATOM   2996 HG23 ILE   191      -5.388   8.972   0.271  1.00  0.00           H  
ATOM   2997  CG1 ILE   191      -2.951   7.528   0.168  1.00  0.00           C  
ATOM   2998 HG12 ILE   191      -2.148   6.909   0.568  1.00  0.00           H  
ATOM   2999 HG13 ILE   191      -3.014   7.213  -0.873  1.00  0.00           H  
ATOM   3000  CD1 ILE   191      -2.389   8.995   0.212  1.00  0.00           C  
ATOM   3001 HD11 ILE   191      -1.372   9.037  -0.176  1.00  0.00           H  
ATOM   3002 HD12 ILE   191      -3.030   9.630  -0.399  1.00  0.00           H  
ATOM   3003 HD13 ILE   191      -2.440   9.369   1.235  1.00  0.00           H  
ATOM   3004  C   ILE   191      -5.778   7.247   3.056  1.00  0.00           C  
ATOM   3005  O   ILE   191      -6.318   6.150   2.882  1.00  0.00           O  
ATOM   3006  N   HIE   192      -6.335   8.221   3.825  1.00  0.00           N  
ATOM   3007  H   HIE   192      -5.960   9.159   3.847  1.00  0.00           H  
ATOM   3008  CA  HIE   192      -7.643   8.101   4.530  1.00  0.00           C  
ATOM   3009  HA  HIE   192      -7.754   7.056   4.821  1.00  0.00           H  
ATOM   3010  CB  HIE   192      -7.626   9.023   5.799  1.00  0.00           C  
ATOM   3011  HB2 HIE   192      -7.230   9.985   5.474  1.00  0.00           H  
ATOM   3012  HB3 HIE   192      -8.627   9.169   6.204  1.00  0.00           H  
ATOM   3013  CG  HIE   192      -6.674   8.579   6.931  1.00  0.00           C  
ATOM   3014  ND1 HIE   192      -7.071   7.937   8.133  1.00  0.00           N  
ATOM   3015  CE1 HIE   192      -6.023   7.962   8.965  1.00  0.00           C  
ATOM   3016  HE1 HIE   192      -5.932   7.578   9.970  1.00  0.00           H  
ATOM   3017  NE2 HIE   192      -5.000   8.555   8.370  1.00  0.00           N  
ATOM   3018  HE2 HIE   192      -4.091   8.650   8.801  1.00  0.00           H  
ATOM   3019  CD2 HIE   192      -5.374   8.981   7.124  1.00  0.00           C  
ATOM   3020  HD2 HIE   192      -4.803   9.464   6.345  1.00  0.00           H  
ATOM   3021  C   HIE   192      -8.798   8.495   3.528  1.00  0.00           C  
ATOM   3022  O   HIE   192      -8.844   9.614   3.041  1.00  0.00           O  
ATOM   3023  N   THR   193      -9.738   7.569   3.450  1.00  0.00           N  
ATOM   3024  H   THR   193      -9.453   6.614   3.614  1.00  0.00           H  
ATOM   3025  CA  THR   193     -10.900   7.730   2.610  1.00  0.00           C  
ATOM   3026  HA  THR   193     -11.038   8.775   2.332  1.00  0.00           H  
ATOM   3027  CB  THR   193     -10.783   6.951   1.248  1.00  0.00           C  
ATOM   3028  HB  THR   193     -11.750   6.982   0.744  1.00  0.00           H  
ATOM   3029  CG2 THR   193      -9.756   7.763   0.313  1.00  0.00           C  
ATOM   3030 HG21 THR   193      -9.849   7.359  -0.695  1.00  0.00           H  
ATOM   3031 HG22 THR   193      -9.940   8.832   0.423  1.00  0.00           H  
ATOM   3032 HG23 THR   193      -8.748   7.487   0.622  1.00  0.00           H  
ATOM   3033  OG1 THR   193     -10.426   5.604   1.456  1.00  0.00           O  
ATOM   3034  HG1 THR   193     -11.080   4.995   1.106  1.00  0.00           H  
ATOM   3035  C   THR   193     -12.177   7.279   3.264  1.00  0.00           C  
ATOM   3036  O   THR   193     -13.263   7.685   2.917  1.00  0.00           O  
ATOM   3037  N   SER   194     -12.116   6.353   4.266  1.00  0.00           N  
ATOM   3038  H   SER   194     -11.240   6.285   4.763  1.00  0.00           H  
ATOM   3039  CA  SER   194     -13.288   5.679   4.740  1.00  0.00           C  
ATOM   3040  HA  SER   194     -14.223   6.117   4.390  1.00  0.00           H  
ATOM   3041  CB  SER   194     -13.265   4.209   4.265  1.00  0.00           C  
ATOM   3042  HB2 SER   194     -12.467   3.714   4.818  1.00  0.00           H  
ATOM   3043  HB3 SER   194     -14.229   3.795   4.561  1.00  0.00           H  
ATOM   3044  OG  SER   194     -12.999   4.149   2.928  1.00  0.00           O  
ATOM   3045  HG  SER   194     -12.140   3.726   2.849  1.00  0.00           H  
ATOM   3046  C   SER   194     -13.569   5.807   6.265  1.00  0.00           C  
ATOM   3047  O   SER   194     -14.092   4.867   6.890  1.00  0.00           O  
ATOM   3048  N   ASN   195     -13.320   6.995   6.855  1.00  0.00           N  
ATOM   3049  H   ASN   195     -12.847   7.737   6.359  1.00  0.00           H  
ATOM   3050  CA  ASN   195     -13.452   7.345   8.285  1.00  0.00           C  
ATOM   3051  HA  ASN   195     -12.912   6.671   8.949  1.00  0.00           H  
ATOM   3052  CB  ASN   195     -12.750   8.679   8.475  1.00  0.00           C  
ATOM   3053  HB2 ASN   195     -13.297   9.536   8.083  1.00  0.00           H  
ATOM   3054  HB3 ASN   195     -12.738   8.849   9.552  1.00  0.00           H  
ATOM   3055  CG  ASN   195     -11.335   8.666   7.865  1.00  0.00           C  
ATOM   3056  OD1 ASN   195     -11.201   8.609   6.700  1.00  0.00           O  
ATOM   3057  ND2 ASN   195     -10.255   8.519   8.603  1.00  0.00           N  
ATOM   3058 HD21 ASN   195      -9.347   8.421   8.172  1.00  0.00           H  
ATOM   3059 HD22 ASN   195     -10.293   8.391   9.604  1.00  0.00           H  
ATOM   3060  C   ASN   195     -14.922   7.423   8.760  1.00  0.00           C  
ATOM   3061  O   ASN   195     -15.169   7.296   9.950  1.00  0.00           O  
ATOM   3062  N   HID   196     -15.873   7.365   7.812  1.00  0.00           N  
ATOM   3063  H   HID   196     -15.699   7.623   6.851  1.00  0.00           H  
ATOM   3064  CA  HID   196     -17.273   7.280   8.150  1.00  0.00           C  
ATOM   3065  HA  HID   196     -17.550   7.949   8.965  1.00  0.00           H  
ATOM   3066  CB  HID   196     -18.009   7.851   6.956  1.00  0.00           C  
ATOM   3067  HB2 HID   196     -19.085   7.723   7.072  1.00  0.00           H  
ATOM   3068  HB3 HID   196     -17.859   8.930   6.991  1.00  0.00           H  
ATOM   3069  CG  HID   196     -17.676   7.322   5.547  1.00  0.00           C  
ATOM   3070  ND1 HID   196     -16.631   7.704   4.730  1.00  0.00           N  
ATOM   3071  HD1 HID   196     -15.868   8.324   4.963  1.00  0.00           H  
ATOM   3072  CE1 HID   196     -16.605   6.910   3.659  1.00  0.00           C  
ATOM   3073  HE1 HID   196     -15.907   6.955   2.836  1.00  0.00           H  
ATOM   3074  NE2 HID   196     -17.662   6.043   3.724  1.00  0.00           N  
ATOM   3075  CD2 HID   196     -18.384   6.327   4.892  1.00  0.00           C  
ATOM   3076  HD2 HID   196     -19.300   5.808   5.133  1.00  0.00           H  
ATOM   3077  C   HID   196     -17.615   5.875   8.496  1.00  0.00           C  
ATOM   3078  O   HID   196     -18.555   5.551   9.201  1.00  0.00           O  
ATOM   3079  N   LEU   197     -16.724   4.938   8.053  1.00  0.00           N  
ATOM   3080  H   LEU   197     -15.945   5.188   7.461  1.00  0.00           H  
ATOM   3081  CA  LEU   197     -16.747   3.520   8.520  1.00  0.00           C  
ATOM   3082  HA  LEU   197     -17.715   3.328   8.983  1.00  0.00           H  
ATOM   3083  CB  LEU   197     -16.659   2.651   7.287  1.00  0.00           C  
ATOM   3084  HB2 LEU   197     -15.813   3.004   6.696  1.00  0.00           H  
ATOM   3085  HB3 LEU   197     -16.421   1.627   7.576  1.00  0.00           H  
ATOM   3086  CG  LEU   197     -17.954   2.683   6.415  1.00  0.00           C  
ATOM   3087  HG  LEU   197     -17.822   3.602   5.843  1.00  0.00           H  
ATOM   3088  CD1 LEU   197     -17.906   1.505   5.365  1.00  0.00           C  
ATOM   3089 HD11 LEU   197     -18.072   0.541   5.845  1.00  0.00           H  
ATOM   3090 HD12 LEU   197     -18.650   1.626   4.577  1.00  0.00           H  
ATOM   3091 HD13 LEU   197     -16.982   1.571   4.790  1.00  0.00           H  
ATOM   3092  CD2 LEU   197     -19.248   2.644   7.210  1.00  0.00           C  
ATOM   3093 HD21 LEU   197     -20.069   2.493   6.510  1.00  0.00           H  
ATOM   3094 HD22 LEU   197     -19.259   1.735   7.811  1.00  0.00           H  
ATOM   3095 HD23 LEU   197     -19.455   3.556   7.771  1.00  0.00           H  
ATOM   3096  C   LEU   197     -15.807   3.215   9.702  1.00  0.00           C  
ATOM   3097  O   LEU   197     -16.177   2.581  10.734  1.00  0.00           O  
ATOM   3098  N   GLY   198     -14.508   3.549   9.608  1.00  0.00           N  
ATOM   3099  H   GLY   198     -14.158   3.896   8.726  1.00  0.00           H  
ATOM   3100  CA  GLY   198     -13.497   3.288  10.562  1.00  0.00           C  
ATOM   3101  HA2 GLY   198     -13.721   2.327  11.026  1.00  0.00           H  
ATOM   3102  HA3 GLY   198     -12.524   3.187  10.082  1.00  0.00           H  
ATOM   3103  C   GLY   198     -13.412   4.331  11.624  1.00  0.00           C  
ATOM   3104  O   GLY   198     -14.254   4.421  12.493  1.00  0.00           O  
ATOM   3105  N   THR   199     -12.466   5.255  11.542  1.00  0.00           N  
ATOM   3106  H   THR   199     -11.671   5.066  10.950  1.00  0.00           H  
ATOM   3107  CA  THR   199     -12.198   6.324  12.546  1.00  0.00           C  
ATOM   3108  HA  THR   199     -13.094   6.938  12.635  1.00  0.00           H  
ATOM   3109  CB  THR   199     -11.768   5.772  13.972  1.00  0.00           C  
ATOM   3110  HB  THR   199     -12.545   5.251  14.531  1.00  0.00           H  
ATOM   3111  CG2 THR   199     -10.519   4.918  13.864  1.00  0.00           C  
ATOM   3112 HG21 THR   199     -10.457   4.155  13.089  1.00  0.00           H  
ATOM   3113 HG22 THR   199      -9.628   5.527  13.711  1.00  0.00           H  
ATOM   3114 HG23 THR   199     -10.364   4.503  14.860  1.00  0.00           H  
ATOM   3115  OG1 THR   199     -11.305   6.840  14.724  1.00  0.00           O  
ATOM   3116  HG1 THR   199     -11.205   6.513  15.621  1.00  0.00           H  
ATOM   3117  C   THR   199     -11.239   7.359  12.000  1.00  0.00           C  
ATOM   3118  O   THR   199     -10.347   7.068  11.210  1.00  0.00           O  
ATOM   3119  N   LEU   200     -11.581   8.635  12.325  1.00  0.00           N  
ATOM   3120  H   LEU   200     -12.380   8.749  12.933  1.00  0.00           H  
ATOM   3121  CA  LEU   200     -10.820   9.889  11.915  1.00  0.00           C  
ATOM   3122  HA  LEU   200     -10.808   9.793  10.829  1.00  0.00           H  
ATOM   3123  CB  LEU   200     -11.660  11.080  12.128  1.00  0.00           C  
ATOM   3124  HB2 LEU   200     -12.649  10.851  11.733  1.00  0.00           H  
ATOM   3125  HB3 LEU   200     -11.738  11.244  13.203  1.00  0.00           H  
ATOM   3126  CG  LEU   200     -11.135  12.435  11.548  1.00  0.00           C  
ATOM   3127  HG  LEU   200     -10.119  12.646  11.881  1.00  0.00           H  
ATOM   3128  CD1 LEU   200     -11.053  12.464   9.997  1.00  0.00           C  
ATOM   3129 HD11 LEU   200     -10.876  13.462   9.596  1.00  0.00           H  
ATOM   3130 HD12 LEU   200     -10.288  11.794   9.607  1.00  0.00           H  
ATOM   3131 HD13 LEU   200     -11.939  11.952   9.622  1.00  0.00           H  
ATOM   3132  CD2 LEU   200     -11.981  13.640  11.976  1.00  0.00           C  
ATOM   3133 HD21 LEU   200     -13.034  13.378  11.868  1.00  0.00           H  
ATOM   3134 HD22 LEU   200     -11.826  13.785  13.045  1.00  0.00           H  
ATOM   3135 HD23 LEU   200     -11.689  14.573  11.495  1.00  0.00           H  
ATOM   3136  C   LEU   200      -9.283   9.882  12.470  1.00  0.00           C  
ATOM   3137  O   LEU   200      -8.492  10.567  11.836  1.00  0.00           O  
ATOM   3138  N   VAL   201      -8.984   9.191  13.598  1.00  0.00           N  
ATOM   3139  H   VAL   201      -9.752   8.883  14.177  1.00  0.00           H  
ATOM   3140  CA  VAL   201      -7.664   9.318  14.267  1.00  0.00           C  
ATOM   3141  HA  VAL   201      -7.555  10.353  14.589  1.00  0.00           H  
ATOM   3142  CB  VAL   201      -7.635   8.604  15.644  1.00  0.00           C  
ATOM   3143  HB  VAL   201      -8.538   8.966  16.137  1.00  0.00           H  
ATOM   3144  CG1 VAL   201      -7.767   7.064  15.453  1.00  0.00           C  
ATOM   3145 HG11 VAL   201      -7.938   6.672  16.455  1.00  0.00           H  
ATOM   3146 HG12 VAL   201      -8.584   6.776  14.791  1.00  0.00           H  
ATOM   3147 HG13 VAL   201      -6.807   6.671  15.117  1.00  0.00           H  
ATOM   3148  CG2 VAL   201      -6.442   8.896  16.581  1.00  0.00           C  
ATOM   3149 HG21 VAL   201      -6.608   8.414  17.545  1.00  0.00           H  
ATOM   3150 HG22 VAL   201      -5.568   8.414  16.142  1.00  0.00           H  
ATOM   3151 HG23 VAL   201      -6.390   9.968  16.770  1.00  0.00           H  
ATOM   3152  C   VAL   201      -6.491   9.014  13.338  1.00  0.00           C  
ATOM   3153  O   VAL   201      -6.645   8.071  12.549  1.00  0.00           O  
ATOM   3154  N   THR   202      -5.427   9.850  13.472  1.00  0.00           N  
ATOM   3155  H   THR   202      -5.593  10.641  14.078  1.00  0.00           H  
ATOM   3156  CA  THR   202      -4.057   9.686  12.936  1.00  0.00           C  
ATOM   3157  HA  THR   202      -4.118   9.967  11.884  1.00  0.00           H  
ATOM   3158  CB  THR   202      -3.097  10.660  13.620  1.00  0.00           C  
ATOM   3159  HB  THR   202      -3.412  11.686  13.430  1.00  0.00           H  
ATOM   3160  CG2 THR   202      -2.976  10.438  15.126  1.00  0.00           C  
ATOM   3161 HG21 THR   202      -2.363   9.559  15.327  1.00  0.00           H  
ATOM   3162 HG22 THR   202      -2.623  11.406  15.482  1.00  0.00           H  
ATOM   3163 HG23 THR   202      -4.001  10.350  15.487  1.00  0.00           H  
ATOM   3164  OG1 THR   202      -1.802  10.439  13.094  1.00  0.00           O  
ATOM   3165  HG1 THR   202      -1.782  10.659  12.159  1.00  0.00           H  
ATOM   3166  C   THR   202      -3.552   8.209  13.060  1.00  0.00           C  
ATOM   3167  O   THR   202      -3.689   7.664  14.161  1.00  0.00           O  
ATOM   3168  N   LEU   203      -2.860   7.577  12.071  1.00  0.00           N  
ATOM   3169  H   LEU   203      -2.861   7.925  11.123  1.00  0.00           H  
ATOM   3170  CA  LEU   203      -2.176   6.333  12.260  1.00  0.00           C  
ATOM   3171  HA  LEU   203      -2.076   6.176  13.334  1.00  0.00           H  
ATOM   3172  CB  LEU   203      -3.040   5.269  11.504  1.00  0.00           C  
ATOM   3173  HB2 LEU   203      -3.256   5.541  10.471  1.00  0.00           H  
ATOM   3174  HB3 LEU   203      -2.548   4.299  11.439  1.00  0.00           H  
ATOM   3175  CG  LEU   203      -4.529   4.934  12.066  1.00  0.00           C  
ATOM   3176  HG  LEU   203      -5.087   5.867  12.143  1.00  0.00           H  
ATOM   3177  CD1 LEU   203      -5.172   4.005  11.064  1.00  0.00           C  
ATOM   3178 HD11 LEU   203      -5.119   4.406  10.052  1.00  0.00           H  
ATOM   3179 HD12 LEU   203      -4.661   3.046  11.156  1.00  0.00           H  
ATOM   3180 HD13 LEU   203      -6.233   3.864  11.270  1.00  0.00           H  
ATOM   3181  CD2 LEU   203      -4.538   4.405  13.470  1.00  0.00           C  
ATOM   3182 HD21 LEU   203      -4.175   3.377  13.494  1.00  0.00           H  
ATOM   3183 HD22 LEU   203      -3.854   4.978  14.096  1.00  0.00           H  
ATOM   3184 HD23 LEU   203      -5.566   4.436  13.832  1.00  0.00           H  
ATOM   3185  C   LEU   203      -0.717   6.332  11.767  1.00  0.00           C  
ATOM   3186  O   LEU   203       0.047   5.404  12.165  1.00  0.00           O  
ATOM   3187  N   GLY   204      -0.426   7.215  10.822  1.00  0.00           N  
ATOM   3188  H   GLY   204      -1.094   7.904  10.508  1.00  0.00           H  
ATOM   3189  CA  GLY   204       0.914   7.359  10.186  1.00  0.00           C  
ATOM   3190  HA2 GLY   204       1.500   6.440  10.184  1.00  0.00           H  
ATOM   3191  HA3 GLY   204       0.817   7.528   9.114  1.00  0.00           H  
ATOM   3192  C   GLY   204       1.809   8.664  10.585  1.00  0.00           C  
ATOM   3193  O   GLY   204       1.457   9.396  11.441  1.00  0.00           O  
ATOM   3194  N   THR   205       2.890   8.901   9.792  1.00  0.00           N  
ATOM   3195  H   THR   205       3.085   8.286   9.014  1.00  0.00           H  
ATOM   3196  CA  THR   205       3.777  10.108   9.688  1.00  0.00           C  
ATOM   3197  HA  THR   205       3.729  10.618  10.650  1.00  0.00           H  
ATOM   3198  CB  THR   205       5.220   9.596   9.370  1.00  0.00           C  
ATOM   3199  HB  THR   205       5.728  10.558   9.428  1.00  0.00           H  
ATOM   3200  CG2 THR   205       5.775   8.573  10.442  1.00  0.00           C  
ATOM   3201 HG21 THR   205       6.825   8.459  10.170  1.00  0.00           H  
ATOM   3202 HG22 THR   205       5.595   9.119  11.368  1.00  0.00           H  
ATOM   3203 HG23 THR   205       5.285   7.600  10.400  1.00  0.00           H  
ATOM   3204  OG1 THR   205       5.310   9.023   8.099  1.00  0.00           O  
ATOM   3205  HG1 THR   205       5.782   9.566   7.464  1.00  0.00           H  
ATOM   3206  C   THR   205       3.262  11.164   8.697  1.00  0.00           C  
ATOM   3207  O   THR   205       3.697  12.301   8.887  1.00  0.00           O  
ATOM   3208  N   VAL   206       2.364  10.830   7.780  1.00  0.00           N  
ATOM   3209  H   VAL   206       2.162   9.870   7.540  1.00  0.00           H  
ATOM   3210  CA  VAL   206       1.487  11.777   7.134  1.00  0.00           C  
ATOM   3211  HA  VAL   206       1.203  12.622   7.761  1.00  0.00           H  
ATOM   3212  CB  VAL   206       2.094  12.235   5.812  1.00  0.00           C  
ATOM   3213  HB  VAL   206       2.972  12.856   5.988  1.00  0.00           H  
ATOM   3214  CG1 VAL   206       2.602  11.077   4.923  1.00  0.00           C  
ATOM   3215 HG11 VAL   206       3.225  11.446   4.107  1.00  0.00           H  
ATOM   3216 HG12 VAL   206       3.165  10.294   5.432  1.00  0.00           H  
ATOM   3217 HG13 VAL   206       1.705  10.568   4.569  1.00  0.00           H  
ATOM   3218  CG2 VAL   206       1.204  13.256   5.064  1.00  0.00           C  
ATOM   3219 HG21 VAL   206       1.777  13.634   4.217  1.00  0.00           H  
ATOM   3220 HG22 VAL   206       0.271  12.852   4.670  1.00  0.00           H  
ATOM   3221 HG23 VAL   206       1.139  14.081   5.774  1.00  0.00           H  
ATOM   3222  C   VAL   206       0.129  11.167   6.950  1.00  0.00           C  
ATOM   3223  O   VAL   206      -0.007  10.092   6.399  1.00  0.00           O  
ATOM   3224  N   ASP   207      -0.939  11.867   7.328  1.00  0.00           N  
ATOM   3225  H   ASP   207      -0.811  12.820   7.636  1.00  0.00           H  
ATOM   3226  CA  ASP   207      -2.326  11.352   7.116  1.00  0.00           C  
ATOM   3227  HA  ASP   207      -2.243  10.295   6.864  1.00  0.00           H  
ATOM   3228  CB  ASP   207      -3.024  11.455   8.461  1.00  0.00           C  
ATOM   3229  HB2 ASP   207      -2.912  12.505   8.733  1.00  0.00           H  
ATOM   3230  HB3 ASP   207      -4.090  11.265   8.337  1.00  0.00           H  
ATOM   3231  CG  ASP   207      -2.450  10.670   9.698  1.00  0.00           C  
ATOM   3232  OD1 ASP   207      -1.967  11.311  10.675  1.00  0.00           O  
ATOM   3233  OD2 ASP   207      -2.582   9.437   9.753  1.00  0.00           O  
ATOM   3234  C   ASP   207      -3.105  12.169   6.126  1.00  0.00           C  
ATOM   3235  O   ASP   207      -3.459  13.336   6.304  1.00  0.00           O  
ATOM   3236  N   PHE   208      -3.389  11.508   4.978  1.00  0.00           N  
ATOM   3237  H   PHE   208      -2.947  10.629   4.748  1.00  0.00           H  
ATOM   3238  CA  PHE   208      -3.885  12.240   3.833  1.00  0.00           C  
ATOM   3239  HA  PHE   208      -3.706  13.287   4.076  1.00  0.00           H  
ATOM   3240  CB  PHE   208      -3.106  11.853   2.537  1.00  0.00           C  
ATOM   3241  HB2 PHE   208      -3.062  10.765   2.573  1.00  0.00           H  
ATOM   3242  HB3 PHE   208      -3.721  12.030   1.654  1.00  0.00           H  
ATOM   3243  CG  PHE   208      -1.746  12.446   2.429  1.00  0.00           C  
ATOM   3244  CD1 PHE   208      -1.496  13.822   2.303  1.00  0.00           C  
ATOM   3245  HD1 PHE   208      -2.331  14.506   2.359  1.00  0.00           H  
ATOM   3246  CE1 PHE   208      -0.241  14.390   1.997  1.00  0.00           C  
ATOM   3247  HE1 PHE   208      -0.150  15.456   1.847  1.00  0.00           H  
ATOM   3248  CZ  PHE   208       0.791  13.499   1.790  1.00  0.00           C  
ATOM   3249  HZ  PHE   208       1.771  13.875   1.535  1.00  0.00           H  
ATOM   3250  CE2 PHE   208       0.612  12.126   1.994  1.00  0.00           C  
ATOM   3251  HE2 PHE   208       1.513  11.545   1.863  1.00  0.00           H  
ATOM   3252  CD2 PHE   208      -0.599  11.582   2.390  1.00  0.00           C  
ATOM   3253  HD2 PHE   208      -0.806  10.525   2.475  1.00  0.00           H  
ATOM   3254  C   PHE   208      -5.395  12.003   3.657  1.00  0.00           C  
ATOM   3255  O   PHE   208      -5.867  11.083   2.897  1.00  0.00           O  
ATOM   3256  N   TYR   209      -6.250  12.860   4.291  1.00  0.00           N  
ATOM   3257  H   TYR   209      -5.827  13.661   4.737  1.00  0.00           H  
ATOM   3258  CA  TYR   209      -7.734  12.854   4.428  1.00  0.00           C  
ATOM   3259  HA  TYR   209      -8.026  11.818   4.599  1.00  0.00           H  
ATOM   3260  CB  TYR   209      -8.182  13.611   5.681  1.00  0.00           C  
ATOM   3261  HB2 TYR   209      -7.989  14.683   5.651  1.00  0.00           H  
ATOM   3262  HB3 TYR   209      -9.257  13.455   5.774  1.00  0.00           H  
ATOM   3263  CG  TYR   209      -7.581  12.969   6.932  1.00  0.00           C  
ATOM   3264  CD1 TYR   209      -8.211  11.907   7.599  1.00  0.00           C  
ATOM   3265  HD1 TYR   209      -9.224  11.604   7.377  1.00  0.00           H  
ATOM   3266  CE1 TYR   209      -7.679  11.329   8.777  1.00  0.00           C  
ATOM   3267  HE1 TYR   209      -8.165  10.484   9.241  1.00  0.00           H  
ATOM   3268  CZ  TYR   209      -6.482  11.848   9.337  1.00  0.00           C  
ATOM   3269  OH  TYR   209      -5.890  11.355  10.421  1.00  0.00           O  
ATOM   3270  HH  TYR   209      -6.404  10.677  10.866  1.00  0.00           H  
ATOM   3271  CE2 TYR   209      -5.902  12.999   8.747  1.00  0.00           C  
ATOM   3272  HE2 TYR   209      -5.072  13.421   9.296  1.00  0.00           H  
ATOM   3273  CD2 TYR   209      -6.394  13.475   7.541  1.00  0.00           C  
ATOM   3274  HD2 TYR   209      -5.934  14.391   7.200  1.00  0.00           H  
ATOM   3275  C   TYR   209      -8.423  13.401   3.139  1.00  0.00           C  
ATOM   3276  O   TYR   209      -8.892  14.566   3.007  1.00  0.00           O  
ATOM   3277  N   MET   210      -8.623  12.508   2.189  1.00  0.00           N  
ATOM   3278  H   MET   210      -8.197  11.598   2.286  1.00  0.00           H  
ATOM   3279  CA  MET   210      -9.298  12.811   0.954  1.00  0.00           C  
ATOM   3280  HA  MET   210      -8.979  13.728   0.459  1.00  0.00           H  
ATOM   3281  CB  MET   210      -9.052  11.611   0.056  1.00  0.00           C  
ATOM   3282  HB2 MET   210      -9.311  10.678   0.555  1.00  0.00           H  
ATOM   3283  HB3 MET   210      -9.742  11.645  -0.786  1.00  0.00           H  
ATOM   3284  CG  MET   210      -7.649  11.531  -0.405  1.00  0.00           C  
ATOM   3285  HG2 MET   210      -6.874  11.766   0.325  1.00  0.00           H  
ATOM   3286  HG3 MET   210      -7.548  10.473  -0.647  1.00  0.00           H  
ATOM   3287  SD  MET   210      -7.146  12.387  -1.901  1.00  0.00           S  
ATOM   3288  CE  MET   210      -5.431  11.770  -1.949  1.00  0.00           C  
ATOM   3289  HE1 MET   210      -5.485  10.682  -1.910  1.00  0.00           H  
ATOM   3290  HE2 MET   210      -4.929  12.031  -2.880  1.00  0.00           H  
ATOM   3291  HE3 MET   210      -4.927  12.258  -1.115  1.00  0.00           H  
ATOM   3292  C   MET   210     -10.800  13.048   1.256  1.00  0.00           C  
ATOM   3293  O   MET   210     -11.386  12.182   1.851  1.00  0.00           O  
ATOM   3294  N   ASN   211     -11.305  14.240   0.906  1.00  0.00           N  
ATOM   3295  H   ASN   211     -10.758  14.915   0.391  1.00  0.00           H  
ATOM   3296  CA  ASN   211     -12.672  14.752   1.212  1.00  0.00           C  
ATOM   3297  HA  ASN   211     -12.661  15.809   0.947  1.00  0.00           H  
ATOM   3298  CB  ASN   211     -13.718  13.900   0.413  1.00  0.00           C  
ATOM   3299  HB2 ASN   211     -13.469  13.856  -0.647  1.00  0.00           H  
ATOM   3300  HB3 ASN   211     -13.669  12.880   0.796  1.00  0.00           H  
ATOM   3301  CG  ASN   211     -15.204  14.243   0.678  1.00  0.00           C  
ATOM   3302  OD1 ASN   211     -15.562  15.439   0.543  1.00  0.00           O  
ATOM   3303  ND2 ASN   211     -16.057  13.221   0.953  1.00  0.00           N  
ATOM   3304 HD21 ASN   211     -17.004  13.376   1.269  1.00  0.00           H  
ATOM   3305 HD22 ASN   211     -15.664  12.293   1.018  1.00  0.00           H  
ATOM   3306  C   ASN   211     -13.022  14.740   2.710  1.00  0.00           C  
ATOM   3307  O   ASN   211     -14.104  14.525   3.105  1.00  0.00           O  
ATOM   3308  N   ASN   212     -11.968  14.868   3.558  1.00  0.00           N  
ATOM   3309  H   ASN   212     -11.079  15.192   3.205  1.00  0.00           H  
ATOM   3310  CA  ASN   212     -12.108  14.766   5.045  1.00  0.00           C  
ATOM   3311  HA  ASN   212     -11.076  14.965   5.335  1.00  0.00           H  
ATOM   3312  CB  ASN   212     -12.873  15.942   5.652  1.00  0.00           C  
ATOM   3313  HB2 ASN   212     -13.875  15.999   5.226  1.00  0.00           H  
ATOM   3314  HB3 ASN   212     -13.099  15.706   6.692  1.00  0.00           H  
ATOM   3315  CG  ASN   212     -12.183  17.248   5.522  1.00  0.00           C  
ATOM   3316  OD1 ASN   212     -11.041  17.451   5.982  1.00  0.00           O  
ATOM   3317  ND2 ASN   212     -12.836  18.250   4.972  1.00  0.00           N  
ATOM   3318 HD21 ASN   212     -12.298  19.087   4.797  1.00  0.00           H  
ATOM   3319 HD22 ASN   212     -13.840  18.187   4.884  1.00  0.00           H  
ATOM   3320  C   ASN   212     -12.591  13.341   5.425  1.00  0.00           C  
ATOM   3321  O   ASN   212     -13.236  13.172   6.460  1.00  0.00           O  
ATOM   3322  N   GLY   213     -12.417  12.304   4.655  1.00  0.00           N  
ATOM   3323  H   GLY   213     -11.906  12.430   3.793  1.00  0.00           H  
ATOM   3324  CA  GLY   213     -12.781  10.922   5.023  1.00  0.00           C  
ATOM   3325  HA2 GLY   213     -12.323  10.180   4.369  1.00  0.00           H  
ATOM   3326  HA3 GLY   213     -12.513  10.715   6.059  1.00  0.00           H  
ATOM   3327  C   GLY   213     -14.258  10.537   5.021  1.00  0.00           C  
ATOM   3328  O   GLY   213     -14.592   9.409   5.251  1.00  0.00           O  
ATOM   3329  N   TYR   214     -15.158  11.477   4.655  1.00  0.00           N  
ATOM   3330  H   TYR   214     -14.786  12.343   4.292  1.00  0.00           H  
ATOM   3331  CA  TYR   214     -16.580  11.175   4.272  1.00  0.00           C  
ATOM   3332  HA  TYR   214     -17.038  10.564   5.050  1.00  0.00           H  
ATOM   3333  CB  TYR   214     -17.458  12.389   4.397  1.00  0.00           C  
ATOM   3334  HB2 TYR   214     -17.192  13.040   3.564  1.00  0.00           H  
ATOM   3335  HB3 TYR   214     -18.513  12.125   4.321  1.00  0.00           H  
ATOM   3336  CG  TYR   214     -17.362  13.120   5.738  1.00  0.00           C  
ATOM   3337  CD1 TYR   214     -16.431  14.093   6.050  1.00  0.00           C  
ATOM   3338  HD1 TYR   214     -15.768  14.266   5.215  1.00  0.00           H  
ATOM   3339  CE1 TYR   214     -16.551  14.852   7.201  1.00  0.00           C  
ATOM   3340  HE1 TYR   214     -15.820  15.553   7.576  1.00  0.00           H  
ATOM   3341  CZ  TYR   214     -17.573  14.571   8.131  1.00  0.00           C  
ATOM   3342  OH  TYR   214     -17.554  15.265   9.319  1.00  0.00           O  
ATOM   3343  HH  TYR   214     -18.396  15.471   9.731  1.00  0.00           H  
ATOM   3344  CE2 TYR   214     -18.402  13.470   7.853  1.00  0.00           C  
ATOM   3345  HE2 TYR   214     -19.031  13.174   8.680  1.00  0.00           H  
ATOM   3346  CD2 TYR   214     -18.218  12.690   6.724  1.00  0.00           C  
ATOM   3347  HD2 TYR   214     -18.728  11.738   6.741  1.00  0.00           H  
ATOM   3348  C   TYR   214     -16.817  10.521   2.912  1.00  0.00           C  
ATOM   3349  O   TYR   214     -15.824  10.340   2.179  1.00  0.00           O  
ATOM   3350  N   ASN   215     -17.999   9.972   2.568  1.00  0.00           N  
ATOM   3351  H   ASN   215     -18.753   9.916   3.237  1.00  0.00           H  
ATOM   3352  CA  ASN   215     -18.234   9.205   1.402  1.00  0.00           C  
ATOM   3353  HA  ASN   215     -17.691   8.275   1.571  1.00  0.00           H  
ATOM   3354  CB  ASN   215     -19.746   9.081   1.251  1.00  0.00           C  
ATOM   3355  HB2 ASN   215     -20.207   8.658   2.144  1.00  0.00           H  
ATOM   3356  HB3 ASN   215     -20.179  10.081   1.254  1.00  0.00           H  
ATOM   3357  CG  ASN   215     -20.174   8.201   0.103  1.00  0.00           C  
ATOM   3358  OD1 ASN   215     -19.502   7.453  -0.496  1.00  0.00           O  
ATOM   3359  ND2 ASN   215     -21.472   8.210  -0.165  1.00  0.00           N  
ATOM   3360 HD21 ASN   215     -21.831   7.603  -0.888  1.00  0.00           H  
ATOM   3361 HD22 ASN   215     -22.121   8.792   0.345  1.00  0.00           H  
ATOM   3362  C   ASN   215     -17.615   9.935   0.161  1.00  0.00           C  
ATOM   3363  O   ASN   215     -17.891  11.101  -0.100  1.00  0.00           O  
ATOM   3364  N   GLN   216     -16.784   9.249  -0.526  1.00  0.00           N  
ATOM   3365  H   GLN   216     -16.532   8.296  -0.305  1.00  0.00           H  
ATOM   3366  CA  GLN   216     -15.850   9.986  -1.497  1.00  0.00           C  
ATOM   3367  HA  GLN   216     -15.374  10.800  -0.950  1.00  0.00           H  
ATOM   3368  CB  GLN   216     -14.772   9.022  -2.013  1.00  0.00           C  
ATOM   3369  HB2 GLN   216     -15.223   8.118  -2.423  1.00  0.00           H  
ATOM   3370  HB3 GLN   216     -14.133   9.578  -2.700  1.00  0.00           H  
ATOM   3371  CG  GLN   216     -13.881   8.561  -0.773  1.00  0.00           C  
ATOM   3372  HG2 GLN   216     -14.545   8.273   0.042  1.00  0.00           H  
ATOM   3373  HG3 GLN   216     -13.247   7.782  -1.196  1.00  0.00           H  
ATOM   3374  CD  GLN   216     -12.924   9.638  -0.281  1.00  0.00           C  
ATOM   3375  OE1 GLN   216     -12.286  10.376  -1.033  1.00  0.00           O  
ATOM   3376  NE2 GLN   216     -12.967   9.952   0.985  1.00  0.00           N  
ATOM   3377 HE21 GLN   216     -12.380  10.700   1.325  1.00  0.00           H  
ATOM   3378 HE22 GLN   216     -13.719   9.591   1.555  1.00  0.00           H  
ATOM   3379  C   GLN   216     -16.534  10.732  -2.638  1.00  0.00           C  
ATOM   3380  O   GLN   216     -17.649  10.475  -3.079  1.00  0.00           O  
ATOM   3381  N   PRO   217     -15.834  11.713  -3.351  1.00  0.00           N  
ATOM   3382  CD  PRO   217     -14.610  12.350  -2.884  1.00  0.00           C  
ATOM   3383  HD2 PRO   217     -13.759  11.748  -3.202  1.00  0.00           H  
ATOM   3384  HD3 PRO   217     -14.579  12.511  -1.807  1.00  0.00           H  
ATOM   3385  CG  PRO   217     -14.678  13.716  -3.638  1.00  0.00           C  
ATOM   3386  HG2 PRO   217     -13.724  14.162  -3.917  1.00  0.00           H  
ATOM   3387  HG3 PRO   217     -15.273  14.470  -3.123  1.00  0.00           H  
ATOM   3388  CB  PRO   217     -15.585  13.556  -4.789  1.00  0.00           C  
ATOM   3389  HB2 PRO   217     -14.991  13.137  -5.601  1.00  0.00           H  
ATOM   3390  HB3 PRO   217     -16.003  14.531  -5.043  1.00  0.00           H  
ATOM   3391  CA  PRO   217     -16.612  12.560  -4.269  1.00  0.00           C  
ATOM   3392  HA  PRO   217     -17.421  13.073  -3.749  1.00  0.00           H  
ATOM   3393  C   PRO   217     -17.175  11.711  -5.455  1.00  0.00           C  
ATOM   3394  O   PRO   217     -16.435  10.970  -6.191  1.00  0.00           O  
ATOM   3395  N   GLY   218     -18.467  11.794  -5.645  1.00  0.00           N  
ATOM   3396  H   GLY   218     -18.902  12.324  -4.903  1.00  0.00           H  
ATOM   3397  CA  GLY   218     -19.089  11.118  -6.865  1.00  0.00           C  
ATOM   3398  HA2 GLY   218     -19.970  11.689  -7.157  1.00  0.00           H  
ATOM   3399  HA3 GLY   218     -18.507  11.290  -7.770  1.00  0.00           H  
ATOM   3400  C   GLY   218     -19.358   9.661  -6.678  1.00  0.00           C  
ATOM   3401  O   GLY   218     -20.076   9.051  -7.477  1.00  0.00           O  
ATOM   3402  N   CYX   219     -18.941   9.106  -5.601  1.00  0.00           N  
ATOM   3403  H   CYX   219     -18.430   9.628  -4.903  1.00  0.00           H  
ATOM   3404  CA  CYX   219     -19.442   7.764  -5.052  1.00  0.00           C  
ATOM   3405  HA  CYX   219     -19.212   7.121  -5.901  1.00  0.00           H  
ATOM   3406  CB  CYX   219     -18.610   7.347  -3.874  1.00  0.00           C  
ATOM   3407  HB2 CYX   219     -18.494   8.138  -3.133  1.00  0.00           H  
ATOM   3408  HB3 CYX   219     -19.249   6.598  -3.406  1.00  0.00           H  
ATOM   3409  SG  CYX   219     -16.946   6.664  -4.147  1.00  0.00           S  
ATOM   3410  C   CYX   219     -21.025   7.813  -4.837  1.00  0.00           C  
ATOM   3411  O   CYX   219     -21.626   8.836  -4.610  1.00  0.00           O  
ATOM   3412  N   GLY   220     -21.588   6.611  -4.853  1.00  0.00           N  
ATOM   3413  H   GLY   220     -21.028   5.874  -5.256  1.00  0.00           H  
ATOM   3414  CA  GLY   220     -23.047   6.464  -4.605  1.00  0.00           C  
ATOM   3415  HA2 GLY   220     -23.573   7.269  -5.119  1.00  0.00           H  
ATOM   3416  HA3 GLY   220     -23.505   5.601  -5.088  1.00  0.00           H  
ATOM   3417  C   GLY   220     -23.461   6.528  -3.133  1.00  0.00           C  
ATOM   3418  O   GLY   220     -22.597   6.805  -2.297  1.00  0.00           O  
ATOM   3419  N   LEU   221     -24.724   6.191  -2.857  1.00  0.00           N  
ATOM   3420  H   LEU   221     -25.256   5.893  -3.662  1.00  0.00           H  
ATOM   3421  CA  LEU   221     -25.389   5.975  -1.569  1.00  0.00           C  
ATOM   3422  HA  LEU   221     -25.276   6.857  -0.939  1.00  0.00           H  
ATOM   3423  CB  LEU   221     -26.944   5.631  -1.870  1.00  0.00           C  
ATOM   3424  HB2 LEU   221     -26.882   4.673  -2.385  1.00  0.00           H  
ATOM   3425  HB3 LEU   221     -27.253   5.456  -0.840  1.00  0.00           H  
ATOM   3426  CG  LEU   221     -27.733   6.746  -2.489  1.00  0.00           C  
ATOM   3427  HG  LEU   221     -27.212   7.099  -3.379  1.00  0.00           H  
ATOM   3428  CD1 LEU   221     -29.144   6.360  -2.885  1.00  0.00           C  
ATOM   3429 HD11 LEU   221     -29.586   7.267  -3.298  1.00  0.00           H  
ATOM   3430 HD12 LEU   221     -29.026   5.603  -3.660  1.00  0.00           H  
ATOM   3431 HD13 LEU   221     -29.762   6.019  -2.055  1.00  0.00           H  
ATOM   3432  CD2 LEU   221     -27.890   8.002  -1.568  1.00  0.00           C  
ATOM   3433 HD21 LEU   221     -26.906   8.434  -1.383  1.00  0.00           H  
ATOM   3434 HD22 LEU   221     -28.413   8.800  -2.094  1.00  0.00           H  
ATOM   3435 HD23 LEU   221     -28.233   7.705  -0.577  1.00  0.00           H  
ATOM   3436  C   LEU   221     -24.697   4.849  -0.802  1.00  0.00           C  
ATOM   3437  O   LEU   221     -23.907   4.087  -1.406  1.00  0.00           O  
ATOM   3438  N   PRO   222     -24.878   4.755   0.549  1.00  0.00           N  
ATOM   3439  CD  PRO   222     -25.722   5.648   1.325  1.00  0.00           C  
ATOM   3440  HD2 PRO   222     -26.731   5.259   1.190  1.00  0.00           H  
ATOM   3441  HD3 PRO   222     -25.528   6.673   1.011  1.00  0.00           H  
ATOM   3442  CG  PRO   222     -25.218   5.428   2.725  1.00  0.00           C  
ATOM   3443  HG2 PRO   222     -26.039   5.559   3.430  1.00  0.00           H  
ATOM   3444  HG3 PRO   222     -24.393   6.125   2.871  1.00  0.00           H  
ATOM   3445  CB  PRO   222     -24.813   3.941   2.710  1.00  0.00           C  
ATOM   3446  HB2 PRO   222     -25.651   3.251   2.810  1.00  0.00           H  
ATOM   3447  HB3 PRO   222     -24.102   3.696   3.499  1.00  0.00           H  
ATOM   3448  CA  PRO   222     -24.077   3.815   1.435  1.00  0.00           C  
ATOM   3449  HA  PRO   222     -23.052   4.153   1.589  1.00  0.00           H  
ATOM   3450  C   PRO   222     -23.993   2.373   0.982  1.00  0.00           C  
ATOM   3451  O   PRO   222     -23.045   1.646   1.341  1.00  0.00           O  
ATOM   3452  N   ILE   223     -24.949   1.922   0.205  1.00  0.00           N  
ATOM   3453  H   ILE   223     -25.750   2.537   0.193  1.00  0.00           H  
ATOM   3454  CA  ILE   223     -25.113   0.632  -0.542  1.00  0.00           C  
ATOM   3455  HA  ILE   223     -25.138  -0.201   0.161  1.00  0.00           H  
ATOM   3456  CB  ILE   223     -26.447   0.603  -1.320  1.00  0.00           C  
ATOM   3457  HB  ILE   223     -27.276   0.765  -0.631  1.00  0.00           H  
ATOM   3458  CG2 ILE   223     -26.713   1.633  -2.453  1.00  0.00           C  
ATOM   3459 HG21 ILE   223     -27.767   1.832  -2.650  1.00  0.00           H  
ATOM   3460 HG22 ILE   223     -26.450   2.659  -2.197  1.00  0.00           H  
ATOM   3461 HG23 ILE   223     -26.279   1.282  -3.389  1.00  0.00           H  
ATOM   3462  CG1 ILE   223     -26.601  -0.820  -1.945  1.00  0.00           C  
ATOM   3463 HG12 ILE   223     -25.931  -1.005  -2.784  1.00  0.00           H  
ATOM   3464 HG13 ILE   223     -26.385  -1.584  -1.199  1.00  0.00           H  
ATOM   3465  CD1 ILE   223     -28.096  -0.947  -2.557  1.00  0.00           C  
ATOM   3466 HD11 ILE   223     -28.361  -2.003  -2.616  1.00  0.00           H  
ATOM   3467 HD12 ILE   223     -28.840  -0.316  -2.070  1.00  0.00           H  
ATOM   3468 HD13 ILE   223     -28.186  -0.653  -3.603  1.00  0.00           H  
ATOM   3469  C   ILE   223     -23.950   0.281  -1.418  1.00  0.00           C  
ATOM   3470  O   ILE   223     -23.498  -0.854  -1.284  1.00  0.00           O  
ATOM   3471  N   ILE   224     -23.343   1.150  -2.178  1.00  0.00           N  
ATOM   3472  H   ILE   224     -23.720   2.081  -2.067  1.00  0.00           H  
ATOM   3473  CA  ILE   224     -22.100   1.058  -2.944  1.00  0.00           C  
ATOM   3474  HA  ILE   224     -21.736   0.030  -2.938  1.00  0.00           H  
ATOM   3475  CB  ILE   224     -22.459   1.499  -4.411  1.00  0.00           C  
ATOM   3476  HB  ILE   224     -22.967   2.458  -4.316  1.00  0.00           H  
ATOM   3477  CG2 ILE   224     -21.192   1.711  -5.297  1.00  0.00           C  
ATOM   3478 HG21 ILE   224     -21.375   1.719  -6.371  1.00  0.00           H  
ATOM   3479 HG22 ILE   224     -20.692   2.624  -4.971  1.00  0.00           H  
ATOM   3480 HG23 ILE   224     -20.515   0.900  -5.030  1.00  0.00           H  
ATOM   3481  CG1 ILE   224     -23.560   0.502  -4.974  1.00  0.00           C  
ATOM   3482 HG12 ILE   224     -23.070  -0.438  -5.225  1.00  0.00           H  
ATOM   3483 HG13 ILE   224     -24.329   0.267  -4.238  1.00  0.00           H  
ATOM   3484  CD1 ILE   224     -24.198   1.034  -6.320  1.00  0.00           C  
ATOM   3485 HD11 ILE   224     -23.366   1.426  -6.906  1.00  0.00           H  
ATOM   3486 HD12 ILE   224     -24.704   0.160  -6.731  1.00  0.00           H  
ATOM   3487 HD13 ILE   224     -24.949   1.803  -6.138  1.00  0.00           H  
ATOM   3488  C   ILE   224     -20.996   1.963  -2.354  1.00  0.00           C  
ATOM   3489  O   ILE   224     -19.804   1.589  -2.581  1.00  0.00           O  
ATOM   3490  N   GLY   225     -21.368   3.052  -1.641  1.00  0.00           N  
ATOM   3491  H   GLY   225     -22.374   3.088  -1.549  1.00  0.00           H  
ATOM   3492  CA  GLY   225     -20.489   4.151  -1.118  1.00  0.00           C  
ATOM   3493  HA2 GLY   225     -20.051   4.750  -1.916  1.00  0.00           H  
ATOM   3494  HA3 GLY   225     -21.175   4.797  -0.570  1.00  0.00           H  
ATOM   3495  C   GLY   225     -19.396   3.707  -0.209  1.00  0.00           C  
ATOM   3496  O   GLY   225     -18.291   4.228  -0.318  1.00  0.00           O  
ATOM   3497  N   GLU   226     -19.692   2.634   0.513  1.00  0.00           N  
ATOM   3498  H   GLU   226     -20.636   2.281   0.570  1.00  0.00           H  
ATOM   3499  CA  GLU   226     -18.692   1.748   1.230  1.00  0.00           C  
ATOM   3500  HA  GLU   226     -18.343   2.390   2.039  1.00  0.00           H  
ATOM   3501  CB  GLU   226     -19.424   0.498   1.809  1.00  0.00           C  
ATOM   3502  HB2 GLU   226     -20.048   0.896   2.609  1.00  0.00           H  
ATOM   3503  HB3 GLU   226     -19.965  -0.015   1.014  1.00  0.00           H  
ATOM   3504  CG  GLU   226     -18.519  -0.478   2.481  1.00  0.00           C  
ATOM   3505  HG2 GLU   226     -17.798  -0.862   1.759  1.00  0.00           H  
ATOM   3506  HG3 GLU   226     -17.860  -0.112   3.267  1.00  0.00           H  
ATOM   3507  CD  GLU   226     -19.283  -1.628   3.185  1.00  0.00           C  
ATOM   3508  OE1 GLU   226     -18.784  -2.761   3.363  1.00  0.00           O  
ATOM   3509  OE2 GLU   226     -20.460  -1.407   3.628  1.00  0.00           O  
ATOM   3510  C   GLU   226     -17.512   1.350   0.339  1.00  0.00           C  
ATOM   3511  O   GLU   226     -16.375   1.734   0.535  1.00  0.00           O  
ATOM   3512  N   THR   227     -17.807   0.485  -0.655  1.00  0.00           N  
ATOM   3513  H   THR   227     -18.765   0.172  -0.714  1.00  0.00           H  
ATOM   3514  CA  THR   227     -16.893  -0.144  -1.510  1.00  0.00           C  
ATOM   3515  HA  THR   227     -16.075  -0.552  -0.917  1.00  0.00           H  
ATOM   3516  CB  THR   227     -17.640  -1.302  -2.228  1.00  0.00           C  
ATOM   3517  HB  THR   227     -18.451  -0.834  -2.787  1.00  0.00           H  
ATOM   3518  CG2 THR   227     -16.827  -1.988  -3.256  1.00  0.00           C  
ATOM   3519 HG21 THR   227     -15.912  -2.406  -2.836  1.00  0.00           H  
ATOM   3520 HG22 THR   227     -17.525  -2.724  -3.656  1.00  0.00           H  
ATOM   3521 HG23 THR   227     -16.647  -1.346  -4.117  1.00  0.00           H  
ATOM   3522  OG1 THR   227     -18.170  -2.222  -1.335  1.00  0.00           O  
ATOM   3523  HG1 THR   227     -18.983  -1.803  -1.040  1.00  0.00           H  
ATOM   3524  C   THR   227     -16.189   0.791  -2.420  1.00  0.00           C  
ATOM   3525  O   THR   227     -14.999   0.767  -2.481  1.00  0.00           O  
ATOM   3526  N   CYX   228     -16.920   1.685  -3.071  1.00  0.00           N  
ATOM   3527  H   CYX   228     -17.930   1.691  -3.098  1.00  0.00           H  
ATOM   3528  CA  CYX   228     -16.387   2.898  -3.724  1.00  0.00           C  
ATOM   3529  HA  CYX   228     -15.841   2.562  -4.605  1.00  0.00           H  
ATOM   3530  CB  CYX   228     -17.528   3.694  -4.282  1.00  0.00           C  
ATOM   3531  HB2 CYX   228     -18.195   2.999  -4.791  1.00  0.00           H  
ATOM   3532  HB3 CYX   228     -18.180   4.084  -3.501  1.00  0.00           H  
ATOM   3533  SG  CYX   228     -17.093   5.040  -5.361  1.00  0.00           S  
ATOM   3534  C   CYX   228     -15.407   3.687  -2.854  1.00  0.00           C  
ATOM   3535  O   CYX   228     -14.240   3.788  -3.286  1.00  0.00           O  
ATOM   3536  N   SER   229     -15.797   4.210  -1.685  1.00  0.00           N  
ATOM   3537  H   SER   229     -16.776   4.161  -1.441  1.00  0.00           H  
ATOM   3538  CA  SER   229     -14.825   4.935  -0.819  1.00  0.00           C  
ATOM   3539  HA  SER   229     -14.538   5.829  -1.372  1.00  0.00           H  
ATOM   3540  CB  SER   229     -15.445   5.382   0.500  1.00  0.00           C  
ATOM   3541  HB2 SER   229     -15.747   4.589   1.184  1.00  0.00           H  
ATOM   3542  HB3 SER   229     -14.718   6.061   0.945  1.00  0.00           H  
ATOM   3543  OG  SER   229     -16.593   6.135   0.248  1.00  0.00           O  
ATOM   3544  HG  SER   229     -17.333   5.525   0.300  1.00  0.00           H  
ATOM   3545  C   SER   229     -13.541   4.184  -0.478  1.00  0.00           C  
ATOM   3546  O   SER   229     -12.495   4.840  -0.329  1.00  0.00           O  
ATOM   3547  N   HID   230     -13.574   2.824  -0.339  1.00  0.00           N  
ATOM   3548  H   HID   230     -14.488   2.402  -0.248  1.00  0.00           H  
ATOM   3549  CA  HID   230     -12.302   2.064  -0.133  1.00  0.00           C  
ATOM   3550  HA  HID   230     -11.708   2.591   0.613  1.00  0.00           H  
ATOM   3551  CB  HID   230     -12.597   0.652   0.277  1.00  0.00           C  
ATOM   3552  HB2 HID   230     -13.022   0.116  -0.572  1.00  0.00           H  
ATOM   3553  HB3 HID   230     -11.668   0.175   0.590  1.00  0.00           H  
ATOM   3554  CG  HID   230     -13.462   0.515   1.563  1.00  0.00           C  
ATOM   3555  ND1 HID   230     -13.385   1.216   2.712  1.00  0.00           N  
ATOM   3556  HD1 HID   230     -12.694   1.877   3.037  1.00  0.00           H  
ATOM   3557  CE1 HID   230     -14.374   0.947   3.516  1.00  0.00           C  
ATOM   3558  HE1 HID   230     -14.497   1.503   4.434  1.00  0.00           H  
ATOM   3559  NE2 HID   230     -15.145   0.004   2.955  1.00  0.00           N  
ATOM   3560  CD2 HID   230     -14.629  -0.235   1.658  1.00  0.00           C  
ATOM   3561  HD2 HID   230     -15.156  -0.802   0.905  1.00  0.00           H  
ATOM   3562  C   HID   230     -11.525   1.891  -1.493  1.00  0.00           C  
ATOM   3563  O   HID   230     -10.313   2.185  -1.553  1.00  0.00           O  
ATOM   3564  N   THR   231     -12.158   1.523  -2.608  1.00  0.00           N  
ATOM   3565  H   THR   231     -13.164   1.563  -2.534  1.00  0.00           H  
ATOM   3566  CA  THR   231     -11.573   1.175  -3.948  1.00  0.00           C  
ATOM   3567  HA  THR   231     -10.846   0.376  -3.798  1.00  0.00           H  
ATOM   3568  CB  THR   231     -12.677   0.642  -4.906  1.00  0.00           C  
ATOM   3569  HB  THR   231     -13.433   1.406  -5.085  1.00  0.00           H  
ATOM   3570  CG2 THR   231     -12.064   0.068  -6.184  1.00  0.00           C  
ATOM   3571 HG21 THR   231     -12.826  -0.293  -6.876  1.00  0.00           H  
ATOM   3572 HG22 THR   231     -11.497   0.817  -6.736  1.00  0.00           H  
ATOM   3573 HG23 THR   231     -11.387  -0.771  -6.019  1.00  0.00           H  
ATOM   3574  OG1 THR   231     -13.483  -0.466  -4.414  1.00  0.00           O  
ATOM   3575  HG1 THR   231     -13.825  -0.139  -3.579  1.00  0.00           H  
ATOM   3576  C   THR   231     -10.836   2.375  -4.619  1.00  0.00           C  
ATOM   3577  O   THR   231      -9.760   2.170  -5.217  1.00  0.00           O  
ATOM   3578  N   ARG   232     -11.417   3.604  -4.375  1.00  0.00           N  
ATOM   3579  H   ARG   232     -12.315   3.487  -3.926  1.00  0.00           H  
ATOM   3580  CA  ARG   232     -10.961   4.975  -4.712  1.00  0.00           C  
ATOM   3581  HA  ARG   232     -10.916   5.056  -5.798  1.00  0.00           H  
ATOM   3582  CB  ARG   232     -12.028   6.124  -4.149  1.00  0.00           C  
ATOM   3583  HB2 ARG   232     -12.343   5.917  -3.126  1.00  0.00           H  
ATOM   3584  HB3 ARG   232     -11.514   7.085  -4.142  1.00  0.00           H  
ATOM   3585  CG  ARG   232     -13.248   6.445  -5.069  1.00  0.00           C  
ATOM   3586  HG2 ARG   232     -13.697   5.554  -5.508  1.00  0.00           H  
ATOM   3587  HG3 ARG   232     -13.946   7.035  -4.476  1.00  0.00           H  
ATOM   3588  CD  ARG   232     -12.869   7.408  -6.224  1.00  0.00           C  
ATOM   3589  HD2 ARG   232     -12.094   8.102  -5.900  1.00  0.00           H  
ATOM   3590  HD3 ARG   232     -12.577   6.792  -7.074  1.00  0.00           H  
ATOM   3591  NE  ARG   232     -14.071   8.199  -6.625  1.00  0.00           N  
ATOM   3592  HE  ARG   232     -14.052   9.175  -6.369  1.00  0.00           H  
ATOM   3593  CZ  ARG   232     -15.184   7.754  -7.318  1.00  0.00           C  
ATOM   3594  NH1 ARG   232     -15.292   6.604  -7.874  1.00  0.00           N  
ATOM   3595 HH11 ARG   232     -14.549   5.943  -7.700  1.00  0.00           H  
ATOM   3596 HH12 ARG   232     -16.202   6.304  -8.191  1.00  0.00           H  
ATOM   3597  NH2 ARG   232     -16.192   8.511  -7.424  1.00  0.00           N  
ATOM   3598 HH21 ARG   232     -16.179   9.348  -6.860  1.00  0.00           H  
ATOM   3599 HH22 ARG   232     -16.737   8.315  -8.252  1.00  0.00           H  
ATOM   3600  C   ARG   232      -9.549   5.339  -4.278  1.00  0.00           C  
ATOM   3601  O   ARG   232      -8.911   6.014  -5.102  1.00  0.00           O  
ATOM   3602  N   ALA   233      -9.052   4.906  -3.113  1.00  0.00           N  
ATOM   3603  H   ALA   233      -9.623   4.286  -2.557  1.00  0.00           H  
ATOM   3604  CA  ALA   233      -7.706   5.308  -2.663  1.00  0.00           C  
ATOM   3605  HA  ALA   233      -7.660   6.396  -2.720  1.00  0.00           H  
ATOM   3606  CB  ALA   233      -7.582   4.875  -1.200  1.00  0.00           C  
ATOM   3607  HB1 ALA   233      -6.646   5.274  -0.811  1.00  0.00           H  
ATOM   3608  HB2 ALA   233      -8.325   5.333  -0.547  1.00  0.00           H  
ATOM   3609  HB3 ALA   233      -7.594   3.800  -1.022  1.00  0.00           H  
ATOM   3610  C   ALA   233      -6.540   4.770  -3.547  1.00  0.00           C  
ATOM   3611  O   ALA   233      -5.558   5.457  -3.667  1.00  0.00           O  
ATOM   3612  N   VAL   234      -6.722   3.563  -4.072  1.00  0.00           N  
ATOM   3613  H   VAL   234      -7.592   3.117  -3.819  1.00  0.00           H  
ATOM   3614  CA  VAL   234      -5.841   3.029  -5.170  1.00  0.00           C  
ATOM   3615  HA  VAL   234      -4.815   2.958  -4.810  1.00  0.00           H  
ATOM   3616  CB  VAL   234      -6.224   1.614  -5.471  1.00  0.00           C  
ATOM   3617  HB  VAL   234      -7.169   1.598  -6.012  1.00  0.00           H  
ATOM   3618  CG1 VAL   234      -5.064   0.849  -6.078  1.00  0.00           C  
ATOM   3619 HG11 VAL   234      -4.142   1.115  -5.561  1.00  0.00           H  
ATOM   3620 HG12 VAL   234      -5.287  -0.216  -6.009  1.00  0.00           H  
ATOM   3621 HG13 VAL   234      -4.992   1.056  -7.146  1.00  0.00           H  
ATOM   3622  CG2 VAL   234      -6.479   0.766  -4.191  1.00  0.00           C  
ATOM   3623 HG21 VAL   234      -5.577   0.718  -3.582  1.00  0.00           H  
ATOM   3624 HG22 VAL   234      -7.375   1.118  -3.679  1.00  0.00           H  
ATOM   3625 HG23 VAL   234      -6.699  -0.247  -4.530  1.00  0.00           H  
ATOM   3626  C   VAL   234      -5.850   3.857  -6.443  1.00  0.00           C  
ATOM   3627  O   VAL   234      -4.791   4.222  -6.957  1.00  0.00           O  
ATOM   3628  N   LYS   235      -7.029   4.224  -7.013  1.00  0.00           N  
ATOM   3629  H   LYS   235      -7.856   3.854  -6.566  1.00  0.00           H  
ATOM   3630  CA  LYS   235      -7.283   5.101  -8.119  1.00  0.00           C  
ATOM   3631  HA  LYS   235      -6.686   4.672  -8.923  1.00  0.00           H  
ATOM   3632  CB  LYS   235      -8.796   5.092  -8.464  1.00  0.00           C  
ATOM   3633  HB2 LYS   235      -9.442   5.073  -7.587  1.00  0.00           H  
ATOM   3634  HB3 LYS   235      -8.982   6.065  -8.920  1.00  0.00           H  
ATOM   3635  CG  LYS   235      -9.082   3.945  -9.420  1.00  0.00           C  
ATOM   3636  HG2 LYS   235      -8.501   4.130 -10.323  1.00  0.00           H  
ATOM   3637  HG3 LYS   235      -8.675   3.014  -9.025  1.00  0.00           H  
ATOM   3638  CD  LYS   235     -10.583   3.920  -9.720  1.00  0.00           C  
ATOM   3639  HD2 LYS   235     -11.169   3.721  -8.823  1.00  0.00           H  
ATOM   3640  HD3 LYS   235     -10.907   4.893 -10.091  1.00  0.00           H  
ATOM   3641  CE  LYS   235     -10.831   2.862 -10.798  1.00  0.00           C  
ATOM   3642  HE2 LYS   235     -10.551   1.889 -10.394  1.00  0.00           H  
ATOM   3643  HE3 LYS   235     -11.898   2.926 -11.009  1.00  0.00           H  
ATOM   3644  NZ  LYS   235     -10.189   3.112 -12.069  1.00  0.00           N  
ATOM   3645  HZ1 LYS   235      -9.192   2.994 -11.956  1.00  0.00           H  
ATOM   3646  HZ2 LYS   235     -10.477   2.444 -12.770  1.00  0.00           H  
ATOM   3647  HZ3 LYS   235     -10.328   4.088 -12.290  1.00  0.00           H  
ATOM   3648  C   LYS   235      -6.776   6.534  -7.955  1.00  0.00           C  
ATOM   3649  O   LYS   235      -6.327   7.091  -8.973  1.00  0.00           O  
ATOM   3650  N   TYR   236      -6.787   7.030  -6.704  1.00  0.00           N  
ATOM   3651  H   TYR   236      -7.184   6.449  -5.979  1.00  0.00           H  
ATOM   3652  CA  TYR   236      -5.968   8.184  -6.266  1.00  0.00           C  
ATOM   3653  HA  TYR   236      -6.269   8.919  -7.013  1.00  0.00           H  
ATOM   3654  CB  TYR   236      -6.410   8.677  -4.897  1.00  0.00           C  
ATOM   3655  HB2 TYR   236      -5.902   8.071  -4.147  1.00  0.00           H  
ATOM   3656  HB3 TYR   236      -5.994   9.680  -4.802  1.00  0.00           H  
ATOM   3657  CG  TYR   236      -7.909   8.897  -4.647  1.00  0.00           C  
ATOM   3658  CD1 TYR   236      -8.709   9.278  -5.725  1.00  0.00           C  
ATOM   3659  HD1 TYR   236      -8.298   9.414  -6.714  1.00  0.00           H  
ATOM   3660  CE1 TYR   236     -10.034   9.658  -5.420  1.00  0.00           C  
ATOM   3661  HE1 TYR   236     -10.605   9.998  -6.271  1.00  0.00           H  
ATOM   3662  CZ  TYR   236     -10.585   9.726  -4.158  1.00  0.00           C  
ATOM   3663  OH  TYR   236     -11.859  10.162  -3.959  1.00  0.00           O  
ATOM   3664  HH  TYR   236     -11.913  10.399  -3.030  1.00  0.00           H  
ATOM   3665  CE2 TYR   236      -9.688   9.309  -3.116  1.00  0.00           C  
ATOM   3666  HE2 TYR   236     -10.044   9.236  -2.099  1.00  0.00           H  
ATOM   3667  CD2 TYR   236      -8.352   8.874  -3.368  1.00  0.00           C  
ATOM   3668  HD2 TYR   236      -7.721   8.596  -2.537  1.00  0.00           H  
ATOM   3669  C   TYR   236      -4.497   7.984  -6.345  1.00  0.00           C  
ATOM   3670  O   TYR   236      -3.742   8.664  -7.044  1.00  0.00           O  
ATOM   3671  N   PHE   237      -3.991   6.959  -5.627  1.00  0.00           N  
ATOM   3672  H   PHE   237      -4.638   6.588  -4.946  1.00  0.00           H  
ATOM   3673  CA  PHE   237      -2.600   6.718  -5.452  1.00  0.00           C  
ATOM   3674  HA  PHE   237      -2.173   7.681  -5.172  1.00  0.00           H  
ATOM   3675  CB  PHE   237      -2.369   5.610  -4.450  1.00  0.00           C  
ATOM   3676  HB2 PHE   237      -3.026   5.708  -3.586  1.00  0.00           H  
ATOM   3677  HB3 PHE   237      -2.612   4.646  -4.897  1.00  0.00           H  
ATOM   3678  CG  PHE   237      -0.990   5.691  -3.877  1.00  0.00           C  
ATOM   3679  CD1 PHE   237       0.069   4.822  -4.186  1.00  0.00           C  
ATOM   3680  HD1 PHE   237      -0.083   4.022  -4.895  1.00  0.00           H  
ATOM   3681  CE1 PHE   237       1.398   5.182  -3.879  1.00  0.00           C  
ATOM   3682  HE1 PHE   237       2.258   4.603  -4.182  1.00  0.00           H  
ATOM   3683  CZ  PHE   237       1.593   6.198  -2.958  1.00  0.00           C  
ATOM   3684  HZ  PHE   237       2.605   6.444  -2.674  1.00  0.00           H  
ATOM   3685  CE2 PHE   237       0.506   6.950  -2.397  1.00  0.00           C  
ATOM   3686  HE2 PHE   237       0.699   7.646  -1.594  1.00  0.00           H  
ATOM   3687  CD2 PHE   237      -0.749   6.665  -2.869  1.00  0.00           C  
ATOM   3688  HD2 PHE   237      -1.614   7.251  -2.594  1.00  0.00           H  
ATOM   3689  C   PHE   237      -1.903   6.397  -6.814  1.00  0.00           C  
ATOM   3690  O   PHE   237      -0.808   6.799  -7.126  1.00  0.00           O  
ATOM   3691  N   THR   238      -2.670   5.787  -7.742  1.00  0.00           N  
ATOM   3692  H   THR   238      -3.624   5.544  -7.516  1.00  0.00           H  
ATOM   3693  CA  THR   238      -2.189   5.512  -9.140  1.00  0.00           C  
ATOM   3694  HA  THR   238      -1.293   4.894  -9.076  1.00  0.00           H  
ATOM   3695  CB  THR   238      -3.219   4.711  -9.964  1.00  0.00           C  
ATOM   3696  HB  THR   238      -4.044   5.419 -10.041  1.00  0.00           H  
ATOM   3697  CG2 THR   238      -2.945   4.265 -11.411  1.00  0.00           C  
ATOM   3698 HG21 THR   238      -3.719   3.671 -11.898  1.00  0.00           H  
ATOM   3699 HG22 THR   238      -2.841   5.162 -12.022  1.00  0.00           H  
ATOM   3700 HG23 THR   238      -2.039   3.661 -11.375  1.00  0.00           H  
ATOM   3701  OG1 THR   238      -3.562   3.554  -9.285  1.00  0.00           O  
ATOM   3702  HG1 THR   238      -4.039   3.977  -8.567  1.00  0.00           H  
ATOM   3703  C   THR   238      -1.731   6.827  -9.801  1.00  0.00           C  
ATOM   3704  O   THR   238      -0.624   6.836 -10.328  1.00  0.00           O  
ATOM   3705  N   GLU   239      -2.608   7.864  -9.844  1.00  0.00           N  
ATOM   3706  H   GLU   239      -3.512   7.781  -9.401  1.00  0.00           H  
ATOM   3707  CA  GLU   239      -2.224   9.211 -10.351  1.00  0.00           C  
ATOM   3708  HA  GLU   239      -1.841   9.140 -11.369  1.00  0.00           H  
ATOM   3709  CB  GLU   239      -3.394  10.033 -10.444  1.00  0.00           C  
ATOM   3710  HB2 GLU   239      -3.759  10.168  -9.426  1.00  0.00           H  
ATOM   3711  HB3 GLU   239      -3.000  10.968 -10.842  1.00  0.00           H  
ATOM   3712  CG  GLU   239      -4.585   9.405 -11.240  1.00  0.00           C  
ATOM   3713  HG2 GLU   239      -5.192   8.733 -10.632  1.00  0.00           H  
ATOM   3714  HG3 GLU   239      -5.242  10.257 -11.415  1.00  0.00           H  
ATOM   3715  CD  GLU   239      -4.196   8.805 -12.652  1.00  0.00           C  
ATOM   3716  OE1 GLU   239      -3.415   9.334 -13.434  1.00  0.00           O  
ATOM   3717  OE2 GLU   239      -4.737   7.756 -13.001  1.00  0.00           O  
ATOM   3718  C   GLU   239      -1.017   9.798  -9.585  1.00  0.00           C  
ATOM   3719  O   GLU   239      -0.129  10.335 -10.253  1.00  0.00           O  
ATOM   3720  N   CYS   240      -1.020   9.565  -8.287  1.00  0.00           N  
ATOM   3721  H   CYS   240      -1.770   9.012  -7.897  1.00  0.00           H  
ATOM   3722  CA  CYS   240      -0.014  10.111  -7.388  1.00  0.00           C  
ATOM   3723  HA  CYS   240       0.200  11.144  -7.661  1.00  0.00           H  
ATOM   3724  CB  CYS   240      -0.393  10.078  -5.936  1.00  0.00           C  
ATOM   3725  HB2 CYS   240      -0.503   9.056  -5.574  1.00  0.00           H  
ATOM   3726  HB3 CYS   240       0.363  10.522  -5.288  1.00  0.00           H  
ATOM   3727  SG  CYS   240      -1.887  11.043  -5.594  1.00  0.00           S  
ATOM   3728  HG  CYS   240      -2.762  10.086  -5.913  1.00  0.00           H  
ATOM   3729  C   CYS   240       1.340   9.405  -7.522  1.00  0.00           C  
ATOM   3730  O   CYS   240       2.336  10.000  -7.151  1.00  0.00           O  
ATOM   3731  N   ILE   241       1.327   8.230  -8.155  1.00  0.00           N  
ATOM   3732  H   ILE   241       0.456   7.732  -8.262  1.00  0.00           H  
ATOM   3733  CA  ILE   241       2.554   7.717  -8.742  1.00  0.00           C  
ATOM   3734  HA  ILE   241       3.304   7.993  -8.001  1.00  0.00           H  
ATOM   3735  CB  ILE   241       2.399   6.208  -8.891  1.00  0.00           C  
ATOM   3736  HB  ILE   241       1.376   6.126  -9.257  1.00  0.00           H  
ATOM   3737  CG2 ILE   241       3.319   5.527  -9.983  1.00  0.00           C  
ATOM   3738 HG21 ILE   241       3.168   6.051 -10.926  1.00  0.00           H  
ATOM   3739 HG22 ILE   241       4.344   5.507  -9.612  1.00  0.00           H  
ATOM   3740 HG23 ILE   241       2.934   4.512 -10.077  1.00  0.00           H  
ATOM   3741  CG1 ILE   241       2.455   5.420  -7.519  1.00  0.00           C  
ATOM   3742 HG12 ILE   241       3.516   5.187  -7.438  1.00  0.00           H  
ATOM   3743 HG13 ILE   241       2.068   6.080  -6.742  1.00  0.00           H  
ATOM   3744  CD1 ILE   241       1.599   4.118  -7.540  1.00  0.00           C  
ATOM   3745 HD11 ILE   241       0.554   4.421  -7.481  1.00  0.00           H  
ATOM   3746 HD12 ILE   241       2.016   3.565  -8.381  1.00  0.00           H  
ATOM   3747 HD13 ILE   241       1.790   3.465  -6.687  1.00  0.00           H  
ATOM   3748  C   ILE   241       3.007   8.410 -10.085  1.00  0.00           C  
ATOM   3749  O   ILE   241       4.085   8.960 -10.142  1.00  0.00           O  
ATOM   3750  N   ARG   242       2.075   8.530 -11.070  1.00  0.00           N  
ATOM   3751  H   ARG   242       1.154   8.166 -10.870  1.00  0.00           H  
ATOM   3752  CA  ARG   242       2.466   8.863 -12.460  1.00  0.00           C  
ATOM   3753  HA  ARG   242       3.535   8.714 -12.614  1.00  0.00           H  
ATOM   3754  CB  ARG   242       1.773   7.970 -13.542  1.00  0.00           C  
ATOM   3755  HB2 ARG   242       2.060   8.313 -14.536  1.00  0.00           H  
ATOM   3756  HB3 ARG   242       2.175   6.957 -13.557  1.00  0.00           H  
ATOM   3757  CG  ARG   242       0.276   8.013 -13.405  1.00  0.00           C  
ATOM   3758  HG2 ARG   242      -0.046   7.602 -12.448  1.00  0.00           H  
ATOM   3759  HG3 ARG   242       0.002   9.050 -13.602  1.00  0.00           H  
ATOM   3760  CD  ARG   242      -0.303   7.104 -14.529  1.00  0.00           C  
ATOM   3761  HD2 ARG   242       0.105   7.268 -15.527  1.00  0.00           H  
ATOM   3762  HD3 ARG   242       0.145   6.142 -14.279  1.00  0.00           H  
ATOM   3763  NE  ARG   242      -1.816   7.043 -14.533  1.00  0.00           N  
ATOM   3764  HE  ARG   242      -2.300   7.854 -14.176  1.00  0.00           H  
ATOM   3765  CZ  ARG   242      -2.559   6.101 -14.961  1.00  0.00           C  
ATOM   3766  NH1 ARG   242      -2.137   4.983 -15.455  1.00  0.00           N  
ATOM   3767 HH11 ARG   242      -1.159   4.978 -15.710  1.00  0.00           H  
ATOM   3768 HH12 ARG   242      -2.711   4.171 -15.633  1.00  0.00           H  
ATOM   3769  NH2 ARG   242      -3.801   6.100 -14.765  1.00  0.00           N  
ATOM   3770 HH21 ARG   242      -4.248   6.848 -14.254  1.00  0.00           H  
ATOM   3771 HH22 ARG   242      -4.313   5.290 -15.084  1.00  0.00           H  
ATOM   3772  C   ARG   242       2.351  10.383 -12.830  1.00  0.00           C  
ATOM   3773  O   ARG   242       1.910  10.731 -13.922  1.00  0.00           O  
ATOM   3774  N   HID   243       2.673  11.302 -11.875  1.00  0.00           N  
ATOM   3775  H   HID   243       3.014  10.966 -10.985  1.00  0.00           H  
ATOM   3776  CA  HID   243       2.706  12.737 -11.883  1.00  0.00           C  
ATOM   3777  HA  HID   243       2.955  13.168 -12.852  1.00  0.00           H  
ATOM   3778  CB  HID   243       1.450  13.330 -11.335  1.00  0.00           C  
ATOM   3779  HB2 HID   243       1.206  12.936 -10.348  1.00  0.00           H  
ATOM   3780  HB3 HID   243       1.618  14.397 -11.190  1.00  0.00           H  
ATOM   3781  CG  HID   243       0.228  13.171 -12.159  1.00  0.00           C  
ATOM   3782  ND1 HID   243      -0.428  12.007 -12.502  1.00  0.00           N  
ATOM   3783  HD1 HID   243      -0.450  11.272 -11.811  1.00  0.00           H  
ATOM   3784  CE1 HID   243      -1.321  12.362 -13.478  1.00  0.00           C  
ATOM   3785  HE1 HID   243      -1.986  11.618 -13.892  1.00  0.00           H  
ATOM   3786  NE2 HID   243      -1.153  13.663 -13.847  1.00  0.00           N  
ATOM   3787  CD2 HID   243      -0.136  14.156 -13.014  1.00  0.00           C  
ATOM   3788  HD2 HID   243       0.342  15.124 -13.025  1.00  0.00           H  
ATOM   3789  C   HID   243       3.898  13.179 -11.057  1.00  0.00           C  
ATOM   3790  O   HID   243       4.346  12.440 -10.165  1.00  0.00           O  
ATOM   3791  N   GLU   244       4.464  14.364 -11.318  1.00  0.00           N  
ATOM   3792  H   GLU   244       4.235  14.823 -12.189  1.00  0.00           H  
ATOM   3793  CA  GLU   244       5.317  15.007 -10.324  1.00  0.00           C  
ATOM   3794  HA  GLU   244       6.098  14.303 -10.036  1.00  0.00           H  
ATOM   3795  CB  GLU   244       6.085  16.120 -10.907  1.00  0.00           C  
ATOM   3796  HB2 GLU   244       6.588  15.677 -11.766  1.00  0.00           H  
ATOM   3797  HB3 GLU   244       5.366  16.860 -11.258  1.00  0.00           H  
ATOM   3798  CG  GLU   244       7.216  16.786 -10.166  1.00  0.00           C  
ATOM   3799  HG2 GLU   244       7.988  16.095  -9.826  1.00  0.00           H  
ATOM   3800  HG3 GLU   244       7.725  17.376 -10.928  1.00  0.00           H  
ATOM   3801  CD  GLU   244       6.799  17.764  -9.070  1.00  0.00           C  
ATOM   3802  OE1 GLU   244       6.147  18.793  -9.346  1.00  0.00           O  
ATOM   3803  OE2 GLU   244       7.226  17.580  -7.898  1.00  0.00           O  
ATOM   3804  C   GLU   244       4.528  15.305  -9.044  1.00  0.00           C  
ATOM   3805  O   GLU   244       4.834  14.734  -7.989  1.00  0.00           O  
ATOM   3806  N   CYX   245       3.586  16.173  -9.150  1.00  0.00           N  
ATOM   3807  H   CYX   245       3.496  16.703 -10.005  1.00  0.00           H  
ATOM   3808  CA  CYX   245       2.753  16.725  -8.002  1.00  0.00           C  
ATOM   3809  HA  CYX   245       2.617  15.846  -7.372  1.00  0.00           H  
ATOM   3810  CB  CYX   245       3.620  17.695  -7.201  1.00  0.00           C  
ATOM   3811  HB2 CYX   245       4.491  17.232  -6.737  1.00  0.00           H  
ATOM   3812  HB3 CYX   245       4.009  18.459  -7.875  1.00  0.00           H  
ATOM   3813  SG  CYX   245       2.830  18.542  -5.862  1.00  0.00           S  
ATOM   3814  C   CYX   245       1.453  17.179  -8.590  1.00  0.00           C  
ATOM   3815  O   CYX   245       1.472  18.095  -9.439  1.00  0.00           O  
ATOM   3816  N   CYX   246       0.350  16.524  -8.270  1.00  0.00           N  
ATOM   3817  H   CYX   246       0.416  15.869  -7.503  1.00  0.00           H  
ATOM   3818  CA  CYX   246      -1.018  16.773  -8.904  1.00  0.00           C  
ATOM   3819  HA  CYX   246      -1.131  17.753  -9.367  1.00  0.00           H  
ATOM   3820  CB  CYX   246      -1.335  15.619  -9.840  1.00  0.00           C  
ATOM   3821  HB2 CYX   246      -0.443  15.266 -10.358  1.00  0.00           H  
ATOM   3822  HB3 CYX   246      -1.585  14.712  -9.290  1.00  0.00           H  
ATOM   3823  SG  CYX   246      -2.607  15.795 -11.090  1.00  0.00           S  
ATOM   3824  C   CYX   246      -2.024  16.915  -7.718  1.00  0.00           C  
ATOM   3825  O   CYX   246      -2.820  17.833  -7.702  1.00  0.00           O  
ATOM   3826  N   LEU   247      -1.931  16.006  -6.751  1.00  0.00           N  
ATOM   3827  H   LEU   247      -1.150  15.368  -6.810  1.00  0.00           H  
ATOM   3828  CA  LEU   247      -2.779  15.920  -5.559  1.00  0.00           C  
ATOM   3829  HA  LEU   247      -3.539  16.700  -5.513  1.00  0.00           H  
ATOM   3830  CB  LEU   247      -3.406  14.562  -5.659  1.00  0.00           C  
ATOM   3831  HB2 LEU   247      -2.633  13.863  -5.978  1.00  0.00           H  
ATOM   3832  HB3 LEU   247      -3.677  14.244  -4.652  1.00  0.00           H  
ATOM   3833  CG  LEU   247      -4.583  14.373  -6.637  1.00  0.00           C  
ATOM   3834  HG  LEU   247      -4.401  14.807  -7.620  1.00  0.00           H  
ATOM   3835  CD1 LEU   247      -4.782  12.836  -6.724  1.00  0.00           C  
ATOM   3836 HD11 LEU   247      -4.990  12.349  -5.770  1.00  0.00           H  
ATOM   3837 HD12 LEU   247      -5.528  12.596  -7.482  1.00  0.00           H  
ATOM   3838 HD13 LEU   247      -3.905  12.389  -7.192  1.00  0.00           H  
ATOM   3839  CD2 LEU   247      -5.849  14.935  -5.988  1.00  0.00           C  
ATOM   3840 HD21 LEU   247      -6.640  14.524  -6.615  1.00  0.00           H  
ATOM   3841 HD22 LEU   247      -6.071  14.514  -5.008  1.00  0.00           H  
ATOM   3842 HD23 LEU   247      -5.921  16.023  -5.997  1.00  0.00           H  
ATOM   3843  C   LEU   247      -1.877  16.220  -4.395  1.00  0.00           C  
ATOM   3844  O   LEU   247      -0.806  15.594  -4.170  1.00  0.00           O  
ATOM   3845  N   ILE   248      -2.216  17.330  -3.657  1.00  0.00           N  
ATOM   3846  H   ILE   248      -3.124  17.727  -3.855  1.00  0.00           H  
ATOM   3847  CA  ILE   248      -1.502  17.960  -2.595  1.00  0.00           C  
ATOM   3848  HA  ILE   248      -0.580  17.456  -2.306  1.00  0.00           H  
ATOM   3849  CB  ILE   248      -1.067  19.387  -3.074  1.00  0.00           C  
ATOM   3850  HB  ILE   248      -1.906  19.934  -3.504  1.00  0.00           H  
ATOM   3851  CG2 ILE   248      -0.400  20.171  -1.950  1.00  0.00           C  
ATOM   3852 HG21 ILE   248      -0.490  21.237  -2.162  1.00  0.00           H  
ATOM   3853 HG22 ILE   248      -0.769  19.913  -0.958  1.00  0.00           H  
ATOM   3854 HG23 ILE   248       0.675  19.993  -1.917  1.00  0.00           H  
ATOM   3855  CG1 ILE   248      -0.014  19.315  -4.211  1.00  0.00           C  
ATOM   3856 HG12 ILE   248       0.643  20.176  -4.086  1.00  0.00           H  
ATOM   3857 HG13 ILE   248       0.619  18.428  -4.211  1.00  0.00           H  
ATOM   3858  CD1 ILE   248      -0.642  19.430  -5.594  1.00  0.00           C  
ATOM   3859 HD11 ILE   248      -1.177  20.376  -5.676  1.00  0.00           H  
ATOM   3860 HD12 ILE   248       0.146  19.372  -6.345  1.00  0.00           H  
ATOM   3861 HD13 ILE   248      -1.356  18.616  -5.714  1.00  0.00           H  
ATOM   3862  C   ILE   248      -2.412  18.096  -1.340  1.00  0.00           C  
ATOM   3863  O   ILE   248      -3.558  18.448  -1.495  1.00  0.00           O  
ATOM   3864  N   GLY   249      -1.887  17.791  -0.188  1.00  0.00           N  
ATOM   3865  H   GLY   249      -0.958  17.398  -0.228  1.00  0.00           H  
ATOM   3866  CA  GLY   249      -2.467  18.218   1.124  1.00  0.00           C  
ATOM   3867  HA2 GLY   249      -3.548  18.077   1.131  1.00  0.00           H  
ATOM   3868  HA3 GLY   249      -2.057  17.573   1.901  1.00  0.00           H  
ATOM   3869  C   GLY   249      -2.345  19.646   1.650  1.00  0.00           C  
ATOM   3870  O   GLY   249      -1.391  20.331   1.434  1.00  0.00           O  
ATOM   3871  N   VAL   250      -3.338  20.038   2.466  1.00  0.00           N  
ATOM   3872  H   VAL   250      -4.086  19.434   2.776  1.00  0.00           H  
ATOM   3873  CA  VAL   250      -3.359  21.387   3.035  1.00  0.00           C  
ATOM   3874  HA  VAL   250      -2.345  21.780   2.967  1.00  0.00           H  
ATOM   3875  CB  VAL   250      -4.301  22.352   2.246  1.00  0.00           C  
ATOM   3876  HB  VAL   250      -4.538  23.243   2.828  1.00  0.00           H  
ATOM   3877  CG1 VAL   250      -3.856  22.600   0.823  1.00  0.00           C  
ATOM   3878 HG11 VAL   250      -4.647  23.147   0.310  1.00  0.00           H  
ATOM   3879 HG12 VAL   250      -2.813  22.914   0.862  1.00  0.00           H  
ATOM   3880 HG13 VAL   250      -3.845  21.696   0.214  1.00  0.00           H  
ATOM   3881  CG2 VAL   250      -5.737  21.712   1.975  1.00  0.00           C  
ATOM   3882 HG21 VAL   250      -5.686  20.730   1.505  1.00  0.00           H  
ATOM   3883 HG22 VAL   250      -6.217  21.537   2.938  1.00  0.00           H  
ATOM   3884 HG23 VAL   250      -6.411  22.399   1.463  1.00  0.00           H  
ATOM   3885  C   VAL   250      -3.724  21.359   4.479  1.00  0.00           C  
ATOM   3886  O   VAL   250      -4.760  20.761   4.922  1.00  0.00           O  
ATOM   3887  N   PRO   251      -2.793  21.776   5.382  1.00  0.00           N  
ATOM   3888  CD  PRO   251      -1.549  22.502   5.103  1.00  0.00           C  
ATOM   3889  HD2 PRO   251      -1.743  23.371   4.476  1.00  0.00           H  
ATOM   3890  HD3 PRO   251      -0.977  21.774   4.529  1.00  0.00           H  
ATOM   3891  CG  PRO   251      -0.850  22.744   6.390  1.00  0.00           C  
ATOM   3892  HG2 PRO   251      -0.987  23.751   6.784  1.00  0.00           H  
ATOM   3893  HG3 PRO   251       0.203  22.461   6.388  1.00  0.00           H  
ATOM   3894  CB  PRO   251      -1.404  21.705   7.456  1.00  0.00           C  
ATOM   3895  HB2 PRO   251      -1.380  22.069   8.483  1.00  0.00           H  
ATOM   3896  HB3 PRO   251      -0.819  20.791   7.559  1.00  0.00           H  
ATOM   3897  CA  PRO   251      -2.793  21.379   6.834  1.00  0.00           C  
ATOM   3898  HA  PRO   251      -2.856  20.291   6.812  1.00  0.00           H  
ATOM   3899  C   PRO   251      -4.035  21.997   7.591  1.00  0.00           C  
ATOM   3900  O   PRO   251      -4.683  22.957   7.106  1.00  0.00           O  
ATOM   3901  N   GLN   252      -4.439  21.277   8.621  1.00  0.00           N  
ATOM   3902  H   GLN   252      -3.752  20.668   9.041  1.00  0.00           H  
ATOM   3903  CA  GLN   252      -5.624  21.658   9.373  1.00  0.00           C  
ATOM   3904  HA  GLN   252      -6.466  21.360   8.748  1.00  0.00           H  
ATOM   3905  CB  GLN   252      -5.737  20.839  10.713  1.00  0.00           C  
ATOM   3906  HB2 GLN   252      -4.994  21.107  11.464  1.00  0.00           H  
ATOM   3907  HB3 GLN   252      -6.719  21.092  11.111  1.00  0.00           H  
ATOM   3908  CG  GLN   252      -5.649  19.295  10.473  1.00  0.00           C  
ATOM   3909  HG2 GLN   252      -4.738  19.045   9.930  1.00  0.00           H  
ATOM   3910  HG3 GLN   252      -5.659  18.697  11.384  1.00  0.00           H  
ATOM   3911  CD  GLN   252      -6.665  18.707   9.499  1.00  0.00           C  
ATOM   3912  OE1 GLN   252      -7.793  19.067   9.528  1.00  0.00           O  
ATOM   3913  NE2 GLN   252      -6.393  17.757   8.712  1.00  0.00           N  
ATOM   3914 HE21 GLN   252      -7.091  17.192   8.250  1.00  0.00           H  
ATOM   3915 HE22 GLN   252      -5.521  17.276   8.884  1.00  0.00           H  
ATOM   3916  C   GLN   252      -5.611  23.180   9.660  1.00  0.00           C  
ATOM   3917  O   GLN   252      -4.527  23.738   9.950  1.00  0.00           O  
ATOM   3918  N   SER   253      -6.754  23.865   9.656  1.00  0.00           N  
ATOM   3919  H   SER   253      -7.539  23.270   9.434  1.00  0.00           H  
ATOM   3920  CA  SER   253      -6.896  25.334   9.909  1.00  0.00           C  
ATOM   3921  HA  SER   253      -6.805  25.566  10.971  1.00  0.00           H  
ATOM   3922  CB  SER   253      -5.949  26.269   9.129  1.00  0.00           C  
ATOM   3923  HB2 SER   253      -4.893  26.016   9.228  1.00  0.00           H  
ATOM   3924  HB3 SER   253      -6.179  26.264   8.064  1.00  0.00           H  
ATOM   3925  OG  SER   253      -6.149  27.560   9.573  1.00  0.00           O  
ATOM   3926  HG  SER   253      -5.607  27.590  10.364  1.00  0.00           H  
ATOM   3927  C   SER   253      -8.369  25.661   9.618  1.00  0.00           C  
ATOM   3928  O   SER   253      -8.884  25.054   8.735  1.00  0.00           O  
ATOM   3929  N   LYS   254      -9.017  26.583  10.381  1.00  0.00           N  
ATOM   3930  H   LYS   254      -8.557  27.061  11.143  1.00  0.00           H  
ATOM   3931  CA  LYS   254     -10.416  26.819  10.170  1.00  0.00           C  
ATOM   3932  HA  LYS   254     -11.090  25.994  10.402  1.00  0.00           H  
ATOM   3933  CB  LYS   254     -10.845  27.932  11.115  1.00  0.00           C  
ATOM   3934  HB2 LYS   254     -10.714  27.683  12.168  1.00  0.00           H  
ATOM   3935  HB3 LYS   254     -10.309  28.819  10.778  1.00  0.00           H  
ATOM   3936  CG  LYS   254     -12.321  28.364  10.923  1.00  0.00           C  
ATOM   3937  HG2 LYS   254     -12.579  28.656   9.905  1.00  0.00           H  
ATOM   3938  HG3 LYS   254     -12.895  27.490  11.228  1.00  0.00           H  
ATOM   3939  CD  LYS   254     -12.596  29.570  11.876  1.00  0.00           C  
ATOM   3940  HD2 LYS   254     -12.321  29.323  12.901  1.00  0.00           H  
ATOM   3941  HD3 LYS   254     -12.032  30.427  11.507  1.00  0.00           H  
ATOM   3942  CE  LYS   254     -14.042  30.014  11.971  1.00  0.00           C  
ATOM   3943  HE2 LYS   254     -14.327  30.196  10.935  1.00  0.00           H  
ATOM   3944  HE3 LYS   254     -14.746  29.253  12.307  1.00  0.00           H  
ATOM   3945  NZ  LYS   254     -14.216  31.225  12.790  1.00  0.00           N  
ATOM   3946  HZ1 LYS   254     -15.203  31.307  12.987  1.00  0.00           H  
ATOM   3947  HZ2 LYS   254     -13.779  31.204  13.701  1.00  0.00           H  
ATOM   3948  HZ3 LYS   254     -13.944  32.085  12.335  1.00  0.00           H  
ATOM   3949  C   LYS   254     -10.725  27.087   8.663  1.00  0.00           C  
ATOM   3950  O   LYS   254     -11.558  26.398   7.935  1.00  0.00           O  
ATOM   3951  N   ASN   255      -9.976  28.055   8.081  1.00  0.00           N  
ATOM   3952  H   ASN   255      -9.271  28.571   8.588  1.00  0.00           H  
ATOM   3953  CA  ASN   255     -10.008  28.409   6.641  1.00  0.00           C  
ATOM   3954  HA  ASN   255     -10.882  27.969   6.159  1.00  0.00           H  
ATOM   3955  CB  ASN   255     -10.271  29.908   6.553  1.00  0.00           C  
ATOM   3956  HB2 ASN   255      -9.446  30.427   7.040  1.00  0.00           H  
ATOM   3957  HB3 ASN   255     -10.263  30.168   5.495  1.00  0.00           H  
ATOM   3958  CG  ASN   255     -11.618  30.480   7.009  1.00  0.00           C  
ATOM   3959  OD1 ASN   255     -12.663  29.957   6.571  1.00  0.00           O  
ATOM   3960  ND2 ASN   255     -11.605  31.259   8.143  1.00  0.00           N  
ATOM   3961 HD21 ASN   255     -12.489  31.698   8.358  1.00  0.00           H  
ATOM   3962 HD22 ASN   255     -10.746  31.648   8.504  1.00  0.00           H  
ATOM   3963  C   ASN   255      -8.623  28.051   6.069  1.00  0.00           C  
ATOM   3964  O   ASN   255      -7.680  28.820   6.348  1.00  0.00           O  
ATOM   3965  N   PRO   256      -8.493  26.900   5.428  1.00  0.00           N  
ATOM   3966  CD  PRO   256      -9.671  26.000   5.077  1.00  0.00           C  
ATOM   3967  HD2 PRO   256     -10.492  26.416   4.493  1.00  0.00           H  
ATOM   3968  HD3 PRO   256      -9.928  25.473   5.996  1.00  0.00           H  
ATOM   3969  CG  PRO   256      -9.064  24.864   4.246  1.00  0.00           C  
ATOM   3970  HG2 PRO   256      -9.086  25.097   3.182  1.00  0.00           H  
ATOM   3971  HG3 PRO   256      -9.595  23.925   4.402  1.00  0.00           H  
ATOM   3972  CB  PRO   256      -7.625  24.757   4.691  1.00  0.00           C  
ATOM   3973  HB2 PRO   256      -7.000  24.269   3.943  1.00  0.00           H  
ATOM   3974  HB3 PRO   256      -7.647  24.189   5.620  1.00  0.00           H  
ATOM   3975  CA  PRO   256      -7.229  26.204   5.075  1.00  0.00           C  
ATOM   3976  HA  PRO   256      -6.532  26.078   5.904  1.00  0.00           H  
ATOM   3977  C   PRO   256      -6.551  26.878   3.888  1.00  0.00           C  
ATOM   3978  O   PRO   256      -7.201  27.513   3.105  1.00  0.00           O  
ATOM   3979  N   GLN   257      -5.261  26.694   3.752  1.00  0.00           N  
ATOM   3980  H   GLN   257      -4.823  26.092   4.435  1.00  0.00           H  
ATOM   3981  CA  GLN   257      -4.526  27.059   2.564  1.00  0.00           C  
ATOM   3982  HA  GLN   257      -4.411  28.142   2.516  1.00  0.00           H  
ATOM   3983  CB  GLN   257      -3.034  26.496   2.606  1.00  0.00           C  
ATOM   3984  HB2 GLN   257      -3.188  25.443   2.842  1.00  0.00           H  
ATOM   3985  HB3 GLN   257      -2.549  26.522   1.630  1.00  0.00           H  
ATOM   3986  CG  GLN   257      -2.293  27.186   3.801  1.00  0.00           C  
ATOM   3987  HG2 GLN   257      -2.968  27.402   4.630  1.00  0.00           H  
ATOM   3988  HG3 GLN   257      -1.546  26.454   4.108  1.00  0.00           H  
ATOM   3989  CD  GLN   257      -1.604  28.535   3.466  1.00  0.00           C  
ATOM   3990  OE1 GLN   257      -1.883  29.264   2.507  1.00  0.00           O  
ATOM   3991  NE2 GLN   257      -0.621  28.946   4.208  1.00  0.00           N  
ATOM   3992 HE21 GLN   257      -0.186  29.801   3.891  1.00  0.00           H  
ATOM   3993 HE22 GLN   257      -0.256  28.322   4.912  1.00  0.00           H  
ATOM   3994  C   GLN   257      -5.172  26.608   1.237  1.00  0.00           C  
ATOM   3995  O   GLN   257      -5.793  25.529   1.285  1.00  0.00           O  
ATOM   3996  N   PRO   258      -5.191  27.425   0.156  1.00  0.00           N  
ATOM   3997  CD  PRO   258      -4.961  28.817   0.159  1.00  0.00           C  
ATOM   3998  HD2 PRO   258      -3.988  29.132   0.534  1.00  0.00           H  
ATOM   3999  HD3 PRO   258      -5.739  29.248   0.789  1.00  0.00           H  
ATOM   4000  CG  PRO   258      -5.013  29.337  -1.288  1.00  0.00           C  
ATOM   4001  HG2 PRO   258      -4.044  29.456  -1.773  1.00  0.00           H  
ATOM   4002  HG3 PRO   258      -5.629  30.230  -1.390  1.00  0.00           H  
ATOM   4003  CB  PRO   258      -5.792  28.197  -1.988  1.00  0.00           C  
ATOM   4004  HB2 PRO   258      -5.358  28.027  -2.973  1.00  0.00           H  
ATOM   4005  HB3 PRO   258      -6.844  28.477  -2.044  1.00  0.00           H  
ATOM   4006  CA  PRO   258      -5.669  26.968  -1.134  1.00  0.00           C  
ATOM   4007  HA  PRO   258      -6.652  26.504  -1.043  1.00  0.00           H  
ATOM   4008  C   PRO   258      -4.612  26.027  -1.696  1.00  0.00           C  
ATOM   4009  O   PRO   258      -3.456  26.455  -2.001  1.00  0.00           O  
ATOM   4010  N   VAL   259      -5.082  24.924  -2.272  1.00  0.00           N  
ATOM   4011  H   VAL   259      -6.006  24.610  -2.013  1.00  0.00           H  
ATOM   4012  CA  VAL   259      -4.293  24.025  -3.137  1.00  0.00           C  
ATOM   4013  HA  VAL   259      -3.332  24.015  -2.622  1.00  0.00           H  
ATOM   4014  CB  VAL   259      -4.904  22.674  -3.190  1.00  0.00           C  
ATOM   4015  HB  VAL   259      -5.614  22.682  -2.363  1.00  0.00           H  
ATOM   4016  CG1 VAL   259      -5.671  22.416  -4.462  1.00  0.00           C  
ATOM   4017 HG11 VAL   259      -5.083  22.526  -5.373  1.00  0.00           H  
ATOM   4018 HG12 VAL   259      -6.062  21.398  -4.458  1.00  0.00           H  
ATOM   4019 HG13 VAL   259      -6.633  22.928  -4.496  1.00  0.00           H  
ATOM   4020  CG2 VAL   259      -3.763  21.640  -3.121  1.00  0.00           C  
ATOM   4021 HG21 VAL   259      -3.005  21.700  -3.902  1.00  0.00           H  
ATOM   4022 HG22 VAL   259      -3.322  21.793  -2.136  1.00  0.00           H  
ATOM   4023 HG23 VAL   259      -4.145  20.619  -3.106  1.00  0.00           H  
ATOM   4024  C   VAL   259      -4.043  24.758  -4.531  1.00  0.00           C  
ATOM   4025  O   VAL   259      -3.108  24.289  -5.155  1.00  0.00           O  
ATOM   4026  N   SER   260      -4.702  25.857  -4.907  1.00  0.00           N  
ATOM   4027  H   SER   260      -5.557  26.063  -4.411  1.00  0.00           H  
ATOM   4028  CA  SER   260      -4.301  26.692  -6.051  1.00  0.00           C  
ATOM   4029  HA  SER   260      -4.113  25.959  -6.835  1.00  0.00           H  
ATOM   4030  CB  SER   260      -5.435  27.676  -6.485  1.00  0.00           C  
ATOM   4031  HB2 SER   260      -5.390  27.963  -7.536  1.00  0.00           H  
ATOM   4032  HB3 SER   260      -6.375  27.136  -6.377  1.00  0.00           H  
ATOM   4033  OG  SER   260      -5.489  28.843  -5.658  1.00  0.00           O  
ATOM   4034  HG  SER   260      -6.171  29.440  -5.975  1.00  0.00           H  
ATOM   4035  C   SER   260      -3.013  27.499  -5.995  1.00  0.00           C  
ATOM   4036  O   SER   260      -2.535  28.120  -7.011  1.00  0.00           O  
ATOM   4037  N   LYS   261      -2.500  27.619  -4.734  1.00  0.00           N  
ATOM   4038  H   LYS   261      -3.090  27.252  -4.001  1.00  0.00           H  
ATOM   4039  CA  LYS   261      -1.343  28.518  -4.453  1.00  0.00           C  
ATOM   4040  HA  LYS   261      -0.771  28.765  -5.348  1.00  0.00           H  
ATOM   4041  CB  LYS   261      -1.844  29.832  -3.994  1.00  0.00           C  
ATOM   4042  HB2 LYS   261      -2.934  29.863  -4.006  1.00  0.00           H  
ATOM   4043  HB3 LYS   261      -1.500  29.914  -2.963  1.00  0.00           H  
ATOM   4044  CG  LYS   261      -1.354  31.032  -4.877  1.00  0.00           C  
ATOM   4045  HG2 LYS   261      -0.273  31.025  -5.023  1.00  0.00           H  
ATOM   4046  HG3 LYS   261      -1.806  30.771  -5.834  1.00  0.00           H  
ATOM   4047  CD  LYS   261      -1.834  32.346  -4.345  1.00  0.00           C  
ATOM   4048  HD2 LYS   261      -2.917  32.287  -4.235  1.00  0.00           H  
ATOM   4049  HD3 LYS   261      -1.400  32.407  -3.347  1.00  0.00           H  
ATOM   4050  CE  LYS   261      -1.476  33.533  -5.239  1.00  0.00           C  
ATOM   4051  HE2 LYS   261      -0.395  33.572  -5.372  1.00  0.00           H  
ATOM   4052  HE3 LYS   261      -1.949  33.392  -6.211  1.00  0.00           H  
ATOM   4053  NZ  LYS   261      -1.887  34.829  -4.548  1.00  0.00           N  
ATOM   4054  HZ1 LYS   261      -2.000  35.618  -5.168  1.00  0.00           H  
ATOM   4055  HZ2 LYS   261      -2.538  34.720  -3.784  1.00  0.00           H  
ATOM   4056  HZ3 LYS   261      -0.998  35.084  -4.142  1.00  0.00           H  
ATOM   4057  C   LYS   261      -0.303  28.033  -3.403  1.00  0.00           C  
ATOM   4058  O   LYS   261       0.861  28.527  -3.367  1.00  0.00           O  
ATOM   4059  N   CYX   262      -0.663  27.116  -2.482  1.00  0.00           N  
ATOM   4060  H   CYX   262      -1.603  26.747  -2.451  1.00  0.00           H  
ATOM   4061  CA  CYX   262       0.075  26.954  -1.247  1.00  0.00           C  
ATOM   4062  HA  CYX   262       0.013  27.914  -0.735  1.00  0.00           H  
ATOM   4063  CB  CYX   262      -0.611  25.963  -0.281  1.00  0.00           C  
ATOM   4064  HB2 CYX   262      -1.645  26.280  -0.147  1.00  0.00           H  
ATOM   4065  HB3 CYX   262      -0.686  24.988  -0.763  1.00  0.00           H  
ATOM   4066  SG  CYX   262       0.096  25.999   1.351  1.00  0.00           S  
ATOM   4067  C   CYX   262       1.552  26.444  -1.559  1.00  0.00           C  
ATOM   4068  O   CYX   262       1.666  25.469  -2.323  1.00  0.00           O  
ATOM   4069  N   THR   263       2.595  27.027  -1.027  1.00  0.00           N  
ATOM   4070  H   THR   263       2.405  27.861  -0.489  1.00  0.00           H  
ATOM   4071  CA  THR   263       4.031  26.701  -1.024  1.00  0.00           C  
ATOM   4072  HA  THR   263       4.479  26.780  -2.015  1.00  0.00           H  
ATOM   4073  CB  THR   263       4.610  27.789  -0.139  1.00  0.00           C  
ATOM   4074  HB  THR   263       4.376  28.742  -0.614  1.00  0.00           H  
ATOM   4075  CG2 THR   263       3.894  27.912   1.247  1.00  0.00           C  
ATOM   4076 HG21 THR   263       4.355  27.272   2.000  1.00  0.00           H  
ATOM   4077 HG22 THR   263       4.105  28.949   1.506  1.00  0.00           H  
ATOM   4078 HG23 THR   263       2.813  27.775   1.276  1.00  0.00           H  
ATOM   4079  OG1 THR   263       5.947  27.666   0.010  1.00  0.00           O  
ATOM   4080  HG1 THR   263       6.233  28.283  -0.667  1.00  0.00           H  
ATOM   4081  C   THR   263       4.242  25.292  -0.493  1.00  0.00           C  
ATOM   4082  O   THR   263       3.643  24.864   0.492  1.00  0.00           O  
ATOM   4083  N   ARG   264       5.135  24.577  -1.172  1.00  0.00           N  
ATOM   4084  H   ARG   264       5.547  25.002  -1.991  1.00  0.00           H  
ATOM   4085  CA  ARG   264       5.582  23.257  -0.684  1.00  0.00           C  
ATOM   4086  HA  ARG   264       4.708  22.605  -0.679  1.00  0.00           H  
ATOM   4087  CB  ARG   264       6.643  22.705  -1.570  1.00  0.00           C  
ATOM   4088  HB2 ARG   264       7.401  23.476  -1.706  1.00  0.00           H  
ATOM   4089  HB3 ARG   264       7.115  21.810  -1.167  1.00  0.00           H  
ATOM   4090  CG  ARG   264       6.029  22.377  -2.944  1.00  0.00           C  
ATOM   4091  HG2 ARG   264       5.139  21.758  -2.826  1.00  0.00           H  
ATOM   4092  HG3 ARG   264       5.700  23.288  -3.445  1.00  0.00           H  
ATOM   4093  CD  ARG   264       6.966  21.722  -3.923  1.00  0.00           C  
ATOM   4094  HD2 ARG   264       7.701  22.461  -4.243  1.00  0.00           H  
ATOM   4095  HD3 ARG   264       7.518  20.849  -3.573  1.00  0.00           H  
ATOM   4096  NE  ARG   264       6.324  21.306  -5.155  1.00  0.00           N  
ATOM   4097  HE  ARG   264       5.495  21.859  -5.322  1.00  0.00           H  
ATOM   4098  CZ  ARG   264       6.497  20.275  -5.940  1.00  0.00           C  
ATOM   4099  NH1 ARG   264       7.389  19.338  -5.783  1.00  0.00           N  
ATOM   4100 HH11 ARG   264       7.815  19.224  -4.874  1.00  0.00           H  
ATOM   4101 HH12 ARG   264       7.412  18.676  -6.546  1.00  0.00           H  
ATOM   4102  NH2 ARG   264       5.791  20.168  -7.052  1.00  0.00           N  
ATOM   4103 HH21 ARG   264       5.451  21.064  -7.371  1.00  0.00           H  
ATOM   4104 HH22 ARG   264       5.999  19.503  -7.783  1.00  0.00           H  
ATOM   4105  C   ARG   264       6.092  23.279   0.764  1.00  0.00           C  
ATOM   4106  O   ARG   264       5.885  22.317   1.553  1.00  0.00           O  
ATOM   4107  N   ASN   265       6.799  24.362   1.174  1.00  0.00           N  
ATOM   4108  H   ASN   265       7.051  25.038   0.468  1.00  0.00           H  
ATOM   4109  CA  ASN   265       7.163  24.674   2.600  1.00  0.00           C  
ATOM   4110  HA  ASN   265       7.945  23.948   2.826  1.00  0.00           H  
ATOM   4111  CB  ASN   265       7.726  26.080   2.752  1.00  0.00           C  
ATOM   4112  HB2 ASN   265       6.905  26.792   2.673  1.00  0.00           H  
ATOM   4113  HB3 ASN   265       8.252  26.131   3.705  1.00  0.00           H  
ATOM   4114  CG  ASN   265       8.775  26.427   1.714  1.00  0.00           C  
ATOM   4115  OD1 ASN   265       9.422  25.531   1.136  1.00  0.00           O  
ATOM   4116  ND2 ASN   265       8.982  27.724   1.586  1.00  0.00           N  
ATOM   4117 HD21 ASN   265       9.595  28.016   0.838  1.00  0.00           H  
ATOM   4118 HD22 ASN   265       8.419  28.479   1.950  1.00  0.00           H  
ATOM   4119  C   ASN   265       6.027  24.508   3.531  1.00  0.00           C  
ATOM   4120  O   ASN   265       6.244  24.041   4.679  1.00  0.00           O  
ATOM   4121  N   GLU   266       4.736  24.717   3.175  1.00  0.00           N  
ATOM   4122  H   GLU   266       4.608  25.133   2.264  1.00  0.00           H  
ATOM   4123  CA  GLU   266       3.580  24.467   4.011  1.00  0.00           C  
ATOM   4124  HA  GLU   266       3.862  24.049   4.977  1.00  0.00           H  
ATOM   4125  CB  GLU   266       2.797  25.763   4.243  1.00  0.00           C  
ATOM   4126  HB2 GLU   266       3.527  26.294   4.854  1.00  0.00           H  
ATOM   4127  HB3 GLU   266       2.538  26.235   3.295  1.00  0.00           H  
ATOM   4128  CG  GLU   266       1.567  25.613   5.140  1.00  0.00           C  
ATOM   4129  HG2 GLU   266       0.791  25.085   4.586  1.00  0.00           H  
ATOM   4130  HG3 GLU   266       1.812  25.071   6.054  1.00  0.00           H  
ATOM   4131  CD  GLU   266       1.110  27.031   5.680  1.00  0.00           C  
ATOM   4132  OE1 GLU   266       0.070  27.192   6.370  1.00  0.00           O  
ATOM   4133  OE2 GLU   266       1.865  28.028   5.570  1.00  0.00           O  
ATOM   4134  C   GLU   266       2.676  23.308   3.554  1.00  0.00           C  
ATOM   4135  O   GLU   266       2.209  22.487   4.394  1.00  0.00           O  
ATOM   4136  N   CYX   267       2.308  23.174   2.295  1.00  0.00           N  
ATOM   4137  H   CYX   267       2.695  23.879   1.685  1.00  0.00           H  
ATOM   4138  CA  CYX   267       1.336  22.272   1.696  1.00  0.00           C  
ATOM   4139  HA  CYX   267       0.848  21.704   2.488  1.00  0.00           H  
ATOM   4140  CB  CYX   267       0.286  23.050   0.956  1.00  0.00           C  
ATOM   4141  HB2 CYX   267       0.868  23.575   0.198  1.00  0.00           H  
ATOM   4142  HB3 CYX   267      -0.387  22.384   0.414  1.00  0.00           H  
ATOM   4143  SG  CYX   267      -0.528  24.156   2.019  1.00  0.00           S  
ATOM   4144  C   CYX   267       2.064  21.234   0.776  1.00  0.00           C  
ATOM   4145  O   CYX   267       2.558  21.564  -0.329  1.00  0.00           O  
ATOM   4146  N   VAL   268       2.146  20.000   1.213  1.00  0.00           N  
ATOM   4147  H   VAL   268       1.768  19.997   2.149  1.00  0.00           H  
ATOM   4148  CA  VAL   268       2.888  18.864   0.720  1.00  0.00           C  
ATOM   4149  HA  VAL   268       3.715  19.309   0.167  1.00  0.00           H  
ATOM   4150  CB  VAL   268       3.536  18.030   1.871  1.00  0.00           C  
ATOM   4151  HB  VAL   268       2.725  17.782   2.555  1.00  0.00           H  
ATOM   4152  CG1 VAL   268       4.255  16.706   1.404  1.00  0.00           C  
ATOM   4153 HG11 VAL   268       3.588  15.878   1.166  1.00  0.00           H  
ATOM   4154 HG12 VAL   268       5.009  16.892   0.639  1.00  0.00           H  
ATOM   4155 HG13 VAL   268       4.819  16.307   2.248  1.00  0.00           H  
ATOM   4156  CG2 VAL   268       4.576  18.817   2.676  1.00  0.00           C  
ATOM   4157 HG21 VAL   268       5.164  18.205   3.360  1.00  0.00           H  
ATOM   4158 HG22 VAL   268       5.244  19.426   2.068  1.00  0.00           H  
ATOM   4159 HG23 VAL   268       3.941  19.374   3.364  1.00  0.00           H  
ATOM   4160  C   VAL   268       2.161  17.891  -0.241  1.00  0.00           C  
ATOM   4161  O   VAL   268       1.136  17.276   0.072  1.00  0.00           O  
ATOM   4162  N   CYX   269       2.866  17.600  -1.349  1.00  0.00           N  
ATOM   4163  H   CYX   269       3.861  17.773  -1.375  1.00  0.00           H  
ATOM   4164  CA  CYX   269       2.345  16.681  -2.352  1.00  0.00           C  
ATOM   4165  HA  CYX   269       1.444  17.083  -2.815  1.00  0.00           H  
ATOM   4166  CB  CYX   269       3.434  16.613  -3.501  1.00  0.00           C  
ATOM   4167  HB2 CYX   269       4.297  16.014  -3.211  1.00  0.00           H  
ATOM   4168  HB3 CYX   269       2.878  16.101  -4.286  1.00  0.00           H  
ATOM   4169  SG  CYX   269       3.994  18.184  -4.281  1.00  0.00           S  
ATOM   4170  C   CYX   269       2.111  15.226  -1.863  1.00  0.00           C  
ATOM   4171  O   CYX   269       2.973  14.646  -1.311  1.00  0.00           O  
ATOM   4172  N   VAL   270       0.967  14.588  -2.245  1.00  0.00           N  
ATOM   4173  H   VAL   270       0.336  15.120  -2.827  1.00  0.00           H  
ATOM   4174  CA  VAL   270       0.678  13.130  -2.154  1.00  0.00           C  
ATOM   4175  HA  VAL   270       1.117  12.668  -1.269  1.00  0.00           H  
ATOM   4176  CB  VAL   270      -0.856  12.813  -2.203  1.00  0.00           C  
ATOM   4177  HB  VAL   270      -1.143  13.016  -3.235  1.00  0.00           H  
ATOM   4178  CG1 VAL   270      -1.378  11.403  -1.882  1.00  0.00           C  
ATOM   4179 HG11 VAL   270      -2.369  11.147  -2.254  1.00  0.00           H  
ATOM   4180 HG12 VAL   270      -0.677  10.645  -2.233  1.00  0.00           H  
ATOM   4181 HG13 VAL   270      -1.392  11.227  -0.806  1.00  0.00           H  
ATOM   4182  CG2 VAL   270      -1.770  13.689  -1.313  1.00  0.00           C  
ATOM   4183 HG21 VAL   270      -1.460  13.574  -0.274  1.00  0.00           H  
ATOM   4184 HG22 VAL   270      -1.695  14.671  -1.779  1.00  0.00           H  
ATOM   4185 HG23 VAL   270      -2.833  13.452  -1.369  1.00  0.00           H  
ATOM   4186  C   VAL   270       1.247  12.281  -3.321  1.00  0.00           C  
ATOM   4187  O   VAL   270       1.126  12.690  -4.490  1.00  0.00           O  
ATOM   4188  N   GLY   271       1.826  11.150  -2.923  1.00  0.00           N  
ATOM   4189  H   GLY   271       1.841  11.008  -1.923  1.00  0.00           H  
ATOM   4190  CA  GLY   271       2.730  10.353  -3.793  1.00  0.00           C  
ATOM   4191  HA2 GLY   271       2.317   9.348  -3.874  1.00  0.00           H  
ATOM   4192  HA3 GLY   271       2.834  10.903  -4.728  1.00  0.00           H  
ATOM   4193  C   GLY   271       4.179  10.149  -3.250  1.00  0.00           C  
ATOM   4194  O   GLY   271       4.387  10.195  -2.047  1.00  0.00           O  
ATOM   4195  N   LEU   272       5.090   9.805  -4.180  1.00  0.00           N  
ATOM   4196  H   LEU   272       4.902   9.990  -5.155  1.00  0.00           H  
ATOM   4197  CA  LEU   272       6.259   9.037  -3.843  1.00  0.00           C  
ATOM   4198  HA  LEU   272       5.989   8.278  -3.108  1.00  0.00           H  
ATOM   4199  CB  LEU   272       6.845   8.323  -5.153  1.00  0.00           C  
ATOM   4200  HB2 LEU   272       7.181   9.070  -5.873  1.00  0.00           H  
ATOM   4201  HB3 LEU   272       7.688   7.775  -4.735  1.00  0.00           H  
ATOM   4202  CG  LEU   272       5.802   7.379  -5.827  1.00  0.00           C  
ATOM   4203  HG  LEU   272       4.835   7.880  -5.771  1.00  0.00           H  
ATOM   4204  CD1 LEU   272       6.177   7.164  -7.291  1.00  0.00           C  
ATOM   4205 HD11 LEU   272       7.259   7.044  -7.347  1.00  0.00           H  
ATOM   4206 HD12 LEU   272       5.651   6.289  -7.672  1.00  0.00           H  
ATOM   4207 HD13 LEU   272       5.875   8.033  -7.875  1.00  0.00           H  
ATOM   4208  CD2 LEU   272       5.695   6.010  -5.190  1.00  0.00           C  
ATOM   4209 HD21 LEU   272       4.796   5.471  -5.489  1.00  0.00           H  
ATOM   4210 HD22 LEU   272       6.597   5.412  -5.322  1.00  0.00           H  
ATOM   4211 HD23 LEU   272       5.596   6.175  -4.118  1.00  0.00           H  
ATOM   4212  C   LEU   272       7.340   9.838  -3.163  1.00  0.00           C  
ATOM   4213  O   LEU   272       8.333   9.286  -2.761  1.00  0.00           O  
ATOM   4214  N   ASN   273       7.212  11.153  -2.937  1.00  0.00           N  
ATOM   4215  H   ASN   273       6.375  11.546  -3.343  1.00  0.00           H  
ATOM   4216  CA  ASN   273       8.182  12.120  -2.357  1.00  0.00           C  
ATOM   4217  HA  ASN   273       8.998  11.473  -2.037  1.00  0.00           H  
ATOM   4218  CB  ASN   273       8.606  13.155  -3.375  1.00  0.00           C  
ATOM   4219  HB2 ASN   273       7.673  13.518  -3.806  1.00  0.00           H  
ATOM   4220  HB3 ASN   273       9.228  13.880  -2.849  1.00  0.00           H  
ATOM   4221  CG  ASN   273       9.549  12.666  -4.491  1.00  0.00           C  
ATOM   4222  OD1 ASN   273       9.586  11.496  -4.930  1.00  0.00           O  
ATOM   4223  ND2 ASN   273      10.378  13.578  -4.830  1.00  0.00           N  
ATOM   4224 HD21 ASN   273      11.108  13.302  -5.472  1.00  0.00           H  
ATOM   4225 HD22 ASN   273      10.381  14.486  -4.388  1.00  0.00           H  
ATOM   4226  C   ASN   273       7.723  12.711  -1.008  1.00  0.00           C  
ATOM   4227  O   ASN   273       8.285  13.653  -0.558  1.00  0.00           O  
ATOM   4228  N   ALA   274       6.657  12.117  -0.409  1.00  0.00           N  
ATOM   4229  H   ALA   274       6.251  11.326  -0.888  1.00  0.00           H  
ATOM   4230  CA  ALA   274       6.066  12.659   0.910  1.00  0.00           C  
ATOM   4231  HA  ALA   274       5.828  13.701   0.695  1.00  0.00           H  
ATOM   4232  CB  ALA   274       4.778  11.991   1.372  1.00  0.00           C  
ATOM   4233  HB1 ALA   274       4.960  10.916   1.367  1.00  0.00           H  
ATOM   4234  HB2 ALA   274       4.437  12.525   2.259  1.00  0.00           H  
ATOM   4235  HB3 ALA   274       4.015  12.102   0.601  1.00  0.00           H  
ATOM   4236  C   ALA   274       7.142  12.743   2.002  1.00  0.00           C  
ATOM   4237  O   ALA   274       7.251  13.720   2.756  1.00  0.00           O  
ATOM   4238  N   LYS   275       7.950  11.723   2.142  1.00  0.00           N  
ATOM   4239  H   LYS   275       7.916  10.969   1.470  1.00  0.00           H  
ATOM   4240  CA  LYS   275       9.057  11.587   3.073  1.00  0.00           C  
ATOM   4241  HA  LYS   275       8.674  11.656   4.091  1.00  0.00           H  
ATOM   4242  CB  LYS   275       9.702  10.179   2.768  1.00  0.00           C  
ATOM   4243  HB2 LYS   275       8.916   9.425   2.783  1.00  0.00           H  
ATOM   4244  HB3 LYS   275      10.107  10.075   1.762  1.00  0.00           H  
ATOM   4245  CG  LYS   275      10.788   9.762   3.772  1.00  0.00           C  
ATOM   4246  HG2 LYS   275      11.586  10.503   3.740  1.00  0.00           H  
ATOM   4247  HG3 LYS   275      10.289   9.725   4.741  1.00  0.00           H  
ATOM   4248  CD  LYS   275      11.229   8.258   3.448  1.00  0.00           C  
ATOM   4249  HD2 LYS   275      10.349   7.624   3.344  1.00  0.00           H  
ATOM   4250  HD3 LYS   275      11.727   8.428   2.494  1.00  0.00           H  
ATOM   4251  CE  LYS   275      12.175   7.701   4.493  1.00  0.00           C  
ATOM   4252  HE2 LYS   275      12.817   8.452   4.954  1.00  0.00           H  
ATOM   4253  HE3 LYS   275      11.600   7.228   5.289  1.00  0.00           H  
ATOM   4254  NZ  LYS   275      13.111   6.665   3.952  1.00  0.00           N  
ATOM   4255  HZ1 LYS   275      13.842   7.083   3.394  1.00  0.00           H  
ATOM   4256  HZ2 LYS   275      13.609   6.245   4.724  1.00  0.00           H  
ATOM   4257  HZ3 LYS   275      12.596   5.942   3.470  1.00  0.00           H  
ATOM   4258  C   LYS   275      10.088  12.714   2.943  1.00  0.00           C  
ATOM   4259  O   LYS   275      10.752  12.987   3.923  1.00  0.00           O  
ATOM   4260  N   THR   276      10.269  13.329   1.792  1.00  0.00           N  
ATOM   4261  H   THR   276       9.724  13.010   1.003  1.00  0.00           H  
ATOM   4262  CA  THR   276      11.236  14.387   1.495  1.00  0.00           C  
ATOM   4263  HA  THR   276      12.155  14.100   2.006  1.00  0.00           H  
ATOM   4264  CB  THR   276      11.655  14.524  -0.006  1.00  0.00           C  
ATOM   4265  HB  THR   276      12.586  15.089  -0.054  1.00  0.00           H  
ATOM   4266  CG2 THR   276      11.945  13.161  -0.717  1.00  0.00           C  
ATOM   4267 HG21 THR   276      12.713  12.593  -0.192  1.00  0.00           H  
ATOM   4268 HG22 THR   276      11.025  12.578  -0.679  1.00  0.00           H  
ATOM   4269 HG23 THR   276      12.244  13.413  -1.735  1.00  0.00           H  
ATOM   4270  OG1 THR   276      10.568  15.072  -0.762  1.00  0.00           O  
ATOM   4271  HG1 THR   276       9.780  14.534  -0.658  1.00  0.00           H  
ATOM   4272  C   THR   276      11.003  15.708   2.129  1.00  0.00           C  
ATOM   4273  O   THR   276      11.932  16.408   2.477  1.00  0.00           O  
ATOM   4274  N   TYR   277       9.728  16.014   2.464  1.00  0.00           N  
ATOM   4275  H   TYR   277       9.043  15.340   2.154  1.00  0.00           H  
ATOM   4276  CA  TYR   277       9.333  17.305   3.069  1.00  0.00           C  
ATOM   4277  HA  TYR   277      10.046  18.026   2.670  1.00  0.00           H  
ATOM   4278  CB  TYR   277       7.942  17.727   2.552  1.00  0.00           C  
ATOM   4279  HB2 TYR   277       7.133  17.071   2.873  1.00  0.00           H  
ATOM   4280  HB3 TYR   277       7.759  18.661   3.085  1.00  0.00           H  
ATOM   4281  CG  TYR   277       7.879  17.754   1.048  1.00  0.00           C  
ATOM   4282  CD1 TYR   277       7.618  16.576   0.352  1.00  0.00           C  
ATOM   4283  HD1 TYR   277       7.478  15.665   0.916  1.00  0.00           H  
ATOM   4284  CE1 TYR   277       7.591  16.568  -1.046  1.00  0.00           C  
ATOM   4285  HE1 TYR   277       7.166  15.711  -1.548  1.00  0.00           H  
ATOM   4286  CZ  TYR   277       7.926  17.697  -1.816  1.00  0.00           C  
ATOM   4287  OH  TYR   277       7.958  17.672  -3.158  1.00  0.00           O  
ATOM   4288  HH  TYR   277       7.522  16.865  -3.442  1.00  0.00           H  
ATOM   4289  CE2 TYR   277       8.327  18.847  -1.162  1.00  0.00           C  
ATOM   4290  HE2 TYR   277       8.676  19.665  -1.773  1.00  0.00           H  
ATOM   4291  CD2 TYR   277       8.163  18.944   0.273  1.00  0.00           C  
ATOM   4292  HD2 TYR   277       8.399  19.876   0.764  1.00  0.00           H  
ATOM   4293  C   TYR   277       9.402  17.292   4.584  1.00  0.00           C  
ATOM   4294  O   TYR   277       8.797  16.394   5.218  1.00  0.00           O  
ATOM   4295  N   PRO   278       9.946  18.349   5.259  1.00  0.00           N  
ATOM   4296  CD  PRO   278      10.531  19.602   4.682  1.00  0.00           C  
ATOM   4297  HD2 PRO   278       9.772  20.374   4.554  1.00  0.00           H  
ATOM   4298  HD3 PRO   278      11.043  19.329   3.760  1.00  0.00           H  
ATOM   4299  CG  PRO   278      11.572  20.033   5.776  1.00  0.00           C  
ATOM   4300  HG2 PRO   278      11.768  21.105   5.811  1.00  0.00           H  
ATOM   4301  HG3 PRO   278      12.474  19.446   5.605  1.00  0.00           H  
ATOM   4302  CB  PRO   278      10.858  19.678   7.043  1.00  0.00           C  
ATOM   4303  HB2 PRO   278      10.165  20.473   7.320  1.00  0.00           H  
ATOM   4304  HB3 PRO   278      11.588  19.385   7.797  1.00  0.00           H  
ATOM   4305  CA  PRO   278       9.916  18.473   6.731  1.00  0.00           C  
ATOM   4306  HA  PRO   278      10.452  17.623   7.152  1.00  0.00           H  
ATOM   4307  C   PRO   278       8.506  18.578   7.285  1.00  0.00           C  
ATOM   4308  O   PRO   278       7.612  19.110   6.631  1.00  0.00           O  
ATOM   4309  N   LYS   279       8.274  18.103   8.499  1.00  0.00           N  
ATOM   4310  H   LYS   279       9.005  17.529   8.893  1.00  0.00           H  
ATOM   4311  CA  LYS   279       7.295  18.786   9.551  1.00  0.00           C  
ATOM   4312  HA  LYS   279       7.629  18.404  10.515  1.00  0.00           H  
ATOM   4313  CB  LYS   279       7.440  20.338   9.617  1.00  0.00           C  
ATOM   4314  HB2 LYS   279       8.502  20.573   9.686  1.00  0.00           H  
ATOM   4315  HB3 LYS   279       6.978  20.777   8.732  1.00  0.00           H  
ATOM   4316  CG  LYS   279       6.891  20.970  10.945  1.00  0.00           C  
ATOM   4317  HG2 LYS   279       7.488  21.881  10.981  1.00  0.00           H  
ATOM   4318  HG3 LYS   279       5.887  21.363  10.785  1.00  0.00           H  
ATOM   4319  CD  LYS   279       6.949  20.238  12.290  1.00  0.00           C  
ATOM   4320  HD2 LYS   279       6.524  19.249  12.117  1.00  0.00           H  
ATOM   4321  HD3 LYS   279       7.971  20.144  12.656  1.00  0.00           H  
ATOM   4322  CE  LYS   279       6.104  21.038  13.316  1.00  0.00           C  
ATOM   4323  HE2 LYS   279       6.514  20.924  14.319  1.00  0.00           H  
ATOM   4324  HE3 LYS   279       6.142  22.110  13.120  1.00  0.00           H  
ATOM   4325  NZ  LYS   279       4.657  20.709  13.240  1.00  0.00           N  
ATOM   4326  HZ1 LYS   279       4.208  21.104  14.054  1.00  0.00           H  
ATOM   4327  HZ2 LYS   279       4.184  21.159  12.469  1.00  0.00           H  
ATOM   4328  HZ3 LYS   279       4.463  19.719  13.192  1.00  0.00           H  
ATOM   4329  C   LYS   279       5.835  18.312   9.331  1.00  0.00           C  
ATOM   4330  O   LYS   279       4.891  18.783   9.979  1.00  0.00           O  
ATOM   4331  N   THR   280       5.673  17.341   8.481  1.00  0.00           N  
ATOM   4332  H   THR   280       6.434  16.870   8.011  1.00  0.00           H  
ATOM   4333  CA  THR   280       4.342  16.853   8.029  1.00  0.00           C  
ATOM   4334  HA  THR   280       3.729  17.692   7.699  1.00  0.00           H  
ATOM   4335  CB  THR   280       4.458  15.684   6.987  1.00  0.00           C  
ATOM   4336  HB  THR   280       3.499  15.189   6.834  1.00  0.00           H  
ATOM   4337  CG2 THR   280       5.052  16.261   5.648  1.00  0.00           C  
ATOM   4338 HG21 THR   280       6.035  16.680   5.866  1.00  0.00           H  
ATOM   4339 HG22 THR   280       5.151  15.460   4.915  1.00  0.00           H  
ATOM   4340 HG23 THR   280       4.553  17.082   5.134  1.00  0.00           H  
ATOM   4341  OG1 THR   280       5.324  14.657   7.525  1.00  0.00           O  
ATOM   4342  HG1 THR   280       4.808  14.268   8.235  1.00  0.00           H  
ATOM   4343  C   THR   280       3.514  16.267   9.166  1.00  0.00           C  
ATOM   4344  O   THR   280       4.053  15.872  10.231  1.00  0.00           O  
ATOM   4345  N   GLY   281       2.214  16.103   8.930  1.00  0.00           N  
ATOM   4346  H   GLY   281       1.746  16.726   8.287  1.00  0.00           H  
ATOM   4347  CA  GLY   281       1.316  15.311   9.783  1.00  0.00           C  
ATOM   4348  HA2 GLY   281       1.630  14.277   9.927  1.00  0.00           H  
ATOM   4349  HA3 GLY   281       1.128  15.832  10.721  1.00  0.00           H  
ATOM   4350  C   GLY   281      -0.027  15.203   9.085  1.00  0.00           C  
ATOM   4351  O   GLY   281      -0.071  14.777   7.901  1.00  0.00           O  
ATOM   4352  N   SER   282      -1.061  15.678   9.816  1.00  0.00           N  
ATOM   4353  H   SER   282      -0.993  15.582  10.819  1.00  0.00           H  
ATOM   4354  CA  SER   282      -2.419  15.723   9.323  1.00  0.00           C  
ATOM   4355  HA  SER   282      -2.695  14.745   8.931  1.00  0.00           H  
ATOM   4356  CB  SER   282      -3.443  16.008  10.401  1.00  0.00           C  
ATOM   4357  HB2 SER   282      -3.262  15.343  11.246  1.00  0.00           H  
ATOM   4358  HB3 SER   282      -3.307  17.024  10.773  1.00  0.00           H  
ATOM   4359  OG  SER   282      -4.748  15.978   9.898  1.00  0.00           O  
ATOM   4360  HG  SER   282      -5.305  16.173  10.656  1.00  0.00           H  
ATOM   4361  C   SER   282      -2.563  16.655   8.080  1.00  0.00           C  
ATOM   4362  O   SER   282      -2.464  17.851   8.252  1.00  0.00           O  
ATOM   4363  N   PHE   283      -3.067  16.111   6.972  1.00  0.00           N  
ATOM   4364  H   PHE   283      -3.150  15.111   6.857  1.00  0.00           H  
ATOM   4365  CA  PHE   283      -3.584  16.903   5.886  1.00  0.00           C  
ATOM   4366  HA  PHE   283      -3.771  17.934   6.188  1.00  0.00           H  
ATOM   4367  CB  PHE   283      -2.685  16.895   4.599  1.00  0.00           C  
ATOM   4368  HB2 PHE   283      -2.596  15.856   4.281  1.00  0.00           H  
ATOM   4369  HB3 PHE   283      -3.143  17.520   3.832  1.00  0.00           H  
ATOM   4370  CG  PHE   283      -1.247  17.382   4.765  1.00  0.00           C  
ATOM   4371  CD1 PHE   283      -0.975  18.755   4.711  1.00  0.00           C  
ATOM   4372  HD1 PHE   283      -1.831  19.393   4.548  1.00  0.00           H  
ATOM   4373  CE1 PHE   283       0.355  19.218   4.713  1.00  0.00           C  
ATOM   4374  HE1 PHE   283       0.512  20.204   4.301  1.00  0.00           H  
ATOM   4375  CZ  PHE   283       1.421  18.248   4.871  1.00  0.00           C  
ATOM   4376  HZ  PHE   283       2.458  18.534   4.777  1.00  0.00           H  
ATOM   4377  CE2 PHE   283       1.133  16.959   5.073  1.00  0.00           C  
ATOM   4378  HE2 PHE   283       1.930  16.254   5.258  1.00  0.00           H  
ATOM   4379  CD2 PHE   283      -0.170  16.501   5.085  1.00  0.00           C  
ATOM   4380  HD2 PHE   283      -0.408  15.453   5.194  1.00  0.00           H  
ATOM   4381  C   PHE   283      -5.012  16.533   5.473  1.00  0.00           C  
ATOM   4382  O   PHE   283      -5.281  15.371   5.071  1.00  0.00           O  
ATOM   4383  N   TYR   284      -5.889  17.482   5.449  1.00  0.00           N  
ATOM   4384  H   TYR   284      -5.666  18.396   5.815  1.00  0.00           H  
ATOM   4385  CA  TYR   284      -7.035  17.493   4.478  1.00  0.00           C  
ATOM   4386  HA  TYR   284      -7.579  16.563   4.643  1.00  0.00           H  
ATOM   4387  CB  TYR   284      -7.818  18.825   4.689  1.00  0.00           C  
ATOM   4388  HB2 TYR   284      -8.394  18.844   5.615  1.00  0.00           H  
ATOM   4389  HB3 TYR   284      -7.192  19.702   4.523  1.00  0.00           H  
ATOM   4390  CG  TYR   284      -8.959  19.066   3.699  1.00  0.00           C  
ATOM   4391  CD1 TYR   284      -9.843  18.106   3.055  1.00  0.00           C  
ATOM   4392  HD1 TYR   284      -9.753  17.052   3.271  1.00  0.00           H  
ATOM   4393  CE1 TYR   284     -10.758  18.411   2.099  1.00  0.00           C  
ATOM   4394  HE1 TYR   284     -11.267  17.684   1.484  1.00  0.00           H  
ATOM   4395  CZ  TYR   284     -10.856  19.775   1.687  1.00  0.00           C  
ATOM   4396  OH  TYR   284     -11.683  20.026   0.645  1.00  0.00           O  
ATOM   4397  HH  TYR   284     -11.324  20.814   0.231  1.00  0.00           H  
ATOM   4398  CE2 TYR   284     -10.108  20.763   2.300  1.00  0.00           C  
ATOM   4399  HE2 TYR   284     -10.254  21.793   2.010  1.00  0.00           H  
ATOM   4400  CD2 TYR   284      -9.196  20.448   3.338  1.00  0.00           C  
ATOM   4401  HD2 TYR   284      -8.826  21.346   3.811  1.00  0.00           H  
ATOM   4402  C   TYR   284      -6.538  17.370   3.074  1.00  0.00           C  
ATOM   4403  O   TYR   284      -5.488  17.934   2.855  1.00  0.00           O  
ATOM   4404  N   VAL   285      -7.175  16.635   2.136  1.00  0.00           N  
ATOM   4405  H   VAL   285      -7.974  16.049   2.332  1.00  0.00           H  
ATOM   4406  CA  VAL   285      -6.677  16.652   0.664  1.00  0.00           C  
ATOM   4407  HA  VAL   285      -5.881  17.384   0.525  1.00  0.00           H  
ATOM   4408  CB  VAL   285      -6.101  15.308   0.169  1.00  0.00           C  
ATOM   4409  HB  VAL   285      -6.848  14.520   0.260  1.00  0.00           H  
ATOM   4410  CG1 VAL   285      -5.655  15.376  -1.297  1.00  0.00           C  
ATOM   4411 HG11 VAL   285      -6.431  15.235  -2.049  1.00  0.00           H  
ATOM   4412 HG12 VAL   285      -5.056  16.268  -1.479  1.00  0.00           H  
ATOM   4413 HG13 VAL   285      -5.086  14.472  -1.512  1.00  0.00           H  
ATOM   4414  CG2 VAL   285      -4.797  14.914   0.929  1.00  0.00           C  
ATOM   4415 HG21 VAL   285      -5.000  14.692   1.977  1.00  0.00           H  
ATOM   4416 HG22 VAL   285      -4.298  14.093   0.414  1.00  0.00           H  
ATOM   4417 HG23 VAL   285      -4.137  15.776   0.834  1.00  0.00           H  
ATOM   4418  C   VAL   285      -7.885  16.889  -0.313  1.00  0.00           C  
ATOM   4419  O   VAL   285      -8.754  16.028  -0.373  1.00  0.00           O  
ATOM   4420  N   PRO   286      -8.006  18.047  -0.988  1.00  0.00           N  
ATOM   4421  CD  PRO   286      -7.052  19.141  -0.793  1.00  0.00           C  
ATOM   4422  HD2 PRO   286      -6.063  18.963  -1.216  1.00  0.00           H  
ATOM   4423  HD3 PRO   286      -6.935  19.420   0.254  1.00  0.00           H  
ATOM   4424  CG  PRO   286      -7.819  20.357  -1.259  1.00  0.00           C  
ATOM   4425  HG2 PRO   286      -7.199  21.159  -1.659  1.00  0.00           H  
ATOM   4426  HG3 PRO   286      -8.322  20.793  -0.396  1.00  0.00           H  
ATOM   4427  CB  PRO   286      -8.719  19.939  -2.403  1.00  0.00           C  
ATOM   4428  HB2 PRO   286      -8.168  19.968  -3.343  1.00  0.00           H  
ATOM   4429  HB3 PRO   286      -9.645  20.505  -2.500  1.00  0.00           H  
ATOM   4430  CA  PRO   286      -8.954  18.427  -2.061  1.00  0.00           C  
ATOM   4431  HA  PRO   286      -9.988  18.329  -1.730  1.00  0.00           H  
ATOM   4432  C   PRO   286      -8.857  17.412  -3.236  1.00  0.00           C  
ATOM   4433  O   PRO   286      -7.828  17.120  -3.791  1.00  0.00           O  
ATOM   4434  N   VAL   287      -9.993  16.941  -3.793  1.00  0.00           N  
ATOM   4435  H   VAL   287     -10.869  17.382  -3.551  1.00  0.00           H  
ATOM   4436  CA  VAL   287     -10.034  15.871  -4.890  1.00  0.00           C  
ATOM   4437  HA  VAL   287      -9.213  16.087  -5.574  1.00  0.00           H  
ATOM   4438  CB  VAL   287      -9.650  14.463  -4.309  1.00  0.00           C  
ATOM   4439  HB  VAL   287      -8.583  14.556  -4.108  1.00  0.00           H  
ATOM   4440  CG1 VAL   287     -10.418  14.262  -3.039  1.00  0.00           C  
ATOM   4441 HG11 VAL   287     -10.358  13.222  -2.717  1.00  0.00           H  
ATOM   4442 HG12 VAL   287      -9.930  14.951  -2.350  1.00  0.00           H  
ATOM   4443 HG13 VAL   287     -11.462  14.543  -3.174  1.00  0.00           H  
ATOM   4444  CG2 VAL   287      -9.985  13.299  -5.224  1.00  0.00           C  
ATOM   4445 HG21 VAL   287     -11.057  13.169  -5.367  1.00  0.00           H  
ATOM   4446 HG22 VAL   287      -9.369  13.429  -6.115  1.00  0.00           H  
ATOM   4447 HG23 VAL   287      -9.572  12.443  -4.690  1.00  0.00           H  
ATOM   4448  C   VAL   287     -11.230  15.875  -5.794  1.00  0.00           C  
ATOM   4449  O   VAL   287     -12.369  16.242  -5.378  1.00  0.00           O  
ATOM   4450  N   GLU   288     -11.134  15.610  -7.082  1.00  0.00           N  
ATOM   4451  H   GLU   288     -10.217  15.567  -7.503  1.00  0.00           H  
ATOM   4452  CA  GLU   288     -12.266  15.621  -8.034  1.00  0.00           C  
ATOM   4453  HA  GLU   288     -12.966  16.422  -7.796  1.00  0.00           H  
ATOM   4454  CB  GLU   288     -11.862  16.100  -9.562  1.00  0.00           C  
ATOM   4455  HB2 GLU   288     -11.096  15.386  -9.865  1.00  0.00           H  
ATOM   4456  HB3 GLU   288     -12.701  15.882 -10.223  1.00  0.00           H  
ATOM   4457  CG  GLU   288     -11.279  17.515  -9.658  1.00  0.00           C  
ATOM   4458  HG2 GLU   288     -10.432  17.672  -8.990  1.00  0.00           H  
ATOM   4459  HG3 GLU   288     -10.899  17.734 -10.656  1.00  0.00           H  
ATOM   4460  CD  GLU   288     -12.255  18.567  -9.225  1.00  0.00           C  
ATOM   4461  OE1 GLU   288     -13.365  18.552  -9.821  1.00  0.00           O  
ATOM   4462  OE2 GLU   288     -11.969  19.273  -8.235  1.00  0.00           O  
ATOM   4463  C   GLU   288     -12.972  14.265  -8.086  1.00  0.00           C  
ATOM   4464  O   GLU   288     -12.489  13.256  -7.642  1.00  0.00           O  
ATOM   4465  N   SER   289     -14.171  14.221  -8.656  1.00  0.00           N  
ATOM   4466  H   SER   289     -14.631  15.087  -8.898  1.00  0.00           H  
ATOM   4467  CA  SER   289     -14.923  12.961  -8.861  1.00  0.00           C  
ATOM   4468  HA  SER   289     -14.723  12.286  -8.028  1.00  0.00           H  
ATOM   4469  CB  SER   289     -16.367  13.206  -8.922  1.00  0.00           C  
ATOM   4470  HB2 SER   289     -16.855  12.252  -9.120  1.00  0.00           H  
ATOM   4471  HB3 SER   289     -16.691  13.610  -7.962  1.00  0.00           H  
ATOM   4472  OG  SER   289     -16.559  14.003 -10.068  1.00  0.00           O  
ATOM   4473  HG  SER   289     -17.489  14.232 -10.137  1.00  0.00           H  
ATOM   4474  C   SER   289     -14.398  12.039  -9.958  1.00  0.00           C  
ATOM   4475  O   SER   289     -14.816  10.878 -10.043  1.00  0.00           O  
ATOM   4476  N   LYS   290     -13.564  12.570 -10.847  1.00  0.00           N  
ATOM   4477  H   LYS   290     -13.190  13.507 -10.795  1.00  0.00           H  
ATOM   4478  CA  LYS   290     -13.259  11.948 -12.140  1.00  0.00           C  
ATOM   4479  HA  LYS   290     -13.385  10.869 -12.051  1.00  0.00           H  
ATOM   4480  CB  LYS   290     -14.123  12.536 -13.325  1.00  0.00           C  
ATOM   4481  HB2 LYS   290     -13.912  13.601 -13.422  1.00  0.00           H  
ATOM   4482  HB3 LYS   290     -13.866  11.935 -14.197  1.00  0.00           H  
ATOM   4483  CG  LYS   290     -15.598  12.444 -13.253  1.00  0.00           C  
ATOM   4484  HG2 LYS   290     -15.788  11.376 -13.356  1.00  0.00           H  
ATOM   4485  HG3 LYS   290     -15.942  12.910 -12.330  1.00  0.00           H  
ATOM   4486  CD  LYS   290     -16.348  13.148 -14.392  1.00  0.00           C  
ATOM   4487  HD2 LYS   290     -16.107  14.210 -14.423  1.00  0.00           H  
ATOM   4488  HD3 LYS   290     -15.998  12.650 -15.296  1.00  0.00           H  
ATOM   4489  CE  LYS   290     -17.877  12.942 -14.305  1.00  0.00           C  
ATOM   4490  HE2 LYS   290     -18.114  11.902 -14.081  1.00  0.00           H  
ATOM   4491  HE3 LYS   290     -18.172  13.604 -13.491  1.00  0.00           H  
ATOM   4492  NZ  LYS   290     -18.623  13.412 -15.549  1.00  0.00           N  
ATOM   4493  HZ1 LYS   290     -18.585  12.712 -16.276  1.00  0.00           H  
ATOM   4494  HZ2 LYS   290     -19.609  13.520 -15.356  1.00  0.00           H  
ATOM   4495  HZ3 LYS   290     -18.188  14.269 -15.858  1.00  0.00           H  
ATOM   4496  C   LYS   290     -11.791  12.013 -12.451  1.00  0.00           C  
ATOM   4497  O   LYS   290     -11.165  13.079 -12.360  1.00  0.00           O  
ATOM   4498  N   ALA   291     -11.193  10.817 -12.822  1.00  0.00           N  
ATOM   4499  H   ALA   291     -11.685   9.935 -12.825  1.00  0.00           H  
ATOM   4500  CA  ALA   291      -9.762  10.753 -13.178  1.00  0.00           C  
ATOM   4501  HA  ALA   291      -9.403  10.911 -12.161  1.00  0.00           H  
ATOM   4502  CB  ALA   291      -9.530   9.369 -13.634  1.00  0.00           C  
ATOM   4503  HB1 ALA   291     -10.392   9.008 -14.194  1.00  0.00           H  
ATOM   4504  HB2 ALA   291      -8.574   9.096 -14.080  1.00  0.00           H  
ATOM   4505  HB3 ALA   291      -9.454   8.710 -12.768  1.00  0.00           H  
ATOM   4506  C   ALA   291      -9.427  11.800 -14.293  1.00  0.00           C  
ATOM   4507  O   ALA   291     -10.182  11.879 -15.274  1.00  0.00           O  
ATOM   4508  N   PRO   292      -8.375  12.586 -14.073  1.00  0.00           N  
ATOM   4509  CD  PRO   292      -8.021  13.779 -14.825  1.00  0.00           C  
ATOM   4510  HD2 PRO   292      -8.514  14.715 -14.560  1.00  0.00           H  
ATOM   4511  HD3 PRO   292      -8.174  13.647 -15.896  1.00  0.00           H  
ATOM   4512  CG  PRO   292      -6.536  13.974 -14.554  1.00  0.00           C  
ATOM   4513  HG2 PRO   292      -6.365  14.840 -13.914  1.00  0.00           H  
ATOM   4514  HG3 PRO   292      -5.951  14.113 -15.463  1.00  0.00           H  
ATOM   4515  CB  PRO   292      -6.080  12.659 -13.989  1.00  0.00           C  
ATOM   4516  HB2 PRO   292      -5.129  12.818 -13.480  1.00  0.00           H  
ATOM   4517  HB3 PRO   292      -5.997  11.970 -14.829  1.00  0.00           H  
ATOM   4518  CA  PRO   292      -7.272  12.197 -13.219  1.00  0.00           C  
ATOM   4519  HA  PRO   292      -7.108  11.121 -13.166  1.00  0.00           H  
ATOM   4520  C   PRO   292      -7.344  12.876 -11.795  1.00  0.00           C  
ATOM   4521  O   PRO   292      -6.336  12.940 -11.147  1.00  0.00           O  
ATOM   4522  N   TYR   293      -8.537  13.313 -11.342  1.00  0.00           N  
ATOM   4523  H   TYR   293      -9.392  13.360 -11.876  1.00  0.00           H  
ATOM   4524  CA  TYR   293      -8.826  13.548  -9.916  1.00  0.00           C  
ATOM   4525  HA  TYR   293      -9.902  13.666  -9.793  1.00  0.00           H  
ATOM   4526  CB  TYR   293      -8.364  12.282  -9.191  1.00  0.00           C  
ATOM   4527  HB2 TYR   293      -7.276  12.242  -9.237  1.00  0.00           H  
ATOM   4528  HB3 TYR   293      -8.534  12.313  -8.115  1.00  0.00           H  
ATOM   4529  CG  TYR   293      -9.042  11.034  -9.616  1.00  0.00           C  
ATOM   4530  CD1 TYR   293     -10.429  10.920  -9.270  1.00  0.00           C  
ATOM   4531  HD1 TYR   293     -10.858  11.747  -8.724  1.00  0.00           H  
ATOM   4532  CE1 TYR   293     -11.096   9.725  -9.563  1.00  0.00           C  
ATOM   4533  HE1 TYR   293     -12.151   9.677  -9.337  1.00  0.00           H  
ATOM   4534  CZ  TYR   293     -10.476   8.611 -10.091  1.00  0.00           C  
ATOM   4535  OH  TYR   293     -11.219   7.420 -10.092  1.00  0.00           O  
ATOM   4536  HH  TYR   293     -12.171   7.543 -10.080  1.00  0.00           H  
ATOM   4537  CE2 TYR   293      -9.016   8.685 -10.307  1.00  0.00           C  
ATOM   4538  HE2 TYR   293      -8.546   7.753 -10.582  1.00  0.00           H  
ATOM   4539  CD2 TYR   293      -8.362   9.900 -10.118  1.00  0.00           C  
ATOM   4540  HD2 TYR   293      -7.294   9.865 -10.277  1.00  0.00           H  
ATOM   4541  C   TYR   293      -8.215  14.743  -9.325  1.00  0.00           C  
ATOM   4542  O   TYR   293      -8.698  15.306  -8.299  1.00  0.00           O  
ATOM   4543  N   CYX   294      -7.183  15.266  -9.891  1.00  0.00           N  
ATOM   4544  H   CYX   294      -6.712  14.675 -10.561  1.00  0.00           H  
ATOM   4545  CA  CYX   294      -6.442  16.421  -9.291  1.00  0.00           C  
ATOM   4546  HA  CYX   294      -6.260  16.184  -8.242  1.00  0.00           H  
ATOM   4547  CB  CYX   294      -5.077  16.620  -9.979  1.00  0.00           C  
ATOM   4548  HB2 CYX   294      -5.140  17.187 -10.907  1.00  0.00           H  
ATOM   4549  HB3 CYX   294      -4.403  17.150  -9.306  1.00  0.00           H  
ATOM   4550  SG  CYX   294      -4.326  15.021 -10.396  1.00  0.00           S  
ATOM   4551  C   CYX   294      -7.312  17.706  -9.355  1.00  0.00           C  
ATOM   4552  O   CYX   294      -7.770  18.158 -10.402  1.00  0.00           O  
ATOM   4553  N   ASN   295      -7.565  18.319  -8.208  1.00  0.00           N  
ATOM   4554  H   ASN   295      -6.967  18.068  -7.433  1.00  0.00           H  
ATOM   4555  CA  ASN   295      -8.413  19.458  -7.996  1.00  0.00           C  
ATOM   4556  HA  ASN   295      -9.414  19.165  -8.313  1.00  0.00           H  
ATOM   4557  CB  ASN   295      -8.459  19.809  -6.447  1.00  0.00           C  
ATOM   4558  HB2 ASN   295      -8.840  18.989  -5.838  1.00  0.00           H  
ATOM   4559  HB3 ASN   295      -7.450  20.037  -6.102  1.00  0.00           H  
ATOM   4560  CG  ASN   295      -9.380  20.920  -6.136  1.00  0.00           C  
ATOM   4561  OD1 ASN   295      -8.991  21.911  -5.545  1.00  0.00           O  
ATOM   4562  ND2 ASN   295     -10.649  20.820  -6.361  1.00  0.00           N  
ATOM   4563 HD21 ASN   295     -11.258  21.584  -6.108  1.00  0.00           H  
ATOM   4564 HD22 ASN   295     -11.080  20.095  -6.916  1.00  0.00           H  
ATOM   4565  C   ASN   295      -8.012  20.688  -8.822  1.00  0.00           C  
ATOM   4566  O   ASN   295      -8.946  21.358  -9.363  1.00  0.00           O  
ATOM   4567  N   ASN   296      -6.665  21.058  -8.965  1.00  0.00           N  
ATOM   4568  H   ASN   296      -6.042  20.364  -8.576  1.00  0.00           H  
ATOM   4569  CA  ASN   296      -6.232  22.257  -9.656  1.00  0.00           C  
ATOM   4570  HA  ASN   296      -6.795  22.489 -10.560  1.00  0.00           H  
ATOM   4571  CB  ASN   296      -6.471  23.507  -8.740  1.00  0.00           C  
ATOM   4572  HB2 ASN   296      -7.529  23.502  -8.478  1.00  0.00           H  
ATOM   4573  HB3 ASN   296      -5.871  23.514  -7.830  1.00  0.00           H  
ATOM   4574  CG  ASN   296      -6.122  24.785  -9.518  1.00  0.00           C  
ATOM   4575  OD1 ASN   296      -6.924  25.395 -10.170  1.00  0.00           O  
ATOM   4576  ND2 ASN   296      -5.045  25.429  -9.166  1.00  0.00           N  
ATOM   4577 HD21 ASN   296      -4.801  26.302  -9.612  1.00  0.00           H  
ATOM   4578 HD22 ASN   296      -4.394  25.048  -8.494  1.00  0.00           H  
ATOM   4579  C   ASN   296      -4.752  22.132  -9.884  1.00  0.00           C  
ATOM   4580  O   ASN   296      -3.916  21.797  -9.044  1.00  0.00           O  
ATOM   4581  N   LYS   297      -4.386  22.025 -11.197  1.00  0.00           N  
ATOM   4582  H   LYS   297      -5.128  22.369 -11.789  1.00  0.00           H  
ATOM   4583  CA  LYS   297      -3.011  21.721 -11.648  1.00  0.00           C  
ATOM   4584  HA  LYS   297      -2.513  21.095 -10.909  1.00  0.00           H  
ATOM   4585  CB  LYS   297      -3.079  20.918 -12.919  1.00  0.00           C  
ATOM   4586  HB2 LYS   297      -3.702  21.433 -13.650  1.00  0.00           H  
ATOM   4587  HB3 LYS   297      -2.087  20.932 -13.369  1.00  0.00           H  
ATOM   4588  CG  LYS   297      -3.523  19.438 -12.799  1.00  0.00           C  
ATOM   4589  HG2 LYS   297      -2.935  18.917 -12.044  1.00  0.00           H  
ATOM   4590  HG3 LYS   297      -4.547  19.361 -12.433  1.00  0.00           H  
ATOM   4591  CD  LYS   297      -3.488  18.699 -14.130  1.00  0.00           C  
ATOM   4592  HD2 LYS   297      -3.724  17.666 -13.875  1.00  0.00           H  
ATOM   4593  HD3 LYS   297      -4.274  19.123 -14.755  1.00  0.00           H  
ATOM   4594  CE  LYS   297      -2.164  18.592 -14.929  1.00  0.00           C  
ATOM   4595  HE2 LYS   297      -1.817  19.614 -15.081  1.00  0.00           H  
ATOM   4596  HE3 LYS   297      -1.469  17.999 -14.335  1.00  0.00           H  
ATOM   4597  NZ  LYS   297      -2.328  17.851 -16.201  1.00  0.00           N  
ATOM   4598  HZ1 LYS   297      -2.655  16.916 -16.004  1.00  0.00           H  
ATOM   4599  HZ2 LYS   297      -2.970  18.299 -16.839  1.00  0.00           H  
ATOM   4600  HZ3 LYS   297      -1.466  17.880 -16.726  1.00  0.00           H  
ATOM   4601  C   LYS   297      -2.285  23.048 -11.856  1.00  0.00           C  
ATOM   4602  O   LYS   297      -2.026  23.487 -12.976  1.00  0.00           O  
ATOM   4603  N   GLY   298      -1.994  23.787 -10.740  1.00  0.00           N  
ATOM   4604  H   GLY   298      -2.372  23.499  -9.849  1.00  0.00           H  
ATOM   4605  CA  GLY   298      -1.462  25.157 -10.868  1.00  0.00           C  
ATOM   4606  HA2 GLY   298      -2.211  25.795 -11.337  1.00  0.00           H  
ATOM   4607  HA3 GLY   298      -1.388  25.681  -9.915  1.00  0.00           H  
ATOM   4608  C   GLY   298      -0.091  25.326 -11.574  1.00  0.00           C  
ATOM   4609  O   GLY   298       0.850  24.556 -11.584  1.00  0.00           O  
ATOM   4610  N   LYS   299       0.158  26.508 -12.087  1.00  0.00           N  
ATOM   4611  H   LYS   299      -0.622  27.150 -12.066  1.00  0.00           H  
ATOM   4612  CA  LYS   299       1.454  26.985 -12.612  1.00  0.00           C  
ATOM   4613  HA  LYS   299       1.726  26.222 -13.341  1.00  0.00           H  
ATOM   4614  CB  LYS   299       1.255  28.400 -13.171  1.00  0.00           C  
ATOM   4615  HB2 LYS   299       0.684  29.069 -12.529  1.00  0.00           H  
ATOM   4616  HB3 LYS   299       2.250  28.782 -13.399  1.00  0.00           H  
ATOM   4617  CG  LYS   299       0.489  28.288 -14.498  1.00  0.00           C  
ATOM   4618  HG2 LYS   299       0.978  27.538 -15.119  1.00  0.00           H  
ATOM   4619  HG3 LYS   299      -0.543  28.051 -14.236  1.00  0.00           H  
ATOM   4620  CD  LYS   299       0.252  29.703 -15.167  1.00  0.00           C  
ATOM   4621  HD2 LYS   299      -0.261  30.315 -14.425  1.00  0.00           H  
ATOM   4622  HD3 LYS   299       1.242  30.148 -15.266  1.00  0.00           H  
ATOM   4623  CE  LYS   299      -0.645  29.721 -16.393  1.00  0.00           C  
ATOM   4624  HE2 LYS   299      -1.477  29.056 -16.161  1.00  0.00           H  
ATOM   4625  HE3 LYS   299      -1.096  30.682 -16.641  1.00  0.00           H  
ATOM   4626  NZ  LYS   299       0.049  29.243 -17.649  1.00  0.00           N  
ATOM   4627  HZ1 LYS   299       0.877  29.771 -17.887  1.00  0.00           H  
ATOM   4628  HZ2 LYS   299       0.482  28.348 -17.472  1.00  0.00           H  
ATOM   4629  HZ3 LYS   299      -0.576  29.244 -18.443  1.00  0.00           H  
ATOM   4630  C   LYS   299       2.635  27.091 -11.576  1.00  0.00           C  
ATOM   4631  O   LYS   299       3.757  26.865 -12.106  1.00  0.00           O  
ATOM   4632  N   ILE   300       2.533  27.343 -10.227  1.00  0.00           N  
ATOM   4633  H   ILE   300       1.574  27.455  -9.929  1.00  0.00           H  
ATOM   4634  CA  ILE   300       3.663  27.257  -9.237  1.00  0.00           C  
ATOM   4635  HA  ILE   300       4.510  27.696  -9.764  1.00  0.00           H  
ATOM   4636  CB  ILE   300       3.405  28.171  -7.976  1.00  0.00           C  
ATOM   4637  HB  ILE   300       3.060  29.151  -8.308  1.00  0.00           H  
ATOM   4638  CG2 ILE   300       2.353  27.741  -6.983  1.00  0.00           C  
ATOM   4639 HG21 ILE   300       2.232  28.484  -6.195  1.00  0.00           H  
ATOM   4640 HG22 ILE   300       1.398  27.700  -7.509  1.00  0.00           H  
ATOM   4641 HG23 ILE   300       2.543  26.759  -6.549  1.00  0.00           H  
ATOM   4642  CG1 ILE   300       4.710  28.361  -7.099  1.00  0.00           C  
ATOM   4643 HG12 ILE   300       4.475  28.891  -6.176  1.00  0.00           H  
ATOM   4644 HG13 ILE   300       5.031  27.351  -6.845  1.00  0.00           H  
ATOM   4645  CD1 ILE   300       5.879  29.131  -7.814  1.00  0.00           C  
ATOM   4646 HD11 ILE   300       6.363  28.554  -8.601  1.00  0.00           H  
ATOM   4647 HD12 ILE   300       5.629  30.109  -8.225  1.00  0.00           H  
ATOM   4648 HD13 ILE   300       6.498  29.477  -6.987  1.00  0.00           H  
ATOM   4649  C   ILE   300       4.094  25.869  -8.899  1.00  0.00           C  
ATOM   4650  O   ILE   300       5.247  25.661  -8.480  1.00  0.00           O  
ATOM   4651  N   ILE   301       3.121  24.913  -9.026  1.00  0.00           N  
ATOM   4652  H   ILE   301       2.205  25.035  -9.432  1.00  0.00           H  
ATOM   4653  CA  ILE   301       3.392  23.524  -8.520  1.00  0.00           C  
ATOM   4654  HA  ILE   301       3.558  23.611  -7.447  1.00  0.00           H  
ATOM   4655  CB  ILE   301       2.159  22.669  -8.747  1.00  0.00           C  
ATOM   4656  HB  ILE   301       1.990  22.660  -9.824  1.00  0.00           H  
ATOM   4657  CG2 ILE   301       2.189  21.265  -8.259  1.00  0.00           C  
ATOM   4658 HG21 ILE   301       1.401  20.611  -8.634  1.00  0.00           H  
ATOM   4659 HG22 ILE   301       3.208  20.909  -8.411  1.00  0.00           H  
ATOM   4660 HG23 ILE   301       2.146  21.316  -7.172  1.00  0.00           H  
ATOM   4661  CG1 ILE   301       0.865  23.344  -8.171  1.00  0.00           C  
ATOM   4662 HG12 ILE   301       0.507  24.060  -8.911  1.00  0.00           H  
ATOM   4663 HG13 ILE   301       0.002  22.678  -8.184  1.00  0.00           H  
ATOM   4664  CD1 ILE   301       0.891  23.987  -6.691  1.00  0.00           C  
ATOM   4665 HD11 ILE   301       1.429  24.927  -6.811  1.00  0.00           H  
ATOM   4666 HD12 ILE   301      -0.111  24.274  -6.373  1.00  0.00           H  
ATOM   4667 HD13 ILE   301       1.332  23.296  -5.973  1.00  0.00           H  
ATOM   4668  C   ILE   301       4.571  22.828  -9.180  1.00  0.00           C  
ATOM   4669  O   ILE   301       4.715  22.739 -10.467  1.00  0.00           O  
ATOM   4670  OXT ILE   301       5.554  22.405  -8.489  1.00  0.00           O  
TER    4671      ILE   301 
ATOM   4671  C12  OL   302       1.511  -8.842 -28.773  1.00  0.00           C  
ATOM   4672  H2R  OL   302       0.668  -9.368 -29.228  1.00  0.00           H  
ATOM   4673  H2S  OL   302       1.420  -7.772 -28.973  1.00  0.00           H  
ATOM   4674  C13  OL   302       2.823  -9.580 -29.224  1.00  0.00           C  
ATOM   4675  H3R  OL   302       2.720 -10.658 -29.086  1.00  0.00           H  
ATOM   4676  H3S  OL   302       3.703  -9.239 -28.673  1.00  0.00           H  
ATOM   4677  C14  OL   302       3.014  -9.166 -30.768  1.00  0.00           C  
ATOM   4678  H4R  OL   302       2.097  -9.428 -31.300  1.00  0.00           H  
ATOM   4679  H4S  OL   302       3.204  -8.099 -30.899  1.00  0.00           H  
ATOM   4680  C15  OL   302       4.086 -10.004 -31.435  1.00  0.00           C  
ATOM   4681  H5R  OL   302       3.625 -10.981 -31.594  1.00  0.00           H  
ATOM   4682  H5S  OL   302       4.943 -10.162 -30.777  1.00  0.00           H  
ATOM   4683  C16  OL   302       4.558  -9.380 -32.733  1.00  0.00           C  
ATOM   4684  H6R  OL   302       4.791  -8.336 -32.517  1.00  0.00           H  
ATOM   4685  H6S  OL   302       5.474  -9.938 -32.939  1.00  0.00           H  
ATOM   4686  C17  OL   302       3.479  -9.465 -33.882  1.00  0.00           C  
ATOM   4687  H7R  OL   302       3.294 -10.488 -34.214  1.00  0.00           H  
ATOM   4688  H7S  OL   302       2.545  -9.095 -33.453  1.00  0.00           H  
ATOM   4689  C18  OL   302       3.787  -8.666 -35.186  1.00  0.00           C  
ATOM   4690  H8R  OL   302       4.611  -9.146 -35.718  1.00  0.00           H  
ATOM   4691  H8S  OL   302       2.886  -8.726 -35.801  1.00  0.00           H  
ATOM   4692  C19  OL   302       4.188  -7.208 -35.010  1.00  0.00           C  
ATOM   4693  H9R  OL   302       4.727  -7.103 -34.072  1.00  0.00           H  
ATOM   4694 C110  OL   302       3.879  -6.224 -35.882  1.00  0.00           C  
ATOM   4695 H10R  OL   302       4.359  -5.269 -35.687  1.00  0.00           H  
ATOM   4696 C111  OL   302       3.049  -6.336 -37.148  1.00  0.00           C  
ATOM   4697 H11R  OL   302       2.797  -7.376 -37.367  1.00  0.00           H  
ATOM   4698 H11S  OL   302       2.139  -5.735 -37.094  1.00  0.00           H  
ATOM   4699 C112  OL   302       3.829  -5.707 -38.287  1.00  0.00           C  
ATOM   4700 H12R  OL   302       3.238  -5.619 -39.201  1.00  0.00           H  
ATOM   4701 H12S  OL   302       4.083  -4.683 -38.008  1.00  0.00           H  
ATOM   4702 C113  OL   302       5.199  -6.347 -38.580  1.00  0.00           C  
ATOM   4703 H13R  OL   302       5.664  -5.874 -39.447  1.00  0.00           H  
ATOM   4704 H13S  OL   302       5.872  -6.217 -37.729  1.00  0.00           H  
ATOM   4705 C114  OL   302       5.127  -7.781 -38.929  1.00  0.00           C  
ATOM   4706 H14R  OL   302       4.738  -8.367 -38.094  1.00  0.00           H  
ATOM   4707 H14S  OL   302       4.485  -7.922 -39.802  1.00  0.00           H  
ATOM   4708 C115  OL   302       6.525  -8.437 -39.149  1.00  0.00           C  
ATOM   4709 H15R  OL   302       6.469  -9.527 -39.098  1.00  0.00           H  
ATOM   4710 H15S  OL   302       7.199  -8.164 -38.334  1.00  0.00           H  
ATOM   4711 C116  OL   302       7.279  -8.022 -40.437  1.00  0.00           C  
ATOM   4712 H16R  OL   302       7.513  -6.968 -40.604  1.00  0.00           H  
ATOM   4713 H16S  OL   302       8.186  -8.628 -40.468  1.00  0.00           H  
ATOM   4714 C117  OL   302       6.550  -8.563 -41.682  1.00  0.00           C  
ATOM   4715 H17R  OL   302       5.724  -7.919 -41.990  1.00  0.00           H  
ATOM   4716 H17S  OL   302       6.271  -9.586 -41.421  1.00  0.00           H  
ATOM   4717 C118  OL   302       7.540  -8.675 -42.900  1.00  0.00           C  
ATOM   4718 H18R  OL   302       7.036  -8.815 -43.858  1.00  0.00           H  
ATOM   4719 H18S  OL   302       8.158  -7.785 -43.035  1.00  0.00           H  
ATOM   4720 H18T  OL   302       8.189  -9.520 -42.659  1.00  0.00           H  
ATOM   4721  C11 PGR   303       1.468  -9.072 -27.344  1.00  0.00           C  
ATOM   4722  O12 PGR   303       1.894  -8.255 -26.578  1.00  0.00           O  
ATOM   4723  O11 PGR   303       0.904 -10.314 -27.051  1.00  0.00           O  
ATOM   4724  C1  PGR   303       1.005 -10.715 -25.663  1.00  0.00           C  
ATOM   4725  HR  PGR   303       1.120 -11.799 -25.582  1.00  0.00           H  
ATOM   4726  HS  PGR   303       1.901 -10.254 -25.240  1.00  0.00           H  
ATOM   4727  C2  PGR   303      -0.243 -10.197 -24.931  1.00  0.00           C  
ATOM   4728  HX  PGR   303      -0.162  -9.107 -24.967  1.00  0.00           H  
ATOM   4729  C3  PGR   303      -0.449 -10.808 -23.521  1.00  0.00           C  
ATOM   4730  HA  PGR   303      -1.370 -10.384 -23.114  1.00  0.00           H  
ATOM   4731  HB  PGR   303      -0.419 -11.899 -23.593  1.00  0.00           H  
ATOM   4732  O31 PGR   303       0.773 -10.447 -22.830  1.00  0.00           O  
ATOM   4733  P31 PGR   303       0.928  -9.399 -21.611  1.00  0.00           P  
ATOM   4734  O32 PGR   303       0.158  -9.972 -20.363  1.00  0.00           O  
ATOM   4735  C31 PGR   303      -1.274  -9.759 -19.997  1.00  0.00           C  
ATOM   4736  H1A PGR   303      -1.435  -8.877 -19.373  1.00  0.00           H  
ATOM   4737  H1B PGR   303      -1.833  -9.585 -20.920  1.00  0.00           H  
ATOM   4738  C32 PGR   303      -1.850 -11.020 -19.367  1.00  0.00           C  
ATOM   4739  H2A PGR   303      -1.615 -11.861 -20.025  1.00  0.00           H  
ATOM   4740  O35 PGR   303      -1.332 -11.297 -18.120  1.00  0.00           O  
ATOM   4741 HO5A PGR   303      -0.402 -11.219 -18.400  1.00  0.00           H  
ATOM   4742  C33 PGR   303      -3.407 -10.981 -19.330  1.00  0.00           C  
ATOM   4743  H3A PGR   303      -3.839 -10.197 -18.702  1.00  0.00           H  
ATOM   4744  H3B PGR   303      -3.775 -10.854 -20.352  1.00  0.00           H  
ATOM   4745  O33 PGR   303       2.336  -9.348 -21.255  1.00  0.00           O  
ATOM   4746  O34 PGR   303       0.294  -8.086 -22.031  1.00  0.00           O  
ATOM   4747  O21 PGR   303      -1.524 -10.536 -25.624  1.00  0.00           O  
ATOM   4748  C21 PGR   303      -2.128  -9.629 -26.395  1.00  0.00           C  
ATOM   4749  O22 PGR   303      -1.548  -8.629 -26.650  1.00  0.00           O  
ATOM   4750  O36 PGR   303      -3.817 -12.158 -18.537  1.00  0.00           O  
ATOM   4751 HO6A PGR   303      -3.274 -12.163 -17.729  1.00  0.00           H  
ATOM   4752  C12  OL   304      -3.548 -10.003 -26.818  1.00  0.00           C  
ATOM   4753  H2R  OL   304      -4.105 -10.288 -25.923  1.00  0.00           H  
ATOM   4754  H2S  OL   304      -3.502 -10.827 -27.533  1.00  0.00           H  
ATOM   4755  C13  OL   304      -4.308  -8.855 -27.602  1.00  0.00           C  
ATOM   4756  H3R  OL   304      -3.678  -8.648 -28.469  1.00  0.00           H  
ATOM   4757  H3S  OL   304      -4.178  -7.901 -27.087  1.00  0.00           H  
ATOM   4758  C14  OL   304      -5.730  -9.165 -27.987  1.00  0.00           C  
ATOM   4759  H4R  OL   304      -6.199  -8.218 -28.264  1.00  0.00           H  
ATOM   4760  H4S  OL   304      -6.162  -9.520 -27.049  1.00  0.00           H  
ATOM   4761  C15  OL   304      -5.828 -10.344 -29.008  1.00  0.00           C  
ATOM   4762  H5R  OL   304      -5.718 -11.262 -28.426  1.00  0.00           H  
ATOM   4763  H5S  OL   304      -5.150 -10.274 -29.861  1.00  0.00           H  
ATOM   4764  C16  OL   304      -7.185 -10.413 -29.604  1.00  0.00           C  
ATOM   4765  H6R  OL   304      -7.376  -9.479 -30.135  1.00  0.00           H  
ATOM   4766  H6S  OL   304      -7.843 -10.588 -28.751  1.00  0.00           H  
ATOM   4767  C17  OL   304      -7.285 -11.652 -30.609  1.00  0.00           C  
ATOM   4768  H7R  OL   304      -6.838 -12.545 -30.167  1.00  0.00           H  
ATOM   4769  H7S  OL   304      -6.805 -11.549 -31.585  1.00  0.00           H  
ATOM   4770  C18  OL   304      -8.744 -11.818 -31.034  1.00  0.00           C  
ATOM   4771  H8R  OL   304      -8.989 -10.865 -31.507  1.00  0.00           H  
ATOM   4772  H8S  OL   304      -9.392 -11.857 -30.156  1.00  0.00           H  
ATOM   4773  C19  OL   304      -8.780 -12.941 -32.013  1.00  0.00           C  
ATOM   4774  H9R  OL   304      -9.150 -13.864 -31.574  1.00  0.00           H  
ATOM   4775 C110  OL   304      -8.587 -12.808 -33.292  1.00  0.00           C  
ATOM   4776 H10R  OL   304      -8.709 -13.665 -33.949  1.00  0.00           H  
ATOM   4777 C111  OL   304      -8.152 -11.524 -33.984  1.00  0.00           C  
ATOM   4778 H11R  OL   304      -7.766 -10.727 -33.346  1.00  0.00           H  
ATOM   4779 H11S  OL   304      -9.042 -11.125 -34.475  1.00  0.00           H  
ATOM   4780 C112  OL   304      -7.200 -11.877 -35.156  1.00  0.00           C  
ATOM   4781 H12R  OL   304      -6.401 -12.549 -34.835  1.00  0.00           H  
ATOM   4782 H12S  OL   304      -6.797 -10.924 -35.505  1.00  0.00           H  
ATOM   4783 C113  OL   304      -7.725 -12.614 -36.387  1.00  0.00           C  
ATOM   4784 H13R  OL   304      -8.347 -11.844 -36.847  1.00  0.00           H  
ATOM   4785 H13S  OL   304      -8.457 -13.408 -36.225  1.00  0.00           H  
ATOM   4786 C114  OL   304      -6.517 -12.941 -37.296  1.00  0.00           C  
ATOM   4787 H14R  OL   304      -5.604 -12.951 -36.697  1.00  0.00           H  
ATOM   4788 H14S  OL   304      -6.400 -12.058 -37.928  1.00  0.00           H  
ATOM   4789 C115  OL   304      -6.516 -14.338 -38.121  1.00  0.00           C  
ATOM   4790 H15R  OL   304      -6.705 -15.136 -37.398  1.00  0.00           H  
ATOM   4791 H15S  OL   304      -5.526 -14.420 -38.573  1.00  0.00           H  
ATOM   4792 C116  OL   304      -7.529 -14.423 -39.313  1.00  0.00           C  
ATOM   4793 H16R  OL   304      -7.518 -13.438 -39.784  1.00  0.00           H  
ATOM   4794 H16S  OL   304      -8.554 -14.549 -38.958  1.00  0.00           H  
ATOM   4795 C117  OL   304      -7.170 -15.595 -40.258  1.00  0.00           C  
ATOM   4796 H17R  OL   304      -6.090 -15.494 -40.387  1.00  0.00           H  
ATOM   4797 H17S  OL   304      -7.711 -15.564 -41.206  1.00  0.00           H  
ATOM   4798 C118  OL   304      -7.414 -16.999 -39.643  1.00  0.00           C  
ATOM   4799 H18R  OL   304      -6.853 -17.152 -38.719  1.00  0.00           H  
ATOM   4800 H18S  OL   304      -7.073 -17.808 -40.293  1.00  0.00           H  
ATOM   4801 H18T  OL   304      -8.489 -17.117 -39.491  1.00  0.00           H  
TER    4802       OL   304 
ATOM   4802  C12  OL   305     -24.214 -20.440 -26.147  1.00  0.00           C  
ATOM   4803  H2R  OL   305     -25.251 -20.178 -26.366  1.00  0.00           H  
ATOM   4804  H2S  OL   305     -23.560 -19.574 -26.032  1.00  0.00           H  
ATOM   4805  C13  OL   305     -23.733 -21.236 -27.388  1.00  0.00           C  
ATOM   4806  H3R  OL   305     -22.731 -21.625 -27.192  1.00  0.00           H  
ATOM   4807  H3S  OL   305     -23.458 -20.494 -28.141  1.00  0.00           H  
ATOM   4808  C14  OL   305     -24.704 -22.312 -27.901  1.00  0.00           C  
ATOM   4809  H4R  OL   305     -24.918 -23.023 -27.100  1.00  0.00           H  
ATOM   4810  H4S  OL   305     -25.648 -21.799 -28.092  1.00  0.00           H  
ATOM   4811  C15  OL   305     -24.218 -23.044 -29.195  1.00  0.00           C  
ATOM   4812  H5R  OL   305     -23.434 -23.723 -28.853  1.00  0.00           H  
ATOM   4813  H5S  OL   305     -23.897 -22.344 -29.969  1.00  0.00           H  
ATOM   4814  C16  OL   305     -25.427 -23.827 -29.736  1.00  0.00           C  
ATOM   4815  H6R  OL   305     -25.945 -24.538 -29.089  1.00  0.00           H  
ATOM   4816  H6S  OL   305     -26.185 -23.125 -30.088  1.00  0.00           H  
ATOM   4817  C17  OL   305     -24.955 -24.440 -31.032  1.00  0.00           C  
ATOM   4818  H7R  OL   305     -24.565 -23.634 -31.657  1.00  0.00           H  
ATOM   4819  H7S  OL   305     -24.224 -25.237 -30.883  1.00  0.00           H  
ATOM   4820  C18  OL   305     -26.173 -24.974 -31.822  1.00  0.00           C  
ATOM   4821  H8R  OL   305     -26.683 -25.734 -31.226  1.00  0.00           H  
ATOM   4822  H8S  OL   305     -26.798 -24.136 -32.137  1.00  0.00           H  
ATOM   4823  C19  OL   305     -25.530 -25.717 -32.912  1.00  0.00           C  
ATOM   4824  H9R  OL   305     -24.491 -25.936 -32.678  1.00  0.00           H  
ATOM   4825 C110  OL   305     -26.042 -25.962 -34.085  1.00  0.00           C  
ATOM   4826 H10R  OL   305     -25.502 -26.612 -34.770  1.00  0.00           H  
ATOM   4827 C111  OL   305     -27.393 -25.416 -34.550  1.00  0.00           C  
ATOM   4828 H11R  OL   305     -28.215 -26.065 -34.241  1.00  0.00           H  
ATOM   4829 H11S  OL   305     -27.664 -24.485 -34.047  1.00  0.00           H  
ATOM   4830 C112  OL   305     -27.452 -25.283 -36.149  1.00  0.00           C  
ATOM   4831 H12R  OL   305     -27.333 -26.299 -36.531  1.00  0.00           H  
ATOM   4832 H12S  OL   305     -28.484 -24.983 -36.340  1.00  0.00           H  
ATOM   4833 C113  OL   305     -26.412 -24.328 -36.700  1.00  0.00           C  
ATOM   4834 H13R  OL   305     -25.480 -24.564 -36.183  1.00  0.00           H  
ATOM   4835 H13S  OL   305     -26.164 -24.558 -37.738  1.00  0.00           H  
ATOM   4836 C114  OL   305     -26.731 -22.779 -36.514  1.00  0.00           C  
ATOM   4837 H14R  OL   305     -27.042 -22.718 -35.469  1.00  0.00           H  
ATOM   4838 H14S  OL   305     -25.883 -22.145 -36.783  1.00  0.00           H  
ATOM   4839 C115  OL   305     -28.006 -22.284 -37.236  1.00  0.00           C  
ATOM   4840 H15R  OL   305     -28.854 -22.863 -36.864  1.00  0.00           H  
ATOM   4841 H15S  OL   305     -27.899 -22.580 -38.282  1.00  0.00           H  
ATOM   4842 C116  OL   305     -28.303 -20.739 -37.121  1.00  0.00           C  
ATOM   4843 H16R  OL   305     -29.378 -20.554 -37.154  1.00  0.00           H  
ATOM   4844 H16S  OL   305     -27.979 -20.543 -36.097  1.00  0.00           H  
ATOM   4845 C117  OL   305     -27.619 -19.816 -38.134  1.00  0.00           C  
ATOM   4846 H17R  OL   305     -27.921 -18.802 -37.862  1.00  0.00           H  
ATOM   4847 H17S  OL   305     -28.084 -20.060 -39.091  1.00  0.00           H  
ATOM   4848 C118  OL   305     -26.120 -19.954 -38.350  1.00  0.00           C  
ATOM   4849 H18R  OL   305     -25.559 -19.573 -37.494  1.00  0.00           H  
ATOM   4850 H18S  OL   305     -25.909 -20.993 -38.611  1.00  0.00           H  
ATOM   4851 H18T  OL   305     -25.821 -19.297 -39.170  1.00  0.00           H  
ATOM   4852  C11 PGR   306     -24.069 -21.333 -24.922  1.00  0.00           C  
ATOM   4853  O12 PGR   306     -24.999 -21.645 -24.212  1.00  0.00           O  
ATOM   4854  O11 PGR   306     -22.808 -21.753 -24.740  1.00  0.00           O  
ATOM   4855  C1  PGR   306     -22.447 -22.485 -23.584  1.00  0.00           C  
ATOM   4856  HR  PGR   306     -21.525 -21.946 -23.348  1.00  0.00           H  
ATOM   4857  HS  PGR   306     -23.086 -22.351 -22.708  1.00  0.00           H  
ATOM   4858  C2  PGR   306     -22.095 -23.929 -23.968  1.00  0.00           C  
ATOM   4859  HX  PGR   306     -22.063 -24.500 -23.037  1.00  0.00           H  
ATOM   4860  C3  PGR   306     -20.766 -24.089 -24.772  1.00  0.00           C  
ATOM   4861  HA  PGR   306     -20.490 -25.133 -24.607  1.00  0.00           H  
ATOM   4862  HB  PGR   306     -20.934 -23.901 -25.835  1.00  0.00           H  
ATOM   4863  O31 PGR   306     -19.685 -23.344 -24.233  1.00  0.00           O  
ATOM   4864  P31 PGR   306     -18.773 -23.911 -22.972  1.00  0.00           P  
ATOM   4865  O32 PGR   306     -17.812 -25.015 -23.708  1.00  0.00           O  
ATOM   4866  C31 PGR   306     -18.018 -26.487 -23.664  1.00  0.00           C  
ATOM   4867  H1A PGR   306     -19.081 -26.734 -23.725  1.00  0.00           H  
ATOM   4868  H1B PGR   306     -17.632 -26.874 -24.611  1.00  0.00           H  
ATOM   4869  C32 PGR   306     -17.138 -27.230 -22.582  1.00  0.00           C  
ATOM   4870  H2A PGR   306     -17.163 -28.305 -22.779  1.00  0.00           H  
ATOM   4871  O35 PGR   306     -15.715 -26.916 -22.599  1.00  0.00           O  
ATOM   4872 HO5A PGR   306     -15.776 -26.066 -22.128  1.00  0.00           H  
ATOM   4873  C33 PGR   306     -17.730 -27.084 -21.138  1.00  0.00           C  
ATOM   4874  H3A PGR   306     -18.814 -27.196 -21.227  1.00  0.00           H  
ATOM   4875  H3B PGR   306     -17.221 -27.852 -20.550  1.00  0.00           H  
ATOM   4876  O33 PGR   306     -17.901 -22.792 -22.543  1.00  0.00           O  
ATOM   4877  O34 PGR   306     -19.620 -24.659 -21.992  1.00  0.00           O  
ATOM   4878  O21 PGR   306     -23.289 -24.400 -24.756  1.00  0.00           O  
ATOM   4879  C21 PGR   306     -23.342 -25.701 -24.989  1.00  0.00           C  
ATOM   4880  O22 PGR   306     -22.720 -26.512 -24.355  1.00  0.00           O  
ATOM   4881  O36 PGR   306     -17.481 -25.867 -20.506  1.00  0.00           O  
ATOM   4882 HO6A PGR   306     -18.033 -25.318 -21.092  1.00  0.00           H  
ATOM   4883  C12  OL   307     -24.216 -26.064 -26.178  1.00  0.00           C  
ATOM   4884  H2R  OL   307     -23.604 -26.268 -27.059  1.00  0.00           H  
ATOM   4885  H2S  OL   307     -24.857 -25.216 -26.426  1.00  0.00           H  
ATOM   4886  C13  OL   307     -25.290 -27.056 -25.852  1.00  0.00           C  
ATOM   4887  H3R  OL   307     -25.980 -26.772 -25.055  1.00  0.00           H  
ATOM   4888  H3S  OL   307     -24.866 -27.979 -25.452  1.00  0.00           H  
ATOM   4889  C14  OL   307     -26.140 -27.464 -27.005  1.00  0.00           C  
ATOM   4890  H4R  OL   307     -25.555 -27.902 -27.817  1.00  0.00           H  
ATOM   4891  H4S  OL   307     -26.574 -26.504 -27.292  1.00  0.00           H  
ATOM   4892  C15  OL   307     -27.323 -28.401 -26.591  1.00  0.00           C  
ATOM   4893  H5R  OL   307     -27.839 -27.877 -25.783  1.00  0.00           H  
ATOM   4894  H5S  OL   307     -26.890 -29.327 -26.208  1.00  0.00           H  
ATOM   4895  C16  OL   307     -28.145 -28.493 -27.935  1.00  0.00           C  
ATOM   4896  H6R  OL   307     -27.494 -28.628 -28.801  1.00  0.00           H  
ATOM   4897  H6S  OL   307     -28.582 -27.515 -28.150  1.00  0.00           H  
ATOM   4898  C17  OL   307     -29.303 -29.503 -27.681  1.00  0.00           C  
ATOM   4899  H7R  OL   307     -29.751 -29.213 -26.728  1.00  0.00           H  
ATOM   4900  H7S  OL   307     -28.872 -30.479 -27.450  1.00  0.00           H  
ATOM   4901  C18  OL   307     -30.328 -29.720 -28.797  1.00  0.00           C  
ATOM   4902  H8R  OL   307     -30.753 -28.738 -29.012  1.00  0.00           H  
ATOM   4903  H8S  OL   307     -31.131 -30.231 -28.262  1.00  0.00           H  
ATOM   4904  C19  OL   307     -29.773 -30.565 -29.946  1.00  0.00           C  
ATOM   4905  H9R  OL   307     -29.704 -31.635 -29.765  1.00  0.00           H  
ATOM   4906 C110  OL   307     -29.539 -30.192 -31.223  1.00  0.00           C  
ATOM   4907 H10R  OL   307     -29.289 -30.887 -32.020  1.00  0.00           H  
ATOM   4908 C111  OL   307     -29.652 -28.815 -31.756  1.00  0.00           C  
ATOM   4909 H11R  OL   307     -29.912 -28.094 -30.978  1.00  0.00           H  
ATOM   4910 H11S  OL   307     -30.435 -28.805 -32.517  1.00  0.00           H  
ATOM   4911 C112  OL   307     -28.334 -28.418 -32.468  1.00  0.00           C  
ATOM   4912 H12R  OL   307     -27.487 -28.702 -31.840  1.00  0.00           H  
ATOM   4913 H12S  OL   307     -28.209 -27.342 -32.607  1.00  0.00           H  
ATOM   4914 C113  OL   307     -28.058 -29.097 -33.842  1.00  0.00           C  
ATOM   4915 H13R  OL   307     -27.785 -30.142 -33.682  1.00  0.00           H  
ATOM   4916 H13S  OL   307     -27.175 -28.676 -34.327  1.00  0.00           H  
ATOM   4917 C114  OL   307     -29.120 -28.995 -34.982  1.00  0.00           C  
ATOM   4918 H14R  OL   307     -29.496 -27.982 -35.135  1.00  0.00           H  
ATOM   4919 H14S  OL   307     -30.024 -29.566 -34.762  1.00  0.00           H  
ATOM   4920 C115  OL   307     -28.618 -29.701 -36.207  1.00  0.00           C  
ATOM   4921 H15R  OL   307     -27.590 -29.400 -36.418  1.00  0.00           H  
ATOM   4922 H15S  OL   307     -29.135 -29.399 -37.121  1.00  0.00           H  
ATOM   4923 C116  OL   307     -28.741 -31.224 -36.191  1.00  0.00           C  
ATOM   4924 H16R  OL   307     -27.884 -31.496 -35.571  1.00  0.00           H  
ATOM   4925 H16S  OL   307     -28.456 -31.629 -37.165  1.00  0.00           H  
ATOM   4926 C117  OL   307     -30.074 -31.865 -35.904  1.00  0.00           C  
ATOM   4927 H17R  OL   307     -30.631 -31.455 -36.749  1.00  0.00           H  
ATOM   4928 H17S  OL   307     -30.601 -31.509 -35.016  1.00  0.00           H  
ATOM   4929 C118  OL   307     -30.114 -33.357 -36.017  1.00  0.00           C  
ATOM   4930 H18R  OL   307     -29.333 -33.563 -36.752  1.00  0.00           H  
ATOM   4931 H18S  OL   307     -29.801 -33.866 -35.103  1.00  0.00           H  
ATOM   4932 H18T  OL   307     -31.076 -33.756 -36.349  1.00  0.00           H  
TER    4933       OL   307 
ATOM   4933 H14T  MY   308      33.856  17.950 -32.225  1.00  0.00           H  
ATOM   4934 C114  MY   308      33.179  18.568 -32.818  1.00  0.00           C  
ATOM   4935 H14R  MY   308      33.593  18.626 -33.826  1.00  0.00           H  
ATOM   4936 H14S  MY   308      32.164  18.185 -32.941  1.00  0.00           H
[truncated: 5,044,606 more chars]
