# Supplementary material for: Atomistic-Level Structural Insight into Vespa Venom (Ves a 1) and Lipid Membrane Through the View of Molecular Dynamics Simulation
Source: Toxins (Basel). 2025 Jul 31;17(8):387. doi: 10.3390/toxins17080387 (PMC12389835; doi:10.3390/toxins17080387)
Supplement: Supplementary file 1 [file toxins-17-00387-s001.zip › Ves-a-1-pdb-files/Ves_a_1-Voxilaprevir-Membrane-MD1-1000ns.pdb]

CRYST1  124.051  124.051  128.797  90.00  90.00  90.00               1
ATOM      1  N   PHE     1      -9.990 -13.599  24.220  1.00  0.00           N  
ATOM      2  H1  PHE     1      -9.732 -14.214  24.978  1.00  0.00           H  
ATOM      3  H2  PHE     1     -10.749 -13.002  24.517  1.00  0.00           H  
ATOM      4  H3  PHE     1      -9.226 -12.976  24.002  1.00  0.00           H  
ATOM      5  CA  PHE     1     -10.408 -14.395  23.063  1.00  0.00           C  
ATOM      6  HA  PHE     1      -9.562 -15.051  22.857  1.00  0.00           H  
ATOM      7  CB  PHE     1     -11.616 -15.368  23.351  1.00  0.00           C  
ATOM      8  HB2 PHE     1     -11.369 -15.986  24.214  1.00  0.00           H  
ATOM      9  HB3 PHE     1     -12.449 -14.744  23.676  1.00  0.00           H  
ATOM     10  CG  PHE     1     -12.091 -16.217  22.173  1.00  0.00           C  
ATOM     11  CD1 PHE     1     -13.349 -15.909  21.611  1.00  0.00           C  
ATOM     12  HD1 PHE     1     -13.973 -15.179  22.104  1.00  0.00           H  
ATOM     13  CE1 PHE     1     -13.928 -16.554  20.507  1.00  0.00           C  
ATOM     14  HE1 PHE     1     -14.814 -16.159  20.033  1.00  0.00           H  
ATOM     15  CZ  PHE     1     -13.104 -17.463  19.812  1.00  0.00           C  
ATOM     16  HZ  PHE     1     -13.417 -17.946  18.899  1.00  0.00           H  
ATOM     17  CE2 PHE     1     -11.802 -17.691  20.305  1.00  0.00           C  
ATOM     18  HE2 PHE     1     -11.123 -18.271  19.699  1.00  0.00           H  
ATOM     19  CD2 PHE     1     -11.291 -17.145  21.519  1.00  0.00           C  
ATOM     20  HD2 PHE     1     -10.296 -17.367  21.874  1.00  0.00           H  
ATOM     21  C   PHE     1     -10.753 -13.438  21.880  1.00  0.00           C  
ATOM     22  O   PHE     1     -11.477 -12.474  22.108  1.00  0.00           O  
ATOM     23  N   ASN     2     -10.207 -13.685  20.704  1.00  0.00           N  
ATOM     24  H   ASN     2      -9.829 -14.598  20.498  1.00  0.00           H  
ATOM     25  CA  ASN     2     -10.386 -12.744  19.627  1.00  0.00           C  
ATOM     26  HA  ASN     2     -10.051 -11.788  20.031  1.00  0.00           H  
ATOM     27  CB  ASN     2      -9.408 -13.242  18.556  1.00  0.00           C  
ATOM     28  HB2 ASN     2      -8.449 -13.304  19.070  1.00  0.00           H  
ATOM     29  HB3 ASN     2      -9.740 -14.208  18.175  1.00  0.00           H  
ATOM     30  CG  ASN     2      -9.279 -12.311  17.413  1.00  0.00           C  
ATOM     31  OD1 ASN     2     -10.149 -11.462  17.091  1.00  0.00           O  
ATOM     32  ND2 ASN     2      -8.134 -12.416  16.782  1.00  0.00           N  
ATOM     33 HD21 ASN     2      -7.895 -11.721  16.089  1.00  0.00           H  
ATOM     34 HD22 ASN     2      -7.461 -13.108  17.077  1.00  0.00           H  
ATOM     35  C   ASN     2     -11.837 -12.662  19.068  1.00  0.00           C  
ATOM     36  O   ASN     2     -12.222 -13.667  18.466  1.00  0.00           O  
ATOM     37  N   PRO     3     -12.543 -11.505  19.017  1.00  0.00           N  
ATOM     38  CD  PRO     3     -12.100 -10.351  19.724  1.00  0.00           C  
ATOM     39  HD2 PRO     3     -11.231  -9.975  19.184  1.00  0.00           H  
ATOM     40  HD3 PRO     3     -11.932 -10.758  20.721  1.00  0.00           H  
ATOM     41  CG  PRO     3     -13.213  -9.295  19.631  1.00  0.00           C  
ATOM     42  HG2 PRO     3     -12.934  -8.696  18.764  1.00  0.00           H  
ATOM     43  HG3 PRO     3     -13.424  -8.783  20.570  1.00  0.00           H  
ATOM     44  CB  PRO     3     -14.397 -10.153  19.380  1.00  0.00           C  
ATOM     45  HB2 PRO     3     -15.249  -9.647  18.925  1.00  0.00           H  
ATOM     46  HB3 PRO     3     -14.732 -10.552  20.338  1.00  0.00           H  
ATOM     47  CA  PRO     3     -13.861 -11.332  18.506  1.00  0.00           C  
ATOM     48  HA  PRO     3     -14.463 -12.207  18.750  1.00  0.00           H  
ATOM     49  C   PRO     3     -13.962 -11.000  16.983  1.00  0.00           C  
ATOM     50  O   PRO     3     -15.077 -10.868  16.461  1.00  0.00           O  
ATOM     51  N   CYX     4     -12.816 -10.793  16.335  1.00  0.00           N  
ATOM     52  H   CYX     4     -11.990 -10.906  16.904  1.00  0.00           H  
ATOM     53  CA  CYX     4     -12.708 -10.668  14.853  1.00  0.00           C  
ATOM     54  HA  CYX     4     -13.658 -10.974  14.414  1.00  0.00           H  
ATOM     55  CB  CYX     4     -12.484  -9.136  14.564  1.00  0.00           C  
ATOM     56  HB2 CYX     4     -11.470  -9.031  14.949  1.00  0.00           H  
ATOM     57  HB3 CYX     4     -12.497  -8.999  13.482  1.00  0.00           H  
ATOM     58  SG  CYX     4     -13.380  -7.768  15.417  1.00  0.00           S  
ATOM     59  C   CYX     4     -11.566 -11.523  14.166  1.00  0.00           C  
ATOM     60  O   CYX     4     -10.488 -11.112  14.001  1.00  0.00           O  
ATOM     61  N   PRO     5     -11.857 -12.834  13.998  1.00  0.00           N  
ATOM     62  CD  PRO     5     -13.126 -13.430  13.789  1.00  0.00           C  
ATOM     63  HD2 PRO     5     -13.727 -13.137  12.929  1.00  0.00           H  
ATOM     64  HD3 PRO     5     -13.747 -13.221  14.659  1.00  0.00           H  
ATOM     65  CG  PRO     5     -12.899 -14.946  13.526  1.00  0.00           C  
ATOM     66  HG2 PRO     5     -12.862 -15.110  12.449  1.00  0.00           H  
ATOM     67  HG3 PRO     5     -13.678 -15.565  13.971  1.00  0.00           H  
ATOM     68  CB  PRO     5     -11.605 -15.126  14.235  1.00  0.00           C  
ATOM     69  HB2 PRO     5     -11.061 -15.953  13.779  1.00  0.00           H  
ATOM     70  HB3 PRO     5     -11.873 -15.295  15.278  1.00  0.00           H  
ATOM     71  CA  PRO     5     -10.833 -13.863  13.958  1.00  0.00           C  
ATOM     72  HA  PRO     5     -10.111 -13.740  14.765  1.00  0.00           H  
ATOM     73  C   PRO     5     -10.083 -13.979  12.582  1.00  0.00           C  
ATOM     74  O   PRO     5     -10.642 -13.965  11.468  1.00  0.00           O  
ATOM     75  N   TYR     6      -8.742 -13.947  12.713  1.00  0.00           N  
ATOM     76  H   TYR     6      -8.396 -13.939  13.662  1.00  0.00           H  
ATOM     77  CA  TYR     6      -7.939 -14.557  11.628  1.00  0.00           C  
ATOM     78  HA  TYR     6      -8.257 -14.168  10.660  1.00  0.00           H  
ATOM     79  CB  TYR     6      -6.520 -14.174  11.972  1.00  0.00           C  
ATOM     80  HB2 TYR     6      -6.377 -13.094  11.976  1.00  0.00           H  
ATOM     81  HB3 TYR     6      -6.236 -14.551  12.955  1.00  0.00           H  
ATOM     82  CG  TYR     6      -5.538 -14.691  11.010  1.00  0.00           C  
ATOM     83  CD1 TYR     6      -4.855 -15.881  11.297  1.00  0.00           C  
ATOM     84  HD1 TYR     6      -5.067 -16.301  12.269  1.00  0.00           H  
ATOM     85  CE1 TYR     6      -4.073 -16.490  10.319  1.00  0.00           C  
ATOM     86  HE1 TYR     6      -3.540 -17.402  10.546  1.00  0.00           H  
ATOM     87  CZ  TYR     6      -3.972 -15.940   9.043  1.00  0.00           C  
ATOM     88  OH  TYR     6      -3.229 -16.549   8.045  1.00  0.00           O  
ATOM     89  HH  TYR     6      -3.373 -17.491   7.929  1.00  0.00           H  
ATOM     90  CE2 TYR     6      -4.507 -14.692   8.809  1.00  0.00           C  
ATOM     91  HE2 TYR     6      -4.215 -13.982   8.050  1.00  0.00           H  
ATOM     92  CD2 TYR     6      -5.347 -14.094   9.758  1.00  0.00           C  
ATOM     93  HD2 TYR     6      -5.800 -13.129   9.590  1.00  0.00           H  
ATOM     94  C   TYR     6      -8.011 -16.121  11.519  1.00  0.00           C  
ATOM     95  O   TYR     6      -8.270 -16.787  12.539  1.00  0.00           O  
ATOM     96  N   SER     7      -7.829 -16.614  10.303  1.00  0.00           N  
ATOM     97  H   SER     7      -7.645 -15.954   9.562  1.00  0.00           H  
ATOM     98  CA  SER     7      -7.751 -18.036   9.862  1.00  0.00           C  
ATOM     99  HA  SER     7      -6.849 -18.491  10.272  1.00  0.00           H  
ATOM    100  CB  SER     7      -9.028 -18.847  10.180  1.00  0.00           C  
ATOM    101  HB2 SER     7      -8.932 -19.869   9.815  1.00  0.00           H  
ATOM    102  HB3 SER     7      -9.273 -18.784  11.241  1.00  0.00           H  
ATOM    103  OG  SER     7     -10.171 -18.291   9.553  1.00  0.00           O  
ATOM    104  HG  SER     7     -10.246 -17.357   9.762  1.00  0.00           H  
ATOM    105  C   SER     7      -7.552 -17.967   8.312  1.00  0.00           C  
ATOM    106  O   SER     7      -7.640 -16.881   7.714  1.00  0.00           O  
ATOM    107  N   ASP     8      -7.199 -19.112   7.703  1.00  0.00           N  
ATOM    108  H   ASP     8      -7.119 -19.882   8.352  1.00  0.00           H  
ATOM    109  CA  ASP     8      -7.149 -19.302   6.220  1.00  0.00           C  
ATOM    110  HA  ASP     8      -6.759 -18.391   5.766  1.00  0.00           H  
ATOM    111  CB  ASP     8      -6.200 -20.407   5.768  1.00  0.00           C  
ATOM    112  HB2 ASP     8      -6.196 -20.361   4.679  1.00  0.00           H  
ATOM    113  HB3 ASP     8      -5.194 -20.157   6.105  1.00  0.00           H  
ATOM    114  CG  ASP     8      -6.490 -21.836   6.299  1.00  0.00           C  
ATOM    115  OD1 ASP     8      -5.543 -22.615   6.490  1.00  0.00           O  
ATOM    116  OD2 ASP     8      -7.654 -22.182   6.426  1.00  0.00           O  
ATOM    117  C   ASP     8      -8.586 -19.404   5.655  1.00  0.00           C  
ATOM    118  O   ASP     8      -8.689 -19.285   4.446  1.00  0.00           O  
ATOM    119  N   ASP     9      -9.666 -19.591   6.445  1.00  0.00           N  
ATOM    120  H   ASP     9      -9.410 -19.724   7.413  1.00  0.00           H  
ATOM    121  CA  ASP     9     -11.089 -19.324   6.024  1.00  0.00           C  
ATOM    122  HA  ASP     9     -11.368 -19.606   5.008  1.00  0.00           H  
ATOM    123  CB  ASP     9     -12.032 -20.259   6.801  1.00  0.00           C  
ATOM    124  HB2 ASP     9     -12.059 -20.057   7.872  1.00  0.00           H  
ATOM    125  HB3 ASP     9     -13.029 -20.010   6.436  1.00  0.00           H  
ATOM    126  CG  ASP     9     -11.902 -21.785   6.559  1.00  0.00           C  
ATOM    127  OD1 ASP     9     -11.854 -22.272   5.392  1.00  0.00           O  
ATOM    128  OD2 ASP     9     -11.827 -22.606   7.552  1.00  0.00           O  
ATOM    129  C   ASP     9     -11.516 -17.826   6.063  1.00  0.00           C  
ATOM    130  O   ASP     9     -12.611 -17.443   5.622  1.00  0.00           O  
ATOM    131  N   THR    10     -10.702 -16.960   6.684  1.00  0.00           N  
ATOM    132  H   THR    10      -9.761 -17.223   6.938  1.00  0.00           H  
ATOM    133  CA  THR    10     -11.078 -15.532   7.000  1.00  0.00           C  
ATOM    134  HA  THR    10     -11.999 -15.308   6.462  1.00  0.00           H  
ATOM    135  CB  THR    10     -11.278 -15.205   8.460  1.00  0.00           C  
ATOM    136  HB  THR    10     -11.607 -14.173   8.580  1.00  0.00           H  
ATOM    137  CG2 THR    10     -12.335 -16.067   9.152  1.00  0.00           C  
ATOM    138 HG21 THR    10     -13.247 -15.914   8.576  1.00  0.00           H  
ATOM    139 HG22 THR    10     -12.023 -17.104   9.270  1.00  0.00           H  
ATOM    140 HG23 THR    10     -12.566 -15.744  10.167  1.00  0.00           H  
ATOM    141  OG1 THR    10     -10.031 -15.369   9.123  1.00  0.00           O  
ATOM    142  HG1 THR    10     -10.202 -14.713   9.803  1.00  0.00           H  
ATOM    143  C   THR    10     -10.092 -14.641   6.278  1.00  0.00           C  
ATOM    144  O   THR    10     -10.128 -13.453   6.536  1.00  0.00           O  
ATOM    145  N   VAL    11      -9.300 -15.089   5.296  1.00  0.00           N  
ATOM    146  H   VAL    11      -9.089 -16.076   5.315  1.00  0.00           H  
ATOM    147  CA  VAL    11      -8.335 -14.315   4.491  1.00  0.00           C  
ATOM    148  HA  VAL    11      -8.653 -13.273   4.451  1.00  0.00           H  
ATOM    149  CB  VAL    11      -6.907 -14.165   5.104  1.00  0.00           C  
ATOM    150  HB  VAL    11      -6.454 -15.140   5.286  1.00  0.00           H  
ATOM    151  CG1 VAL    11      -6.154 -13.214   4.175  1.00  0.00           C  
ATOM    152 HG11 VAL    11      -6.038 -13.811   3.270  1.00  0.00           H  
ATOM    153 HG12 VAL    11      -6.559 -12.242   3.892  1.00  0.00           H  
ATOM    154 HG13 VAL    11      -5.139 -12.991   4.503  1.00  0.00           H  
ATOM    155  CG2 VAL    11      -6.865 -13.475   6.457  1.00  0.00           C  
ATOM    156 HG21 VAL    11      -5.792 -13.440   6.646  1.00  0.00           H  
ATOM    157 HG22 VAL    11      -7.321 -12.495   6.323  1.00  0.00           H  
ATOM    158 HG23 VAL    11      -7.449 -14.064   7.163  1.00  0.00           H  
ATOM    159  C   VAL    11      -8.354 -14.882   3.062  1.00  0.00           C  
ATOM    160  O   VAL    11      -8.062 -16.102   2.837  1.00  0.00           O  
ATOM    161  N   LYS    12      -8.791 -13.989   2.166  1.00  0.00           N  
ATOM    162  H   LYS    12      -8.672 -13.064   2.554  1.00  0.00           H  
ATOM    163  CA  LYS    12      -9.164 -14.193   0.762  1.00  0.00           C  
ATOM    164  HA  LYS    12      -8.825 -15.191   0.487  1.00  0.00           H  
ATOM    165  CB  LYS    12     -10.756 -14.094   0.635  1.00  0.00           C  
ATOM    166  HB2 LYS    12     -11.011 -13.130   1.076  1.00  0.00           H  
ATOM    167  HB3 LYS    12     -11.052 -14.071  -0.414  1.00  0.00           H  
ATOM    168  CG  LYS    12     -11.542 -15.215   1.301  1.00  0.00           C  
ATOM    169  HG2 LYS    12     -11.217 -16.201   0.968  1.00  0.00           H  
ATOM    170  HG3 LYS    12     -11.335 -15.204   2.371  1.00  0.00           H  
ATOM    171  CD  LYS    12     -13.020 -15.153   1.238  1.00  0.00           C  
ATOM    172  HD2 LYS    12     -13.239 -14.256   1.817  1.00  0.00           H  
ATOM    173  HD3 LYS    12     -13.315 -14.973   0.204  1.00  0.00           H  
ATOM    174  CE  LYS    12     -13.721 -16.446   1.726  1.00  0.00           C  
ATOM    175  HE2 LYS    12     -14.768 -16.150   1.798  1.00  0.00           H  
ATOM    176  HE3 LYS    12     -13.595 -17.232   0.982  1.00  0.00           H  
ATOM    177  NZ  LYS    12     -13.240 -16.944   3.022  1.00  0.00           N  
ATOM    178  HZ1 LYS    12     -13.779 -17.728   3.361  1.00  0.00           H  
ATOM    179  HZ2 LYS    12     -12.271 -17.229   3.022  1.00  0.00           H  
ATOM    180  HZ3 LYS    12     -13.290 -16.243   3.747  1.00  0.00           H  
ATOM    181  C   LYS    12      -8.375 -13.320  -0.266  1.00  0.00           C  
ATOM    182  O   LYS    12      -7.650 -12.381   0.045  1.00  0.00           O  
ATOM    183  N   MET    13      -8.277 -13.744  -1.547  1.00  0.00           N  
ATOM    184  H   MET    13      -8.658 -14.654  -1.760  1.00  0.00           H  
ATOM    185  CA  MET    13      -7.560 -13.157  -2.607  1.00  0.00           C  
ATOM    186  HA  MET    13      -7.131 -12.216  -2.260  1.00  0.00           H  
ATOM    187  CB  MET    13      -6.359 -14.079  -2.888  1.00  0.00           C  
ATOM    188  HB2 MET    13      -6.560 -15.140  -2.739  1.00  0.00           H  
ATOM    189  HB3 MET    13      -6.161 -14.009  -3.957  1.00  0.00           H  
ATOM    190  CG  MET    13      -5.194 -13.734  -2.007  1.00  0.00           C  
ATOM    191  HG2 MET    13      -4.820 -12.763  -2.331  1.00  0.00           H  
ATOM    192  HG3 MET    13      -5.567 -13.917  -0.999  1.00  0.00           H  
ATOM    193  SD  MET    13      -3.681 -14.783  -2.287  1.00  0.00           S  
ATOM    194  CE  MET    13      -4.228 -16.407  -1.737  1.00  0.00           C  
ATOM    195  HE1 MET    13      -3.432 -17.083  -2.049  1.00  0.00           H  
ATOM    196  HE2 MET    13      -4.363 -16.465  -0.657  1.00  0.00           H  
ATOM    197  HE3 MET    13      -5.073 -16.770  -2.322  1.00  0.00           H  
ATOM    198  C   MET    13      -8.419 -12.933  -3.842  1.00  0.00           C  
ATOM    199  O   MET    13      -9.113 -13.884  -4.215  1.00  0.00           O  
ATOM    200  N   ILE    14      -8.366 -11.748  -4.476  1.00  0.00           N  
ATOM    201  H   ILE    14      -7.811 -10.998  -4.090  1.00  0.00           H  
ATOM    202  CA  ILE    14      -9.085 -11.425  -5.710  1.00  0.00           C  
ATOM    203  HA  ILE    14      -9.538 -12.320  -6.137  1.00  0.00           H  
ATOM    204  CB  ILE    14     -10.260 -10.454  -5.374  1.00  0.00           C  
ATOM    205  HB  ILE    14      -9.821  -9.488  -5.123  1.00  0.00           H  
ATOM    206  CG2 ILE    14     -11.167 -10.222  -6.602  1.00  0.00           C  
ATOM    207 HG21 ILE    14     -11.895  -9.449  -6.356  1.00  0.00           H  
ATOM    208 HG22 ILE    14     -10.610  -9.785  -7.431  1.00  0.00           H  
ATOM    209 HG23 ILE    14     -11.646 -11.130  -6.968  1.00  0.00           H  
ATOM    210  CG1 ILE    14     -11.190 -10.797  -4.182  1.00  0.00           C  
ATOM    211 HG12 ILE    14     -12.127 -10.260  -4.326  1.00  0.00           H  
ATOM    212 HG13 ILE    14     -11.487 -11.846  -4.189  1.00  0.00           H  
ATOM    213  CD1 ILE    14     -10.615 -10.414  -2.735  1.00  0.00           C  
ATOM    214 HD11 ILE    14      -9.916  -9.578  -2.773  1.00  0.00           H  
ATOM    215 HD12 ILE    14     -11.472 -10.182  -2.101  1.00  0.00           H  
ATOM    216 HD13 ILE    14     -10.070 -11.306  -2.426  1.00  0.00           H  
ATOM    217  C   ILE    14      -8.159 -10.795  -6.678  1.00  0.00           C  
ATOM    218  O   ILE    14      -7.482  -9.845  -6.284  1.00  0.00           O  
ATOM    219  N   ILE    15      -7.953 -11.366  -7.893  1.00  0.00           N  
ATOM    220  H   ILE    15      -8.455 -12.178  -8.223  1.00  0.00           H  
ATOM    221  CA  ILE    15      -6.785 -11.055  -8.744  1.00  0.00           C  
ATOM    222  HA  ILE    15      -6.162 -10.289  -8.283  1.00  0.00           H  
ATOM    223  CB  ILE    15      -6.000 -12.374  -8.810  1.00  0.00           C  
ATOM    224  HB  ILE    15      -6.587 -13.171  -9.268  1.00  0.00           H  
ATOM    225  CG2 ILE    15      -4.792 -12.157  -9.730  1.00  0.00           C  
ATOM    226 HG21 ILE    15      -4.353 -13.144  -9.878  1.00  0.00           H  
ATOM    227 HG22 ILE    15      -4.985 -11.689 -10.695  1.00  0.00           H  
ATOM    228 HG23 ILE    15      -4.032 -11.474  -9.350  1.00  0.00           H  
ATOM    229  CG1 ILE    15      -5.570 -12.999  -7.431  1.00  0.00           C  
ATOM    230 HG12 ILE    15      -4.505 -12.890  -7.227  1.00  0.00           H  
ATOM    231 HG13 ILE    15      -6.135 -12.359  -6.754  1.00  0.00           H  
ATOM    232  CD1 ILE    15      -5.876 -14.519  -7.290  1.00  0.00           C  
ATOM    233 HD11 ILE    15      -6.945 -14.734  -7.271  1.00  0.00           H  
ATOM    234 HD12 ILE    15      -5.415 -15.106  -8.084  1.00  0.00           H  
ATOM    235 HD13 ILE    15      -5.424 -14.795  -6.337  1.00  0.00           H  
ATOM    236  C   ILE    15      -7.178 -10.443 -10.120  1.00  0.00           C  
ATOM    237  O   ILE    15      -7.879 -11.022 -10.874  1.00  0.00           O  
ATOM    238  N   LEU    16      -6.664  -9.261 -10.446  1.00  0.00           N  
ATOM    239  H   LEU    16      -6.107  -8.840  -9.716  1.00  0.00           H  
ATOM    240  CA  LEU    16      -6.920  -8.470 -11.624  1.00  0.00           C  
ATOM    241  HA  LEU    16      -7.701  -8.975 -12.191  1.00  0.00           H  
ATOM    242  CB  LEU    16      -7.547  -7.105 -11.323  1.00  0.00           C  
ATOM    243  HB2 LEU    16      -7.171  -6.754 -10.362  1.00  0.00           H  
ATOM    244  HB3 LEU    16      -7.211  -6.427 -12.107  1.00  0.00           H  
ATOM    245  CG  LEU    16      -9.053  -7.097 -11.111  1.00  0.00           C  
ATOM    246  HG  LEU    16      -9.549  -7.645 -11.912  1.00  0.00           H  
ATOM    247  CD1 LEU    16      -9.431  -7.631  -9.706  1.00  0.00           C  
ATOM    248 HD11 LEU    16      -8.991  -8.605  -9.493  1.00  0.00           H  
ATOM    249 HD12 LEU    16      -9.133  -6.938  -8.919  1.00  0.00           H  
ATOM    250 HD13 LEU    16     -10.521  -7.600  -9.693  1.00  0.00           H  
ATOM    251  CD2 LEU    16      -9.532  -5.678 -11.222  1.00  0.00           C  
ATOM    252 HD21 LEU    16      -9.029  -5.033 -10.502  1.00  0.00           H  
ATOM    253 HD22 LEU    16      -9.301  -5.369 -12.241  1.00  0.00           H  
ATOM    254 HD23 LEU    16     -10.609  -5.629 -11.063  1.00  0.00           H  
ATOM    255  C   LEU    16      -5.785  -8.470 -12.605  1.00  0.00           C  
ATOM    256  O   LEU    16      -4.703  -8.091 -12.208  1.00  0.00           O  
ATOM    257  N   THR    17      -6.015  -8.915 -13.838  1.00  0.00           N  
ATOM    258  H   THR    17      -6.930  -9.218 -14.139  1.00  0.00           H  
ATOM    259  CA  THR    17      -5.002  -8.957 -14.833  1.00  0.00           C  
ATOM    260  HA  THR    17      -4.173  -8.290 -14.596  1.00  0.00           H  
ATOM    261  CB  THR    17      -4.479 -10.401 -15.128  1.00  0.00           C  
ATOM    262  HB  THR    17      -3.741 -10.359 -15.929  1.00  0.00           H  
ATOM    263  CG2 THR    17      -3.727 -10.888 -13.937  1.00  0.00           C  
ATOM    264 HG21 THR    17      -3.116 -11.771 -14.127  1.00  0.00           H  
ATOM    265 HG22 THR    17      -3.126 -10.034 -13.624  1.00  0.00           H  
ATOM    266 HG23 THR    17      -4.440 -11.163 -13.160  1.00  0.00           H  
ATOM    267  OG1 THR    17      -5.588 -11.333 -15.446  1.00  0.00           O  
ATOM    268  HG1 THR    17      -6.043 -11.539 -14.626  1.00  0.00           H  
ATOM    269  C   THR    17      -5.544  -8.423 -16.178  1.00  0.00           C  
ATOM    270  O   THR    17      -6.769  -8.142 -16.219  1.00  0.00           O  
ATOM    271  N   ARG    18      -4.747  -8.133 -17.206  1.00  0.00           N  
ATOM    272  H   ARG    18      -3.785  -8.311 -16.955  1.00  0.00           H  
ATOM    273  CA  ARG    18      -5.168  -7.675 -18.472  1.00  0.00           C  
ATOM    274  HA  ARG    18      -5.755  -6.763 -18.363  1.00  0.00           H  
ATOM    275  CB  ARG    18      -4.022  -7.287 -19.456  1.00  0.00           C  
ATOM    276  HB2 ARG    18      -3.266  -8.038 -19.226  1.00  0.00           H  
ATOM    277  HB3 ARG    18      -4.451  -7.284 -20.458  1.00  0.00           H  
ATOM    278  CG  ARG    18      -3.342  -5.959 -18.963  1.00  0.00           C  
ATOM    279  HG2 ARG    18      -4.143  -5.230 -18.843  1.00  0.00           H  
ATOM    280  HG3 ARG    18      -2.815  -6.155 -18.030  1.00  0.00           H  
ATOM    281  CD  ARG    18      -2.342  -5.381 -19.975  1.00  0.00           C  
ATOM    282  HD2 ARG    18      -1.423  -5.966 -19.986  1.00  0.00           H  
ATOM    283  HD3 ARG    18      -2.902  -5.369 -20.911  1.00  0.00           H  
ATOM    284  NE  ARG    18      -2.048  -3.959 -19.736  1.00  0.00           N  
ATOM    285  HE  ARG    18      -2.401  -3.580 -18.870  1.00  0.00           H  
ATOM    286  CZ  ARG    18      -1.427  -3.066 -20.451  1.00  0.00           C  
ATOM    287  NH1 ARG    18      -0.695  -3.365 -21.485  1.00  0.00           N  
ATOM    288 HH11 ARG    18      -0.582  -4.339 -21.728  1.00  0.00           H  
ATOM    289 HH12 ARG    18      -0.342  -2.727 -22.184  1.00  0.00           H  
ATOM    290  NH2 ARG    18      -1.372  -1.870 -20.059  1.00  0.00           N  
ATOM    291 HH21 ARG    18      -1.905  -1.527 -19.273  1.00  0.00           H  
ATOM    292 HH22 ARG    18      -0.885  -1.236 -20.677  1.00  0.00           H  
ATOM    293  C   ARG    18      -6.066  -8.709 -19.164  1.00  0.00           C  
ATOM    294  O   ARG    18      -7.114  -8.397 -19.722  1.00  0.00           O  
ATOM    295  N   GLU    19      -5.655  -9.962 -19.096  1.00  0.00           N  
ATOM    296  H   GLU    19      -4.726 -10.077 -18.715  1.00  0.00           H  
ATOM    297  CA  GLU    19      -6.349 -11.186 -19.517  1.00  0.00           C  
ATOM    298  HA  GLU    19      -6.253 -11.153 -20.603  1.00  0.00           H  
ATOM    299  CB  GLU    19      -5.458 -12.383 -19.038  1.00  0.00           C  
ATOM    300  HB2 GLU    19      -4.506 -12.494 -19.557  1.00  0.00           H  
ATOM    301  HB3 GLU    19      -5.182 -12.153 -18.009  1.00  0.00           H  
ATOM    302  CG  GLU    19      -6.181 -13.740 -19.154  1.00  0.00           C  
ATOM    303  HG2 GLU    19      -5.520 -14.489 -18.718  1.00  0.00           H  
ATOM    304  HG3 GLU    19      -7.162 -13.825 -18.686  1.00  0.00           H  
ATOM    305  CD  GLU    19      -6.316 -14.200 -20.593  1.00  0.00           C  
ATOM    306  OE1 GLU    19      -6.673 -15.374 -20.755  1.00  0.00           O  
ATOM    307  OE2 GLU    19      -5.994 -13.473 -21.509  1.00  0.00           O  
ATOM    308  C   GLU    19      -7.841 -11.215 -18.988  1.00  0.00           C  
ATOM    309  O   GLU    19      -8.781 -11.396 -19.825  1.00  0.00           O  
ATOM    310  N   ASN    20      -8.058 -11.039 -17.667  1.00  0.00           N  
ATOM    311  H   ASN    20      -7.279 -10.898 -17.039  1.00  0.00           H  
ATOM    312  CA  ASN    20      -9.373 -11.116 -17.043  1.00  0.00           C  
ATOM    313  HA  ASN    20     -10.226 -10.799 -17.643  1.00  0.00           H  
ATOM    314  CB  ASN    20      -9.675 -12.613 -16.755  1.00  0.00           C  
ATOM    315  HB2 ASN    20      -8.816 -13.224 -17.034  1.00  0.00           H  
ATOM    316  HB3 ASN    20      -9.848 -12.735 -15.685  1.00  0.00           H  
ATOM    317  CG  ASN    20     -10.971 -12.985 -17.531  1.00  0.00           C  
ATOM    318  OD1 ASN    20     -12.028 -12.559 -17.140  1.00  0.00           O  
ATOM    319  ND2 ASN    20     -10.941 -13.872 -18.505  1.00  0.00           N  
ATOM    320 HD21 ASN    20     -11.825 -14.164 -18.896  1.00  0.00           H  
ATOM    321 HD22 ASN    20     -10.119 -14.305 -18.901  1.00  0.00           H  
ATOM    322  C   ASN    20      -9.363 -10.224 -15.757  1.00  0.00           C  
ATOM    323  O   ASN    20      -8.519 -10.394 -14.867  1.00  0.00           O  
ATOM    324  N   LYS    21     -10.451  -9.414 -15.719  1.00  0.00           N  
ATOM    325  H   LYS    21     -11.057  -9.578 -16.510  1.00  0.00           H  
ATOM    326  CA  LYS    21     -10.757  -8.616 -14.550  1.00  0.00           C  
ATOM    327  HA  LYS    21      -9.889  -8.661 -13.891  1.00  0.00           H  
ATOM    328  CB  LYS    21     -10.891  -7.140 -14.958  1.00  0.00           C  
ATOM    329  HB2 LYS    21     -11.755  -6.902 -15.578  1.00  0.00           H  
ATOM    330  HB3 LYS    21     -11.030  -6.468 -14.111  1.00  0.00           H  
ATOM    331  CG  LYS    21      -9.646  -6.677 -15.818  1.00  0.00           C  
ATOM    332  HG2 LYS    21      -8.771  -6.758 -15.173  1.00  0.00           H  
ATOM    333  HG3 LYS    21      -9.540  -7.284 -16.717  1.00  0.00           H  
ATOM    334  CD  LYS    21      -9.739  -5.199 -16.282  1.00  0.00           C  
ATOM    335  HD2 LYS    21      -9.764  -4.479 -15.463  1.00  0.00           H  
ATOM    336  HD3 LYS    21      -8.819  -4.986 -16.827  1.00  0.00           H  
ATOM    337  CE  LYS    21     -10.847  -4.991 -17.273  1.00  0.00           C  
ATOM    338  HE2 LYS    21     -10.763  -5.823 -17.972  1.00  0.00           H  
ATOM    339  HE3 LYS    21     -11.817  -4.987 -16.775  1.00  0.00           H  
ATOM    340  NZ  LYS    21     -10.563  -3.781 -18.153  1.00  0.00           N  
ATOM    341  HZ1 LYS    21     -10.463  -2.983 -17.542  1.00  0.00           H  
ATOM    342  HZ2 LYS    21      -9.671  -3.832 -18.625  1.00  0.00           H  
ATOM    343  HZ3 LYS    21     -11.325  -3.732 -18.813  1.00  0.00           H  
ATOM    344  C   LYS    21     -11.889  -9.058 -13.641  1.00  0.00           C  
ATOM    345  O   LYS    21     -12.110  -8.434 -12.631  1.00  0.00           O  
ATOM    346  N   LYS    22     -12.738 -10.018 -14.093  1.00  0.00           N  
ATOM    347  H   LYS    22     -12.571 -10.343 -15.035  1.00  0.00           H  
ATOM    348  CA  LYS    22     -13.925 -10.435 -13.264  1.00  0.00           C  
ATOM    349  HA  LYS    22     -14.618  -9.611 -13.094  1.00  0.00           H  
ATOM    350  CB  LYS    22     -14.639 -11.540 -14.028  1.00  0.00           C  
ATOM    351  HB2 LYS    22     -15.656 -11.675 -13.658  1.00  0.00           H  
ATOM    352  HB3 LYS    22     -14.783 -11.218 -15.059  1.00  0.00           H  
ATOM    353  CG  LYS    22     -13.709 -12.783 -14.050  1.00  0.00           C  
ATOM    354  HG2 LYS    22     -12.710 -12.525 -14.400  1.00  0.00           H  
ATOM    355  HG3 LYS    22     -13.624 -13.191 -13.043  1.00  0.00           H  
ATOM    356  CD  LYS    22     -14.400 -13.754 -15.015  1.00  0.00           C  
ATOM    357  HD2 LYS    22     -15.449 -13.928 -14.775  1.00  0.00           H  
ATOM    358  HD3 LYS    22     -14.442 -13.377 -16.037  1.00  0.00           H  
ATOM    359  CE  LYS    22     -13.577 -15.015 -15.094  1.00  0.00           C  
ATOM    360  HE2 LYS    22     -14.120 -15.715 -15.729  1.00  0.00           H  
ATOM    361  HE3 LYS    22     -12.639 -14.726 -15.569  1.00  0.00           H  
ATOM    362  NZ  LYS    22     -13.419 -15.637 -13.783  1.00  0.00           N  
ATOM    363  HZ1 LYS    22     -12.458 -15.664 -13.474  1.00  0.00           H  
ATOM    364  HZ2 LYS    22     -13.961 -15.227 -13.036  1.00  0.00           H  
ATOM    365  HZ3 LYS    22     -13.650 -16.620 -13.781  1.00  0.00           H  
ATOM    366  C   LYS    22     -13.491 -10.871 -11.864  1.00  0.00           C  
ATOM    367  O   LYS    22     -12.430 -11.436 -11.571  1.00  0.00           O  
ATOM    368  N   HID    23     -14.314 -10.608 -10.823  1.00  0.00           N  
ATOM    369  H   HID    23     -15.205 -10.171 -11.011  1.00  0.00           H  
ATOM    370  CA  HID    23     -14.071 -11.062  -9.423  1.00  0.00           C  
ATOM    371  HA  HID    23     -13.079 -10.749  -9.097  1.00  0.00           H  
ATOM    372  CB  HID    23     -15.077 -10.404  -8.431  1.00  0.00           C  
ATOM    373  HB2 HID    23     -16.053 -10.413  -8.917  1.00  0.00           H  
ATOM    374  HB3 HID    23     -15.286 -10.978  -7.529  1.00  0.00           H  
ATOM    375  CG  HID    23     -14.684  -8.983  -7.999  1.00  0.00           C  
ATOM    376  ND1 HID    23     -14.402  -7.860  -8.762  1.00  0.00           N  
ATOM    377  HD1 HID    23     -14.424  -7.859  -9.771  1.00  0.00           H  
ATOM    378  CE1 HID    23     -13.797  -7.034  -7.922  1.00  0.00           C  
ATOM    379  HE1 HID    23     -13.255  -6.113  -8.076  1.00  0.00           H  
ATOM    380  NE2 HID    23     -13.730  -7.495  -6.679  1.00  0.00           N  
ATOM    381  CD2 HID    23     -14.364  -8.693  -6.691  1.00  0.00           C  
ATOM    382  HD2 HID    23     -14.227  -9.407  -5.892  1.00  0.00           H  
ATOM    383  C   HID    23     -14.196 -12.618  -9.360  1.00  0.00           C  
ATOM    384  O   HID    23     -15.162 -13.176  -9.857  1.00  0.00           O  
ATOM    385  N   ASP    24     -13.172 -13.299  -8.744  1.00  0.00           N  
ATOM    386  H   ASP    24     -12.362 -12.793  -8.417  1.00  0.00           H  
ATOM    387  CA  ASP    24     -13.173 -14.685  -8.472  1.00  0.00           C  
ATOM    388  HA  ASP    24     -14.184 -14.873  -8.110  1.00  0.00           H  
ATOM    389  CB  ASP    24     -12.697 -15.403  -9.663  1.00  0.00           C  
ATOM    390  HB2 ASP    24     -13.223 -14.962 -10.509  1.00  0.00           H  
ATOM    391  HB3 ASP    24     -11.633 -15.199  -9.779  1.00  0.00           H  
ATOM    392  CG  ASP    24     -12.963 -16.903  -9.511  1.00  0.00           C  
ATOM    393  OD1 ASP    24     -12.267 -17.669 -10.177  1.00  0.00           O  
ATOM    394  OD2 ASP    24     -13.743 -17.346  -8.573  1.00  0.00           O  
ATOM    395  C   ASP    24     -12.336 -14.790  -7.164  1.00  0.00           C  
ATOM    396  O   ASP    24     -11.231 -14.273  -7.181  1.00  0.00           O  
ATOM    397  N   PHE    25     -12.837 -15.350  -6.076  1.00  0.00           N  
ATOM    398  H   PHE    25     -13.626 -15.965  -6.215  1.00  0.00           H  
ATOM    399  CA  PHE    25     -12.146 -15.354  -4.759  1.00  0.00           C  
ATOM    400  HA  PHE    25     -11.422 -14.542  -4.698  1.00  0.00           H  
ATOM    401  CB  PHE    25     -13.148 -15.235  -3.634  1.00  0.00           C  
ATOM    402  HB2 PHE    25     -13.958 -15.934  -3.844  1.00  0.00           H  
ATOM    403  HB3 PHE    25     -12.668 -15.432  -2.675  1.00  0.00           H  
ATOM    404  CG  PHE    25     -13.737 -13.906  -3.629  1.00  0.00           C  
ATOM    405  CD1 PHE    25     -13.282 -12.917  -2.844  1.00  0.00           C  
ATOM    406  HD1 PHE    25     -12.482 -13.164  -2.162  1.00  0.00           H  
ATOM    407  CE1 PHE    25     -13.927 -11.660  -2.773  1.00  0.00           C  
ATOM    408  HE1 PHE    25     -13.568 -10.815  -2.204  1.00  0.00           H  
ATOM    409  CZ  PHE    25     -15.134 -11.477  -3.457  1.00  0.00           C  
ATOM    410  HZ  PHE    25     -15.624 -10.517  -3.383  1.00  0.00           H  
ATOM    411  CE2 PHE    25     -15.600 -12.449  -4.293  1.00  0.00           C  
ATOM    412  HE2 PHE    25     -16.492 -12.313  -4.886  1.00  0.00           H  
ATOM    413  CD2 PHE    25     -14.903 -13.682  -4.379  1.00  0.00           C  
ATOM    414  HD2 PHE    25     -15.215 -14.479  -5.037  1.00  0.00           H  
ATOM    415  C   PHE    25     -11.415 -16.625  -4.471  1.00  0.00           C  
ATOM    416  O   PHE    25     -11.807 -17.730  -4.797  1.00  0.00           O  
ATOM    417  N   TYR    26     -10.165 -16.480  -3.942  1.00  0.00           N  
ATOM    418  H   TYR    26      -9.855 -15.530  -3.794  1.00  0.00           H  
ATOM    419  CA  TYR    26      -9.228 -17.634  -3.723  1.00  0.00           C  
ATOM    420  HA  TYR    26      -9.668 -18.630  -3.680  1.00  0.00           H  
ATOM    421  CB  TYR    26      -8.015 -17.586  -4.736  1.00  0.00           C  
ATOM    422  HB2 TYR    26      -7.405 -16.692  -4.603  1.00  0.00           H  
ATOM    423  HB3 TYR    26      -7.371 -18.434  -4.504  1.00  0.00           H  
ATOM    424  CG  TYR    26      -8.437 -17.756  -6.192  1.00  0.00           C  
ATOM    425  CD1 TYR    26      -8.940 -16.735  -7.014  1.00  0.00           C  
ATOM    426  HD1 TYR    26      -9.013 -15.730  -6.624  1.00  0.00           H  
ATOM    427  CE1 TYR    26      -9.365 -17.024  -8.319  1.00  0.00           C  
ATOM    428  HE1 TYR    26      -9.523 -16.201  -9.001  1.00  0.00           H  
ATOM    429  CZ  TYR    26      -9.333 -18.361  -8.840  1.00  0.00           C  
ATOM    430  OH  TYR    26      -9.761 -18.620 -10.078  1.00  0.00           O  
ATOM    431  HH  TYR    26     -10.580 -18.130 -10.185  1.00  0.00           H  
ATOM    432  CE2 TYR    26      -8.900 -19.383  -8.059  1.00  0.00           C  
ATOM    433  HE2 TYR    26      -9.018 -20.399  -8.404  1.00  0.00           H  
ATOM    434  CD2 TYR    26      -8.449 -19.078  -6.723  1.00  0.00           C  
ATOM    435  HD2 TYR    26      -8.142 -19.927  -6.130  1.00  0.00           H  
ATOM    436  C   TYR    26      -8.702 -17.507  -2.272  1.00  0.00           C  
ATOM    437  O   TYR    26      -8.748 -16.435  -1.656  1.00  0.00           O  
ATOM    438  N   THR    27      -8.233 -18.603  -1.668  1.00  0.00           N  
ATOM    439  H   THR    27      -8.109 -19.400  -2.275  1.00  0.00           H  
ATOM    440  CA  THR    27      -7.342 -18.709  -0.530  1.00  0.00           C  
ATOM    441  HA  THR    27      -6.738 -17.810  -0.404  1.00  0.00           H  
ATOM    442  CB  THR    27      -8.173 -18.738   0.787  1.00  0.00           C  
ATOM    443  HB  THR    27      -8.817 -17.859   0.823  1.00  0.00           H  
ATOM    444  CG2 THR    27      -9.071 -19.931   0.916  1.00  0.00           C  
ATOM    445 HG21 THR    27      -8.505 -20.844   0.737  1.00  0.00           H  
ATOM    446 HG22 THR    27      -9.649 -19.972   1.839  1.00  0.00           H  
ATOM    447 HG23 THR    27      -9.737 -19.921   0.053  1.00  0.00           H  
ATOM    448  OG1 THR    27      -7.264 -18.658   1.857  1.00  0.00           O  
ATOM    449  HG1 THR    27      -7.870 -18.687   2.601  1.00  0.00           H  
ATOM    450  C   THR    27      -6.301 -19.785  -0.831  1.00  0.00           C  
ATOM    451  O   THR    27      -6.173 -20.255  -1.955  1.00  0.00           O  
ATOM    452  N   LEU    28      -5.426 -20.075   0.101  1.00  0.00           N  
ATOM    453  H   LEU    28      -5.708 -19.622   0.958  1.00  0.00           H  
ATOM    454  CA  LEU    28      -4.155 -20.852  -0.006  1.00  0.00           C  
ATOM    455  HA  LEU    28      -3.580 -20.430  -0.830  1.00  0.00           H  
ATOM    456  CB  LEU    28      -3.403 -20.815   1.305  1.00  0.00           C  
ATOM    457  HB2 LEU    28      -3.936 -21.459   2.005  1.00  0.00           H  
ATOM    458  HB3 LEU    28      -2.404 -21.223   1.154  1.00  0.00           H  
ATOM    459  CG  LEU    28      -3.197 -19.527   2.078  1.00  0.00           C  
ATOM    460  HG  LEU    28      -4.188 -19.135   2.309  1.00  0.00           H  
ATOM    461  CD1 LEU    28      -2.515 -19.706   3.428  1.00  0.00           C  
ATOM    462 HD11 LEU    28      -2.305 -18.729   3.865  1.00  0.00           H  
ATOM    463 HD12 LEU    28      -3.050 -20.329   4.144  1.00  0.00           H  
ATOM    464 HD13 LEU    28      -1.565 -20.173   3.169  1.00  0.00           H  
ATOM    465  CD2 LEU    28      -2.373 -18.539   1.221  1.00  0.00           C  
ATOM    466 HD21 LEU    28      -2.234 -17.610   1.774  1.00  0.00           H  
ATOM    467 HD22 LEU    28      -1.351 -18.916   1.249  1.00  0.00           H  
ATOM    468 HD23 LEU    28      -2.813 -18.354   0.241  1.00  0.00           H  
ATOM    469  C   LEU    28      -4.503 -22.284  -0.360  1.00  0.00           C  
ATOM    470  O   LEU    28      -3.648 -22.878  -1.064  1.00  0.00           O  
ATOM    471  N   ASN    29      -5.673 -22.870  -0.037  1.00  0.00           N  
ATOM    472  H   ASN    29      -6.284 -22.336   0.563  1.00  0.00           H  
ATOM    473  CA  ASN    29      -6.089 -24.187  -0.494  1.00  0.00           C  
ATOM    474  HA  ASN    29      -5.287 -24.925  -0.505  1.00  0.00           H  
ATOM    475  CB  ASN    29      -7.142 -24.806   0.412  1.00  0.00           C  
ATOM    476  HB2 ASN    29      -6.806 -24.780   1.448  1.00  0.00           H  
ATOM    477  HB3 ASN    29      -8.025 -24.173   0.330  1.00  0.00           H  
ATOM    478  CG  ASN    29      -7.393 -26.247   0.089  1.00  0.00           C  
ATOM    479  OD1 ASN    29      -6.513 -27.105  -0.028  1.00  0.00           O  
ATOM    480  ND2 ASN    29      -8.640 -26.597  -0.066  1.00  0.00           N  
ATOM    481 HD21 ASN    29      -8.743 -27.592  -0.207  1.00  0.00           H  
ATOM    482 HD22 ASN    29      -9.344 -25.873  -0.086  1.00  0.00           H  
ATOM    483  C   ASN    29      -6.551 -24.139  -1.959  1.00  0.00           C  
ATOM    484  O   ASN    29      -6.571 -25.203  -2.537  1.00  0.00           O  
ATOM    485  N   THR    30      -6.777 -22.963  -2.526  1.00  0.00           N  
ATOM    486  H   THR    30      -6.743 -22.126  -1.962  1.00  0.00           H  
ATOM    487  CA  THR    30      -7.352 -22.872  -3.935  1.00  0.00           C  
ATOM    488  HA  THR    30      -7.523 -23.878  -4.316  1.00  0.00           H  
ATOM    489  CB  THR    30      -8.762 -22.377  -3.840  1.00  0.00           C  
ATOM    490  HB  THR    30      -9.322 -22.655  -4.733  1.00  0.00           H  
ATOM    491  CG2 THR    30      -9.584 -22.849  -2.596  1.00  0.00           C  
ATOM    492 HG21 THR    30      -9.011 -22.712  -1.679  1.00  0.00           H  
ATOM    493 HG22 THR    30     -10.442 -22.184  -2.498  1.00  0.00           H  
ATOM    494 HG23 THR    30      -9.868 -23.877  -2.823  1.00  0.00           H  
ATOM    495  OG1 THR    30      -8.946 -20.985  -3.781  1.00  0.00           O  
ATOM    496  HG1 THR    30      -9.894 -20.848  -3.722  1.00  0.00           H  
ATOM    497  C   THR    30      -6.732 -21.965  -4.958  1.00  0.00           C  
ATOM    498  O   THR    30      -6.922 -22.135  -6.130  1.00  0.00           O  
ATOM    499  N   ILE    31      -5.772 -21.112  -4.609  1.00  0.00           N  
ATOM    500  H   ILE    31      -5.484 -21.052  -3.642  1.00  0.00           H  
ATOM    501  CA  ILE    31      -5.046 -20.189  -5.523  1.00  0.00           C  
ATOM    502  HA  ILE    31      -5.777 -19.478  -5.907  1.00  0.00           H  
ATOM    503  CB  ILE    31      -4.018 -19.328  -4.721  1.00  0.00           C  
ATOM    504  HB  ILE    31      -4.606 -18.794  -3.974  1.00  0.00           H  
ATOM    505  CG2 ILE    31      -3.011 -20.176  -4.063  1.00  0.00           C  
ATOM    506 HG21 ILE    31      -3.535 -20.969  -3.528  1.00  0.00           H  
ATOM    507 HG22 ILE    31      -2.399 -20.701  -4.796  1.00  0.00           H  
ATOM    508 HG23 ILE    31      -2.320 -19.718  -3.356  1.00  0.00           H  
ATOM    509  CG1 ILE    31      -3.233 -18.297  -5.558  1.00  0.00           C  
ATOM    510 HG12 ILE    31      -2.341 -17.944  -5.042  1.00  0.00           H  
ATOM    511 HG13 ILE    31      -2.987 -18.648  -6.560  1.00  0.00           H  
ATOM    512  CD1 ILE    31      -4.049 -17.030  -5.788  1.00  0.00           C  
ATOM    513 HD11 ILE    31      -3.456 -16.351  -6.401  1.00  0.00           H  
ATOM    514 HD12 ILE    31      -5.001 -17.290  -6.251  1.00  0.00           H  
ATOM    515 HD13 ILE    31      -4.255 -16.601  -4.807  1.00  0.00           H  
ATOM    516  C   ILE    31      -4.407 -20.905  -6.763  1.00  0.00           C  
ATOM    517  O   ILE    31      -4.347 -20.324  -7.846  1.00  0.00           O  
ATOM    518  N   LYS    32      -4.128 -22.243  -6.688  1.00  0.00           N  
ATOM    519  H   LYS    32      -4.239 -22.755  -5.824  1.00  0.00           H  
ATOM    520  CA  LYS    32      -3.593 -22.985  -7.832  1.00  0.00           C  
ATOM    521  HA  LYS    32      -2.778 -22.351  -8.180  1.00  0.00           H  
ATOM    522  CB  LYS    32      -3.023 -24.404  -7.462  1.00  0.00           C  
ATOM    523  HB2 LYS    32      -2.098 -24.235  -6.911  1.00  0.00           H  
ATOM    524  HB3 LYS    32      -3.773 -24.844  -6.805  1.00  0.00           H  
ATOM    525  CG  LYS    32      -2.715 -25.403  -8.559  1.00  0.00           C  
ATOM    526  HG2 LYS    32      -2.552 -26.373  -8.088  1.00  0.00           H  
ATOM    527  HG3 LYS    32      -3.581 -25.434  -9.221  1.00  0.00           H  
ATOM    528  CD  LYS    32      -1.399 -25.056  -9.318  1.00  0.00           C  
ATOM    529  HD2 LYS    32      -1.548 -24.077  -9.773  1.00  0.00           H  
ATOM    530  HD3 LYS    32      -0.586 -25.064  -8.592  1.00  0.00           H  
ATOM    531  CE  LYS    32      -1.036 -25.978 -10.476  1.00  0.00           C  
ATOM    532  HE2 LYS    32      -0.854 -26.988 -10.109  1.00  0.00           H  
ATOM    533  HE3 LYS    32      -1.851 -26.090 -11.192  1.00  0.00           H  
ATOM    534  NZ  LYS    32       0.139 -25.526 -11.206  1.00  0.00           N  
ATOM    535  HZ1 LYS    32       0.952 -25.673 -10.625  1.00  0.00           H  
ATOM    536  HZ2 LYS    32       0.307 -26.099 -12.020  1.00  0.00           H  
ATOM    537  HZ3 LYS    32       0.048 -24.542 -11.416  1.00  0.00           H  
ATOM    538  C   LYS    32      -4.549 -23.100  -9.034  1.00  0.00           C  
ATOM    539  O   LYS    32      -4.067 -23.306 -10.164  1.00  0.00           O  
ATOM    540  N   ASN    33      -5.855 -23.058  -8.819  1.00  0.00           N  
ATOM    541  H   ASN    33      -6.126 -22.912  -7.857  1.00  0.00           H  
ATOM    542  CA  ASN    33      -6.755 -22.983  -9.944  1.00  0.00           C  
ATOM    543  HA  ASN    33      -6.348 -23.717 -10.641  1.00  0.00           H  
ATOM    544  CB  ASN    33      -8.202 -23.551  -9.567  1.00  0.00           C  
ATOM    545  HB2 ASN    33      -8.026 -24.600  -9.326  1.00  0.00           H  
ATOM    546  HB3 ASN    33      -8.548 -23.041  -8.668  1.00  0.00           H  
ATOM    547  CG  ASN    33      -9.230 -23.490 -10.726  1.00  0.00           C  
ATOM    548  OD1 ASN    33      -9.179 -24.166 -11.755  1.00  0.00           O  
ATOM    549  ND2 ASN    33     -10.250 -22.686 -10.602  1.00  0.00           N  
ATOM    550 HD21 ASN    33     -10.971 -22.699 -11.309  1.00  0.00           H  
ATOM    551 HD22 ASN    33     -10.309 -22.111  -9.774  1.00  0.00           H  
ATOM    552  C   ASN    33      -6.768 -21.623 -10.721  1.00  0.00           C  
ATOM    553  O   ASN    33      -7.240 -21.567 -11.853  1.00  0.00           O  
ATOM    554  N   HID    34      -6.264 -20.506 -10.162  1.00  0.00           N  
ATOM    555  H   HID    34      -5.881 -20.535  -9.228  1.00  0.00           H  
ATOM    556  CA  HID    34      -6.112 -19.242 -10.888  1.00  0.00           C  
ATOM    557  HA  HID    34      -7.139 -18.913 -11.050  1.00  0.00           H  
ATOM    558  CB  HID    34      -5.407 -18.265  -9.981  1.00  0.00           C  
ATOM    559  HB2 HID    34      -6.195 -18.034  -9.264  1.00  0.00           H  
ATOM    560  HB3 HID    34      -4.570 -18.659  -9.404  1.00  0.00           H  
ATOM    561  CG  HID    34      -4.971 -17.031 -10.679  1.00  0.00           C  
ATOM    562  ND1 HID    34      -5.683 -16.248 -11.580  1.00  0.00           N  
ATOM    563  HD1 HID    34      -6.686 -16.307 -11.677  1.00  0.00           H  
ATOM    564  CE1 HID    34      -4.775 -15.360 -12.013  1.00  0.00           C  
ATOM    565  HE1 HID    34      -5.028 -14.663 -12.799  1.00  0.00           H  
ATOM    566  NE2 HID    34      -3.532 -15.596 -11.631  1.00  0.00           N  
ATOM    567  CD2 HID    34      -3.634 -16.609 -10.721  1.00  0.00           C  
ATOM    568  HD2 HID    34      -2.795 -17.037 -10.193  1.00  0.00           H  
ATOM    569  C   HID    34      -5.308 -19.552 -12.208  1.00  0.00           C  
ATOM    570  O   HID    34      -4.296 -20.180 -12.114  1.00  0.00           O  
ATOM    571  N   ASN    35      -5.839 -18.968 -13.260  1.00  0.00           N  
ATOM    572  H   ASN    35      -6.614 -18.349 -13.072  1.00  0.00           H  
ATOM    573  CA  ASN    35      -5.218 -19.070 -14.604  1.00  0.00           C  
ATOM    574  HA  ASN    35      -5.528 -20.043 -14.985  1.00  0.00           H  
ATOM    575  CB  ASN    35      -5.928 -18.003 -15.512  1.00  0.00           C  
ATOM    576  HB2 ASN    35      -6.960 -18.324 -15.653  1.00  0.00           H  
ATOM    577  HB3 ASN    35      -5.883 -16.967 -15.176  1.00  0.00           H  
ATOM    578  CG  ASN    35      -5.515 -18.082 -16.941  1.00  0.00           C  
ATOM    579  OD1 ASN    35      -5.487 -19.169 -17.538  1.00  0.00           O  
ATOM    580  ND2 ASN    35      -5.276 -16.946 -17.534  1.00  0.00           N  
ATOM    581 HD21 ASN    35      -4.937 -16.971 -18.485  1.00  0.00           H  
ATOM    582 HD22 ASN    35      -5.251 -16.120 -16.954  1.00  0.00           H  
ATOM    583  C   ASN    35      -3.664 -19.065 -14.763  1.00  0.00           C  
ATOM    584  O   ASN    35      -3.115 -19.935 -15.415  1.00  0.00           O  
ATOM    585  N   GLU    36      -2.987 -18.112 -14.176  1.00  0.00           N  
ATOM    586  H   GLU    36      -3.454 -17.447 -13.576  1.00  0.00           H  
ATOM    587  CA  GLU    36      -1.502 -17.945 -14.321  1.00  0.00           C  
ATOM    588  HA  GLU    36      -1.251 -18.204 -15.350  1.00  0.00           H  
ATOM    589  CB  GLU    36      -1.048 -16.500 -14.034  1.00  0.00           C  
ATOM    590  HB2 GLU    36      -1.224 -16.207 -12.999  1.00  0.00           H  
ATOM    591  HB3 GLU    36      -0.037 -16.303 -14.390  1.00  0.00           H  
ATOM    592  CG  GLU    36      -1.976 -15.500 -14.770  1.00  0.00           C  
ATOM    593  HG2 GLU    36      -3.007 -15.647 -14.450  1.00  0.00           H  
ATOM    594  HG3 GLU    36      -1.601 -14.508 -14.520  1.00  0.00           H  
ATOM    595  CD  GLU    36      -1.917 -15.698 -16.313  1.00  0.00           C  
ATOM    596  OE1 GLU    36      -0.859 -16.079 -16.904  1.00  0.00           O  
ATOM    597  OE2 GLU    36      -2.918 -15.426 -16.956  1.00  0.00           O  
ATOM    598  C   GLU    36      -0.719 -18.910 -13.419  1.00  0.00           C  
ATOM    599  O   GLU    36       0.381 -19.314 -13.710  1.00  0.00           O  
ATOM    600  N   PHE    37      -1.258 -19.332 -12.290  1.00  0.00           N  
ATOM    601  H   PHE    37      -2.226 -19.051 -12.227  1.00  0.00           H  
ATOM    602  CA  PHE    37      -0.832 -20.545 -11.516  1.00  0.00           C  
ATOM    603  HA  PHE    37       0.258 -20.543 -11.543  1.00  0.00           H  
ATOM    604  CB  PHE    37      -1.376 -20.591 -10.048  1.00  0.00           C  
ATOM    605  HB2 PHE    37      -2.398 -20.213 -10.017  1.00  0.00           H  
ATOM    606  HB3 PHE    37      -1.244 -21.609  -9.681  1.00  0.00           H  
ATOM    607  CG  PHE    37      -0.732 -19.661  -9.033  1.00  0.00           C  
ATOM    608  CD1 PHE    37      -0.191 -18.418  -9.321  1.00  0.00           C  
ATOM    609  HD1 PHE    37      -0.176 -18.049 -10.336  1.00  0.00           H  
ATOM    610  CE1 PHE    37       0.409 -17.570  -8.392  1.00  0.00           C  
ATOM    611  HE1 PHE    37       0.780 -16.639  -8.796  1.00  0.00           H  
ATOM    612  CZ  PHE    37       0.362 -17.901  -7.028  1.00  0.00           C  
ATOM    613  HZ  PHE    37       0.645 -17.283  -6.188  1.00  0.00           H  
ATOM    614  CE2 PHE    37      -0.136 -19.186  -6.693  1.00  0.00           C  
ATOM    615  HE2 PHE    37      -0.121 -19.437  -5.643  1.00  0.00           H  
ATOM    616  CD2 PHE    37      -0.505 -20.114  -7.723  1.00  0.00           C  
ATOM    617  HD2 PHE    37      -0.754 -21.123  -7.430  1.00  0.00           H  
ATOM    618  C   PHE    37      -1.287 -21.815 -12.225  1.00  0.00           C  
ATOM    619  O   PHE    37      -0.537 -22.802 -12.093  1.00  0.00           O  
ATOM    620  N   LYS    38      -2.347 -21.911 -12.976  1.00  0.00           N  
ATOM    621  H   LYS    38      -3.001 -21.159 -12.813  1.00  0.00           H  
ATOM    622  CA  LYS    38      -2.760 -23.098 -13.762  1.00  0.00           C  
ATOM    623  HA  LYS    38      -2.713 -23.951 -13.085  1.00  0.00           H  
ATOM    624  CB  LYS    38      -4.223 -22.930 -14.092  1.00  0.00           C  
ATOM    625  HB2 LYS    38      -4.589 -22.581 -13.127  1.00  0.00           H  
ATOM    626  HB3 LYS    38      -4.355 -22.182 -14.874  1.00  0.00           H  
ATOM    627  CG  LYS    38      -4.732 -24.339 -14.508  1.00  0.00           C  
ATOM    628  HG2 LYS    38      -4.514 -24.251 -15.573  1.00  0.00           H  
ATOM    629  HG3 LYS    38      -4.271 -25.255 -14.138  1.00  0.00           H  
ATOM    630  CD  LYS    38      -6.171 -24.458 -14.164  1.00  0.00           C  
ATOM    631  HD2 LYS    38      -6.271 -24.542 -13.081  1.00  0.00           H  
ATOM    632  HD3 LYS    38      -6.712 -23.579 -14.514  1.00  0.00           H  
ATOM    633  CE  LYS    38      -6.959 -25.555 -14.893  1.00  0.00           C  
ATOM    634  HE2 LYS    38      -6.924 -25.360 -15.965  1.00  0.00           H  
ATOM    635  HE3 LYS    38      -6.616 -26.548 -14.602  1.00  0.00           H  
ATOM    636  NZ  LYS    38      -8.367 -25.557 -14.494  1.00  0.00           N  
ATOM    637  HZ1 LYS    38      -8.885 -24.746 -14.799  1.00  0.00           H  
ATOM    638  HZ2 LYS    38      -8.772 -26.301 -15.045  1.00  0.00           H  
ATOM    639  HZ3 LYS    38      -8.418 -25.818 -13.520  1.00  0.00           H  
ATOM    640  C   LYS    38      -1.767 -23.427 -14.928  1.00  0.00           C  
ATOM    641  O   LYS    38      -1.556 -24.604 -15.346  1.00  0.00           O  
ATOM    642  N   LYS    39      -1.306 -22.317 -15.540  1.00  0.00           N  
ATOM    643  H   LYS    39      -1.824 -21.494 -15.268  1.00  0.00           H  
ATOM    644  CA  LYS    39      -0.195 -22.266 -16.383  1.00  0.00           C  
ATOM    645  HA  LYS    39      -0.263 -23.154 -17.012  1.00  0.00           H  
ATOM    646  CB  LYS    39      -0.349 -20.972 -17.206  1.00  0.00           C  
ATOM    647  HB2 LYS    39      -0.647 -20.139 -16.571  1.00  0.00           H  
ATOM    648  HB3 LYS    39       0.576 -20.654 -17.687  1.00  0.00           H  
ATOM    649  CG  LYS    39      -1.434 -21.064 -18.309  1.00  0.00           C  
ATOM    650  HG2 LYS    39      -1.116 -21.915 -18.911  1.00  0.00           H  
ATOM    651  HG3 LYS    39      -2.342 -21.379 -17.794  1.00  0.00           H  
ATOM    652  CD  LYS    39      -1.713 -19.715 -19.094  1.00  0.00           C  
ATOM    653  HD2 LYS    39      -1.007 -19.394 -19.859  1.00  0.00           H  
ATOM    654  HD3 LYS    39      -2.609 -20.022 -19.633  1.00  0.00           H  
ATOM    655  CE  LYS    39      -2.023 -18.535 -18.243  1.00  0.00           C  
ATOM    656  HE2 LYS    39      -2.883 -18.687 -17.591  1.00  0.00           H  
ATOM    657  HE3 LYS    39      -1.114 -18.543 -17.642  1.00  0.00           H  
ATOM    658  NZ  LYS    39      -2.181 -17.329 -19.018  1.00  0.00           N  
ATOM    659  HZ1 LYS    39      -1.490 -17.165 -19.736  1.00  0.00           H  
ATOM    660  HZ2 LYS    39      -3.097 -17.384 -19.441  1.00  0.00           H  
ATOM    661  HZ3 LYS    39      -2.094 -16.590 -18.335  1.00  0.00           H  
ATOM    662  C   LYS    39       1.185 -22.388 -15.637  1.00  0.00           C  
ATOM    663  O   LYS    39       2.239 -22.557 -16.283  1.00  0.00           O  
ATOM    664  N   SER    40       1.200 -22.323 -14.283  1.00  0.00           N  
ATOM    665  H   SER    40       0.325 -22.283 -13.780  1.00  0.00           H  
ATOM    666  CA  SER    40       2.440 -22.475 -13.367  1.00  0.00           C  
ATOM    667  HA  SER    40       2.156 -22.234 -12.343  1.00  0.00           H  
ATOM    668  CB  SER    40       2.956 -23.897 -13.486  1.00  0.00           C  
ATOM    669  HB2 SER    40       3.296 -24.120 -14.497  1.00  0.00           H  
ATOM    670  HB3 SER    40       3.773 -23.933 -12.766  1.00  0.00           H  
ATOM    671  OG  SER    40       1.996 -24.875 -13.137  1.00  0.00           O  
ATOM    672  HG  SER    40       2.369 -25.717 -13.406  1.00  0.00           H  
ATOM    673  C   SER    40       3.533 -21.521 -13.750  1.00  0.00           C  
ATOM    674  O   SER    40       4.770 -21.737 -13.639  1.00  0.00           O  
ATOM    675  N   THR    41       3.161 -20.388 -14.355  1.00  0.00           N  
ATOM    676  H   THR    41       2.170 -20.193 -14.378  1.00  0.00           H  
ATOM    677  CA  THR    41       4.086 -19.421 -15.071  1.00  0.00           C  
ATOM    678  HA  THR    41       5.080 -19.568 -14.649  1.00  0.00           H  
ATOM    679  CB  THR    41       4.209 -19.945 -16.530  1.00  0.00           C  
ATOM    680  HB  THR    41       3.195 -19.788 -16.897  1.00  0.00           H  
ATOM    681  CG2 THR    41       5.177 -19.173 -17.536  1.00  0.00           C  
ATOM    682 HG21 THR    41       4.985 -18.108 -17.667  1.00  0.00           H  
ATOM    683 HG22 THR    41       6.151 -19.297 -17.061  1.00  0.00           H  
ATOM    684 HG23 THR    41       5.017 -19.483 -18.568  1.00  0.00           H  
ATOM    685  OG1 THR    41       4.647 -21.324 -16.664  1.00  0.00           O  
ATOM    686  HG1 THR    41       3.870 -21.887 -16.637  1.00  0.00           H  
ATOM    687  C   THR    41       3.622 -18.042 -14.928  1.00  0.00           C  
ATOM    688  O   THR    41       2.553 -17.744 -15.401  1.00  0.00           O  
ATOM    689  N   ILE    42       4.417 -17.157 -14.313  1.00  0.00           N  
ATOM    690  H   ILE    42       5.299 -17.472 -13.934  1.00  0.00           H  
ATOM    691  CA  ILE    42       4.148 -15.727 -14.017  1.00  0.00           C  
ATOM    692  HA  ILE    42       3.224 -15.427 -14.512  1.00  0.00           H  
ATOM    693  CB  ILE    42       3.950 -15.645 -12.493  1.00  0.00           C  
ATOM    694  HB  ILE    42       4.842 -16.093 -12.056  1.00  0.00           H  
ATOM    695  CG2 ILE    42       3.778 -14.147 -11.953  1.00  0.00           C  
ATOM    696 HG21 ILE    42       3.567 -13.950 -10.902  1.00  0.00           H  
ATOM    697 HG22 ILE    42       4.718 -13.619 -12.116  1.00  0.00           H  
ATOM    698 HG23 ILE    42       2.925 -13.720 -12.482  1.00  0.00           H  
ATOM    699  CG1 ILE    42       2.757 -16.410 -11.910  1.00  0.00           C  
ATOM    700 HG12 ILE    42       2.414 -15.776 -11.092  1.00  0.00           H  
ATOM    701 HG13 ILE    42       1.980 -16.344 -12.672  1.00  0.00           H  
ATOM    702  CD1 ILE    42       2.990 -17.812 -11.348  1.00  0.00           C  
ATOM    703 HD11 ILE    42       3.259 -17.838 -10.292  1.00  0.00           H  
ATOM    704 HD12 ILE    42       2.082 -18.383 -11.541  1.00  0.00           H  
ATOM    705 HD13 ILE    42       3.773 -18.262 -11.959  1.00  0.00           H  
ATOM    706  C   ILE    42       5.357 -14.841 -14.523  1.00  0.00           C  
ATOM    707  O   ILE    42       6.416 -14.945 -13.911  1.00  0.00           O  
ATOM    708  N   LYS    43       5.167 -14.067 -15.602  1.00  0.00           N  
ATOM    709  H   LYS    43       4.346 -14.282 -16.149  1.00  0.00           H  
ATOM    710  CA  LYS    43       6.243 -13.199 -16.132  1.00  0.00           C  
ATOM    711  HA  LYS    43       7.216 -13.508 -15.750  1.00  0.00           H  
ATOM    712  CB  LYS    43       6.382 -13.247 -17.664  1.00  0.00           C  
ATOM    713  HB2 LYS    43       5.440 -13.051 -18.177  1.00  0.00           H  
ATOM    714  HB3 LYS    43       7.196 -12.569 -17.923  1.00  0.00           H  
ATOM    715  CG  LYS    43       6.795 -14.654 -18.072  1.00  0.00           C  
ATOM    716  HG2 LYS    43       7.623 -15.049 -17.484  1.00  0.00           H  
ATOM    717  HG3 LYS    43       5.949 -15.330 -17.949  1.00  0.00           H  
ATOM    718  CD  LYS    43       7.215 -14.674 -19.550  1.00  0.00           C  
ATOM    719  HD2 LYS    43       6.423 -14.232 -20.155  1.00  0.00           H  
ATOM    720  HD3 LYS    43       8.150 -14.115 -19.599  1.00  0.00           H  
ATOM    721  CE  LYS    43       7.571 -16.121 -19.930  1.00  0.00           C  
ATOM    722  HE2 LYS    43       8.523 -16.381 -19.466  1.00  0.00           H  
ATOM    723  HE3 LYS    43       6.782 -16.799 -19.604  1.00  0.00           H  
ATOM    724  NZ  LYS    43       7.512 -16.233 -21.410  1.00  0.00           N  
ATOM    725  HZ1 LYS    43       8.245 -15.632 -21.758  1.00  0.00           H  
ATOM    726  HZ2 LYS    43       7.588 -17.222 -21.602  1.00  0.00           H  
ATOM    727  HZ3 LYS    43       6.593 -15.947 -21.718  1.00  0.00           H  
ATOM    728  C   LYS    43       6.090 -11.752 -15.603  1.00  0.00           C  
ATOM    729  O   LYS    43       6.919 -10.922 -15.982  1.00  0.00           O  
ATOM    730  N   HIE    44       5.040 -11.476 -14.892  1.00  0.00           N  
ATOM    731  H   HIE    44       4.346 -12.185 -14.701  1.00  0.00           H  
ATOM    732  CA  HIE    44       4.578 -10.135 -14.578  1.00  0.00           C  
ATOM    733  HA  HIE    44       4.750  -9.553 -15.483  1.00  0.00           H  
ATOM    734  CB  HIE    44       3.140 -10.169 -14.057  1.00  0.00           C  
ATOM    735  HB2 HIE    44       3.209 -10.420 -12.998  1.00  0.00           H  
ATOM    736  HB3 HIE    44       2.614  -9.217 -14.121  1.00  0.00           H  
ATOM    737  CG  HIE    44       2.252 -11.080 -14.810  1.00  0.00           C  
ATOM    738  ND1 HIE    44       2.293 -12.493 -14.777  1.00  0.00           N  
ATOM    739  CE1 HIE    44       1.277 -12.967 -15.483  1.00  0.00           C  
ATOM    740  HE1 HIE    44       1.131 -14.024 -15.648  1.00  0.00           H  
ATOM    741  NE2 HIE    44       0.540 -11.921 -15.994  1.00  0.00           N  
ATOM    742  HE2 HIE    44      -0.108 -12.093 -16.750  1.00  0.00           H  
ATOM    743  CD2 HIE    44       1.177 -10.754 -15.623  1.00  0.00           C  
ATOM    744  HD2 HIE    44       0.807  -9.763 -15.842  1.00  0.00           H  
ATOM    745  C   HIE    44       5.531  -9.468 -13.611  1.00  0.00           C  
ATOM    746  O   HIE    44       6.409 -10.119 -13.057  1.00  0.00           O  
ATOM    747  N   GLN    45       5.190  -8.165 -13.397  1.00  0.00           N  
ATOM    748  H   GLN    45       4.568  -7.638 -13.993  1.00  0.00           H  
ATOM    749  CA  GLN    45       5.417  -7.462 -12.139  1.00  0.00           C  
ATOM    750  HA  GLN    45       6.336  -7.756 -11.633  1.00  0.00           H  
ATOM    751  CB  GLN    45       5.410  -5.957 -12.457  1.00  0.00           C  
ATOM    752  HB2 GLN    45       4.391  -5.751 -12.786  1.00  0.00           H  
ATOM    753  HB3 GLN    45       5.556  -5.463 -11.497  1.00  0.00           H  
ATOM    754  CG  GLN    45       6.527  -5.717 -13.542  1.00  0.00           C  
ATOM    755  HG2 GLN    45       6.388  -6.320 -14.439  1.00  0.00           H  
ATOM    756  HG3 GLN    45       6.292  -4.760 -14.007  1.00  0.00           H  
ATOM    757  CD  GLN    45       8.004  -5.802 -13.141  1.00  0.00           C  
ATOM    758  OE1 GLN    45       8.431  -5.543 -12.058  1.00  0.00           O  
ATOM    759  NE2 GLN    45       8.971  -6.039 -14.056  1.00  0.00           N  
ATOM    760 HE21 GLN    45       9.887  -6.191 -13.657  1.00  0.00           H  
ATOM    761 HE22 GLN    45       8.735  -6.308 -15.001  1.00  0.00           H  
ATOM    762  C   GLN    45       4.274  -7.738 -11.185  1.00  0.00           C  
ATOM    763  O   GLN    45       3.080  -7.416 -11.576  1.00  0.00           O  
ATOM    764  N   VAL    46       4.430  -8.354 -10.077  1.00  0.00           N  
ATOM    765  H   VAL    46       5.407  -8.435  -9.833  1.00  0.00           H  
ATOM    766  CA  VAL    46       3.419  -8.686  -8.986  1.00  0.00           C  
ATOM    767  HA  VAL    46       2.441  -8.915  -9.409  1.00  0.00           H  
ATOM    768  CB  VAL    46       3.873  -9.941  -8.234  1.00  0.00           C  
ATOM    769  HB  VAL    46       4.673  -9.604  -7.575  1.00  0.00           H  
ATOM    770  CG1 VAL    46       2.773 -10.577  -7.403  1.00  0.00           C  
ATOM    771 HG11 VAL    46       2.532  -9.981  -6.524  1.00  0.00           H  
ATOM    772 HG12 VAL    46       1.919 -10.710  -8.067  1.00  0.00           H  
ATOM    773 HG13 VAL    46       3.128 -11.507  -6.959  1.00  0.00           H  
ATOM    774  CG2 VAL    46       4.283 -10.981  -9.211  1.00  0.00           C  
ATOM    775 HG21 VAL    46       4.387 -11.948  -8.719  1.00  0.00           H  
ATOM    776 HG22 VAL    46       3.523 -11.089  -9.985  1.00  0.00           H  
ATOM    777 HG23 VAL    46       5.279 -10.672  -9.528  1.00  0.00           H  
ATOM    778  C   VAL    46       3.207  -7.488  -8.040  1.00  0.00           C  
ATOM    779  O   VAL    46       4.149  -6.974  -7.465  1.00  0.00           O  
ATOM    780  N   VAL    47       1.954  -7.163  -7.761  1.00  0.00           N  
ATOM    781  H   VAL    47       1.202  -7.649  -8.229  1.00  0.00           H  
ATOM    782  CA  VAL    47       1.455  -6.075  -6.897  1.00  0.00           C  
ATOM    783  HA  VAL    47       2.213  -5.671  -6.225  1.00  0.00           H  
ATOM    784  CB  VAL    47       0.884  -4.868  -7.708  1.00  0.00           C  
ATOM    785  HB  VAL    47       0.251  -5.284  -8.491  1.00  0.00           H  
ATOM    786  CG1 VAL    47       0.035  -3.931  -6.753  1.00  0.00           C  
ATOM    787 HG11 VAL    47      -0.273  -3.030  -7.283  1.00  0.00           H  
ATOM    788 HG12 VAL    47      -0.868  -4.462  -6.452  1.00  0.00           H  
ATOM    789 HG13 VAL    47       0.614  -3.720  -5.854  1.00  0.00           H  
ATOM    790  CG2 VAL    47       2.076  -4.014  -8.187  1.00  0.00           C  
ATOM    791 HG21 VAL    47       1.593  -3.323  -8.878  1.00  0.00           H  
ATOM    792 HG22 VAL    47       2.592  -3.474  -7.394  1.00  0.00           H  
ATOM    793 HG23 VAL    47       2.732  -4.659  -8.772  1.00  0.00           H  
ATOM    794  C   VAL    47       0.353  -6.749  -6.080  1.00  0.00           C  
ATOM    795  O   VAL    47      -0.809  -6.816  -6.441  1.00  0.00           O  
ATOM    796  N   PHE    48       0.656  -7.117  -4.879  1.00  0.00           N  
ATOM    797  H   PHE    48       1.634  -7.124  -4.626  1.00  0.00           H  
ATOM    798  CA  PHE    48      -0.281  -7.254  -3.780  1.00  0.00           C  
ATOM    799  HA  PHE    48      -1.041  -7.975  -4.080  1.00  0.00           H  
ATOM    800  CB  PHE    48       0.432  -7.964  -2.623  1.00  0.00           C  
ATOM    801  HB2 PHE    48       1.286  -7.437  -2.197  1.00  0.00           H  
ATOM    802  HB3 PHE    48      -0.318  -8.100  -1.844  1.00  0.00           H  
ATOM    803  CG  PHE    48       0.880  -9.367  -2.935  1.00  0.00           C  
ATOM    804  CD1 PHE    48       2.196  -9.674  -3.206  1.00  0.00           C  
ATOM    805  HD1 PHE    48       2.947  -8.916  -3.375  1.00  0.00           H  
ATOM    806  CE1 PHE    48       2.628 -11.022  -3.339  1.00  0.00           C  
ATOM    807  HE1 PHE    48       3.682 -11.250  -3.394  1.00  0.00           H  
ATOM    808  CZ  PHE    48       1.671 -12.020  -3.206  1.00  0.00           C  
ATOM    809  HZ  PHE    48       1.837 -13.087  -3.246  1.00  0.00           H  
ATOM    810  CE2 PHE    48       0.280 -11.661  -3.035  1.00  0.00           C  
ATOM    811  HE2 PHE    48      -0.401 -12.496  -2.967  1.00  0.00           H  
ATOM    812  CD2 PHE    48      -0.042 -10.379  -2.831  1.00  0.00           C  
ATOM    813  HD2 PHE    48      -1.068 -10.079  -2.679  1.00  0.00           H  
ATOM    814  C   PHE    48      -0.822  -5.929  -3.328  1.00  0.00           C  
ATOM    815  O   PHE    48      -0.025  -5.036  -3.067  1.00  0.00           O  
ATOM    816  N   ILE    49      -2.121  -5.857  -3.106  1.00  0.00           N  
ATOM    817  H   ILE    49      -2.691  -6.634  -3.409  1.00  0.00           H  
ATOM    818  CA  ILE    49      -2.684  -4.746  -2.352  1.00  0.00           C  
ATOM    819  HA  ILE    49      -1.925  -3.987  -2.167  1.00  0.00           H  
ATOM    820  CB  ILE    49      -3.774  -4.077  -3.255  1.00  0.00           C  
ATOM    821  HB  ILE    49      -4.269  -4.968  -3.643  1.00  0.00           H  
ATOM    822  CG2 ILE    49      -4.698  -3.110  -2.516  1.00  0.00           C  
ATOM    823 HG21 ILE    49      -4.107  -2.250  -2.199  1.00  0.00           H  
ATOM    824 HG22 ILE    49      -5.513  -2.802  -3.170  1.00  0.00           H  
ATOM    825 HG23 ILE    49      -5.264  -3.564  -1.702  1.00  0.00           H  
ATOM    826  CG1 ILE    49      -3.104  -3.379  -4.520  1.00  0.00           C  
ATOM    827 HG12 ILE    49      -2.308  -2.711  -4.190  1.00  0.00           H  
ATOM    828 HG13 ILE    49      -2.769  -4.144  -5.221  1.00  0.00           H  
ATOM    829  CD1 ILE    49      -4.024  -2.467  -5.327  1.00  0.00           C  
ATOM    830 HD11 ILE    49      -3.459  -2.097  -6.183  1.00  0.00           H  
ATOM    831 HD12 ILE    49      -4.912  -2.967  -5.712  1.00  0.00           H  
ATOM    832 HD13 ILE    49      -4.221  -1.560  -4.754  1.00  0.00           H  
ATOM    833  C   ILE    49      -3.302  -5.303  -1.025  1.00  0.00           C  
ATOM    834  O   ILE    49      -3.646  -6.459  -0.865  1.00  0.00           O  
ATOM    835  N   THR    50      -3.455  -4.367  -0.070  1.00  0.00           N  
ATOM    836  H   THR    50      -3.046  -3.454  -0.203  1.00  0.00           H  
ATOM    837  CA  THR    50      -4.243  -4.572   1.154  1.00  0.00           C  
ATOM    838  HA  THR    50      -5.126  -5.138   0.857  1.00  0.00           H  
ATOM    839  CB  THR    50      -3.461  -5.571   2.104  1.00  0.00           C  
ATOM    840  HB  THR    50      -2.943  -6.350   1.545  1.00  0.00           H  
ATOM    841  CG2 THR    50      -2.463  -4.818   2.943  1.00  0.00           C  
ATOM    842 HG21 THR    50      -2.862  -4.127   3.686  1.00  0.00           H  
ATOM    843 HG22 THR    50      -1.755  -5.549   3.335  1.00  0.00           H  
ATOM    844 HG23 THR    50      -1.860  -4.326   2.181  1.00  0.00           H  
ATOM    845  OG1 THR    50      -4.415  -6.235   2.978  1.00  0.00           O  
ATOM    846  HG1 THR    50      -4.813  -7.051   2.667  1.00  0.00           H  
ATOM    847  C   THR    50      -4.821  -3.352   1.878  1.00  0.00           C  
ATOM    848  O   THR    50      -4.325  -2.215   1.736  1.00  0.00           O  
ATOM    849  N   HID    51      -5.917  -3.582   2.608  1.00  0.00           N  
ATOM    850  H   HID    51      -6.250  -4.536   2.582  1.00  0.00           H  
ATOM    851  CA  HID    51      -6.844  -2.593   3.109  1.00  0.00           C  
ATOM    852  HA  HID    51      -6.540  -1.654   2.647  1.00  0.00           H  
ATOM    853  CB  HID    51      -8.331  -2.842   2.758  1.00  0.00           C  
ATOM    854  HB2 HID    51      -8.944  -1.975   3.004  1.00  0.00           H  
ATOM    855  HB3 HID    51      -8.387  -3.153   1.715  1.00  0.00           H  
ATOM    856  CG  HID    51      -8.981  -4.031   3.454  1.00  0.00           C  
ATOM    857  ND1 HID    51      -9.336  -4.096   4.777  1.00  0.00           N  
ATOM    858  HD1 HID    51      -9.306  -3.318   5.420  1.00  0.00           H  
ATOM    859  CE1 HID    51      -9.694  -5.358   5.040  1.00  0.00           C  
ATOM    860  HE1 HID    51     -10.108  -5.710   5.973  1.00  0.00           H  
ATOM    861  NE2 HID    51      -9.477  -6.162   3.939  1.00  0.00           N  
ATOM    862  CD2 HID    51      -8.825  -5.332   3.065  1.00  0.00           C  
ATOM    863  HD2 HID    51      -8.414  -5.601   2.103  1.00  0.00           H  
ATOM    864  C   HID    51      -6.673  -2.278   4.628  1.00  0.00           C  
ATOM    865  O   HID    51      -6.085  -3.129   5.355  1.00  0.00           O  
ATOM    866  N   GLY    52      -7.276  -1.189   5.151  1.00  0.00           N  
ATOM    867  H   GLY    52      -7.752  -0.548   4.533  1.00  0.00           H  
ATOM    868  CA  GLY    52      -7.356  -0.860   6.582  1.00  0.00           C  
ATOM    869  HA2 GLY    52      -6.466  -1.214   7.103  1.00  0.00           H  
ATOM    870  HA3 GLY    52      -7.387   0.216   6.754  1.00  0.00           H  
ATOM    871  C   GLY    52      -8.520  -1.506   7.376  1.00  0.00           C  
ATOM    872  O   GLY    52      -9.350  -2.310   6.911  1.00  0.00           O  
ATOM    873  N   PHE    53      -8.704  -1.103   8.639  1.00  0.00           N  
ATOM    874  H   PHE    53      -8.049  -0.450   9.046  1.00  0.00           H  
ATOM    875  CA  PHE    53      -9.734  -1.380   9.565  1.00  0.00           C  
ATOM    876  HA  PHE    53      -9.748  -2.452   9.760  1.00  0.00           H  
ATOM    877  CB  PHE    53      -9.491  -0.661  10.875  1.00  0.00           C  
ATOM    878  HB2 PHE    53      -8.448  -0.820  11.152  1.00  0.00           H  
ATOM    879  HB3 PHE    53      -9.551   0.410  10.678  1.00  0.00           H  
ATOM    880  CG  PHE    53     -10.394  -0.949  12.093  1.00  0.00           C  
ATOM    881  CD1 PHE    53     -11.375  -0.059  12.569  1.00  0.00           C  
ATOM    882  HD1 PHE    53     -11.653   0.840  12.037  1.00  0.00           H  
ATOM    883  CE1 PHE    53     -12.118  -0.271  13.751  1.00  0.00           C  
ATOM    884  HE1 PHE    53     -12.803   0.513  14.039  1.00  0.00           H  
ATOM    885  CZ  PHE    53     -11.932  -1.466  14.443  1.00  0.00           C  
ATOM    886  HZ  PHE    53     -12.533  -1.657  15.320  1.00  0.00           H  
ATOM    887  CE2 PHE    53     -10.985  -2.362  14.008  1.00  0.00           C  
ATOM    888  HE2 PHE    53     -10.831  -3.369  14.366  1.00  0.00           H  
ATOM    889  CD2 PHE    53     -10.186  -2.091  12.876  1.00  0.00           C  
ATOM    890  HD2 PHE    53      -9.547  -2.805  12.378  1.00  0.00           H  
ATOM    891  C   PHE    53     -11.104  -0.969   9.084  1.00  0.00           C  
ATOM    892  O   PHE    53     -11.227   0.112   8.513  1.00  0.00           O  
ATOM    893  N   THR    54     -12.166  -1.751   9.443  1.00  0.00           N  
ATOM    894  H   THR    54     -11.920  -2.487  10.090  1.00  0.00           H  
ATOM    895  CA  THR    54     -13.580  -1.635   9.005  1.00  0.00           C  
ATOM    896  HA  THR    54     -14.095  -2.596   8.998  1.00  0.00           H  
ATOM    897  CB  THR    54     -14.389  -0.764  10.048  1.00  0.00           C  
ATOM    898  HB  THR    54     -15.405  -0.678   9.664  1.00  0.00           H  
ATOM    899  CG2 THR    54     -14.342  -1.462  11.480  1.00  0.00           C  
ATOM    900 HG21 THR    54     -13.329  -1.754  11.753  1.00  0.00           H  
ATOM    901 HG22 THR    54     -14.675  -0.751  12.236  1.00  0.00           H  
ATOM    902 HG23 THR    54     -14.804  -2.448  11.514  1.00  0.00           H  
ATOM    903  OG1 THR    54     -14.008   0.535  10.109  1.00  0.00           O  
ATOM    904  HG1 THR    54     -13.139   0.499   9.702  1.00  0.00           H  
ATOM    905  C   THR    54     -13.686  -1.350   7.449  1.00  0.00           C  
ATOM    906  O   THR    54     -14.384  -0.386   7.009  1.00  0.00           O  
ATOM    907  N   SER    55     -12.960  -2.170   6.679  1.00  0.00           N  
ATOM    908  H   SER    55     -12.301  -2.754   7.174  1.00  0.00           H  
ATOM    909  CA  SER    55     -12.790  -2.058   5.204  1.00  0.00           C  
ATOM    910  HA  SER    55     -13.623  -1.469   4.821  1.00  0.00           H  
ATOM    911  CB  SER    55     -11.526  -1.187   4.922  1.00  0.00           C  
ATOM    912  HB2 SER    55     -11.443  -0.381   5.651  1.00  0.00           H  
ATOM    913  HB3 SER    55     -10.708  -1.905   4.971  1.00  0.00           H  
ATOM    914  OG  SER    55     -11.695  -0.502   3.696  1.00  0.00           O  
ATOM    915  HG  SER    55     -10.925   0.048   3.535  1.00  0.00           H  
ATOM    916  C   SER    55     -12.697  -3.375   4.454  1.00  0.00           C  
ATOM    917  O   SER    55     -12.907  -4.434   4.980  1.00  0.00           O  
ATOM    918  N   THR    56     -12.460  -3.325   3.116  1.00  0.00           N  
ATOM    919  H   THR    56     -12.348  -2.407   2.712  1.00  0.00           H  
ATOM    920  CA  THR    56     -12.420  -4.480   2.254  1.00  0.00           C  
ATOM    921  HA  THR    56     -12.015  -5.307   2.837  1.00  0.00           H  
ATOM    922  CB  THR    56     -13.805  -5.066   1.954  1.00  0.00           C  
ATOM    923  HB  THR    56     -14.087  -5.624   2.847  1.00  0.00           H  
ATOM    924  CG2 THR    56     -14.899  -4.154   1.402  1.00  0.00           C  
ATOM    925 HG21 THR    56     -15.316  -3.545   2.204  1.00  0.00           H  
ATOM    926 HG22 THR    56     -14.563  -3.394   0.697  1.00  0.00           H  
ATOM    927 HG23 THR    56     -15.631  -4.784   0.896  1.00  0.00           H  
ATOM    928  OG1 THR    56     -13.514  -5.998   0.851  1.00  0.00           O  
ATOM    929  HG1 THR    56     -13.084  -6.775   1.214  1.00  0.00           H  
ATOM    930  C   THR    56     -11.444  -4.145   1.076  1.00  0.00           C  
ATOM    931  O   THR    56     -11.341  -2.951   0.647  1.00  0.00           O  
ATOM    932  N   ALA    57     -10.860  -5.228   0.538  1.00  0.00           N  
ATOM    933  H   ALA    57     -10.944  -6.179   0.870  1.00  0.00           H  
ATOM    934  CA  ALA    57     -10.022  -5.028  -0.627  1.00  0.00           C  
ATOM    935  HA  ALA    57      -9.419  -4.132  -0.481  1.00  0.00           H  
ATOM    936  CB  ALA    57      -9.084  -6.222  -0.701  1.00  0.00           C  
ATOM    937  HB1 ALA    57      -9.649  -7.032  -1.163  1.00  0.00           H  
ATOM    938  HB2 ALA    57      -8.120  -6.075  -1.189  1.00  0.00           H  
ATOM    939  HB3 ALA    57      -8.789  -6.596   0.279  1.00  0.00           H  
ATOM    940  C   ALA    57     -10.865  -4.720  -1.893  1.00  0.00           C  
ATOM    941  O   ALA    57     -10.385  -4.291  -2.921  1.00  0.00           O  
ATOM    942  N   THR    58     -12.207  -5.085  -1.802  1.00  0.00           N  
ATOM    943  H   THR    58     -12.623  -5.370  -0.928  1.00  0.00           H  
ATOM    944  CA  THR    58     -13.238  -5.029  -2.818  1.00  0.00           C  
ATOM    945  HA  THR    58     -12.944  -5.213  -3.852  1.00  0.00           H  
ATOM    946  CB  THR    58     -14.357  -6.086  -2.698  1.00  0.00           C  
ATOM    947  HB  THR    58     -15.064  -5.904  -3.507  1.00  0.00           H  
ATOM    948  CG2 THR    58     -13.793  -7.513  -2.884  1.00  0.00           C  
ATOM    949 HG21 THR    58     -13.273  -7.563  -3.840  1.00  0.00           H  
ATOM    950 HG22 THR    58     -13.120  -7.859  -2.100  1.00  0.00           H  
ATOM    951 HG23 THR    58     -14.678  -8.150  -2.860  1.00  0.00           H  
ATOM    952  OG1 THR    58     -15.124  -5.988  -1.505  1.00  0.00           O  
ATOM    953  HG1 THR    58     -14.644  -6.089  -0.680  1.00  0.00           H  
ATOM    954  C   THR    58     -13.814  -3.637  -2.854  1.00  0.00           C  
ATOM    955  O   THR    58     -14.584  -3.360  -3.695  1.00  0.00           O  
ATOM    956  N   ALA    59     -13.435  -2.709  -2.003  1.00  0.00           N  
ATOM    957  H   ALA    59     -12.749  -2.846  -1.274  1.00  0.00           H  
ATOM    958  CA  ALA    59     -13.960  -1.323  -1.962  1.00  0.00           C  
ATOM    959  HA  ALA    59     -15.049  -1.357  -1.926  1.00  0.00           H  
ATOM    960  CB  ALA    59     -13.448  -0.659  -0.700  1.00  0.00           C  
ATOM    961  HB1 ALA    59     -12.389  -0.423  -0.801  1.00  0.00           H  
ATOM    962  HB2 ALA    59     -13.969   0.290  -0.577  1.00  0.00           H  
ATOM    963  HB3 ALA    59     -13.614  -1.195   0.235  1.00  0.00           H  
ATOM    964  C   ALA    59     -13.598  -0.429  -3.211  1.00  0.00           C  
ATOM    965  O   ALA    59     -12.509  -0.576  -3.824  1.00  0.00           O  
ATOM    966  N   GLU    60     -14.426   0.551  -3.644  1.00  0.00           N  
ATOM    967  H   GLU    60     -15.249   0.707  -3.080  1.00  0.00           H  
ATOM    968  CA  GLU    60     -14.313   1.401  -4.850  1.00  0.00           C  
ATOM    969  HA  GLU    60     -14.518   0.855  -5.771  1.00  0.00           H  
ATOM    970  CB  GLU    60     -15.389   2.536  -4.759  1.00  0.00           C  
ATOM    971  HB2 GLU    60     -15.487   2.946  -5.764  1.00  0.00           H  
ATOM    972  HB3 GLU    60     -16.365   2.083  -4.583  1.00  0.00           H  
ATOM    973  CG  GLU    60     -15.163   3.643  -3.722  1.00  0.00           C  
ATOM    974  HG2 GLU    60     -14.280   4.188  -4.054  1.00  0.00           H  
ATOM    975  HG3 GLU    60     -15.943   4.405  -3.725  1.00  0.00           H  
ATOM    976  CD  GLU    60     -15.137   3.161  -2.297  1.00  0.00           C  
ATOM    977  OE1 GLU    60     -14.087   2.831  -1.740  1.00  0.00           O  
ATOM    978  OE2 GLU    60     -16.266   2.942  -1.756  1.00  0.00           O  
ATOM    979  C   GLU    60     -12.926   1.982  -5.187  1.00  0.00           C  
ATOM    980  O   GLU    60     -12.336   1.894  -6.266  1.00  0.00           O  
ATOM    981  N   ASN    61     -12.290   2.511  -4.139  1.00  0.00           N  
ATOM    982  H   ASN    61     -12.779   2.626  -3.262  1.00  0.00           H  
ATOM    983  CA  ASN    61     -10.996   3.163  -4.065  1.00  0.00           C  
ATOM    984  HA  ASN    61     -11.155   3.923  -4.830  1.00  0.00           H  
ATOM    985  CB  ASN    61     -10.842   3.745  -2.726  1.00  0.00           C  
ATOM    986  HB2 ASN    61     -11.278   3.125  -1.943  1.00  0.00           H  
ATOM    987  HB3 ASN    61      -9.787   3.904  -2.503  1.00  0.00           H  
ATOM    988  CG  ASN    61     -11.445   5.118  -2.564  1.00  0.00           C  
ATOM    989  OD1 ASN    61     -10.775   6.054  -2.973  1.00  0.00           O  
ATOM    990  ND2 ASN    61     -12.602   5.371  -1.983  1.00  0.00           N  
ATOM    991 HD21 ASN    61     -13.030   6.285  -2.018  1.00  0.00           H  
ATOM    992 HD22 ASN    61     -13.228   4.676  -1.602  1.00  0.00           H  
ATOM    993  C   ASN    61      -9.887   2.190  -4.428  1.00  0.00           C  
ATOM    994  O   ASN    61      -8.922   2.730  -4.985  1.00  0.00           O  
ATOM    995  N   PHE    62     -10.011   0.871  -4.145  1.00  0.00           N  
ATOM    996  H   PHE    62     -10.729   0.483  -3.550  1.00  0.00           H  
ATOM    997  CA  PHE    62      -8.998  -0.084  -4.581  1.00  0.00           C  
ATOM    998  HA  PHE    62      -8.019   0.394  -4.533  1.00  0.00           H  
ATOM    999  CB  PHE    62      -8.871  -1.202  -3.530  1.00  0.00           C  
ATOM   1000  HB2 PHE    62      -9.790  -1.778  -3.423  1.00  0.00           H  
ATOM   1001  HB3 PHE    62      -8.170  -1.918  -3.959  1.00  0.00           H  
ATOM   1002  CG  PHE    62      -8.472  -0.796  -2.149  1.00  0.00           C  
ATOM   1003  CD1 PHE    62      -9.342  -0.991  -1.106  1.00  0.00           C  
ATOM   1004  HD1 PHE    62     -10.331  -1.398  -1.259  1.00  0.00           H  
ATOM   1005  CE1 PHE    62      -8.921  -0.689   0.218  1.00  0.00           C  
ATOM   1006  HE1 PHE    62      -9.590  -0.874   1.045  1.00  0.00           H  
ATOM   1007  CZ  PHE    62      -7.717   0.080   0.385  1.00  0.00           C  
ATOM   1008  HZ  PHE    62      -7.441   0.367   1.389  1.00  0.00           H  
ATOM   1009  CE2 PHE    62      -6.874   0.345  -0.734  1.00  0.00           C  
ATOM   1010  HE2 PHE    62      -5.900   0.803  -0.637  1.00  0.00           H  
ATOM   1011  CD2 PHE    62      -7.224  -0.107  -2.030  1.00  0.00           C  
ATOM   1012  HD2 PHE    62      -6.605   0.106  -2.889  1.00  0.00           H  
ATOM   1013  C   PHE    62      -9.237  -0.546  -6.016  1.00  0.00           C  
ATOM   1014  O   PHE    62      -8.351  -0.711  -6.819  1.00  0.00           O  
ATOM   1015  N   LEU    63     -10.473  -0.607  -6.471  1.00  0.00           N  
ATOM   1016  H   LEU    63     -11.161  -0.764  -5.748  1.00  0.00           H  
ATOM   1017  CA  LEU    63     -10.806  -1.053  -7.828  1.00  0.00           C  
ATOM   1018  HA  LEU    63     -10.202  -1.897  -8.158  1.00  0.00           H  
ATOM   1019  CB  LEU    63     -12.284  -1.389  -7.921  1.00  0.00           C  
ATOM   1020  HB2 LEU    63     -12.979  -0.556  -7.816  1.00  0.00           H  
ATOM   1021  HB3 LEU    63     -12.422  -1.764  -8.935  1.00  0.00           H  
ATOM   1022  CG  LEU    63     -12.825  -2.542  -7.038  1.00  0.00           C  
ATOM   1023  HG  LEU    63     -12.769  -2.225  -5.997  1.00  0.00           H  
ATOM   1024  CD1 LEU    63     -14.320  -3.003  -7.341  1.00  0.00           C  
ATOM   1025 HD11 LEU    63     -15.051  -2.239  -7.077  1.00  0.00           H  
ATOM   1026 HD12 LEU    63     -14.448  -3.364  -8.361  1.00  0.00           H  
ATOM   1027 HD13 LEU    63     -14.536  -3.856  -6.699  1.00  0.00           H  
ATOM   1028  CD2 LEU    63     -11.953  -3.843  -7.069  1.00  0.00           C  
ATOM   1029 HD21 LEU    63     -10.928  -3.618  -6.773  1.00  0.00           H  
ATOM   1030 HD22 LEU    63     -12.322  -4.583  -6.359  1.00  0.00           H  
ATOM   1031 HD23 LEU    63     -11.959  -4.283  -8.067  1.00  0.00           H  
ATOM   1032  C   LEU    63     -10.372  -0.001  -8.850  1.00  0.00           C  
ATOM   1033  O   LEU    63      -9.829  -0.327  -9.932  1.00  0.00           O  
ATOM   1034  N   ALA    64     -10.331   1.269  -8.515  1.00  0.00           N  
ATOM   1035  H   ALA    64     -10.687   1.452  -7.587  1.00  0.00           H  
ATOM   1036  CA  ALA    64      -9.747   2.301  -9.378  1.00  0.00           C  
ATOM   1037  HA  ALA    64      -9.982   2.076 -10.418  1.00  0.00           H  
ATOM   1038  CB  ALA    64     -10.365   3.693  -9.024  1.00  0.00           C  
ATOM   1039  HB1 ALA    64     -10.110   4.121  -8.055  1.00  0.00           H  
ATOM   1040  HB2 ALA    64      -9.958   4.401  -9.746  1.00  0.00           H  
ATOM   1041  HB3 ALA    64     -11.448   3.683  -9.150  1.00  0.00           H  
ATOM   1042  C   ALA    64      -8.238   2.204  -9.322  1.00  0.00           C  
ATOM   1043  O   ALA    64      -7.604   2.562 -10.317  1.00  0.00           O  
ATOM   1044  N   MET    65      -7.662   1.817  -8.168  1.00  0.00           N  
ATOM   1045  H   MET    65      -8.271   1.567  -7.403  1.00  0.00           H  
ATOM   1046  CA  MET    65      -6.183   1.607  -8.094  1.00  0.00           C  
ATOM   1047  HA  MET    65      -5.737   2.544  -8.426  1.00  0.00           H  
ATOM   1048  CB  MET    65      -5.709   1.402  -6.639  1.00  0.00           C  
ATOM   1049  HB2 MET    65      -6.049   2.223  -6.008  1.00  0.00           H  
ATOM   1050  HB3 MET    65      -6.170   0.563  -6.116  1.00  0.00           H  
ATOM   1051  CG  MET    65      -4.205   1.057  -6.553  1.00  0.00           C  
ATOM   1052  HG2 MET    65      -4.052   0.009  -6.812  1.00  0.00           H  
ATOM   1053  HG3 MET    65      -3.691   1.508  -7.402  1.00  0.00           H  
ATOM   1054  SD  MET    65      -3.352   1.217  -5.011  1.00  0.00           S  
ATOM   1055  CE  MET    65      -3.320   3.078  -5.041  1.00  0.00           C  
ATOM   1056  HE1 MET    65      -2.965   3.459  -5.999  1.00  0.00           H  
ATOM   1057  HE2 MET    65      -4.353   3.420  -4.976  1.00  0.00           H  
ATOM   1058  HE3 MET    65      -2.641   3.414  -4.257  1.00  0.00           H  
ATOM   1059  C   MET    65      -5.799   0.457  -9.094  1.00  0.00           C  
ATOM   1060  O   MET    65      -4.818   0.549  -9.892  1.00  0.00           O  
ATOM   1061  N   ALA    66      -6.566  -0.584  -9.134  1.00  0.00           N  
ATOM   1062  H   ALA    66      -7.350  -0.521  -8.501  1.00  0.00           H  
ATOM   1063  CA  ALA    66      -6.373  -1.742 -10.085  1.00  0.00           C  
ATOM   1064  HA  ALA    66      -5.409  -2.184  -9.834  1.00  0.00           H  
ATOM   1065  CB  ALA    66      -7.528  -2.784  -9.803  1.00  0.00           C  
ATOM   1066  HB1 ALA    66      -8.461  -2.586 -10.329  1.00  0.00           H  
ATOM   1067  HB2 ALA    66      -7.061  -3.706 -10.149  1.00  0.00           H  
ATOM   1068  HB3 ALA    66      -7.638  -2.890  -8.723  1.00  0.00           H  
ATOM   1069  C   ALA    66      -6.476  -1.348 -11.618  1.00  0.00           C  
ATOM   1070  O   ALA    66      -5.684  -1.797 -12.416  1.00  0.00           O  
ATOM   1071  N   GLU    67      -7.405  -0.437 -11.962  1.00  0.00           N  
ATOM   1072  H   GLU    67      -8.037  -0.067 -11.266  1.00  0.00           H  
ATOM   1073  CA  GLU    67      -7.540   0.174 -13.321  1.00  0.00           C  
ATOM   1074  HA  GLU    67      -7.736  -0.619 -14.044  1.00  0.00           H  
ATOM   1075  CB  GLU    67      -8.766   1.145 -13.420  1.00  0.00           C  
ATOM   1076  HB2 GLU    67      -9.683   0.589 -13.222  1.00  0.00           H  
ATOM   1077  HB3 GLU    67      -8.802   1.860 -12.598  1.00  0.00           H  
ATOM   1078  CG  GLU    67      -8.910   1.965 -14.721  1.00  0.00           C  
ATOM   1079  HG2 GLU    67      -8.800   2.984 -14.350  1.00  0.00           H  
ATOM   1080  HG3 GLU    67      -8.187   1.656 -15.476  1.00  0.00           H  
ATOM   1081  CD  GLU    67     -10.201   1.739 -15.323  1.00  0.00           C  
ATOM   1082  OE1 GLU    67     -10.380   0.678 -15.961  1.00  0.00           O  
ATOM   1083  OE2 GLU    67     -11.108   2.470 -15.010  1.00  0.00           O  
ATOM   1084  C   GLU    67      -6.252   0.905 -13.684  1.00  0.00           C  
ATOM   1085  O   GLU    67      -5.663   0.620 -14.744  1.00  0.00           O  
ATOM   1086  N   ALA    68      -5.797   1.809 -12.856  1.00  0.00           N  
ATOM   1087  H   ALA    68      -6.337   2.041 -12.034  1.00  0.00           H  
ATOM   1088  CA  ALA    68      -4.587   2.631 -13.105  1.00  0.00           C  
ATOM   1089  HA  ALA    68      -4.740   3.198 -14.023  1.00  0.00           H  
ATOM   1090  CB  ALA    68      -4.492   3.748 -12.024  1.00  0.00           C  
ATOM   1091  HB1 ALA    68      -5.162   4.558 -12.312  1.00  0.00           H  
ATOM   1092  HB2 ALA    68      -4.797   3.352 -11.055  1.00  0.00           H  
ATOM   1093  HB3 ALA    68      -3.522   4.237 -11.941  1.00  0.00           H  
ATOM   1094  C   ALA    68      -3.403   1.778 -13.463  1.00  0.00           C  
ATOM   1095  O   ALA    68      -2.819   2.011 -14.484  1.00  0.00           O  
ATOM   1096  N   LEU    69      -3.168   0.794 -12.635  1.00  0.00           N  
ATOM   1097  H   LEU    69      -3.854   0.525 -11.944  1.00  0.00           H  
ATOM   1098  CA  LEU    69      -2.175  -0.256 -12.823  1.00  0.00           C  
ATOM   1099  HA  LEU    69      -1.239   0.289 -12.945  1.00  0.00           H  
ATOM   1100  CB  LEU    69      -2.127  -1.286 -11.630  1.00  0.00           C  
ATOM   1101  HB2 LEU    69      -3.168  -1.429 -11.339  1.00  0.00           H  
ATOM   1102  HB3 LEU    69      -1.684  -2.261 -11.833  1.00  0.00           H  
ATOM   1103  CG  LEU    69      -1.475  -0.616 -10.430  1.00  0.00           C  
ATOM   1104  HG  LEU    69      -1.851   0.369 -10.153  1.00  0.00           H  
ATOM   1105  CD1 LEU    69      -1.894  -1.195  -9.075  1.00  0.00           C  
ATOM   1106 HD11 LEU    69      -1.375  -2.152  -9.009  1.00  0.00           H  
ATOM   1107 HD12 LEU    69      -1.649  -0.605  -8.192  1.00  0.00           H  
ATOM   1108 HD13 LEU    69      -2.962  -1.400  -8.997  1.00  0.00           H  
ATOM   1109  CD2 LEU    69       0.017  -0.509 -10.558  1.00  0.00           C  
ATOM   1110 HD21 LEU    69       0.261   0.050 -11.462  1.00  0.00           H  
ATOM   1111 HD22 LEU    69       0.301   0.060  -9.672  1.00  0.00           H  
ATOM   1112 HD23 LEU    69       0.445  -1.501 -10.704  1.00  0.00           H  
ATOM   1113  C   LEU    69      -2.331  -1.041 -14.126  1.00  0.00           C  
ATOM   1114  O   LEU    69      -1.270  -0.983 -14.803  1.00  0.00           O  
ATOM   1115  N   LEU    70      -3.527  -1.422 -14.619  1.00  0.00           N  
ATOM   1116  H   LEU    70      -4.325  -1.441 -14.000  1.00  0.00           H  
ATOM   1117  CA  LEU    70      -3.659  -2.158 -15.829  1.00  0.00           C  
ATOM   1118  HA  LEU    70      -2.838  -2.872 -15.900  1.00  0.00           H  
ATOM   1119  CB  LEU    70      -4.949  -2.937 -15.673  1.00  0.00           C  
ATOM   1120  HB2 LEU    70      -5.676  -2.373 -15.088  1.00  0.00           H  
ATOM   1121  HB3 LEU    70      -5.367  -3.020 -16.675  1.00  0.00           H  
ATOM   1122  CG  LEU    70      -4.878  -4.396 -15.046  1.00  0.00           C  
ATOM   1123  HG  LEU    70      -4.645  -5.163 -15.784  1.00  0.00           H  
ATOM   1124  CD1 LEU    70      -3.920  -4.531 -13.885  1.00  0.00           C  
ATOM   1125 HD11 LEU    70      -2.901  -4.450 -14.264  1.00  0.00           H  
ATOM   1126 HD12 LEU    70      -4.084  -3.735 -13.159  1.00  0.00           H  
ATOM   1127 HD13 LEU    70      -4.013  -5.526 -13.452  1.00  0.00           H  
ATOM   1128  CD2 LEU    70      -6.312  -4.694 -14.534  1.00  0.00           C  
ATOM   1129 HD21 LEU    70      -6.591  -3.996 -13.745  1.00  0.00           H  
ATOM   1130 HD22 LEU    70      -7.050  -4.598 -15.331  1.00  0.00           H  
ATOM   1131 HD23 LEU    70      -6.321  -5.689 -14.090  1.00  0.00           H  
ATOM   1132  C   LEU    70      -3.693  -1.381 -17.103  1.00  0.00           C  
ATOM   1133  O   LEU    70      -3.372  -1.821 -18.204  1.00  0.00           O  
ATOM   1134  N   ASP    71      -3.899  -0.062 -16.925  1.00  0.00           N  
ATOM   1135  H   ASP    71      -4.259   0.268 -16.041  1.00  0.00           H  
ATOM   1136  CA  ASP    71      -3.533   0.958 -17.906  1.00  0.00           C  
ATOM   1137  HA  ASP    71      -3.855   0.584 -18.878  1.00  0.00           H  
ATOM   1138  CB  ASP    71      -4.270   2.303 -17.754  1.00  0.00           C  
ATOM   1139  HB2 ASP    71      -4.202   2.623 -16.714  1.00  0.00           H  
ATOM   1140  HB3 ASP    71      -3.799   3.006 -18.440  1.00  0.00           H  
ATOM   1141  CG  ASP    71      -5.756   2.184 -17.994  1.00  0.00           C  
ATOM   1142  OD1 ASP    71      -6.224   1.135 -18.468  1.00  0.00           O  
ATOM   1143  OD2 ASP    71      -6.481   3.196 -17.747  1.00  0.00           O  
ATOM   1144  C   ASP    71      -1.998   1.057 -18.051  1.00  0.00           C  
ATOM   1145  O   ASP    71      -1.410   0.955 -19.177  1.00  0.00           O  
ATOM   1146  N   LYS    72      -1.341   1.255 -16.867  1.00  0.00           N  
ATOM   1147  H   LYS    72      -1.855   1.421 -16.014  1.00  0.00           H  
ATOM   1148  CA  LYS    72       0.068   1.445 -16.819  1.00  0.00           C  
ATOM   1149  HA  LYS    72       0.250   2.304 -17.465  1.00  0.00           H  
ATOM   1150  CB  LYS    72       0.595   1.728 -15.434  1.00  0.00           C  
ATOM   1151  HB2 LYS    72      -0.006   2.564 -15.076  1.00  0.00           H  
ATOM   1152  HB3 LYS    72       0.493   0.868 -14.772  1.00  0.00           H  
ATOM   1153  CG  LYS    72       2.047   2.155 -15.306  1.00  0.00           C  
ATOM   1154  HG2 LYS    72       2.187   2.260 -14.230  1.00  0.00           H  
ATOM   1155  HG3 LYS    72       2.712   1.345 -15.605  1.00  0.00           H  
ATOM   1156  CD  LYS    72       2.427   3.466 -16.024  1.00  0.00           C  
ATOM   1157  HD2 LYS    72       1.557   4.123 -15.987  1.00  0.00           H  
ATOM   1158  HD3 LYS    72       3.227   3.894 -15.420  1.00  0.00           H  
ATOM   1159  CE  LYS    72       2.878   3.368 -17.471  1.00  0.00           C  
ATOM   1160  HE2 LYS    72       3.726   2.684 -17.476  1.00  0.00           H  
ATOM   1161  HE3 LYS    72       2.105   2.966 -18.127  1.00  0.00           H  
ATOM   1162  NZ  LYS    72       3.389   4.678 -18.055  1.00  0.00           N  
ATOM   1163  HZ1 LYS    72       3.464   4.656 -19.062  1.00  0.00           H  
ATOM   1164  HZ2 LYS    72       2.739   5.427 -17.867  1.00  0.00           H  
ATOM   1165  HZ3 LYS    72       4.315   4.871 -17.700  1.00  0.00           H  
ATOM   1166  C   LYS    72       0.858   0.318 -17.508  1.00  0.00           C  
ATOM   1167  O   LYS    72       1.641   0.514 -18.395  1.00  0.00           O  
ATOM   1168  N   GLY    73       0.545  -0.946 -17.095  1.00  0.00           N  
ATOM   1169  H   GLY    73      -0.155  -1.052 -16.374  1.00  0.00           H  
ATOM   1170  CA  GLY    73       1.194  -2.085 -17.577  1.00  0.00           C  
ATOM   1171  HA2 GLY    73       1.153  -1.941 -18.656  1.00  0.00           H  
ATOM   1172  HA3 GLY    73       2.234  -2.088 -17.250  1.00  0.00           H  
ATOM   1173  C   GLY    73       0.437  -3.360 -17.178  1.00  0.00           C  
ATOM   1174  O   GLY    73      -0.707  -3.373 -16.805  1.00  0.00           O  
ATOM   1175  N   ASN    74       1.127  -4.458 -17.451  1.00  0.00           N  
ATOM   1176  H   ASN    74       2.059  -4.332 -17.820  1.00  0.00           H  
ATOM   1177  CA  ASN    74       0.515  -5.800 -17.371  1.00  0.00           C  
ATOM   1178  HA  ASN    74      -0.561  -5.676 -17.497  1.00  0.00           H  
ATOM   1179  CB  ASN    74       1.038  -6.718 -18.529  1.00  0.00           C  
ATOM   1180  HB2 ASN    74       0.903  -6.162 -19.457  1.00  0.00           H  
ATOM   1181  HB3 ASN    74       2.078  -7.020 -18.407  1.00  0.00           H  
ATOM   1182  CG  ASN    74       0.369  -8.012 -18.792  1.00  0.00           C  
ATOM   1183  OD1 ASN    74      -0.563  -8.409 -18.115  1.00  0.00           O  
ATOM   1184  ND2 ASN    74       0.655  -8.653 -19.969  1.00  0.00           N  
ATOM   1185 HD21 ASN    74       0.250  -9.577 -20.030  1.00  0.00           H  
ATOM   1186 HD22 ASN    74       1.165  -8.131 -20.667  1.00  0.00           H  
ATOM   1187  C   ASN    74       0.734  -6.275 -15.884  1.00  0.00           C  
ATOM   1188  O   ASN    74       1.427  -7.290 -15.698  1.00  0.00           O  
ATOM   1189  N   TYR    75       0.414  -5.469 -14.887  1.00  0.00           N  
ATOM   1190  H   TYR    75       0.047  -4.555 -15.108  1.00  0.00           H  
ATOM   1191  CA  TYR    75       0.509  -5.862 -13.472  1.00  0.00           C  
ATOM   1192  HA  TYR    75       1.560  -6.093 -13.295  1.00  0.00           H  
ATOM   1193  CB  TYR    75       0.202  -4.669 -12.602  1.00  0.00           C  
ATOM   1194  HB2 TYR    75      -0.551  -4.155 -13.198  1.00  0.00           H  
ATOM   1195  HB3 TYR    75      -0.352  -4.951 -11.706  1.00  0.00           H  
ATOM   1196  CG  TYR    75       1.409  -3.731 -12.401  1.00  0.00           C  
ATOM   1197  CD1 TYR    75       1.484  -2.493 -13.018  1.00  0.00           C  
ATOM   1198  HD1 TYR    75       0.641  -2.069 -13.542  1.00  0.00           H  
ATOM   1199  CE1 TYR    75       2.559  -1.631 -12.791  1.00  0.00           C  
ATOM   1200  HE1 TYR    75       2.577  -0.645 -13.232  1.00  0.00           H  
ATOM   1201  CZ  TYR    75       3.581  -2.065 -11.963  1.00  0.00           C  
ATOM   1202  OH  TYR    75       4.734  -1.341 -11.900  1.00  0.00           O  
ATOM   1203  HH  TYR    75       4.979  -1.104 -12.798  1.00  0.00           H  
ATOM   1204  CE2 TYR    75       3.502  -3.316 -11.339  1.00  0.00           C  
ATOM   1205  HE2 TYR    75       4.437  -3.532 -10.842  1.00  0.00           H  
ATOM   1206  CD2 TYR    75       2.500  -4.219 -11.568  1.00  0.00           C  
ATOM   1207  HD2 TYR    75       2.376  -5.206 -11.149  1.00  0.00           H  
ATOM   1208  C   TYR    75      -0.367  -7.058 -13.055  1.00  0.00           C  
ATOM   1209  O   TYR    75      -1.497  -7.167 -13.507  1.00  0.00           O  
ATOM   1210  N   LEU    76       0.143  -7.908 -12.226  1.00  0.00           N  
ATOM   1211  H   LEU    76       1.119  -7.782 -12.000  1.00  0.00           H  
ATOM   1212  CA  LEU    76      -0.603  -8.909 -11.534  1.00  0.00           C  
ATOM   1213  HA  LEU    76      -1.519  -9.109 -12.091  1.00  0.00           H  
ATOM   1214  CB  LEU    76       0.310 -10.137 -11.541  1.00  0.00           C  
ATOM   1215  HB2 LEU    76       0.621 -10.583 -12.486  1.00  0.00           H  
ATOM   1216  HB3 LEU    76       1.252  -9.819 -11.094  1.00  0.00           H  
ATOM   1217  CG  LEU    76      -0.263 -11.384 -10.749  1.00  0.00           C  
ATOM   1218  HG  LEU    76      -0.434 -11.071  -9.719  1.00  0.00           H  
ATOM   1219  CD1 LEU    76      -1.495 -12.005 -11.373  1.00  0.00           C  
ATOM   1220 HD11 LEU    76      -2.265 -11.251 -11.206  1.00  0.00           H  
ATOM   1221 HD12 LEU    76      -1.361 -11.987 -12.455  1.00  0.00           H  
ATOM   1222 HD13 LEU    76      -1.908 -12.959 -11.046  1.00  0.00           H  
ATOM   1223  CD2 LEU    76       0.764 -12.520 -10.681  1.00  0.00           C  
ATOM   1224 HD21 LEU    76       1.022 -12.993 -11.628  1.00  0.00           H  
ATOM   1225 HD22 LEU    76       1.675 -12.244 -10.150  1.00  0.00           H  
ATOM   1226 HD23 LEU    76       0.312 -13.268 -10.030  1.00  0.00           H  
ATOM   1227  C   LEU    76      -1.103  -8.485 -10.118  1.00  0.00           C  
ATOM   1228  O   LEU    76      -0.322  -8.438  -9.231  1.00  0.00           O  
ATOM   1229  N   VAL    77      -2.363  -8.006 -10.149  1.00  0.00           N  
ATOM   1230  H   VAL    77      -2.815  -7.985 -11.052  1.00  0.00           H  
ATOM   1231  CA  VAL    77      -2.884  -7.176  -9.073  1.00  0.00           C  
ATOM   1232  HA  VAL    77      -1.987  -6.795  -8.587  1.00  0.00           H  
ATOM   1233  CB  VAL    77      -3.634  -5.961  -9.651  1.00  0.00           C  
ATOM   1234  HB  VAL    77      -4.503  -6.231 -10.251  1.00  0.00           H  
ATOM   1235  CG1 VAL    77      -4.106  -5.216  -8.391  1.00  0.00           C  
ATOM   1236 HG11 VAL    77      -4.680  -4.320  -8.625  1.00  0.00           H  
ATOM   1237 HG12 VAL    77      -4.796  -5.875  -7.864  1.00  0.00           H  
ATOM   1238 HG13 VAL    77      -3.255  -4.919  -7.778  1.00  0.00           H  
ATOM   1239  CG2 VAL    77      -2.739  -5.097 -10.540  1.00  0.00           C  
ATOM   1240 HG21 VAL    77      -1.887  -4.729  -9.969  1.00  0.00           H  
ATOM   1241 HG22 VAL    77      -2.253  -5.643 -11.348  1.00  0.00           H  
ATOM   1242 HG23 VAL    77      -3.198  -4.151 -10.826  1.00  0.00           H  
ATOM   1243  C   VAL    77      -3.647  -8.099  -8.032  1.00  0.00           C  
ATOM   1244  O   VAL    77      -4.798  -8.504  -8.282  1.00  0.00           O  
ATOM   1245  N   ILE    78      -3.115  -8.529  -6.897  1.00  0.00           N  
ATOM   1246  H   ILE    78      -2.282  -8.003  -6.673  1.00  0.00           H  
ATOM   1247  CA  ILE    78      -3.652  -9.450  -5.917  1.00  0.00           C  
ATOM   1248  HA  ILE    78      -4.520  -9.934  -6.364  1.00  0.00           H  
ATOM   1249  CB  ILE    78      -2.539 -10.506  -5.570  1.00  0.00           C  
ATOM   1250  HB  ILE    78      -1.821 -10.004  -4.921  1.00  0.00           H  
ATOM   1251  CG2 ILE    78      -3.125 -11.642  -4.769  1.00  0.00           C  
ATOM   1252 HG21 ILE    78      -3.934 -12.145  -5.298  1.00  0.00           H  
ATOM   1253 HG22 ILE    78      -2.365 -12.395  -4.561  1.00  0.00           H  
ATOM   1254 HG23 ILE    78      -3.539 -11.312  -3.816  1.00  0.00           H  
ATOM   1255  CG1 ILE    78      -1.769 -11.095  -6.805  1.00  0.00           C  
ATOM   1256 HG12 ILE    78      -2.256 -12.024  -7.102  1.00  0.00           H  
ATOM   1257 HG13 ILE    78      -1.697 -10.444  -7.677  1.00  0.00           H  
ATOM   1258  CD1 ILE    78      -0.343 -11.428  -6.398  1.00  0.00           C  
ATOM   1259 HD11 ILE    78       0.222 -10.605  -5.961  1.00  0.00           H  
ATOM   1260 HD12 ILE    78      -0.212 -12.294  -5.748  1.00  0.00           H  
ATOM   1261 HD13 ILE    78       0.099 -11.777  -7.332  1.00  0.00           H  
ATOM   1262  C   ILE    78      -4.114  -8.677  -4.659  1.00  0.00           C  
ATOM   1263  O   ILE    78      -3.358  -8.296  -3.745  1.00  0.00           O  
ATOM   1264  N   LEU    79      -5.438  -8.526  -4.645  1.00  0.00           N  
ATOM   1265  H   LEU    79      -5.971  -8.872  -5.430  1.00  0.00           H  
ATOM   1266  CA  LEU    79      -6.168  -7.797  -3.600  1.00  0.00           C  
ATOM   1267  HA  LEU    79      -5.675  -6.879  -3.281  1.00  0.00           H  
ATOM   1268  CB  LEU    79      -7.544  -7.302  -4.199  1.00  0.00           C  
ATOM   1269  HB2 LEU    79      -8.149  -8.097  -4.634  1.00  0.00           H  
ATOM   1270  HB3 LEU    79      -8.194  -6.950  -3.397  1.00  0.00           H  
ATOM   1271  CG  LEU    79      -7.495  -6.207  -5.269  1.00  0.00           C  
ATOM   1272  HG  LEU    79      -6.629  -6.393  -5.905  1.00  0.00           H  
ATOM   1273  CD1 LEU    79      -8.669  -6.147  -6.231  1.00  0.00           C  
ATOM   1274 HD11 LEU    79      -8.796  -7.040  -6.843  1.00  0.00           H  
ATOM   1275 HD12 LEU    79      -9.608  -6.051  -5.686  1.00  0.00           H  
ATOM   1276 HD13 LEU    79      -8.601  -5.319  -6.936  1.00  0.00           H  
ATOM   1277  CD2 LEU    79      -7.325  -4.874  -4.588  1.00  0.00           C  
ATOM   1278 HD21 LEU    79      -7.031  -4.162  -5.359  1.00  0.00           H  
ATOM   1279 HD22 LEU    79      -8.249  -4.529  -4.124  1.00  0.00           H  
ATOM   1280 HD23 LEU    79      -6.531  -4.937  -3.845  1.00  0.00           H  
ATOM   1281  C   LEU    79      -6.348  -8.722  -2.400  1.00  0.00           C  
ATOM   1282  O   LEU    79      -7.173  -9.634  -2.502  1.00  0.00           O  
ATOM   1283  N   ILE    80      -5.532  -8.524  -1.353  1.00  0.00           N  
ATOM   1284  H   ILE    80      -4.890  -7.747  -1.408  1.00  0.00           H  
ATOM   1285  CA  ILE    80      -5.684  -9.294  -0.070  1.00  0.00           C  
ATOM   1286  HA  ILE    80      -5.922 -10.341  -0.262  1.00  0.00           H  
ATOM   1287  CB  ILE    80      -4.314  -9.194   0.722  1.00  0.00           C  
ATOM   1288  HB  ILE    80      -4.117  -8.142   0.928  1.00  0.00           H  
ATOM   1289  CG2 ILE    80      -4.466  -9.877   2.142  1.00  0.00           C  
ATOM   1290 HG21 ILE    80      -5.249  -9.356   2.692  1.00  0.00           H  
ATOM   1291 HG22 ILE    80      -4.978 -10.839   2.175  1.00  0.00           H  
ATOM   1292 HG23 ILE    80      -3.524  -9.886   2.691  1.00  0.00           H  
ATOM   1293  CG1 ILE    80      -3.142  -9.936   0.019  1.00  0.00           C  
ATOM   1294 HG12 ILE    80      -3.085  -9.529  -0.991  1.00  0.00           H  
ATOM   1295 HG13 ILE    80      -2.162  -9.709   0.440  1.00  0.00           H  
ATOM   1296  CD1 ILE    80      -3.115 -11.472  -0.054  1.00  0.00           C  
ATOM   1297 HD11 ILE    80      -3.890 -11.747  -0.769  1.00  0.00           H  
ATOM   1298 HD12 ILE    80      -2.146 -11.793  -0.437  1.00  0.00           H  
ATOM   1299 HD13 ILE    80      -3.161 -11.944   0.928  1.00  0.00           H  
ATOM   1300  C   ILE    80      -6.849  -8.849   0.842  1.00  0.00           C  
ATOM   1301  O   ILE    80      -6.776  -7.694   1.315  1.00  0.00           O  
ATOM   1302  N   ASP    81      -7.934  -9.615   0.969  1.00  0.00           N  
ATOM   1303  H   ASP    81      -7.864 -10.581   0.682  1.00  0.00           H  
ATOM   1304  CA  ASP    81      -9.103  -9.197   1.641  1.00  0.00           C  
ATOM   1305  HA  ASP    81      -9.060  -8.111   1.716  1.00  0.00           H  
ATOM   1306  CB  ASP    81     -10.403  -9.638   0.835  1.00  0.00           C  
ATOM   1307  HB2 ASP    81     -10.200  -9.421  -0.214  1.00  0.00           H  
ATOM   1308  HB3 ASP    81     -10.518 -10.685   1.113  1.00  0.00           H  
ATOM   1309  CG  ASP    81     -11.678  -8.853   1.120  1.00  0.00           C  
ATOM   1310  OD1 ASP    81     -12.835  -9.292   0.798  1.00  0.00           O  
ATOM   1311  OD2 ASP    81     -11.599  -7.733   1.630  1.00  0.00           O  
ATOM   1312  C   ASP    81      -9.144  -9.817   3.057  1.00  0.00           C  
ATOM   1313  O   ASP    81      -9.038 -11.076   3.168  1.00  0.00           O  
ATOM   1314  N   TRP    82      -9.127  -9.083   4.143  1.00  0.00           N  
ATOM   1315  H   TRP    82      -9.149  -8.094   3.942  1.00  0.00           H  
ATOM   1316  CA  TRP    82      -9.226  -9.432   5.530  1.00  0.00           C  
ATOM   1317  HA  TRP    82      -9.382 -10.502   5.669  1.00  0.00           H  
ATOM   1318  CB  TRP    82      -7.828  -9.309   6.126  1.00  0.00           C  
ATOM   1319  HB2 TRP    82      -7.843  -9.834   7.082  1.00  0.00           H  
ATOM   1320  HB3 TRP    82      -7.153  -9.911   5.519  1.00  0.00           H  
ATOM   1321  CG  TRP    82      -7.228  -7.903   6.304  1.00  0.00           C  
ATOM   1322  CD1 TRP    82      -6.918  -6.998   5.343  1.00  0.00           C  
ATOM   1323  HD1 TRP    82      -7.032  -7.160   4.282  1.00  0.00           H  
ATOM   1324  NE1 TRP    82      -6.462  -5.859   5.898  1.00  0.00           N  
ATOM   1325  HE1 TRP    82      -6.180  -5.017   5.417  1.00  0.00           H  
ATOM   1326  CE2 TRP    82      -6.408  -5.923   7.273  1.00  0.00           C  
ATOM   1327  CZ2 TRP    82      -5.961  -5.041   8.193  1.00  0.00           C  
ATOM   1328  HZ2 TRP    82      -5.522  -4.084   7.954  1.00  0.00           H  
ATOM   1329  CH2 TRP    82      -5.854  -5.466   9.560  1.00  0.00           C  
ATOM   1330  HH2 TRP    82      -5.380  -4.766  10.231  1.00  0.00           H  
ATOM   1331  CZ3 TRP    82      -6.203  -6.828   9.957  1.00  0.00           C  
ATOM   1332  HZ3 TRP    82      -6.278  -7.242  10.952  1.00  0.00           H  
ATOM   1333  CE3 TRP    82      -6.759  -7.655   8.901  1.00  0.00           C  
ATOM   1334  HE3 TRP    82      -7.251  -8.599   9.085  1.00  0.00           H  
ATOM   1335  CD2 TRP    82      -6.822  -7.219   7.577  1.00  0.00           C  
ATOM   1336  C   TRP    82     -10.306  -8.642   6.289  1.00  0.00           C  
ATOM   1337  O   TRP    82     -10.148  -8.332   7.438  1.00  0.00           O  
ATOM   1338  N   ARG    83     -11.482  -8.518   5.587  1.00  0.00           N  
ATOM   1339  H   ARG    83     -11.395  -8.788   4.618  1.00  0.00           H  
ATOM   1340  CA  ARG    83     -12.779  -7.870   6.065  1.00  0.00           C  
ATOM   1341  HA  ARG    83     -12.478  -6.833   6.212  1.00  0.00           H  
ATOM   1342  CB  ARG    83     -13.929  -7.910   5.004  1.00  0.00           C  
ATOM   1343  HB2 ARG    83     -14.778  -7.326   5.362  1.00  0.00           H  
ATOM   1344  HB3 ARG    83     -13.599  -7.410   4.093  1.00  0.00           H  
ATOM   1345  CG  ARG    83     -14.509  -9.269   4.612  1.00  0.00           C  
ATOM   1346  HG2 ARG    83     -13.678  -9.879   4.257  1.00  0.00           H  
ATOM   1347  HG3 ARG    83     -14.947  -9.722   5.501  1.00  0.00           H  
ATOM   1348  CD  ARG    83     -15.619  -9.191   3.608  1.00  0.00           C  
ATOM   1349  HD2 ARG    83     -16.181 -10.125   3.595  1.00  0.00           H  
ATOM   1350  HD3 ARG    83     -16.284  -8.384   3.914  1.00  0.00           H  
ATOM   1351  NE  ARG    83     -15.116  -8.996   2.236  1.00  0.00           N  
ATOM   1352  HE  ARG    83     -14.146  -9.201   2.047  1.00  0.00           H  
ATOM   1353  CZ  ARG    83     -15.898  -8.715   1.227  1.00  0.00           C  
ATOM   1354  NH1 ARG    83     -17.130  -8.302   1.391  1.00  0.00           N  
ATOM   1355 HH11 ARG    83     -17.412  -8.285   2.361  1.00  0.00           H  
ATOM   1356 HH12 ARG    83     -17.624  -7.921   0.596  1.00  0.00           H  
ATOM   1357  NH2 ARG    83     -15.440  -8.659  -0.047  1.00  0.00           N  
ATOM   1358 HH21 ARG    83     -14.444  -8.825  -0.086  1.00  0.00           H  
ATOM   1359 HH22 ARG    83     -15.996  -8.343  -0.828  1.00  0.00           H  
ATOM   1360  C   ARG    83     -13.140  -8.397   7.472  1.00  0.00           C  
ATOM   1361  O   ARG    83     -13.358  -7.613   8.426  1.00  0.00           O  
ATOM   1362  N   VAL    84     -13.234  -9.688   7.670  1.00  0.00           N  
ATOM   1363  H   VAL    84     -13.015 -10.271   6.875  1.00  0.00           H  
ATOM   1364  CA  VAL    84     -13.641 -10.313   8.949  1.00  0.00           C  
ATOM   1365  HA  VAL    84     -14.558  -9.827   9.282  1.00  0.00           H  
ATOM   1366  CB  VAL    84     -13.838 -11.808   8.778  1.00  0.00           C  
ATOM   1367  HB  VAL    84     -12.995 -12.204   8.211  1.00  0.00           H  
ATOM   1368  CG1 VAL    84     -13.969 -12.623  10.107  1.00  0.00           C  
ATOM   1369 HG11 VAL    84     -13.102 -12.470  10.749  1.00  0.00           H  
ATOM   1370 HG12 VAL    84     -14.806 -12.155  10.625  1.00  0.00           H  
ATOM   1371 HG13 VAL    84     -14.212 -13.658   9.866  1.00  0.00           H  
ATOM   1372  CG2 VAL    84     -15.060 -12.044   7.915  1.00  0.00           C  
ATOM   1373 HG21 VAL    84     -14.897 -11.707   6.891  1.00  0.00           H  
ATOM   1374 HG22 VAL    84     -15.144 -13.130   7.875  1.00  0.00           H  
ATOM   1375 HG23 VAL    84     -15.893 -11.506   8.368  1.00  0.00           H  
ATOM   1376  C   VAL    84     -12.615  -9.964  10.080  1.00  0.00           C  
ATOM   1377  O   VAL    84     -12.949  -9.719  11.214  1.00  0.00           O  
ATOM   1378  N   ALA    85     -11.358 -10.155   9.780  1.00  0.00           N  
ATOM   1379  H   ALA    85     -11.069 -10.457   8.861  1.00  0.00           H  
ATOM   1380  CA  ALA    85     -10.278  -9.907  10.739  1.00  0.00           C  
ATOM   1381  HA  ALA    85     -10.385 -10.399  11.705  1.00  0.00           H  
ATOM   1382  CB  ALA    85      -9.068 -10.516  10.029  1.00  0.00           C  
ATOM   1383  HB1 ALA    85      -8.219 -10.326  10.685  1.00  0.00           H  
ATOM   1384  HB2 ALA    85      -9.111 -11.605  10.010  1.00  0.00           H  
ATOM   1385  HB3 ALA    85      -8.994 -10.057   9.044  1.00  0.00           H  
ATOM   1386  C   ALA    85      -9.972  -8.434  10.930  1.00  0.00           C  
ATOM   1387  O   ALA    85      -9.355  -8.117  11.964  1.00  0.00           O  
ATOM   1388  N   ALA    86     -10.545  -7.551  10.099  1.00  0.00           N  
ATOM   1389  H   ALA    86     -10.986  -7.927   9.272  1.00  0.00           H  
ATOM   1390  CA  ALA    86     -10.459  -6.076  10.177  1.00  0.00           C  
ATOM   1391  HA  ALA    86      -9.680  -5.797  10.885  1.00  0.00           H  
ATOM   1392  CB  ALA    86     -10.320  -5.402   8.813  1.00  0.00           C  
ATOM   1393  HB1 ALA    86      -9.392  -5.809   8.413  1.00  0.00           H  
ATOM   1394  HB2 ALA    86     -11.054  -5.707   8.067  1.00  0.00           H  
ATOM   1395  HB3 ALA    86     -10.226  -4.316   8.818  1.00  0.00           H  
ATOM   1396  C   ALA    86     -11.674  -5.508  10.951  1.00  0.00           C  
ATOM   1397  O   ALA    86     -11.948  -4.327  10.821  1.00  0.00           O  
ATOM   1398  N   CYX    87     -12.469  -6.367  11.586  1.00  0.00           N  
ATOM   1399  H   CYX    87     -12.169  -7.331  11.621  1.00  0.00           H  
ATOM   1400  CA  CYX    87     -13.621  -6.032  12.402  1.00  0.00           C  
ATOM   1401  HA  CYX    87     -14.085  -6.927  12.817  1.00  0.00           H  
ATOM   1402  CB  CYX    87     -13.309  -5.272  13.672  1.00  0.00           C  
ATOM   1403  HB2 CYX    87     -12.867  -4.316  13.390  1.00  0.00           H  
ATOM   1404  HB3 CYX    87     -14.263  -5.210  14.196  1.00  0.00           H  
ATOM   1405  SG  CYX    87     -12.222  -6.192  14.800  1.00  0.00           S  
ATOM   1406  C   CYX    87     -14.796  -5.373  11.552  1.00  0.00           C  
ATOM   1407  O   CYX    87     -15.702  -4.720  12.006  1.00  0.00           O  
ATOM   1408  N   THR    88     -14.763  -5.643  10.262  1.00  0.00           N  
ATOM   1409  H   THR    88     -14.025  -6.285  10.012  1.00  0.00           H  
ATOM   1410  CA  THR    88     -15.719  -5.124   9.273  1.00  0.00           C  
ATOM   1411  HA  THR    88     -15.798  -4.071   9.545  1.00  0.00           H  
ATOM   1412  CB  THR    88     -15.237  -5.276   7.865  1.00  0.00           C  
ATOM   1413  HB  THR    88     -15.213  -6.337   7.618  1.00  0.00           H  
ATOM   1414  CG2 THR    88     -16.009  -4.497   6.832  1.00  0.00           C  
ATOM   1415 HG21 THR    88     -16.875  -5.149   6.722  1.00  0.00           H  
ATOM   1416 HG22 THR    88     -16.263  -3.509   7.217  1.00  0.00           H  
ATOM   1417 HG23 THR    88     -15.488  -4.441   5.876  1.00  0.00           H  
ATOM   1418  OG1 THR    88     -13.951  -4.733   7.714  1.00  0.00           O  
ATOM   1419  HG1 THR    88     -13.860  -4.544   6.777  1.00  0.00           H  
ATOM   1420  C   THR    88     -17.118  -5.711   9.325  1.00  0.00           C  
ATOM   1421  O   THR    88     -18.069  -5.012   8.880  1.00  0.00           O  
ATOM   1422  N   ASN    89     -17.315  -6.930   9.854  1.00  0.00           N  
ATOM   1423  H   ASN    89     -16.542  -7.432  10.268  1.00  0.00           H  
ATOM   1424  CA  ASN    89     -18.695  -7.536  10.041  1.00  0.00           C  
ATOM   1425  HA  ASN    89     -19.409  -7.010   9.407  1.00  0.00           H  
ATOM   1426  CB  ASN    89     -18.668  -9.001   9.613  1.00  0.00           C  
ATOM   1427  HB2 ASN    89     -17.795  -9.409  10.122  1.00  0.00           H  
ATOM   1428  HB3 ASN    89     -19.528  -9.569   9.970  1.00  0.00           H  
ATOM   1429  CG  ASN    89     -18.410  -9.273   8.169  1.00  0.00           C  
ATOM   1430  OD1 ASN    89     -18.272  -8.381   7.339  1.00  0.00           O  
ATOM   1431  ND2 ASN    89     -18.361 -10.508   7.801  1.00  0.00           N  
ATOM   1432 HD21 ASN    89     -18.196 -10.725   6.829  1.00  0.00           H  
ATOM   1433 HD22 ASN    89     -18.671 -11.189   8.479  1.00  0.00           H  
ATOM   1434  C   ASN    89     -19.276  -7.384  11.359  1.00  0.00           C  
ATOM   1435  O   ASN    89     -20.466  -7.695  11.509  1.00  0.00           O  
ATOM   1436  N   GLU    90     -18.674  -6.796  12.338  1.00  0.00           N  
ATOM   1437  H   GLU    90     -17.687  -6.657  12.176  1.00  0.00           H  
ATOM   1438  CA  GLU    90     -19.316  -6.314  13.597  1.00  0.00           C  
ATOM   1439  HA  GLU    90     -19.921  -7.183  13.856  1.00  0.00           H  
ATOM   1440  CB  GLU    90     -18.266  -6.210  14.703  1.00  0.00           C  
ATOM   1441  HB2 GLU    90     -17.490  -5.548  14.321  1.00  0.00           H  
ATOM   1442  HB3 GLU    90     -18.761  -5.794  15.580  1.00  0.00           H  
ATOM   1443  CG  GLU    90     -17.615  -7.543  15.006  1.00  0.00           C  
ATOM   1444  HG2 GLU    90     -17.169  -7.953  14.099  1.00  0.00           H  
ATOM   1445  HG3 GLU    90     -16.889  -7.261  15.768  1.00  0.00           H  
ATOM   1446  CD  GLU    90     -18.620  -8.489  15.637  1.00  0.00           C  
ATOM   1447  OE1 GLU    90     -18.792  -9.686  15.309  1.00  0.00           O  
ATOM   1448  OE2 GLU    90     -19.257  -7.985  16.623  1.00  0.00           O  
ATOM   1449  C   GLU    90     -20.234  -5.112  13.376  1.00  0.00           C  
ATOM   1450  O   GLU    90     -19.915  -4.346  12.457  1.00  0.00           O  
ATOM   1451  N   MET    91     -21.261  -5.037  14.269  1.00  0.00           N  
ATOM   1452  H   MET    91     -21.482  -5.889  14.765  1.00  0.00           H  
ATOM   1453  CA  MET    91     -22.214  -3.896  14.189  1.00  0.00           C  
ATOM   1454  HA  MET    91     -22.522  -3.804  13.148  1.00  0.00           H  
ATOM   1455  CB  MET    91     -23.400  -4.323  15.057  1.00  0.00           C  
ATOM   1456  HB2 MET    91     -24.202  -3.641  14.777  1.00  0.00           H  
ATOM   1457  HB3 MET    91     -23.770  -5.322  14.824  1.00  0.00           H  
ATOM   1458  CG  MET    91     -23.267  -4.159  16.576  1.00  0.00           C  
ATOM   1459  HG2 MET    91     -22.526  -4.826  17.016  1.00  0.00           H  
ATOM   1460  HG3 MET    91     -23.073  -3.104  16.767  1.00  0.00           H  
ATOM   1461  SD  MET    91     -24.855  -4.495  17.494  1.00  0.00           S  
ATOM   1462  CE  MET    91     -25.579  -2.776  17.385  1.00  0.00           C  
ATOM   1463  HE1 MET    91     -25.525  -2.394  16.365  1.00  0.00           H  
ATOM   1464  HE2 MET    91     -26.620  -2.846  17.700  1.00  0.00           H  
ATOM   1465  HE3 MET    91     -25.143  -2.091  18.113  1.00  0.00           H  
ATOM   1466  C   MET    91     -21.670  -2.507  14.565  1.00  0.00           C  
ATOM   1467  O   MET    91     -20.748  -2.463  15.351  1.00  0.00           O  
ATOM   1468  N   ALA    92     -22.196  -1.428  13.981  1.00  0.00           N  
ATOM   1469  H   ALA    92     -22.925  -1.567  13.296  1.00  0.00           H  
ATOM   1470  CA  ALA    92     -21.762  -0.035  14.334  1.00  0.00           C  
ATOM   1471  HA  ALA    92     -20.813   0.115  13.818  1.00  0.00           H  
ATOM   1472  CB  ALA    92     -22.822   0.918  13.697  1.00  0.00           C  
ATOM   1473  HB1 ALA    92     -23.002   0.767  12.633  1.00  0.00           H  
ATOM   1474  HB2 ALA    92     -23.745   0.852  14.273  1.00  0.00           H  
ATOM   1475  HB3 ALA    92     -22.517   1.962  13.757  1.00  0.00           H  
ATOM   1476  C   ALA    92     -21.583   0.261  15.776  1.00  0.00           C  
ATOM   1477  O   ALA    92     -22.377  -0.324  16.576  1.00  0.00           O  
ATOM   1478  N   GLY    93     -20.591   1.018  16.212  1.00  0.00           N  
ATOM   1479  H   GLY    93     -20.021   1.480  15.518  1.00  0.00           H  
ATOM   1480  CA  GLY    93     -20.213   1.283  17.574  1.00  0.00           C  
ATOM   1481  HA2 GLY    93     -19.582   2.170  17.622  1.00  0.00           H  
ATOM   1482  HA3 GLY    93     -21.052   1.566  18.210  1.00  0.00           H  
ATOM   1483  C   GLY    93     -19.365   0.136  18.191  1.00  0.00           C  
ATOM   1484  O   GLY    93     -18.310   0.234  18.806  1.00  0.00           O  
ATOM   1485  N   VAL    94     -19.994  -1.069  18.196  1.00  0.00           N  
ATOM   1486  H   VAL    94     -20.852  -1.074  17.663  1.00  0.00           H  
ATOM   1487  CA  VAL    94     -19.375  -2.384  18.690  1.00  0.00           C  
ATOM   1488  HA  VAL    94     -19.086  -2.254  19.733  1.00  0.00           H  
ATOM   1489  CB  VAL    94     -20.422  -3.449  18.824  1.00  0.00           C  
ATOM   1490  HB  VAL    94     -20.838  -3.592  17.826  1.00  0.00           H  
ATOM   1491  CG1 VAL    94     -19.931  -4.787  19.333  1.00  0.00           C  
ATOM   1492 HG11 VAL    94     -19.612  -4.712  20.373  1.00  0.00           H  
ATOM   1493 HG12 VAL    94     -20.801  -5.441  19.378  1.00  0.00           H  
ATOM   1494 HG13 VAL    94     -19.167  -5.199  18.674  1.00  0.00           H  
ATOM   1495  CG2 VAL    94     -21.560  -2.888  19.753  1.00  0.00           C  
ATOM   1496 HG21 VAL    94     -21.009  -2.254  20.449  1.00  0.00           H  
ATOM   1497 HG22 VAL    94     -22.241  -2.228  19.216  1.00  0.00           H  
ATOM   1498 HG23 VAL    94     -22.100  -3.740  20.165  1.00  0.00           H  
ATOM   1499  C   VAL    94     -18.062  -2.752  17.992  1.00  0.00           C  
ATOM   1500  O   VAL    94     -17.059  -3.053  18.623  1.00  0.00           O  
ATOM   1501  N   LYS    95     -17.979  -2.509  16.683  1.00  0.00           N  
ATOM   1502  H   LYS    95     -18.911  -2.377  16.319  1.00  0.00           H  
ATOM   1503  CA  LYS    95     -16.751  -2.832  15.851  1.00  0.00           C  
ATOM   1504  HA  LYS    95     -16.580  -3.908  15.891  1.00  0.00           H  
ATOM   1505  CB  LYS    95     -17.071  -2.637  14.411  1.00  0.00           C  
ATOM   1506  HB2 LYS    95     -16.100  -2.809  13.946  1.00  0.00           H  
ATOM   1507  HB3 LYS    95     -17.750  -3.432  14.103  1.00  0.00           H  
ATOM   1508  CG  LYS    95     -17.657  -1.342  13.877  1.00  0.00           C  
ATOM   1509  HG2 LYS    95     -18.184  -0.853  14.696  1.00  0.00           H  
ATOM   1510  HG3 LYS    95     -16.902  -0.582  13.677  1.00  0.00           H  
ATOM   1511  CD  LYS    95     -18.578  -1.491  12.608  1.00  0.00           C  
ATOM   1512  HD2 LYS    95     -19.475  -2.021  12.927  1.00  0.00           H  
ATOM   1513  HD3 LYS    95     -18.918  -0.564  12.147  1.00  0.00           H  
ATOM   1514  CE  LYS    95     -17.870  -2.324  11.489  1.00  0.00           C  
ATOM   1515  HE2 LYS    95     -17.142  -1.639  11.056  1.00  0.00           H  
ATOM   1516  HE3 LYS    95     -17.370  -3.184  11.935  1.00  0.00           H  
ATOM   1517  NZ  LYS    95     -18.779  -2.700  10.351  1.00  0.00           N  
ATOM   1518  HZ1 LYS    95     -19.261  -3.572  10.516  1.00  0.00           H  
ATOM   1519  HZ2 LYS    95     -19.443  -1.972  10.129  1.00  0.00           H  
ATOM   1520  HZ3 LYS    95     -18.144  -2.853   9.581  1.00  0.00           H  
ATOM   1521  C   LYS    95     -15.492  -2.132  16.411  1.00  0.00           C  
ATOM   1522  O   LYS    95     -14.442  -2.741  16.453  1.00  0.00           O  
ATOM   1523  N   LEU    96     -15.648  -0.886  16.847  1.00  0.00           N  
ATOM   1524  H   LEU    96     -16.595  -0.536  16.876  1.00  0.00           H  
ATOM   1525  CA  LEU    96     -14.602  -0.039  17.392  1.00  0.00           C  
ATOM   1526  HA  LEU    96     -13.746  -0.187  16.734  1.00  0.00           H  
ATOM   1527  CB  LEU    96     -15.053   1.445  17.334  1.00  0.00           C  
ATOM   1528  HB2 LEU    96     -15.709   1.587  18.193  1.00  0.00           H  
ATOM   1529  HB3 LEU    96     -14.145   1.920  17.706  1.00  0.00           H  
ATOM   1530  CG  LEU    96     -15.544   2.085  16.020  1.00  0.00           C  
ATOM   1531  HG  LEU    96     -14.903   1.614  15.276  1.00  0.00           H  
ATOM   1532  CD1 LEU    96     -16.997   1.877  15.689  1.00  0.00           C  
ATOM   1533 HD11 LEU    96     -17.278   2.341  14.743  1.00  0.00           H  
ATOM   1534 HD12 LEU    96     -17.140   0.798  15.749  1.00  0.00           H  
ATOM   1535 HD13 LEU    96     -17.782   2.129  16.401  1.00  0.00           H  
ATOM   1536  CD2 LEU    96     -15.264   3.627  15.935  1.00  0.00           C  
ATOM   1537 HD21 LEU    96     -14.235   3.942  16.104  1.00  0.00           H  
ATOM   1538 HD22 LEU    96     -15.616   3.947  14.954  1.00  0.00           H  
ATOM   1539 HD23 LEU    96     -15.936   4.249  16.526  1.00  0.00           H  
ATOM   1540  C   LEU    96     -14.029  -0.518  18.782  1.00  0.00           C  
ATOM   1541  O   LEU    96     -12.862  -0.345  19.042  1.00  0.00           O  
ATOM   1542  N   ALA    97     -14.881  -1.105  19.656  1.00  0.00           N  
ATOM   1543  H   ALA    97     -15.832  -1.297  19.374  1.00  0.00           H  
ATOM   1544  CA  ALA    97     -14.436  -1.812  20.852  1.00  0.00           C  
ATOM   1545  HA  ALA    97     -14.069  -1.109  21.600  1.00  0.00           H  
ATOM   1546  CB  ALA    97     -15.605  -2.635  21.548  1.00  0.00           C  
ATOM   1547  HB1 ALA    97     -16.500  -2.047  21.750  1.00  0.00           H  
ATOM   1548  HB2 ALA    97     -16.094  -3.401  20.944  1.00  0.00           H  
ATOM   1549  HB3 ALA    97     -15.156  -3.108  22.421  1.00  0.00           H  
ATOM   1550  C   ALA    97     -13.260  -2.805  20.536  1.00  0.00           C  
ATOM   1551  O   ALA    97     -12.407  -3.087  21.409  1.00  0.00           O  
ATOM   1552  N   TYR    98     -13.229  -3.404  19.333  1.00  0.00           N  
ATOM   1553  H   TYR    98     -13.990  -3.173  18.710  1.00  0.00           H  
ATOM   1554  CA  TYR    98     -12.362  -4.603  18.906  1.00  0.00           C  
ATOM   1555  HA  TYR    98     -11.968  -5.079  19.803  1.00  0.00           H  
ATOM   1556  CB  TYR    98     -13.267  -5.623  18.095  1.00  0.00           C  
ATOM   1557  HB2 TYR    98     -13.474  -5.255  17.090  1.00  0.00           H  
ATOM   1558  HB3 TYR    98     -12.660  -6.524  18.004  1.00  0.00           H  
ATOM   1559  CG  TYR    98     -14.527  -6.117  18.760  1.00  0.00           C  
ATOM   1560  CD1 TYR    98     -14.525  -6.362  20.138  1.00  0.00           C  
ATOM   1561  HD1 TYR    98     -13.623  -6.340  20.732  1.00  0.00           H  
ATOM   1562  CE1 TYR    98     -15.600  -6.852  20.759  1.00  0.00           C  
ATOM   1563  HE1 TYR    98     -15.599  -7.096  21.811  1.00  0.00           H  
ATOM   1564  CZ  TYR    98     -16.831  -7.094  20.058  1.00  0.00           C  
ATOM   1565  OH  TYR    98     -18.012  -7.396  20.710  1.00  0.00           O  
ATOM   1566  HH  TYR    98     -18.599  -8.065  20.349  1.00  0.00           H  
ATOM   1567  CE2 TYR    98     -16.843  -6.745  18.684  1.00  0.00           C  
ATOM   1568  HE2 TYR    98     -17.700  -7.029  18.092  1.00  0.00           H  
ATOM   1569  CD2 TYR    98     -15.707  -6.212  18.054  1.00  0.00           C  
ATOM   1570  HD2 TYR    98     -15.671  -6.071  16.984  1.00  0.00           H  
ATOM   1571  C   TYR    98     -11.053  -4.194  18.163  1.00  0.00           C  
ATOM   1572  O   TYR    98     -10.362  -5.053  17.743  1.00  0.00           O  
ATOM   1573  N   TYR    99     -10.695  -2.906  18.158  1.00  0.00           N  
ATOM   1574  H   TYR    99     -11.424  -2.311  18.525  1.00  0.00           H  
ATOM   1575  CA  TYR    99      -9.591  -2.320  17.373  1.00  0.00           C  
ATOM   1576  HA  TYR    99      -9.844  -2.429  16.318  1.00  0.00           H  
ATOM   1577  CB  TYR    99      -9.429  -0.797  17.744  1.00  0.00           C  
ATOM   1578  HB2 TYR    99     -10.313  -0.287  17.363  1.00  0.00           H  
ATOM   1579  HB3 TYR    99      -9.319  -0.547  18.800  1.00  0.00           H  
ATOM   1580  CG  TYR    99      -8.184  -0.111  17.125  1.00  0.00           C  
ATOM   1581  CD1 TYR    99      -7.015   0.261  17.905  1.00  0.00           C  
ATOM   1582  HD1 TYR    99      -6.989  -0.091  18.926  1.00  0.00           H  
ATOM   1583  CE1 TYR    99      -5.989   1.022  17.270  1.00  0.00           C  
ATOM   1584  HE1 TYR    99      -5.076   1.316  17.766  1.00  0.00           H  
ATOM   1585  CZ  TYR    99      -6.109   1.372  15.900  1.00  0.00           C  
ATOM   1586  OH  TYR    99      -5.038   1.845  15.236  1.00  0.00           O  
ATOM   1587  HH  TYR    99      -4.204   1.866  15.710  1.00  0.00           H  
ATOM   1588  CE2 TYR    99      -7.215   0.896  15.165  1.00  0.00           C  
ATOM   1589  HE2 TYR    99      -7.347   1.085  14.109  1.00  0.00           H  
ATOM   1590  CD2 TYR    99      -8.204   0.148  15.787  1.00  0.00           C  
ATOM   1591  HD2 TYR    99      -9.000  -0.243  15.170  1.00  0.00           H  
ATOM   1592  C   TYR    99      -8.247  -3.022  17.527  1.00  0.00           C  
ATOM   1593  O   TYR    99      -7.551  -3.356  16.587  1.00  0.00           O  
ATOM   1594  N   SER   100      -7.883  -3.300  18.756  1.00  0.00           N  
ATOM   1595  H   SER   100      -8.464  -3.022  19.534  1.00  0.00           H  
ATOM   1596  CA  SER   100      -6.672  -3.978  19.081  1.00  0.00           C  
ATOM   1597  HA  SER   100      -5.826  -3.451  18.638  1.00  0.00           H  
ATOM   1598  CB  SER   100      -6.493  -3.855  20.595  1.00  0.00           C  
ATOM   1599  HB2 SER   100      -7.350  -4.225  21.157  1.00  0.00           H  
ATOM   1600  HB3 SER   100      -5.680  -4.477  20.970  1.00  0.00           H  
ATOM   1601  OG  SER   100      -6.085  -2.499  20.951  1.00  0.00           O  
ATOM   1602  HG  SER   100      -5.132  -2.445  20.841  1.00  0.00           H  
ATOM   1603  C   SER   100      -6.651  -5.418  18.687  1.00  0.00           C  
ATOM   1604  O   SER   100      -5.520  -5.963  18.550  1.00  0.00           O  
ATOM   1605  N   TYR   101      -7.762  -6.061  18.339  1.00  0.00           N  
ATOM   1606  H   TYR   101      -8.648  -5.741  18.704  1.00  0.00           H  
ATOM   1607  CA  TYR   101      -7.767  -7.398  17.757  1.00  0.00           C  
ATOM   1608  HA  TYR   101      -6.920  -7.947  18.168  1.00  0.00           H  
ATOM   1609  CB  TYR   101      -9.032  -8.262  18.126  1.00  0.00           C  
ATOM   1610  HB2 TYR   101      -9.947  -7.675  18.051  1.00  0.00           H  
ATOM   1611  HB3 TYR   101      -8.901  -9.101  17.443  1.00  0.00           H  
ATOM   1612  CG  TYR   101      -8.967  -8.884  19.540  1.00  0.00           C  
ATOM   1613  CD1 TYR   101      -9.660  -8.328  20.622  1.00  0.00           C  
ATOM   1614  HD1 TYR   101     -10.167  -7.384  20.487  1.00  0.00           H  
ATOM   1615  CE1 TYR   101      -9.681  -8.921  21.864  1.00  0.00           C  
ATOM   1616  HE1 TYR   101     -10.383  -8.505  22.572  1.00  0.00           H  
ATOM   1617  CZ  TYR   101      -8.938 -10.102  22.113  1.00  0.00           C  
ATOM   1618  OH  TYR   101      -9.040 -10.714  23.334  1.00  0.00           O  
ATOM   1619  HH  TYR   101      -9.815 -10.412  23.814  1.00  0.00           H  
ATOM   1620  CE2 TYR   101      -8.087 -10.577  21.152  1.00  0.00           C  
ATOM   1621  HE2 TYR   101      -7.443 -11.425  21.332  1.00  0.00           H  
ATOM   1622  CD2 TYR   101      -8.132  -9.962  19.886  1.00  0.00           C  
ATOM   1623  HD2 TYR   101      -7.602 -10.478  19.098  1.00  0.00           H  
ATOM   1624  C   TYR   101      -7.459  -7.508  16.230  1.00  0.00           C  
ATOM   1625  O   TYR   101      -6.740  -8.336  15.789  1.00  0.00           O  
ATOM   1626  N   ALA   102      -7.897  -6.464  15.526  1.00  0.00           N  
ATOM   1627  H   ALA   102      -8.465  -5.776  16.000  1.00  0.00           H  
ATOM   1628  CA  ALA   102      -7.386  -6.167  14.222  1.00  0.00           C  
ATOM   1629  HA  ALA   102      -7.459  -7.088  13.643  1.00  0.00           H  
ATOM   1630  CB  ALA   102      -8.384  -5.171  13.550  1.00  0.00           C  
ATOM   1631  HB1 ALA   102      -9.272  -5.803  13.576  1.00  0.00           H  
ATOM   1632  HB2 ALA   102      -8.451  -4.302  14.204  1.00  0.00           H  
ATOM   1633  HB3 ALA   102      -7.980  -4.963  12.559  1.00  0.00           H  
ATOM   1634  C   ALA   102      -5.929  -5.782  14.285  1.00  0.00           C  
ATOM   1635  O   ALA   102      -5.154  -6.372  13.520  1.00  0.00           O  
ATOM   1636  N   ALA   103      -5.499  -4.928  15.245  1.00  0.00           N  
ATOM   1637  H   ALA   103      -6.125  -4.446  15.873  1.00  0.00           H  
ATOM   1638  CA  ALA   103      -4.115  -4.621  15.444  1.00  0.00           C  
ATOM   1639  HA  ALA   103      -3.880  -4.069  14.534  1.00  0.00           H  
ATOM   1640  CB  ALA   103      -4.011  -3.647  16.579  1.00  0.00           C  
ATOM   1641  HB1 ALA   103      -4.814  -2.913  16.497  1.00  0.00           H  
ATOM   1642  HB2 ALA   103      -4.102  -4.186  17.522  1.00  0.00           H  
ATOM   1643  HB3 ALA   103      -3.002  -3.235  16.578  1.00  0.00           H  
ATOM   1644  C   ALA   103      -3.203  -5.847  15.632  1.00  0.00           C  
ATOM   1645  O   ALA   103      -2.057  -5.953  15.220  1.00  0.00           O  
ATOM   1646  N   SER   104      -3.591  -6.784  16.506  1.00  0.00           N  
ATOM   1647  H   SER   104      -4.381  -6.553  17.092  1.00  0.00           H  
ATOM   1648  CA  SER   104      -2.900  -8.110  16.763  1.00  0.00           C  
ATOM   1649  HA  SER   104      -1.821  -7.954  16.776  1.00  0.00           H  
ATOM   1650  CB  SER   104      -3.179  -8.471  18.189  1.00  0.00           C  
ATOM   1651  HB2 SER   104      -2.534  -9.313  18.438  1.00  0.00           H  
ATOM   1652  HB3 SER   104      -3.078  -7.616  18.857  1.00  0.00           H  
ATOM   1653  OG  SER   104      -4.496  -8.946  18.254  1.00  0.00           O  
ATOM   1654  HG  SER   104      -4.529  -9.443  19.075  1.00  0.00           H  
ATOM   1655  C   SER   104      -3.119  -9.200  15.745  1.00  0.00           C  
ATOM   1656  O   SER   104      -2.319 -10.129  15.597  1.00  0.00           O  
ATOM   1657  N   ASN   105      -4.090  -8.994  14.864  1.00  0.00           N  
ATOM   1658  H   ASN   105      -4.774  -8.263  14.996  1.00  0.00           H  
ATOM   1659  CA  ASN   105      -4.238  -9.951  13.717  1.00  0.00           C  
ATOM   1660  HA  ASN   105      -4.169 -10.927  14.196  1.00  0.00           H  
ATOM   1661  CB  ASN   105      -5.658  -9.766  13.123  1.00  0.00           C  
ATOM   1662  HB2 ASN   105      -5.940  -8.720  13.240  1.00  0.00           H  
ATOM   1663  HB3 ASN   105      -5.598 -10.131  12.097  1.00  0.00           H  
ATOM   1664  CG  ASN   105      -6.708 -10.540  13.851  1.00  0.00           C  
ATOM   1665  OD1 ASN   105      -6.442 -11.496  14.574  1.00  0.00           O  
ATOM   1666  ND2 ASN   105      -7.916 -10.166  13.653  1.00  0.00           N  
ATOM   1667 HD21 ASN   105      -8.755 -10.640  13.955  1.00  0.00           H  
ATOM   1668 HD22 ASN   105      -8.114  -9.256  13.261  1.00  0.00           H  
ATOM   1669  C   ASN   105      -3.157  -9.681  12.620  1.00  0.00           C  
ATOM   1670  O   ASN   105      -2.765 -10.633  11.864  1.00  0.00           O  
ATOM   1671  N   THR   106      -2.640  -8.522  12.509  1.00  0.00           N  
ATOM   1672  H   THR   106      -3.072  -7.775  13.034  1.00  0.00           H  
ATOM   1673  CA  THR   106      -1.812  -7.988  11.415  1.00  0.00           C  
ATOM   1674  HA  THR   106      -2.382  -8.165  10.503  1.00  0.00           H  
ATOM   1675  CB  THR   106      -1.444  -6.438  11.547  1.00  0.00           C  
ATOM   1676  HB  THR   106      -0.921  -6.250  10.610  1.00  0.00           H  
ATOM   1677  CG2 THR   106      -2.676  -5.514  11.613  1.00  0.00           C  
ATOM   1678 HG21 THR   106      -3.525  -5.893  11.044  1.00  0.00           H  
ATOM   1679 HG22 THR   106      -2.933  -5.350  12.659  1.00  0.00           H  
ATOM   1680 HG23 THR   106      -2.333  -4.611  11.108  1.00  0.00           H  
ATOM   1681  OG1 THR   106      -0.738  -6.214  12.728  1.00  0.00           O  
ATOM   1682  HG1 THR   106      -1.427  -6.060  13.378  1.00  0.00           H  
ATOM   1683  C   THR   106      -0.592  -8.736  11.053  1.00  0.00           C  
ATOM   1684  O   THR   106      -0.392  -9.057   9.911  1.00  0.00           O  
ATOM   1685  N   ARG   107       0.267  -9.160  12.032  1.00  0.00           N  
ATOM   1686  H   ARG   107       0.028  -8.810  12.949  1.00  0.00           H  
ATOM   1687  CA  ARG   107       1.266 -10.229  11.922  1.00  0.00           C  
ATOM   1688  HA  ARG   107       2.016  -9.858  11.224  1.00  0.00           H  
ATOM   1689  CB  ARG   107       2.068 -10.502  13.235  1.00  0.00           C  
ATOM   1690  HB2 ARG   107       2.365  -9.537  13.646  1.00  0.00           H  
ATOM   1691  HB3 ARG   107       1.431 -11.055  13.926  1.00  0.00           H  
ATOM   1692  CG  ARG   107       3.352 -11.314  13.130  1.00  0.00           C  
ATOM   1693  HG2 ARG   107       3.024 -12.332  12.922  1.00  0.00           H  
ATOM   1694  HG3 ARG   107       3.940 -10.867  12.328  1.00  0.00           H  
ATOM   1695  CD  ARG   107       4.077 -11.207  14.462  1.00  0.00           C  
ATOM   1696  HD2 ARG   107       4.399 -10.189  14.682  1.00  0.00           H  
ATOM   1697  HD3 ARG   107       3.340 -11.293  15.260  1.00  0.00           H  
ATOM   1698  NE  ARG   107       5.124 -12.279  14.706  1.00  0.00           N  
ATOM   1699  HE  ARG   107       4.796 -13.117  15.164  1.00  0.00           H  
ATOM   1700  CZ  ARG   107       6.236 -12.499  14.033  1.00  0.00           C  
ATOM   1701  NH1 ARG   107       6.899 -11.617  13.344  1.00  0.00           N  
ATOM   1702 HH11 ARG   107       6.724 -10.635  13.500  1.00  0.00           H  
ATOM   1703 HH12 ARG   107       7.761 -11.854  12.875  1.00  0.00           H  
ATOM   1704  NH2 ARG   107       6.778 -13.690  13.985  1.00  0.00           N  
ATOM   1705 HH21 ARG   107       6.353 -14.522  14.369  1.00  0.00           H  
ATOM   1706 HH22 ARG   107       7.556 -13.753  13.344  1.00  0.00           H  
ATOM   1707  C   ARG   107       0.799 -11.504  11.262  1.00  0.00           C  
ATOM   1708  O   ARG   107       1.448 -11.969  10.280  1.00  0.00           O  
ATOM   1709  N   LEU   108      -0.281 -12.072  11.707  1.00  0.00           N  
ATOM   1710  H   LEU   108      -0.753 -11.636  12.486  1.00  0.00           H  
ATOM   1711  CA  LEU   108      -0.867 -13.330  11.185  1.00  0.00           C  
ATOM   1712  HA  LEU   108      -0.098 -14.088  11.336  1.00  0.00           H  
ATOM   1713  CB  LEU   108      -2.065 -13.750  11.981  1.00  0.00           C  
ATOM   1714  HB2 LEU   108      -2.962 -13.292  11.563  1.00  0.00           H  
ATOM   1715  HB3 LEU   108      -2.118 -14.813  11.749  1.00  0.00           H  
ATOM   1716  CG  LEU   108      -2.049 -13.597  13.536  1.00  0.00           C  
ATOM   1717  HG  LEU   108      -1.973 -12.530  13.750  1.00  0.00           H  
ATOM   1718  CD1 LEU   108      -3.250 -14.168  14.265  1.00  0.00           C  
ATOM   1719 HD11 LEU   108      -3.477 -15.182  13.936  1.00  0.00           H  
ATOM   1720 HD12 LEU   108      -3.060 -14.177  15.338  1.00  0.00           H  
ATOM   1721 HD13 LEU   108      -4.125 -13.551  14.061  1.00  0.00           H  
ATOM   1722  CD2 LEU   108      -0.825 -14.355  14.063  1.00  0.00           C  
ATOM   1723 HD21 LEU   108       0.111 -14.101  13.566  1.00  0.00           H  
ATOM   1724 HD22 LEU   108      -0.734 -14.111  15.122  1.00  0.00           H  
ATOM   1725 HD23 LEU   108      -1.028 -15.425  14.002  1.00  0.00           H  
ATOM   1726  C   LEU   108      -1.225 -13.295   9.688  1.00  0.00           C  
ATOM   1727  O   LEU   108      -0.959 -14.226   8.963  1.00  0.00           O  
ATOM   1728  N   VAL   109      -1.880 -12.178   9.308  1.00  0.00           N  
ATOM   1729  H   VAL   109      -2.211 -11.655  10.106  1.00  0.00           H  
ATOM   1730  CA  VAL   109      -2.223 -11.702   7.943  1.00  0.00           C  
ATOM   1731  HA  VAL   109      -2.715 -12.558   7.482  1.00  0.00           H  
ATOM   1732  CB  VAL   109      -3.190 -10.482   7.881  1.00  0.00           C  
ATOM   1733  HB  VAL   109      -2.552  -9.693   8.278  1.00  0.00           H  
ATOM   1734  CG1 VAL   109      -3.442  -9.963   6.440  1.00  0.00           C  
ATOM   1735 HG11 VAL   109      -2.498  -9.863   5.904  1.00  0.00           H  
ATOM   1736 HG12 VAL   109      -3.963 -10.696   5.824  1.00  0.00           H  
ATOM   1737 HG13 VAL   109      -3.957  -9.003   6.433  1.00  0.00           H  
ATOM   1738  CG2 VAL   109      -4.497 -10.696   8.693  1.00  0.00           C  
ATOM   1739 HG21 VAL   109      -4.135 -10.740   9.720  1.00  0.00           H  
ATOM   1740 HG22 VAL   109      -5.144  -9.823   8.619  1.00  0.00           H  
ATOM   1741 HG23 VAL   109      -5.079 -11.526   8.292  1.00  0.00           H  
ATOM   1742  C   VAL   109      -0.933 -11.433   7.115  1.00  0.00           C  
ATOM   1743  O   VAL   109      -0.871 -11.803   5.995  1.00  0.00           O  
ATOM   1744  N   GLY   110       0.149 -10.890   7.699  1.00  0.00           N  
ATOM   1745  H   GLY   110       0.103 -10.442   8.603  1.00  0.00           H  
ATOM   1746  CA  GLY   110       1.480 -10.854   7.211  1.00  0.00           C  
ATOM   1747  HA2 GLY   110       1.515 -10.210   6.332  1.00  0.00           H  
ATOM   1748  HA3 GLY   110       2.145 -10.384   7.937  1.00  0.00           H  
ATOM   1749  C   GLY   110       2.092 -12.279   6.889  1.00  0.00           C  
ATOM   1750  O   GLY   110       2.633 -12.520   5.791  1.00  0.00           O  
ATOM   1751  N   ASN   111       1.957 -13.316   7.715  1.00  0.00           N  
ATOM   1752  H   ASN   111       1.654 -13.132   8.661  1.00  0.00           H  
ATOM   1753  CA  ASN   111       2.458 -14.694   7.386  1.00  0.00           C  
ATOM   1754  HA  ASN   111       3.479 -14.530   7.040  1.00  0.00           H  
ATOM   1755  CB  ASN   111       2.517 -15.490   8.681  1.00  0.00           C  
ATOM   1756  HB2 ASN   111       3.266 -14.964   9.272  1.00  0.00           H  
ATOM   1757  HB3 ASN   111       1.522 -15.429   9.122  1.00  0.00           H  
ATOM   1758  CG  ASN   111       3.055 -16.894   8.401  1.00  0.00           C  
ATOM   1759  OD1 ASN   111       4.243 -17.212   8.470  1.00  0.00           O  
ATOM   1760  ND2 ASN   111       2.280 -17.891   8.125  1.00  0.00           N  
ATOM   1761 HD21 ASN   111       2.630 -18.838   8.164  1.00  0.00           H  
ATOM   1762 HD22 ASN   111       1.298 -17.727   7.951  1.00  0.00           H  
ATOM   1763  C   ASN   111       1.543 -15.332   6.283  1.00  0.00           C  
ATOM   1764  O   ASN   111       2.084 -16.120   5.457  1.00  0.00           O  
ATOM   1765  N   TYR   112       0.251 -14.983   6.150  1.00  0.00           N  
ATOM   1766  H   TYR   112      -0.099 -14.354   6.858  1.00  0.00           H  
ATOM   1767  CA  TYR   112      -0.465 -15.222   4.859  1.00  0.00           C  
ATOM   1768  HA  TYR   112      -0.581 -16.300   4.748  1.00  0.00           H  
ATOM   1769  CB  TYR   112      -1.927 -14.806   5.121  1.00  0.00           C  
ATOM   1770  HB2 TYR   112      -2.260 -15.355   6.001  1.00  0.00           H  
ATOM   1771  HB3 TYR   112      -1.963 -13.721   5.220  1.00  0.00           H  
ATOM   1772  CG  TYR   112      -2.854 -15.272   4.012  1.00  0.00           C  
ATOM   1773  CD1 TYR   112      -3.013 -14.494   2.815  1.00  0.00           C  
ATOM   1774  HD1 TYR   112      -2.354 -13.678   2.560  1.00  0.00           H  
ATOM   1775  CE1 TYR   112      -3.975 -14.856   1.889  1.00  0.00           C  
ATOM   1776  HE1 TYR   112      -4.084 -14.370   0.931  1.00  0.00           H  
ATOM   1777  CZ  TYR   112      -4.965 -15.863   2.188  1.00  0.00           C  
ATOM   1778  OH  TYR   112      -5.972 -16.222   1.227  1.00  0.00           O  
ATOM   1779  HH  TYR   112      -6.681 -16.788   1.539  1.00  0.00           H  
ATOM   1780  CE2 TYR   112      -4.846 -16.567   3.427  1.00  0.00           C  
ATOM   1781  HE2 TYR   112      -5.607 -17.304   3.636  1.00  0.00           H  
ATOM   1782  CD2 TYR   112      -3.796 -16.300   4.322  1.00  0.00           C  
ATOM   1783  HD2 TYR   112      -3.806 -16.786   5.287  1.00  0.00           H  
ATOM   1784  C   TYR   112       0.068 -14.594   3.566  1.00  0.00           C  
ATOM   1785  O   TYR   112       0.421 -15.406   2.660  1.00  0.00           O  
ATOM   1786  N   ILE   113       0.249 -13.303   3.477  1.00  0.00           N  
ATOM   1787  H   ILE   113      -0.010 -12.708   4.251  1.00  0.00           H  
ATOM   1788  CA  ILE   113       0.812 -12.651   2.291  1.00  0.00           C  
ATOM   1789  HA  ILE   113       0.166 -12.894   1.447  1.00  0.00           H  
ATOM   1790  CB  ILE   113       0.832 -11.110   2.484  1.00  0.00           C  
ATOM   1791  HB  ILE   113       1.416 -10.863   3.371  1.00  0.00           H  
ATOM   1792  CG2 ILE   113       1.498 -10.447   1.273  1.00  0.00           C  
ATOM   1793 HG21 ILE   113       2.366 -11.032   0.968  1.00  0.00           H  
ATOM   1794 HG22 ILE   113       0.769 -10.363   0.467  1.00  0.00           H  
ATOM   1795 HG23 ILE   113       1.924  -9.479   1.536  1.00  0.00           H  
ATOM   1796  CG1 ILE   113      -0.468 -10.354   2.757  1.00  0.00           C  
ATOM   1797 HG12 ILE   113      -1.146 -10.776   2.015  1.00  0.00           H  
ATOM   1798 HG13 ILE   113      -0.739 -10.612   3.781  1.00  0.00           H  
ATOM   1799  CD1 ILE   113      -0.312  -8.771   2.750  1.00  0.00           C  
ATOM   1800 HD11 ILE   113      -1.203  -8.345   3.211  1.00  0.00           H  
ATOM   1801 HD12 ILE   113       0.498  -8.548   3.444  1.00  0.00           H  
ATOM   1802 HD13 ILE   113      -0.090  -8.422   1.741  1.00  0.00           H  
ATOM   1803  C   ILE   113       2.189 -13.282   1.933  1.00  0.00           C  
ATOM   1804  O   ILE   113       2.460 -13.636   0.790  1.00  0.00           O  
ATOM   1805  N   ALA   114       3.120 -13.454   2.915  1.00  0.00           N  
ATOM   1806  H   ALA   114       2.887 -13.096   3.831  1.00  0.00           H  
ATOM   1807  CA  ALA   114       4.324 -14.309   2.796  1.00  0.00           C  
ATOM   1808  HA  ALA   114       4.897 -13.761   2.048  1.00  0.00           H  
ATOM   1809  CB  ALA   114       5.140 -14.331   4.138  1.00  0.00           C  
ATOM   1810  HB1 ALA   114       4.574 -14.669   5.006  1.00  0.00           H  
ATOM   1811  HB2 ALA   114       5.955 -15.054   4.124  1.00  0.00           H  
ATOM   1812  HB3 ALA   114       5.505 -13.318   4.308  1.00  0.00           H  
ATOM   1813  C   ALA   114       4.159 -15.776   2.306  1.00  0.00           C  
ATOM   1814  O   ALA   114       4.977 -16.321   1.636  1.00  0.00           O  
ATOM   1815  N   THR   115       3.051 -16.429   2.717  1.00  0.00           N  
ATOM   1816  H   THR   115       2.388 -15.839   3.199  1.00  0.00           H  
ATOM   1817  CA  THR   115       2.722 -17.888   2.353  1.00  0.00           C  
ATOM   1818  HA  THR   115       3.661 -18.434   2.444  1.00  0.00           H  
ATOM   1819  CB  THR   115       1.596 -18.525   3.182  1.00  0.00           C  
ATOM   1820  HB  THR   115       0.835 -17.747   3.241  1.00  0.00           H  
ATOM   1821  CG2 THR   115       1.036 -19.965   2.811  1.00  0.00           C  
ATOM   1822 HG21 THR   115       1.902 -20.568   2.539  1.00  0.00           H  
ATOM   1823 HG22 THR   115       0.521 -20.377   3.679  1.00  0.00           H  
ATOM   1824 HG23 THR   115       0.306 -19.829   2.012  1.00  0.00           H  
ATOM   1825  OG1 THR   115       1.901 -18.659   4.480  1.00  0.00           O  
ATOM   1826  HG1 THR   115       2.079 -17.750   4.728  1.00  0.00           H  
ATOM   1827  C   THR   115       2.376 -18.107   0.951  1.00  0.00           C  
ATOM   1828  O   THR   115       3.001 -18.896   0.307  1.00  0.00           O  
ATOM   1829  N   VAL   116       1.493 -17.293   0.393  1.00  0.00           N  
ATOM   1830  H   VAL   116       1.054 -16.676   1.060  1.00  0.00           H  
ATOM   1831  CA  VAL   116       1.299 -17.206  -1.104  1.00  0.00           C  
ATOM   1832  HA  VAL   116       1.096 -18.228  -1.423  1.00  0.00           H  
ATOM   1833  CB  VAL   116       0.011 -16.419  -1.368  1.00  0.00           C  
ATOM   1834  HB  VAL   116      -0.857 -17.048  -1.170  1.00  0.00           H  
ATOM   1835  CG1 VAL   116      -0.206 -15.158  -0.531  1.00  0.00           C  
ATOM   1836 HG11 VAL   116      -1.232 -14.803  -0.621  1.00  0.00           H  
ATOM   1837 HG12 VAL   116       0.005 -15.342   0.523  1.00  0.00           H  
ATOM   1838 HG13 VAL   116       0.417 -14.392  -0.992  1.00  0.00           H  
ATOM   1839  CG2 VAL   116      -0.235 -16.082  -2.867  1.00  0.00           C  
ATOM   1840 HG21 VAL   116      -1.208 -15.592  -2.909  1.00  0.00           H  
ATOM   1841 HG22 VAL   116       0.613 -15.538  -3.283  1.00  0.00           H  
ATOM   1842 HG23 VAL   116      -0.361 -16.988  -3.460  1.00  0.00           H  
ATOM   1843  C   VAL   116       2.539 -16.737  -1.858  1.00  0.00           C  
ATOM   1844  O   VAL   116       2.811 -17.236  -2.982  1.00  0.00           O  
ATOM   1845  N   THR   117       3.292 -15.901  -1.155  1.00  0.00           N  
ATOM   1846  H   THR   117       3.058 -15.700  -0.193  1.00  0.00           H  
ATOM   1847  CA  THR   117       4.580 -15.481  -1.715  1.00  0.00           C  
ATOM   1848  HA  THR   117       4.392 -15.084  -2.713  1.00  0.00           H  
ATOM   1849  CB  THR   117       5.238 -14.418  -0.953  1.00  0.00           C  
ATOM   1850  HB  THR   117       5.337 -14.715   0.091  1.00  0.00           H  
ATOM   1851  CG2 THR   117       6.523 -14.040  -1.584  1.00  0.00           C  
ATOM   1852 HG21 THR   117       7.323 -14.780  -1.571  1.00  0.00           H  
ATOM   1853 HG22 THR   117       6.355 -13.772  -2.627  1.00  0.00           H  
ATOM   1854 HG23 THR   117       6.921 -13.158  -1.082  1.00  0.00           H  
ATOM   1855  OG1 THR   117       4.514 -13.206  -0.912  1.00  0.00           O  
ATOM   1856  HG1 THR   117       3.708 -13.509  -0.486  1.00  0.00           H  
ATOM   1857  C   THR   117       5.511 -16.643  -1.952  1.00  0.00           C  
ATOM   1858  O   THR   117       6.218 -16.723  -2.989  1.00  0.00           O  
ATOM   1859  N   LYS   118       5.558 -17.626  -1.059  1.00  0.00           N  
ATOM   1860  H   LYS   118       4.993 -17.379  -0.259  1.00  0.00           H  
ATOM   1861  CA  LYS   118       6.335 -18.902  -1.144  1.00  0.00           C  
ATOM   1862  HA  LYS   118       7.389 -18.633  -1.070  1.00  0.00           H  
ATOM   1863  CB  LYS   118       6.172 -19.718   0.149  1.00  0.00           C  
ATOM   1864  HB2 LYS   118       5.923 -19.038   0.963  1.00  0.00           H  
ATOM   1865  HB3 LYS   118       5.330 -20.410   0.168  1.00  0.00           H  
ATOM   1866  CG  LYS   118       7.534 -20.528   0.383  1.00  0.00           C  
ATOM   1867  HG2 LYS   118       7.709 -21.080  -0.541  1.00  0.00           H  
ATOM   1868  HG3 LYS   118       8.286 -19.744   0.467  1.00  0.00           H  
ATOM   1869  CD  LYS   118       7.351 -21.312   1.699  1.00  0.00           C  
ATOM   1870  HD2 LYS   118       8.301 -21.750   2.008  1.00  0.00           H  
ATOM   1871  HD3 LYS   118       7.068 -20.675   2.537  1.00  0.00           H  
ATOM   1872  CE  LYS   118       6.242 -22.307   1.564  1.00  0.00           C  
ATOM   1873  HE2 LYS   118       5.347 -21.811   1.188  1.00  0.00           H  
ATOM   1874  HE3 LYS   118       6.533 -23.083   0.856  1.00  0.00           H  
ATOM   1875  NZ  LYS   118       5.888 -22.963   2.849  1.00  0.00           N  
ATOM   1876  HZ1 LYS   118       5.363 -23.816   2.716  1.00  0.00           H  
ATOM   1877  HZ2 LYS   118       6.711 -23.219   3.375  1.00  0.00           H  
ATOM   1878  HZ3 LYS   118       5.281 -22.346   3.370  1.00  0.00           H  
ATOM   1879  C   LYS   118       6.128 -19.651  -2.460  1.00  0.00           C  
ATOM   1880  O   LYS   118       7.064 -20.051  -3.160  1.00  0.00           O  
ATOM   1881  N   MET   119       4.872 -19.733  -2.901  1.00  0.00           N  
ATOM   1882  H   MET   119       4.142 -19.246  -2.401  1.00  0.00           H  
ATOM   1883  CA  MET   119       4.456 -20.328  -4.151  1.00  0.00           C  
ATOM   1884  HA  MET   119       4.960 -21.294  -4.208  1.00  0.00           H  
ATOM   1885  CB  MET   119       2.916 -20.451  -4.076  1.00  0.00           C  
ATOM   1886  HB2 MET   119       2.520 -19.444  -4.206  1.00  0.00           H  
ATOM   1887  HB3 MET   119       2.591 -21.084  -4.902  1.00  0.00           H  
ATOM   1888  CG  MET   119       2.287 -21.037  -2.736  1.00  0.00           C  
ATOM   1889  HG2 MET   119       2.802 -21.962  -2.475  1.00  0.00           H  
ATOM   1890  HG3 MET   119       2.401 -20.304  -1.937  1.00  0.00           H  
ATOM   1891  SD  MET   119       0.490 -21.292  -2.845  1.00  0.00           S  
ATOM   1892  CE  MET   119       0.379 -22.266  -1.236  1.00  0.00           C  
ATOM   1893  HE1 MET   119      -0.535 -22.858  -1.171  1.00  0.00           H  
ATOM   1894  HE2 MET   119       1.200 -22.981  -1.191  1.00  0.00           H  
ATOM   1895  HE3 MET   119       0.491 -21.632  -0.357  1.00  0.00           H  
ATOM   1896  C   MET   119       4.908 -19.564  -5.364  1.00  0.00           C  
ATOM   1897  O   MET   119       5.444 -20.261  -6.228  1.00  0.00           O  
ATOM   1898  N   LEU   120       4.780 -18.255  -5.411  1.00  0.00           N  
ATOM   1899  H   LEU   120       4.378 -17.798  -4.605  1.00  0.00           H  
ATOM   1900  CA  LEU   120       5.307 -17.387  -6.460  1.00  0.00           C  
ATOM   1901  HA  LEU   120       4.881 -17.687  -7.417  1.00  0.00           H  
ATOM   1902  CB  LEU   120       5.035 -15.919  -6.135  1.00  0.00           C  
ATOM   1903  HB2 LEU   120       5.258 -15.829  -5.072  1.00  0.00           H  
ATOM   1904  HB3 LEU   120       5.619 -15.210  -6.721  1.00  0.00           H  
ATOM   1905  CG  LEU   120       3.521 -15.522  -6.335  1.00  0.00           C  
ATOM   1906  HG  LEU   120       2.884 -16.375  -6.101  1.00  0.00           H  
ATOM   1907  CD1 LEU   120       3.029 -14.404  -5.418  1.00  0.00           C  
ATOM   1908 HD11 LEU   120       3.640 -13.515  -5.569  1.00  0.00           H  
ATOM   1909 HD12 LEU   120       2.016 -14.120  -5.705  1.00  0.00           H  
ATOM   1910 HD13 LEU   120       3.024 -14.778  -4.395  1.00  0.00           H  
ATOM   1911  CD2 LEU   120       3.232 -15.118  -7.764  1.00  0.00           C  
ATOM   1912 HD21 LEU   120       3.408 -15.973  -8.417  1.00  0.00           H  
ATOM   1913 HD22 LEU   120       2.221 -14.764  -7.968  1.00  0.00           H  
ATOM   1914 HD23 LEU   120       3.871 -14.270  -8.011  1.00  0.00           H  
ATOM   1915  C   LEU   120       6.807 -17.643  -6.570  1.00  0.00           C  
ATOM   1916  O   LEU   120       7.256 -17.882  -7.700  1.00  0.00           O  
ATOM   1917  N   VAL   121       7.536 -17.473  -5.489  1.00  0.00           N  
ATOM   1918  H   VAL   121       7.030 -17.328  -4.626  1.00  0.00           H  
ATOM   1919  CA  VAL   121       9.006 -17.508  -5.394  1.00  0.00           C  
ATOM   1920  HA  VAL   121       9.413 -16.906  -6.207  1.00  0.00           H  
ATOM   1921  CB  VAL   121       9.566 -17.068  -3.995  1.00  0.00           C  
ATOM   1922  HB  VAL   121       9.037 -17.585  -3.195  1.00  0.00           H  
ATOM   1923  CG1 VAL   121      11.025 -17.489  -3.904  1.00  0.00           C  
ATOM   1924 HG11 VAL   121      11.576 -17.081  -3.057  1.00  0.00           H  
ATOM   1925 HG12 VAL   121      11.081 -18.559  -3.704  1.00  0.00           H  
ATOM   1926 HG13 VAL   121      11.568 -17.177  -4.797  1.00  0.00           H  
ATOM   1927  CG2 VAL   121       9.451 -15.499  -3.966  1.00  0.00           C  
ATOM   1928 HG21 VAL   121       8.402 -15.280  -3.764  1.00  0.00           H  
ATOM   1929 HG22 VAL   121      10.016 -15.119  -3.114  1.00  0.00           H  
ATOM   1930 HG23 VAL   121       9.767 -14.911  -4.828  1.00  0.00           H  
ATOM   1931  C   VAL   121       9.512 -18.894  -5.746  1.00  0.00           C  
ATOM   1932  O   VAL   121      10.343 -19.009  -6.639  1.00  0.00           O  
ATOM   1933  N   GLN   122       9.090 -19.934  -4.980  1.00  0.00           N  
ATOM   1934  H   GLN   122       8.361 -19.754  -4.305  1.00  0.00           H  
ATOM   1935  CA  GLN   122       9.715 -21.243  -5.203  1.00  0.00           C  
ATOM   1936  HA  GLN   122      10.772 -21.101  -5.427  1.00  0.00           H  
ATOM   1937  CB  GLN   122       9.673 -22.181  -3.979  1.00  0.00           C  
ATOM   1938  HB2 GLN   122       8.686 -22.595  -3.770  1.00  0.00           H  
ATOM   1939  HB3 GLN   122      10.172 -23.118  -4.228  1.00  0.00           H  
ATOM   1940  CG  GLN   122      10.263 -21.471  -2.773  1.00  0.00           C  
ATOM   1941  HG2 GLN   122      11.301 -21.208  -2.977  1.00  0.00           H  
ATOM   1942  HG3 GLN   122       9.723 -20.578  -2.457  1.00  0.00           H  
ATOM   1943  CD  GLN   122      10.376 -22.274  -1.578  1.00  0.00           C  
ATOM   1944  OE1 GLN   122       9.705 -23.231  -1.377  1.00  0.00           O  
ATOM   1945  NE2 GLN   122      11.300 -21.936  -0.672  1.00  0.00           N  
ATOM   1946 HE21 GLN   122      11.390 -22.437   0.200  1.00  0.00           H  
ATOM   1947 HE22 GLN   122      11.956 -21.198  -0.884  1.00  0.00           H  
ATOM   1948  C   GLN   122       9.131 -22.043  -6.409  1.00  0.00           C  
ATOM   1949  O   GLN   122       9.878 -22.487  -7.264  1.00  0.00           O  
ATOM   1950  N   GLN   123       7.847 -22.388  -6.426  1.00  0.00           N  
ATOM   1951  H   GLN   123       7.310 -21.930  -5.703  1.00  0.00           H  
ATOM   1952  CA  GLN   123       7.103 -23.156  -7.402  1.00  0.00           C  
ATOM   1953  HA  GLN   123       7.590 -24.128  -7.480  1.00  0.00           H  
ATOM   1954  CB  GLN   123       5.645 -23.369  -6.916  1.00  0.00           C  
ATOM   1955  HB2 GLN   123       5.155 -22.419  -6.700  1.00  0.00           H  
ATOM   1956  HB3 GLN   123       5.118 -23.963  -7.662  1.00  0.00           H  
ATOM   1957  CG  GLN   123       5.622 -24.112  -5.571  1.00  0.00           C  
ATOM   1958  HG2 GLN   123       5.649 -25.150  -5.901  1.00  0.00           H  
ATOM   1959  HG3 GLN   123       6.371 -23.790  -4.848  1.00  0.00           H  
ATOM   1960  CD  GLN   123       4.260 -23.958  -4.908  1.00  0.00           C  
ATOM   1961  OE1 GLN   123       4.114 -23.755  -3.720  1.00  0.00           O  
ATOM   1962  NE2 GLN   123       3.209 -23.985  -5.655  1.00  0.00           N  
ATOM   1963 HE21 GLN   123       2.349 -23.674  -5.225  1.00  0.00           H  
ATOM   1964 HE22 GLN   123       3.152 -24.103  -6.657  1.00  0.00           H  
ATOM   1965  C   GLN   123       7.125 -22.675  -8.831  1.00  0.00           C  
ATOM   1966  O   GLN   123       7.368 -23.466  -9.756  1.00  0.00           O  
ATOM   1967  N   TYR   124       6.977 -21.349  -8.982  1.00  0.00           N  
ATOM   1968  H   TYR   124       6.758 -20.778  -8.178  1.00  0.00           H  
ATOM   1969  CA  TYR   124       6.803 -20.747 -10.318  1.00  0.00           C  
ATOM   1970  HA  TYR   124       6.598 -21.514 -11.066  1.00  0.00           H  
ATOM   1971  CB  TYR   124       5.482 -19.890 -10.279  1.00  0.00           C  
ATOM   1972  HB2 TYR   124       5.725 -18.974  -9.740  1.00  0.00           H  
ATOM   1973  HB3 TYR   124       5.198 -19.609 -11.293  1.00  0.00           H  
ATOM   1974  CG  TYR   124       4.237 -20.725  -9.807  1.00  0.00           C  
ATOM   1975  CD1 TYR   124       3.937 -22.004 -10.345  1.00  0.00           C  
ATOM   1976  HD1 TYR   124       4.535 -22.412 -11.147  1.00  0.00           H  
ATOM   1977  CE1 TYR   124       2.943 -22.776  -9.784  1.00  0.00           C  
ATOM   1978  HE1 TYR   124       2.627 -23.724 -10.192  1.00  0.00           H  
ATOM   1979  CZ  TYR   124       2.195 -22.236  -8.735  1.00  0.00           C  
ATOM   1980  OH  TYR   124       1.218 -22.984  -8.217  1.00  0.00           O  
ATOM   1981  HH  TYR   124       1.137 -22.785  -7.281  1.00  0.00           H  
ATOM   1982  CE2 TYR   124       2.584 -21.001  -8.170  1.00  0.00           C  
ATOM   1983  HE2 TYR   124       2.108 -20.524  -7.325  1.00  0.00           H  
ATOM   1984  CD2 TYR   124       3.533 -20.179  -8.727  1.00  0.00           C  
ATOM   1985  HD2 TYR   124       3.867 -19.233  -8.328  1.00  0.00           H  
ATOM   1986  C   TYR   124       8.028 -19.927 -10.705  1.00  0.00           C  
ATOM   1987  O   TYR   124       8.114 -19.403 -11.834  1.00  0.00           O  
ATOM   1988  N   ASN   125       9.005 -19.764  -9.729  1.00  0.00           N  
ATOM   1989  H   ASN   125       8.845 -20.320  -8.902  1.00  0.00           H  
ATOM   1990  CA  ASN   125      10.316 -19.132  -9.929  1.00  0.00           C  
ATOM   1991  HA  ASN   125      10.860 -19.339  -9.007  1.00  0.00           H  
ATOM   1992  CB  ASN   125      11.141 -19.925 -10.929  1.00  0.00           C  
ATOM   1993  HB2 ASN   125      10.641 -19.970 -11.897  1.00  0.00           H  
ATOM   1994  HB3 ASN   125      12.082 -19.411 -11.125  1.00  0.00           H  
ATOM   1995  CG  ASN   125      11.443 -21.285 -10.499  1.00  0.00           C  
ATOM   1996  OD1 ASN   125      11.157 -22.208 -11.277  1.00  0.00           O  
ATOM   1997  ND2 ASN   125      12.177 -21.532  -9.362  1.00  0.00           N  
ATOM   1998 HD21 ASN   125      12.484 -22.483  -9.213  1.00  0.00           H  
ATOM   1999 HD22 ASN   125      12.574 -20.763  -8.842  1.00  0.00           H  
ATOM   2000  C   ASN   125      10.150 -17.650 -10.295  1.00  0.00           C  
ATOM   2001  O   ASN   125      10.876 -17.112 -11.106  1.00  0.00           O  
ATOM   2002  N   VAL   126       9.243 -16.921  -9.711  1.00  0.00           N  
ATOM   2003  H   VAL   126       8.655 -17.293  -8.979  1.00  0.00           H  
ATOM   2004  CA  VAL   126       9.066 -15.420  -9.935  1.00  0.00           C  
ATOM   2005  HA  VAL   126       9.102 -15.153 -10.992  1.00  0.00           H  
ATOM   2006  CB  VAL   126       7.727 -14.867  -9.425  1.00  0.00           C  
ATOM   2007  HB  VAL   126       7.638 -15.032  -8.351  1.00  0.00           H  
ATOM   2008  CG1 VAL   126       7.539 -13.372  -9.708  1.00  0.00           C  
ATOM   2009 HG11 VAL   126       7.759 -13.228 -10.766  1.00  0.00           H  
ATOM   2010 HG12 VAL   126       6.523 -13.053  -9.473  1.00  0.00           H  
ATOM   2011 HG13 VAL   126       8.209 -12.716  -9.152  1.00  0.00           H  
ATOM   2012  CG2 VAL   126       6.593 -15.568 -10.233  1.00  0.00           C  
ATOM   2013 HG21 VAL   126       6.700 -16.653 -10.239  1.00  0.00           H  
ATOM   2014 HG22 VAL   126       5.649 -15.191  -9.842  1.00  0.00           H  
ATOM   2015 HG23 VAL   126       6.640 -15.137 -11.233  1.00  0.00           H  
ATOM   2016  C   VAL   126      10.183 -14.753  -9.103  1.00  0.00           C  
ATOM   2017  O   VAL   126      10.311 -15.080  -7.924  1.00  0.00           O  
ATOM   2018  N   PRO   127      10.984 -13.811  -9.677  1.00  0.00           N  
ATOM   2019  CD  PRO   127      11.032 -13.532 -11.088  1.00  0.00           C  
ATOM   2020  HD2 PRO   127      10.203 -12.969 -11.518  1.00  0.00           H  
ATOM   2021  HD3 PRO   127      11.048 -14.510 -11.568  1.00  0.00           H  
ATOM   2022  CG  PRO   127      12.433 -12.864 -11.318  1.00  0.00           C  
ATOM   2023  HG2 PRO   127      12.447 -12.240 -12.212  1.00  0.00           H  
ATOM   2024  HG3 PRO   127      13.140 -13.688 -11.230  1.00  0.00           H  
ATOM   2025  CB  PRO   127      12.434 -12.020 -10.073  1.00  0.00           C  
ATOM   2026  HB2 PRO   127      11.871 -11.109 -10.273  1.00  0.00           H  
ATOM   2027  HB3 PRO   127      13.443 -11.727  -9.783  1.00  0.00           H  
ATOM   2028  CA  PRO   127      11.914 -12.943  -8.918  1.00  0.00           C  
ATOM   2029  HA  PRO   127      12.730 -13.547  -8.521  1.00  0.00           H  
ATOM   2030  C   PRO   127      11.351 -12.014  -7.844  1.00  0.00           C  
ATOM   2031  O   PRO   127      10.445 -11.225  -8.059  1.00  0.00           O  
ATOM   2032  N   MET   128      11.929 -12.022  -6.637  1.00  0.00           N  
ATOM   2033  H   MET   128      12.718 -12.615  -6.421  1.00  0.00           H  
ATOM   2034  CA  MET   128      11.540 -11.022  -5.614  1.00  0.00           C  
ATOM   2035  HA  MET   128      10.482 -11.134  -5.381  1.00  0.00           H  
ATOM   2036  CB  MET   128      12.264 -11.345  -4.315  1.00  0.00           C  
ATOM   2037  HB2 MET   128      13.333 -11.464  -4.493  1.00  0.00           H  
ATOM   2038  HB3 MET   128      12.130 -10.498  -3.643  1.00  0.00           H  
ATOM   2039  CG  MET   128      11.654 -12.613  -3.699  1.00  0.00           C  
ATOM   2040  HG2 MET   128      11.650 -13.321  -4.528  1.00  0.00           H  
ATOM   2041  HG3 MET   128      12.207 -12.966  -2.828  1.00  0.00           H  
ATOM   2042  SD  MET   128       9.940 -12.344  -3.096  1.00  0.00           S  
ATOM   2043  CE  MET   128      10.339 -12.161  -1.355  1.00  0.00           C  
ATOM   2044  HE1 MET   128      10.932 -13.007  -1.009  1.00  0.00           H  
ATOM   2045  HE2 MET   128      10.999 -11.303  -1.225  1.00  0.00           H  
ATOM   2046  HE3 MET   128       9.384 -11.927  -0.885  1.00  0.00           H  
ATOM   2047  C   MET   128      11.760  -9.550  -5.984  1.00  0.00           C  
ATOM   2048  O   MET   128      10.976  -8.611  -5.579  1.00  0.00           O  
ATOM   2049  N   ALA   129      12.646  -9.261  -6.944  1.00  0.00           N  
ATOM   2050  H   ALA   129      13.250 -10.026  -7.210  1.00  0.00           H  
ATOM   2051  CA  ALA   129      12.769  -8.005  -7.721  1.00  0.00           C  
ATOM   2052  HA  ALA   129      12.959  -7.245  -6.963  1.00  0.00           H  
ATOM   2053  CB  ALA   129      14.008  -8.095  -8.610  1.00  0.00           C  
ATOM   2054  HB1 ALA   129      13.845  -8.958  -9.256  1.00  0.00           H  
ATOM   2055  HB2 ALA   129      14.123  -7.179  -9.190  1.00  0.00           H  
ATOM   2056  HB3 ALA   129      14.919  -8.313  -8.053  1.00  0.00           H  
ATOM   2057  C   ALA   129      11.417  -7.590  -8.432  1.00  0.00           C  
ATOM   2058  O   ALA   129      11.128  -6.423  -8.678  1.00  0.00           O  
ATOM   2059  N   ASN   130      10.588  -8.566  -8.929  1.00  0.00           N  
ATOM   2060  H   ASN   130      10.795  -9.500  -8.607  1.00  0.00           H  
ATOM   2061  CA  ASN   130       9.324  -8.349  -9.607  1.00  0.00           C  
ATOM   2062  HA  ASN   130       9.312  -7.402 -10.146  1.00  0.00           H  
ATOM   2063  CB  ASN   130       9.076  -9.512 -10.663  1.00  0.00           C  
ATOM   2064  HB2 ASN   130       9.474 -10.461 -10.304  1.00  0.00           H  
ATOM   2065  HB3 ASN   130       8.033  -9.678 -10.930  1.00  0.00           H  
ATOM   2066  CG  ASN   130       9.827  -9.222 -11.959  1.00  0.00           C  
ATOM   2067  OD1 ASN   130      10.978  -9.103 -12.046  1.00  0.00           O  
ATOM   2068  ND2 ASN   130       9.073  -9.228 -13.034  1.00  0.00           N  
ATOM   2069 HD21 ASN   130       9.465  -9.097 -13.956  1.00  0.00           H  
ATOM   2070 HD22 ASN   130       8.081  -9.404 -12.960  1.00  0.00           H  
ATOM   2071  C   ASN   130       8.175  -8.262  -8.595  1.00  0.00           C  
ATOM   2072  O   ASN   130       7.055  -8.188  -9.037  1.00  0.00           O  
ATOM   2073  N   ILE   131       8.404  -8.309  -7.342  1.00  0.00           N  
ATOM   2074  H   ILE   131       9.360  -8.276  -7.017  1.00  0.00           H  
ATOM   2075  CA  ILE   131       7.329  -8.506  -6.299  1.00  0.00           C  
ATOM   2076  HA  ILE   131       6.376  -8.390  -6.815  1.00  0.00           H  
ATOM   2077  CB  ILE   131       7.291  -9.893  -5.585  1.00  0.00           C  
ATOM   2078  HB  ILE   131       8.164 -10.056  -4.953  1.00  0.00           H  
ATOM   2079  CG2 ILE   131       6.119 -10.021  -4.651  1.00  0.00           C  
ATOM   2080 HG21 ILE   131       6.194  -9.235  -3.899  1.00  0.00           H  
ATOM   2081 HG22 ILE   131       5.222 -10.012  -5.270  1.00  0.00           H  
ATOM   2082 HG23 ILE   131       6.160 -10.986  -4.146  1.00  0.00           H  
ATOM   2083  CG1 ILE   131       7.340 -11.071  -6.596  1.00  0.00           C  
ATOM   2084 HG12 ILE   131       6.784 -10.806  -7.495  1.00  0.00           H  
ATOM   2085 HG13 ILE   131       8.360 -11.225  -6.950  1.00  0.00           H  
ATOM   2086  CD1 ILE   131       6.877 -12.472  -6.156  1.00  0.00           C  
ATOM   2087 HD11 ILE   131       7.277 -13.307  -6.731  1.00  0.00           H  
ATOM   2088 HD12 ILE   131       7.129 -12.671  -5.114  1.00  0.00           H  
ATOM   2089 HD13 ILE   131       5.790 -12.450  -6.237  1.00  0.00           H  
ATOM   2090  C   ILE   131       7.332  -7.338  -5.236  1.00  0.00           C  
ATOM   2091  O   ILE   131       8.379  -7.241  -4.579  1.00  0.00           O  
ATOM   2092  N   ARG   132       6.286  -6.502  -5.152  1.00  0.00           N  
ATOM   2093  H   ARG   132       5.503  -6.726  -5.748  1.00  0.00           H  
ATOM   2094  CA  ARG   132       6.053  -5.432  -4.160  1.00  0.00           C  
ATOM   2095  HA  ARG   132       6.753  -5.662  -3.357  1.00  0.00           H  
ATOM   2096  CB  ARG   132       6.308  -4.081  -4.881  1.00  0.00           C  
ATOM   2097  HB2 ARG   132       7.017  -3.506  -4.286  1.00  0.00           H  
ATOM   2098  HB3 ARG   132       6.860  -4.264  -5.803  1.00  0.00           H  
ATOM   2099  CG  ARG   132       5.139  -3.133  -5.251  1.00  0.00           C  
ATOM   2100  HG2 ARG   132       4.471  -3.816  -5.776  1.00  0.00           H  
ATOM   2101  HG3 ARG   132       4.665  -2.733  -4.355  1.00  0.00           H  
ATOM   2102  CD  ARG   132       5.489  -1.826  -5.979  1.00  0.00           C  
ATOM   2103  HD2 ARG   132       4.575  -1.248  -6.117  1.00  0.00           H  
ATOM   2104  HD3 ARG   132       6.259  -1.283  -5.432  1.00  0.00           H  
ATOM   2105  NE  ARG   132       5.922  -2.115  -7.408  1.00  0.00           N  
ATOM   2106  HE  ARG   132       5.652  -3.030  -7.740  1.00  0.00           H  
ATOM   2107  CZ  ARG   132       6.743  -1.487  -8.273  1.00  0.00           C  
ATOM   2108  NH1 ARG   132       7.302  -0.300  -8.005  1.00  0.00           N  
ATOM   2109 HH11 ARG   132       7.386  -0.091  -7.020  1.00  0.00           H  
ATOM   2110 HH12 ARG   132       7.776   0.153  -8.773  1.00  0.00           H  
ATOM   2111  NH2 ARG   132       6.943  -2.042  -9.430  1.00  0.00           N  
ATOM   2112 HH21 ARG   132       6.466  -2.880  -9.732  1.00  0.00           H  
ATOM   2113 HH22 ARG   132       7.718  -1.776 -10.021  1.00  0.00           H  
ATOM   2114  C   ARG   132       4.618  -5.494  -3.543  1.00  0.00           C  
ATOM   2115  O   ARG   132       3.698  -6.033  -4.150  1.00  0.00           O  
ATOM   2116  N   LEU   133       4.532  -4.797  -2.421  1.00  0.00           N  
ATOM   2117  H   LEU   133       5.369  -4.283  -2.187  1.00  0.00           H  
ATOM   2118  CA  LEU   133       3.319  -4.585  -1.666  1.00  0.00           C  
ATOM   2119  HA  LEU   133       2.537  -5.151  -2.172  1.00  0.00           H  
ATOM   2120  CB  LEU   133       3.460  -5.107  -0.194  1.00  0.00           C  
ATOM   2121  HB2 LEU   133       3.891  -4.275   0.363  1.00  0.00           H  
ATOM   2122  HB3 LEU   133       2.510  -5.135   0.339  1.00  0.00           H  
ATOM   2123  CG  LEU   133       4.272  -6.401   0.185  1.00  0.00           C  
ATOM   2124  HG  LEU   133       5.292  -6.326  -0.194  1.00  0.00           H  
ATOM   2125  CD1 LEU   133       4.292  -6.564   1.695  1.00  0.00           C  
ATOM   2126 HD11 LEU   133       4.808  -5.680   2.069  1.00  0.00           H  
ATOM   2127 HD12 LEU   133       3.247  -6.640   1.996  1.00  0.00           H  
ATOM   2128 HD13 LEU   133       4.826  -7.488   1.918  1.00  0.00           H  
ATOM   2129  CD2 LEU   133       3.556  -7.588  -0.478  1.00  0.00           C  
ATOM   2130 HD21 LEU   133       2.713  -7.914   0.131  1.00  0.00           H  
ATOM   2131 HD22 LEU   133       3.260  -7.467  -1.520  1.00  0.00           H  
ATOM   2132 HD23 LEU   133       4.219  -8.454  -0.489  1.00  0.00           H  
ATOM   2133  C   LEU   133       2.878  -3.086  -1.642  1.00  0.00           C  
ATOM   2134  O   LEU   133       3.724  -2.165  -1.627  1.00  0.00           O  
ATOM   2135  N   ILE   134       1.515  -2.868  -1.684  1.00  0.00           N  
ATOM   2136  H   ILE   134       0.877  -3.644  -1.792  1.00  0.00           H  
ATOM   2137  CA  ILE   134       0.884  -1.541  -1.405  1.00  0.00           C  
ATOM   2138  HA  ILE   134       1.622  -0.826  -1.043  1.00  0.00           H  
ATOM   2139  CB  ILE   134       0.130  -0.973  -2.651  1.00  0.00           C  
ATOM   2140  HB  ILE   134      -0.655  -1.650  -2.991  1.00  0.00           H  
ATOM   2141  CG2 ILE   134      -0.589   0.309  -2.223  1.00  0.00           C  
ATOM   2142 HG21 ILE   134       0.101   0.864  -1.588  1.00  0.00           H  
ATOM   2143 HG22 ILE   134      -0.752   0.952  -3.088  1.00  0.00           H  
ATOM   2144 HG23 ILE   134      -1.581   0.094  -1.824  1.00  0.00           H  
ATOM   2145  CG1 ILE   134       1.083  -0.670  -3.870  1.00  0.00           C  
ATOM   2146 HG12 ILE   134       1.665   0.243  -3.743  1.00  0.00           H  
ATOM   2147 HG13 ILE   134       1.892  -1.400  -3.837  1.00  0.00           H  
ATOM   2148  CD1 ILE   134       0.356  -0.674  -5.212  1.00  0.00           C  
ATOM   2149 HD11 ILE   134      -0.336   0.167  -5.248  1.00  0.00           H  
ATOM   2150 HD12 ILE   134       0.994  -0.426  -6.060  1.00  0.00           H  
ATOM   2151 HD13 ILE   134      -0.196  -1.602  -5.360  1.00  0.00           H  
ATOM   2152  C   ILE   134      -0.194  -1.866  -0.344  1.00  0.00           C  
ATOM   2153  O   ILE   134      -0.785  -2.933  -0.444  1.00  0.00           O  
ATOM   2154  N   GLY   135      -0.216  -0.995   0.675  1.00  0.00           N  
ATOM   2155  H   GLY   135       0.354  -0.166   0.587  1.00  0.00           H  
ATOM   2156  CA  GLY   135      -1.138  -1.086   1.803  1.00  0.00           C  
ATOM   2157  HA2 GLY   135      -2.012  -1.646   1.470  1.00  0.00           H  
ATOM   2158  HA3 GLY   135      -0.771  -1.584   2.700  1.00  0.00           H  
ATOM   2159  C   GLY   135      -1.665   0.211   2.449  1.00  0.00           C  
ATOM   2160  O   GLY   135      -0.826   1.077   2.788  1.00  0.00           O  
ATOM   2161  N   HIE   136      -2.938   0.290   2.637  1.00  0.00           N  
ATOM   2162  H   HIE   136      -3.515  -0.498   2.382  1.00  0.00           H  
ATOM   2163  CA  HIE   136      -3.600   1.523   3.127  1.00  0.00           C  
ATOM   2164  HA  HIE   136      -2.878   2.338   3.170  1.00  0.00           H  
ATOM   2165  CB  HIE   136      -4.899   1.792   2.359  1.00  0.00           C  
ATOM   2166  HB2 HIE   136      -4.635   1.904   1.308  1.00  0.00           H  
ATOM   2167  HB3 HIE   136      -5.492   0.878   2.332  1.00  0.00           H  
ATOM   2168  CG  HIE   136      -5.734   2.957   2.738  1.00  0.00           C  
ATOM   2169  ND1 HIE   136      -7.067   2.933   2.985  1.00  0.00           N  
ATOM   2170  CE1 HIE   136      -7.352   4.173   3.324  1.00  0.00           C  
ATOM   2171  HE1 HIE   136      -8.356   4.540   3.480  1.00  0.00           H  
ATOM   2172  NE2 HIE   136      -6.298   5.024   3.292  1.00  0.00           N  
ATOM   2173  HE2 HIE   136      -6.325   5.966   3.656  1.00  0.00           H  
ATOM   2174  CD2 HIE   136      -5.232   4.257   2.807  1.00  0.00           C  
ATOM   2175  HD2 HIE   136      -4.248   4.679   2.667  1.00  0.00           H  
ATOM   2176  C   HIE   136      -3.816   1.403   4.673  1.00  0.00           C  
ATOM   2177  O   HIE   136      -4.347   0.391   5.121  1.00  0.00           O  
ATOM   2178  N   SER   137      -3.649   2.482   5.442  1.00  0.00           N  
ATOM   2179  H   SER   137      -3.247   3.335   5.080  1.00  0.00           H  
ATOM   2180  CA  SER   137      -4.215   2.646   6.766  1.00  0.00           C  
ATOM   2181  HA  SER   137      -3.938   3.622   7.164  1.00  0.00           H  
ATOM   2182  CB  SER   137      -5.739   2.521   6.604  1.00  0.00           C  
ATOM   2183  HB2 SER   137      -5.998   3.162   5.761  1.00  0.00           H  
ATOM   2184  HB3 SER   137      -6.078   1.531   6.298  1.00  0.00           H  
ATOM   2185  OG  SER   137      -6.323   3.044   7.810  1.00  0.00           O  
ATOM   2186  HG  SER   137      -6.721   3.894   7.611  1.00  0.00           H  
ATOM   2187  C   SER   137      -3.548   1.598   7.684  1.00  0.00           C  
ATOM   2188  O   SER   137      -2.335   1.661   7.868  1.00  0.00           O  
ATOM   2189  N   LEU   138      -4.311   0.840   8.495  1.00  0.00           N  
ATOM   2190  H   LEU   138      -5.265   1.096   8.703  1.00  0.00           H  
ATOM   2191  CA  LEU   138      -3.828  -0.329   9.227  1.00  0.00           C  
ATOM   2192  HA  LEU   138      -2.997  -0.082   9.886  1.00  0.00           H  
ATOM   2193  CB  LEU   138      -5.024  -0.837  10.088  1.00  0.00           C  
ATOM   2194  HB2 LEU   138      -5.377   0.057  10.601  1.00  0.00           H  
ATOM   2195  HB3 LEU   138      -5.790  -1.274   9.448  1.00  0.00           H  
ATOM   2196  CG  LEU   138      -4.737  -1.861  11.153  1.00  0.00           C  
ATOM   2197  HG  LEU   138      -4.142  -2.642  10.680  1.00  0.00           H  
ATOM   2198  CD1 LEU   138      -3.831  -1.246  12.230  1.00  0.00           C  
ATOM   2199 HD11 LEU   138      -4.167  -0.395  12.822  1.00  0.00           H  
ATOM   2200 HD12 LEU   138      -3.631  -2.017  12.974  1.00  0.00           H  
ATOM   2201 HD13 LEU   138      -2.895  -0.826  11.862  1.00  0.00           H  
ATOM   2202  CD2 LEU   138      -6.005  -2.313  11.829  1.00  0.00           C  
ATOM   2203 HD21 LEU   138      -6.777  -2.722  11.178  1.00  0.00           H  
ATOM   2204 HD22 LEU   138      -5.902  -2.997  12.672  1.00  0.00           H  
ATOM   2205 HD23 LEU   138      -6.454  -1.466  12.348  1.00  0.00           H  
ATOM   2206  C   LEU   138      -3.306  -1.409   8.339  1.00  0.00           C  
ATOM   2207  O   LEU   138      -2.351  -2.099   8.707  1.00  0.00           O  
ATOM   2208  N   GLY   139      -3.686  -1.457   7.081  1.00  0.00           N  
ATOM   2209  H   GLY   139      -4.359  -0.759   6.799  1.00  0.00           H  
ATOM   2210  CA  GLY   139      -3.060  -2.229   5.976  1.00  0.00           C  
ATOM   2211  HA2 GLY   139      -3.133  -3.307   6.125  1.00  0.00           H  
ATOM   2212  HA3 GLY   139      -3.562  -2.068   5.022  1.00  0.00           H  
ATOM   2213  C   GLY   139      -1.656  -1.875   5.616  1.00  0.00           C  
ATOM   2214  O   GLY   139      -0.911  -2.704   5.063  1.00  0.00           O  
ATOM   2215  N   ALA   140      -1.172  -0.705   5.968  1.00  0.00           N  
ATOM   2216  H   ALA   140      -1.726  -0.118   6.576  1.00  0.00           H  
ATOM   2217  CA  ALA   140       0.233  -0.278   5.671  1.00  0.00           C  
ATOM   2218  HA  ALA   140       0.516  -0.432   4.629  1.00  0.00           H  
ATOM   2219  CB  ALA   140       0.237   1.216   5.806  1.00  0.00           C  
ATOM   2220  HB1 ALA   140       1.130   1.641   5.349  1.00  0.00           H  
ATOM   2221  HB2 ALA   140      -0.616   1.716   5.347  1.00  0.00           H  
ATOM   2222  HB3 ALA   140       0.057   1.490   6.846  1.00  0.00           H  
ATOM   2223  C   ALA   140       1.168  -0.995   6.592  1.00  0.00           C  
ATOM   2224  O   ALA   140       2.069  -1.706   6.067  1.00  0.00           O  
ATOM   2225  N   HIE   141       0.798  -1.024   7.876  1.00  0.00           N  
ATOM   2226  H   HIE   141      -0.015  -0.535   8.220  1.00  0.00           H  
ATOM   2227  CA  HIE   141       1.459  -1.756   8.916  1.00  0.00           C  
ATOM   2228  HA  HIE   141       2.501  -1.456   9.024  1.00  0.00           H  
ATOM   2229  CB  HIE   141       0.861  -1.423  10.272  1.00  0.00           C  
ATOM   2230  HB2 HIE   141      -0.120  -1.895  10.337  1.00  0.00           H  
ATOM   2231  HB3 HIE   141       1.535  -1.861  11.008  1.00  0.00           H  
ATOM   2232  CG  HIE   141       0.995   0.104  10.611  1.00  0.00           C  
ATOM   2233  ND1 HIE   141       2.205   0.797  10.745  1.00  0.00           N  
ATOM   2234  CE1 HIE   141       1.806   2.056  11.198  1.00  0.00           C  
ATOM   2235  HE1 HIE   141       2.544   2.836  11.316  1.00  0.00           H  
ATOM   2236  NE2 HIE   141       0.514   2.163  11.229  1.00  0.00           N  
ATOM   2237  HE2 HIE   141      -0.127   2.839  11.618  1.00  0.00           H  
ATOM   2238  CD2 HIE   141      -0.003   0.979  10.833  1.00  0.00           C  
ATOM   2239  HD2 HIE   141      -1.033   0.655  10.842  1.00  0.00           H  
ATOM   2240  C   HIE   141       1.528  -3.256   8.619  1.00  0.00           C  
ATOM   2241  O   HIE   141       2.553  -4.006   8.700  1.00  0.00           O  
ATOM   2242  N   THR   142       0.378  -3.793   8.184  1.00  0.00           N  
ATOM   2243  H   THR   142      -0.500  -3.309   8.308  1.00  0.00           H  
ATOM   2244  CA  THR   142       0.149  -5.165   7.631  1.00  0.00           C  
ATOM   2245  HA  THR   142       0.159  -5.902   8.434  1.00  0.00           H  
ATOM   2246  CB  THR   142      -1.343  -5.307   7.089  1.00  0.00           C  
ATOM   2247  HB  THR   142      -1.554  -4.514   6.371  1.00  0.00           H  
ATOM   2248  CG2 THR   142      -1.639  -6.583   6.366  1.00  0.00           C  
ATOM   2249 HG21 THR   142      -1.219  -7.426   6.915  1.00  0.00           H  
ATOM   2250 HG22 THR   142      -2.711  -6.780   6.372  1.00  0.00           H  
ATOM   2251 HG23 THR   142      -1.281  -6.443   5.346  1.00  0.00           H  
ATOM   2252  OG1 THR   142      -2.235  -5.181   8.227  1.00  0.00           O  
ATOM   2253  HG1 THR   142      -2.863  -5.906   8.179  1.00  0.00           H  
ATOM   2254  C   THR   142       1.137  -5.633   6.597  1.00  0.00           C  
ATOM   2255  O   THR   142       1.716  -6.727   6.724  1.00  0.00           O  
ATOM   2256  N   SER   143       1.319  -4.767   5.591  1.00  0.00           N  
ATOM   2257  H   SER   143       0.902  -3.848   5.635  1.00  0.00           H  
ATOM   2258  CA  SER   143       2.367  -4.914   4.542  1.00  0.00           C  
ATOM   2259  HA  SER   143       2.205  -5.849   4.006  1.00  0.00           H  
ATOM   2260  CB  SER   143       2.143  -3.797   3.546  1.00  0.00           C  
ATOM   2261  HB2 SER   143       2.444  -2.887   4.064  1.00  0.00           H  
ATOM   2262  HB3 SER   143       2.842  -3.878   2.712  1.00  0.00           H  
ATOM   2263  OG  SER   143       0.808  -3.602   3.034  1.00  0.00           O  
ATOM   2264  HG  SER   143       0.213  -3.362   3.748  1.00  0.00           H  
ATOM   2265  C   SER   143       3.814  -4.978   5.146  1.00  0.00           C  
ATOM   2266  O   SER   143       4.515  -5.951   4.788  1.00  0.00           O  
ATOM   2267  N   GLY   144       4.144  -4.064   6.082  1.00  0.00           N  
ATOM   2268  H   GLY   144       3.511  -3.310   6.308  1.00  0.00           H  
ATOM   2269  CA  GLY   144       5.349  -4.054   6.937  1.00  0.00           C  
ATOM   2270  HA2 GLY   144       6.226  -3.819   6.335  1.00  0.00           H  
ATOM   2271  HA3 GLY   144       5.133  -3.242   7.631  1.00  0.00           H  
ATOM   2272  C   GLY   144       5.578  -5.404   7.656  1.00  0.00           C  
ATOM   2273  O   GLY   144       6.749  -5.799   7.855  1.00  0.00           O  
ATOM   2274  N   PHE   145       4.502  -6.009   8.154  1.00  0.00           N  
ATOM   2275  H   PHE   145       3.647  -5.474   8.104  1.00  0.00           H  
ATOM   2276  CA  PHE   145       4.608  -7.311   8.754  1.00  0.00           C  
ATOM   2277  HA  PHE   145       5.438  -7.373   9.457  1.00  0.00           H  
ATOM   2278  CB  PHE   145       3.236  -7.637   9.478  1.00  0.00           C  
ATOM   2279  HB2 PHE   145       2.407  -7.101   9.016  1.00  0.00           H  
ATOM   2280  HB3 PHE   145       3.080  -8.716   9.444  1.00  0.00           H  
ATOM   2281  CG  PHE   145       3.212  -7.100  10.871  1.00  0.00           C  
ATOM   2282  CD1 PHE   145       3.947  -7.717  11.903  1.00  0.00           C  
ATOM   2283  HD1 PHE   145       4.513  -8.608  11.676  1.00  0.00           H  
ATOM   2284  CE1 PHE   145       3.822  -7.278  13.239  1.00  0.00           C  
ATOM   2285  HE1 PHE   145       4.285  -7.837  14.039  1.00  0.00           H  
ATOM   2286  CZ  PHE   145       2.969  -6.231  13.574  1.00  0.00           C  
ATOM   2287  HZ  PHE   145       2.905  -6.001  14.627  1.00  0.00           H  
ATOM   2288  CE2 PHE   145       2.216  -5.567  12.594  1.00  0.00           C  
ATOM   2289  HE2 PHE   145       1.465  -4.838  12.860  1.00  0.00           H  
ATOM   2290  CD2 PHE   145       2.261  -6.048  11.241  1.00  0.00           C  
ATOM   2291  HD2 PHE   145       1.505  -5.614  10.602  1.00  0.00           H  
ATOM   2292  C   PHE   145       4.869  -8.489   7.757  1.00  0.00           C  
ATOM   2293  O   PHE   145       5.780  -9.289   7.970  1.00  0.00           O  
ATOM   2294  N   ALA   146       4.157  -8.472   6.657  1.00  0.00           N  
ATOM   2295  H   ALA   146       3.525  -7.725   6.409  1.00  0.00           H  
ATOM   2296  CA  ALA   146       4.559  -9.481   5.561  1.00  0.00           C  
ATOM   2297  HA  ALA   146       4.418 -10.509   5.896  1.00  0.00           H  
ATOM   2298  CB  ALA   146       3.568  -9.222   4.421  1.00  0.00           C  
ATOM   2299  HB1 ALA   146       2.644  -8.797   4.813  1.00  0.00           H  
ATOM   2300  HB2 ALA   146       4.037  -8.439   3.824  1.00  0.00           H  
ATOM   2301  HB3 ALA   146       3.479 -10.115   3.802  1.00  0.00           H  
ATOM   2302  C   ALA   146       6.022  -9.342   5.061  1.00  0.00           C  
ATOM   2303  O   ALA   146       6.616 -10.329   4.665  1.00  0.00           O  
ATOM   2304  N   GLY   147       6.458  -8.059   5.109  1.00  0.00           N  
ATOM   2305  H   GLY   147       5.729  -7.364   5.187  1.00  0.00           H  
ATOM   2306  CA  GLY   147       7.951  -7.784   4.876  1.00  0.00           C  
ATOM   2307  HA2 GLY   147       8.111  -8.126   3.853  1.00  0.00           H  
ATOM   2308  HA3 GLY   147       8.180  -6.719   4.915  1.00  0.00           H  
ATOM   2309  C   GLY   147       8.900  -8.541   5.877  1.00  0.00           C  
ATOM   2310  O   GLY   147       9.917  -9.157   5.458  1.00  0.00           O  
ATOM   2311  N   LYS   148       8.601  -8.597   7.218  1.00  0.00           N  
ATOM   2312  H   LYS   148       7.899  -7.999   7.629  1.00  0.00           H  
ATOM   2313  CA  LYS   148       9.310  -9.435   8.187  1.00  0.00           C  
ATOM   2314  HA  LYS   148      10.364  -9.212   8.020  1.00  0.00           H  
ATOM   2315  CB  LYS   148       8.870  -9.121   9.624  1.00  0.00           C  
ATOM   2316  HB2 LYS   148       7.799  -8.917   9.651  1.00  0.00           H  
ATOM   2317  HB3 LYS   148       9.026  -9.861  10.409  1.00  0.00           H  
ATOM   2318  CG  LYS   148       9.505  -7.848  10.134  1.00  0.00           C  
ATOM   2319  HG2 LYS   148       9.447  -7.947  11.218  1.00  0.00           H  
ATOM   2320  HG3 LYS   148      10.583  -7.974  10.042  1.00  0.00           H  
ATOM   2321  CD  LYS   148       8.896  -6.564   9.657  1.00  0.00           C  
ATOM   2322  HD2 LYS   148       9.421  -6.178   8.784  1.00  0.00           H  
ATOM   2323  HD3 LYS   148       7.838  -6.827   9.657  1.00  0.00           H  
ATOM   2324  CE  LYS   148       9.142  -5.487  10.705  1.00  0.00           C  
ATOM   2325  HE2 LYS   148       8.894  -5.959  11.656  1.00  0.00           H  
ATOM   2326  HE3 LYS   148      10.187  -5.177  10.744  1.00  0.00           H  
ATOM   2327  NZ  LYS   148       8.148  -4.405  10.393  1.00  0.00           N  
ATOM   2328  HZ1 LYS   148       8.408  -3.881   9.570  1.00  0.00           H  
ATOM   2329  HZ2 LYS   148       7.324  -4.891  10.071  1.00  0.00           H  
ATOM   2330  HZ3 LYS   148       7.910  -3.846  11.200  1.00  0.00           H  
ATOM   2331  C   LYS   148       9.205 -10.889   7.737  1.00  0.00           C  
ATOM   2332  O   LYS   148      10.233 -11.586   7.618  1.00  0.00           O  
ATOM   2333  N   LYS   149       7.978 -11.360   7.497  1.00  0.00           N  
ATOM   2334  H   LYS   149       7.295 -10.640   7.688  1.00  0.00           H  
ATOM   2335  CA  LYS   149       7.615 -12.711   7.296  1.00  0.00           C  
ATOM   2336  HA  LYS   149       8.069 -13.239   8.135  1.00  0.00           H  
ATOM   2337  CB  LYS   149       6.132 -12.971   7.428  1.00  0.00           C  
ATOM   2338  HB2 LYS   149       5.631 -12.410   6.639  1.00  0.00           H  
ATOM   2339  HB3 LYS   149       5.839 -14.021   7.441  1.00  0.00           H  
ATOM   2340  CG  LYS   149       5.586 -12.586   8.797  1.00  0.00           C  
ATOM   2341  HG2 LYS   149       5.741 -11.517   8.940  1.00  0.00           H  
ATOM   2342  HG3 LYS   149       4.497 -12.627   8.763  1.00  0.00           H  
ATOM   2343  CD  LYS   149       6.089 -13.371   9.990  1.00  0.00           C  
ATOM   2344  HD2 LYS   149       7.083 -12.957  10.157  1.00  0.00           H  
ATOM   2345  HD3 LYS   149       5.427 -13.137  10.824  1.00  0.00           H  
ATOM   2346  CE  LYS   149       6.167 -14.904   9.795  1.00  0.00           C  
ATOM   2347  HE2 LYS   149       5.389 -15.360   9.183  1.00  0.00           H  
ATOM   2348  HE3 LYS   149       7.053 -15.069   9.183  1.00  0.00           H  
ATOM   2349  NZ  LYS   149       6.185 -15.658  11.051  1.00  0.00           N  
ATOM   2350  HZ1 LYS   149       6.311 -16.645  10.876  1.00  0.00           H  
ATOM   2351  HZ2 LYS   149       6.938 -15.238  11.575  1.00  0.00           H  
ATOM   2352  HZ3 LYS   149       5.277 -15.614  11.491  1.00  0.00           H  
ATOM   2353  C   LYS   149       8.212 -13.361   6.097  1.00  0.00           C  
ATOM   2354  O   LYS   149       8.677 -14.489   6.227  1.00  0.00           O  
ATOM   2355  N   VAL   150       8.433 -12.618   5.045  1.00  0.00           N  
ATOM   2356  H   VAL   150       7.888 -11.772   4.961  1.00  0.00           H  
ATOM   2357  CA  VAL   150       9.243 -13.169   3.957  1.00  0.00           C  
ATOM   2358  HA  VAL   150       8.796 -14.131   3.709  1.00  0.00           H  
ATOM   2359  CB  VAL   150       9.225 -12.417   2.640  1.00  0.00           C  
ATOM   2360  HB  VAL   150       9.930 -12.907   1.970  1.00  0.00           H  
ATOM   2361  CG1 VAL   150       7.897 -12.661   1.959  1.00  0.00           C  
ATOM   2362 HG11 VAL   150       8.080 -12.286   0.953  1.00  0.00           H  
ATOM   2363 HG12 VAL   150       7.699 -13.725   1.826  1.00  0.00           H  
ATOM   2364 HG13 VAL   150       7.031 -12.217   2.451  1.00  0.00           H  
ATOM   2365  CG2 VAL   150       9.672 -10.966   2.768  1.00  0.00           C  
ATOM   2366 HG21 VAL   150       9.724 -10.467   1.800  1.00  0.00           H  
ATOM   2367 HG22 VAL   150       8.927 -10.451   3.375  1.00  0.00           H  
ATOM   2368 HG23 VAL   150      10.697 -10.854   3.122  1.00  0.00           H  
ATOM   2369  C   VAL   150      10.745 -13.478   4.378  1.00  0.00           C  
ATOM   2370  O   VAL   150      11.162 -14.612   4.239  1.00  0.00           O  
ATOM   2371  N   GLN   151      11.353 -12.576   5.156  1.00  0.00           N  
ATOM   2372  H   GLN   151      10.860 -11.718   5.359  1.00  0.00           H  
ATOM   2373  CA  GLN   151      12.714 -12.843   5.763  1.00  0.00           C  
ATOM   2374  HA  GLN   151      13.367 -13.232   4.982  1.00  0.00           H  
ATOM   2375  CB  GLN   151      13.322 -11.471   6.332  1.00  0.00           C  
ATOM   2376  HB2 GLN   151      12.627 -11.106   7.088  1.00  0.00           H  
ATOM   2377  HB3 GLN   151      14.369 -11.580   6.614  1.00  0.00           H  
ATOM   2378  CG  GLN   151      13.265 -10.431   5.321  1.00  0.00           C  
ATOM   2379  HG2 GLN   151      13.908 -10.475   4.442  1.00  0.00           H  
ATOM   2380  HG3 GLN   151      12.252 -10.404   4.917  1.00  0.00           H  
ATOM   2381  CD  GLN   151      13.502  -9.043   5.890  1.00  0.00           C  
ATOM   2382  OE1 GLN   151      14.600  -8.724   6.242  1.00  0.00           O  
ATOM   2383  NE2 GLN   151      12.504  -8.177   6.000  1.00  0.00           N  
ATOM   2384 HE21 GLN   151      12.799  -7.344   6.488  1.00  0.00           H  
ATOM   2385 HE22 GLN   151      11.576  -8.386   5.660  1.00  0.00           H  
ATOM   2386  C   GLN   151      12.699 -14.037   6.822  1.00  0.00           C  
ATOM   2387  O   GLN   151      13.630 -14.865   6.850  1.00  0.00           O  
ATOM   2388  N   GLU   152      11.627 -14.155   7.571  1.00  0.00           N  
ATOM   2389  H   GLU   152      10.980 -13.386   7.462  1.00  0.00           H  
ATOM   2390  CA  GLU   152      11.406 -15.284   8.526  1.00  0.00           C  
ATOM   2391  HA  GLU   152      12.296 -15.453   9.133  1.00  0.00           H  
ATOM   2392  CB  GLU   152      10.277 -15.004   9.548  1.00  0.00           C  
ATOM   2393  HB2 GLU   152       9.345 -14.813   9.015  1.00  0.00           H  
ATOM   2394  HB3 GLU   152      10.141 -15.979  10.016  1.00  0.00           H  
ATOM   2395  CG  GLU   152      10.525 -13.755  10.438  1.00  0.00           C  
ATOM   2396  HG2 GLU   152      11.451 -13.876  11.001  1.00  0.00           H  
ATOM   2397  HG3 GLU   152      10.737 -12.860   9.853  1.00  0.00           H  
ATOM   2398  CD  GLU   152       9.337 -13.505  11.458  1.00  0.00           C  
ATOM   2399  OE1 GLU   152       8.631 -14.454  11.822  1.00  0.00           O  
ATOM   2400  OE2 GLU   152       9.066 -12.376  11.824  1.00  0.00           O  
ATOM   2401  C   GLU   152      11.292 -16.663   7.865  1.00  0.00           C  
ATOM   2402  O   GLU   152      11.534 -17.668   8.505  1.00  0.00           O  
ATOM   2403  N   LEU   153      10.807 -16.614   6.655  1.00  0.00           N  
ATOM   2404  H   LEU   153      10.637 -15.689   6.288  1.00  0.00           H  
ATOM   2405  CA  LEU   153      10.776 -17.716   5.631  1.00  0.00           C  
ATOM   2406  HA  LEU   153      10.904 -18.583   6.279  1.00  0.00           H  
ATOM   2407  CB  LEU   153       9.430 -17.646   4.949  1.00  0.00           C  
ATOM   2408  HB2 LEU   153       9.159 -16.673   4.539  1.00  0.00           H  
ATOM   2409  HB3 LEU   153       9.615 -18.217   4.039  1.00  0.00           H  
ATOM   2410  CG  LEU   153       8.292 -18.195   5.928  1.00  0.00           C  
ATOM   2411  HG  LEU   153       8.545 -17.987   6.968  1.00  0.00           H  
ATOM   2412  CD1 LEU   153       6.949 -17.577   5.704  1.00  0.00           C  
ATOM   2413 HD11 LEU   153       6.370 -17.698   6.620  1.00  0.00           H  
ATOM   2414 HD12 LEU   153       7.079 -16.498   5.619  1.00  0.00           H  
ATOM   2415 HD13 LEU   153       6.577 -18.015   4.778  1.00  0.00           H  
ATOM   2416  CD2 LEU   153       8.282 -19.731   5.871  1.00  0.00           C  
ATOM   2417 HD21 LEU   153       7.408 -20.080   6.421  1.00  0.00           H  
ATOM   2418 HD22 LEU   153       8.239 -20.028   4.823  1.00  0.00           H  
ATOM   2419 HD23 LEU   153       9.214 -20.053   6.337  1.00  0.00           H  
ATOM   2420  C   LEU   153      11.999 -17.721   4.730  1.00  0.00           C  
ATOM   2421  O   LEU   153      12.041 -18.584   3.838  1.00  0.00           O  
ATOM   2422  N   ARG   154      12.960 -16.840   4.986  1.00  0.00           N  
ATOM   2423  H   ARG   154      12.656 -16.059   5.550  1.00  0.00           H  
ATOM   2424  CA  ARG   154      14.214 -16.674   4.270  1.00  0.00           C  
ATOM   2425  HA  ARG   154      14.579 -15.679   4.528  1.00  0.00           H  
ATOM   2426  CB  ARG   154      15.158 -17.812   4.762  1.00  0.00           C  
ATOM   2427  HB2 ARG   154      14.693 -18.786   4.607  1.00  0.00           H  
ATOM   2428  HB3 ARG   154      16.050 -17.667   4.154  1.00  0.00           H  
ATOM   2429  CG  ARG   154      15.603 -17.679   6.256  1.00  0.00           C  
ATOM   2430  HG2 ARG   154      14.716 -17.605   6.885  1.00  0.00           H  
ATOM   2431  HG3 ARG   154      15.975 -18.679   6.475  1.00  0.00           H  
ATOM   2432  CD  ARG   154      16.564 -16.552   6.543  1.00  0.00           C  
ATOM   2433  HD2 ARG   154      17.401 -16.559   5.846  1.00  0.00           H  
ATOM   2434  HD3 ARG   154      16.077 -15.577   6.501  1.00  0.00           H  
ATOM   2435  NE  ARG   154      17.116 -16.774   7.883  1.00  0.00           N  
ATOM   2436  HE  ARG   154      18.020 -17.223   7.935  1.00  0.00           H  
ATOM   2437  CZ  ARG   154      16.619 -16.274   9.058  1.00  0.00           C  
ATOM   2438  NH1 ARG   154      15.529 -15.529   9.218  1.00  0.00           N  
ATOM   2439 HH11 ARG   154      14.766 -15.611   8.562  1.00  0.00           H  
ATOM   2440 HH12 ARG   154      15.251 -15.289  10.159  1.00  0.00           H  
ATOM   2441  NH2 ARG   154      17.322 -16.469  10.147  1.00  0.00           N  
ATOM   2442 HH21 ARG   154      18.177 -16.997  10.046  1.00  0.00           H  
ATOM   2443 HH22 ARG   154      16.921 -16.367  11.068  1.00  0.00           H  
ATOM   2444  C   ARG   154      14.039 -16.554   2.708  1.00  0.00           C  
ATOM   2445  O   ARG   154      14.950 -16.991   2.011  1.00  0.00           O  
ATOM   2446  N   LEU   155      12.986 -15.931   2.183  1.00  0.00           N  
ATOM   2447  H   LEU   155      12.297 -15.468   2.758  1.00  0.00           H  
ATOM   2448  CA  LEU   155      12.860 -15.784   0.755  1.00  0.00           C  
ATOM   2449  HA  LEU   155      13.401 -16.609   0.292  1.00  0.00           H  
ATOM   2450  CB  LEU   155      11.378 -15.889   0.406  1.00  0.00           C  
ATOM   2451  HB2 LEU   155      11.000 -14.877   0.551  1.00  0.00           H  
ATOM   2452  HB3 LEU   155      11.299 -16.071  -0.666  1.00  0.00           H  
ATOM   2453  CG  LEU   155      10.510 -16.901   1.118  1.00  0.00           C  
ATOM   2454  HG  LEU   155      10.679 -16.875   2.195  1.00  0.00           H  
ATOM   2455  CD1 LEU   155       9.014 -16.576   0.829  1.00  0.00           C  
ATOM   2456 HD11 LEU   155       8.727 -15.700   1.411  1.00  0.00           H  
ATOM   2457 HD12 LEU   155       8.807 -16.625  -0.240  1.00  0.00           H  
ATOM   2458 HD13 LEU   155       8.440 -17.401   1.250  1.00  0.00           H  
ATOM   2459  CD2 LEU   155      10.777 -18.332   0.681  1.00  0.00           C  
ATOM   2460 HD21 LEU   155      10.444 -18.440  -0.352  1.00  0.00           H  
ATOM   2461 HD22 LEU   155      11.863 -18.428   0.694  1.00  0.00           H  
ATOM   2462 HD23 LEU   155      10.326 -19.013   1.402  1.00  0.00           H  
ATOM   2463  C   LEU   155      13.602 -14.518   0.131  1.00  0.00           C  
ATOM   2464  O   LEU   155      13.511 -14.278  -1.044  1.00  0.00           O  
ATOM   2465  N   GLY   156      14.385 -13.814   0.985  1.00  0.00           N  
ATOM   2466  H   GLY   156      14.453 -14.170   1.928  1.00  0.00           H  
ATOM   2467  CA  GLY   156      14.910 -12.489   0.725  1.00  0.00           C  
ATOM   2468  HA2 GLY   156      15.721 -12.289   1.424  1.00  0.00           H  
ATOM   2469  HA3 GLY   156      15.401 -12.482  -0.249  1.00  0.00           H  
ATOM   2470  C   GLY   156      13.816 -11.427   0.669  1.00  0.00           C  
ATOM   2471  O   GLY   156      12.669 -11.657   0.817  1.00  0.00           O  
ATOM   2472  N   LYS   157      14.253 -10.189   0.816  1.00  0.00           N  
ATOM   2473  H   LYS   157      15.258 -10.131   0.739  1.00  0.00           H  
ATOM   2474  CA  LYS   157      13.389  -8.982   0.872  1.00  0.00           C  
ATOM   2475  HA  LYS   157      12.723  -9.191   1.710  1.00  0.00           H  
ATOM   2476  CB  LYS   157      14.284  -7.759   1.261  1.00  0.00           C  
ATOM   2477  HB2 LYS   157      15.216  -7.925   0.720  1.00  0.00           H  
ATOM   2478  HB3 LYS   157      13.769  -6.838   0.987  1.00  0.00           H  
ATOM   2479  CG  LYS   157      14.455  -7.750   2.763  1.00  0.00           C  
ATOM   2480  HG2 LYS   157      13.533  -7.541   3.306  1.00  0.00           H  
ATOM   2481  HG3 LYS   157      14.817  -8.687   3.185  1.00  0.00           H  
ATOM   2482  CD  LYS   157      15.327  -6.551   3.009  1.00  0.00           C  
ATOM   2483  HD2 LYS   157      16.301  -6.627   2.527  1.00  0.00           H  
ATOM   2484  HD3 LYS   157      14.840  -5.675   2.578  1.00  0.00           H  
ATOM   2485  CE  LYS   157      15.561  -6.359   4.520  1.00  0.00           C  
ATOM   2486  HE2 LYS   157      14.633  -6.191   5.068  1.00  0.00           H  
ATOM   2487  HE3 LYS   157      16.043  -7.299   4.789  1.00  0.00           H  
ATOM   2488  NZ  LYS   157      16.578  -5.307   4.748  1.00  0.00           N  
ATOM   2489  HZ1 LYS   157      17.504  -5.506   4.396  1.00  0.00           H  
ATOM   2490  HZ2 LYS   157      16.309  -4.496   4.211  1.00  0.00           H  
ATOM   2491  HZ3 LYS   157      16.597  -5.016   5.715  1.00  0.00           H  
ATOM   2492  C   LYS   157      12.500  -8.773  -0.349  1.00  0.00           C  
ATOM   2493  O   LYS   157      12.881  -9.162  -1.444  1.00  0.00           O  
ATOM   2494  N   TYR   158      11.290  -8.170  -0.205  1.00  0.00           N  
ATOM   2495  H   TYR   158      10.815  -8.132   0.685  1.00  0.00           H  
ATOM   2496  CA  TYR   158      10.514  -7.701  -1.407  1.00  0.00           C  
ATOM   2497  HA  TYR   158      10.334  -8.514  -2.111  1.00  0.00           H  
ATOM   2498  CB  TYR   158       9.095  -7.271  -1.001  1.00  0.00           C  
ATOM   2499  HB2 TYR   158       9.237  -6.477  -0.268  1.00  0.00           H  
ATOM   2500  HB3 TYR   158       8.595  -6.770  -1.830  1.00  0.00           H  
ATOM   2501  CG  TYR   158       8.294  -8.439  -0.476  1.00  0.00           C  
ATOM   2502  CD1 TYR   158       7.749  -9.373  -1.354  1.00  0.00           C  
ATOM   2503  HD1 TYR   158       8.029  -9.444  -2.394  1.00  0.00           H  
ATOM   2504  CE1 TYR   158       6.680 -10.174  -1.009  1.00  0.00           C  
ATOM   2505  HE1 TYR   158       6.186 -10.887  -1.653  1.00  0.00           H  
ATOM   2506  CZ  TYR   158       6.170 -10.067   0.309  1.00  0.00           C  
ATOM   2507  OH  TYR   158       5.193 -11.009   0.790  1.00  0.00           O  
ATOM   2508  HH  TYR   158       5.269 -11.785   0.230  1.00  0.00           H  
ATOM   2509  CE2 TYR   158       6.700  -9.173   1.234  1.00  0.00           C  
ATOM   2510  HE2 TYR   158       6.309  -9.150   2.241  1.00  0.00           H  
ATOM   2511  CD2 TYR   158       7.797  -8.355   0.837  1.00  0.00           C  
ATOM   2512  HD2 TYR   158       8.231  -7.669   1.549  1.00  0.00           H  
ATOM   2513  C   TYR   158      11.209  -6.493  -2.061  1.00  0.00           C  
ATOM   2514  O   TYR   158      12.062  -5.834  -1.454  1.00  0.00           O  
ATOM   2515  N   SER   159      10.884  -6.131  -3.302  1.00  0.00           N  
ATOM   2516  H   SER   159      10.177  -6.734  -3.699  1.00  0.00           H  
ATOM   2517  CA  SER   159      11.387  -4.987  -4.073  1.00  0.00           C  
ATOM   2518  HA  SER   159      12.475  -5.050  -4.077  1.00  0.00           H  
ATOM   2519  CB  SER   159      11.023  -5.029  -5.566  1.00  0.00           C  
ATOM   2520  HB2 SER   159      11.474  -4.176  -6.073  1.00  0.00           H  
ATOM   2521  HB3 SER   159      11.358  -5.945  -6.053  1.00  0.00           H  
ATOM   2522  OG  SER   159       9.639  -4.877  -5.785  1.00  0.00           O  
ATOM   2523  HG  SER   159       9.191  -5.564  -5.287  1.00  0.00           H  
ATOM   2524  C   SER   159      11.018  -3.653  -3.429  1.00  0.00           C  
ATOM   2525  O   SER   159      11.883  -2.715  -3.600  1.00  0.00           O  
ATOM   2526  N   GLU   160       9.884  -3.593  -2.741  1.00  0.00           N  
ATOM   2527  H   GLU   160       9.212  -4.330  -2.900  1.00  0.00           H  
ATOM   2528  CA  GLU   160       9.330  -2.367  -2.287  1.00  0.00           C  
ATOM   2529  HA  GLU   160      10.149  -1.897  -1.742  1.00  0.00           H  
ATOM   2530  CB  GLU   160       9.060  -1.347  -3.450  1.00  0.00           C  
ATOM   2531  HB2 GLU   160      10.010  -1.051  -3.894  1.00  0.00           H  
ATOM   2532  HB3 GLU   160       8.580  -1.883  -4.268  1.00  0.00           H  
ATOM   2533  CG  GLU   160       8.248  -0.059  -3.158  1.00  0.00           C  
ATOM   2534  HG2 GLU   160       7.233  -0.426  -2.999  1.00  0.00           H  
ATOM   2535  HG3 GLU   160       8.714   0.375  -2.273  1.00  0.00           H  
ATOM   2536  CD  GLU   160       8.352   0.921  -4.367  1.00  0.00           C  
ATOM   2537  OE1 GLU   160       8.185   0.462  -5.517  1.00  0.00           O  
ATOM   2538  OE2 GLU   160       8.593   2.087  -4.175  1.00  0.00           O  
ATOM   2539  C   GLU   160       8.048  -2.601  -1.418  1.00  0.00           C  
ATOM   2540  O   GLU   160       7.484  -3.655  -1.553  1.00  0.00           O  
ATOM   2541  N   ILE   161       7.758  -1.601  -0.500  1.00  0.00           N  
ATOM   2542  H   ILE   161       8.328  -0.767  -0.543  1.00  0.00           H  
ATOM   2543  CA  ILE   161       6.555  -1.508   0.237  1.00  0.00           C  
ATOM   2544  HA  ILE   161       5.860  -2.198  -0.241  1.00  0.00           H  
ATOM   2545  CB  ILE   161       6.611  -2.114   1.692  1.00  0.00           C  
ATOM   2546  HB  ILE   161       7.335  -1.640   2.355  1.00  0.00           H  
ATOM   2547  CG2 ILE   161       5.196  -1.936   2.393  1.00  0.00           C  
ATOM   2548 HG21 ILE   161       4.755  -0.939   2.378  1.00  0.00           H  
ATOM   2549 HG22 ILE   161       4.456  -2.468   1.795  1.00  0.00           H  
ATOM   2550 HG23 ILE   161       5.171  -2.215   3.446  1.00  0.00           H  
ATOM   2551  CG1 ILE   161       6.788  -3.622   1.663  1.00  0.00           C  
ATOM   2552 HG12 ILE   161       5.983  -4.038   1.058  1.00  0.00           H  
ATOM   2553 HG13 ILE   161       7.663  -3.909   1.080  1.00  0.00           H  
ATOM   2554  CD1 ILE   161       7.004  -4.271   3.000  1.00  0.00           C  
ATOM   2555 HD11 ILE   161       7.479  -5.243   2.871  1.00  0.00           H  
ATOM   2556 HD12 ILE   161       7.649  -3.705   3.673  1.00  0.00           H  
ATOM   2557 HD13 ILE   161       6.002  -4.417   3.403  1.00  0.00           H  
ATOM   2558  C   ILE   161       6.044  -0.136   0.273  1.00  0.00           C  
ATOM   2559  O   ILE   161       6.695   0.771   0.792  1.00  0.00           O  
ATOM   2560  N   ILE   162       4.785   0.116  -0.197  1.00  0.00           N  
ATOM   2561  H   ILE   162       4.341  -0.706  -0.580  1.00  0.00           H  
ATOM   2562  CA  ILE   162       4.165   1.382  -0.314  1.00  0.00           C  
ATOM   2563  HA  ILE   162       4.936   2.093  -0.017  1.00  0.00           H  
ATOM   2564  CB  ILE   162       3.690   1.683  -1.766  1.00  0.00           C  
ATOM   2565  HB  ILE   162       2.921   0.973  -2.070  1.00  0.00           H  
ATOM   2566  CG2 ILE   162       3.081   3.077  -1.783  1.00  0.00           C  
ATOM   2567 HG21 ILE   162       2.722   3.287  -2.790  1.00  0.00           H  
ATOM   2568 HG22 ILE   162       2.129   3.081  -1.251  1.00  0.00           H  
ATOM   2569 HG23 ILE   162       3.833   3.770  -1.405  1.00  0.00           H  
ATOM   2570  CG1 ILE   162       4.908   1.644  -2.777  1.00  0.00           C  
ATOM   2571 HG12 ILE   162       5.179   2.670  -3.025  1.00  0.00           H  
ATOM   2572 HG13 ILE   162       5.813   1.343  -2.249  1.00  0.00           H  
ATOM   2573  CD1 ILE   162       4.705   0.889  -4.031  1.00  0.00           C  
ATOM   2574 HD11 ILE   162       3.711   1.121  -4.415  1.00  0.00           H  
ATOM   2575 HD12 ILE   162       5.463   1.130  -4.776  1.00  0.00           H  
ATOM   2576 HD13 ILE   162       4.693  -0.162  -3.742  1.00  0.00           H  
ATOM   2577  C   ILE   162       3.033   1.601   0.654  1.00  0.00           C  
ATOM   2578  O   ILE   162       2.002   1.059   0.450  1.00  0.00           O  
ATOM   2579  N   GLY   163       3.282   2.363   1.735  1.00  0.00           N  
ATOM   2580  H   GLY   163       4.125   2.905   1.858  1.00  0.00           H  
ATOM   2581  CA  GLY   163       2.218   2.825   2.611  1.00  0.00           C  
ATOM   2582  HA2 GLY   163       1.473   2.062   2.840  1.00  0.00           H  
ATOM   2583  HA3 GLY   163       2.588   3.044   3.612  1.00  0.00           H  
ATOM   2584  C   GLY   163       1.404   3.996   2.161  1.00  0.00           C  
ATOM   2585  O   GLY   163       1.866   5.080   1.895  1.00  0.00           O  
ATOM   2586  N   LEU   164       0.122   3.819   2.397  1.00  0.00           N  
ATOM   2587  H   LEU   164      -0.159   2.911   2.740  1.00  0.00           H  
ATOM   2588  CA  LEU   164      -0.822   4.877   2.129  1.00  0.00           C  
ATOM   2589  HA  LEU   164      -0.328   5.785   1.782  1.00  0.00           H  
ATOM   2590  CB  LEU   164      -1.858   4.405   1.093  1.00  0.00           C  
ATOM   2591  HB2 LEU   164      -2.472   3.574   1.440  1.00  0.00           H  
ATOM   2592  HB3 LEU   164      -2.556   5.219   0.899  1.00  0.00           H  
ATOM   2593  CG  LEU   164      -1.223   4.023  -0.303  1.00  0.00           C  
ATOM   2594  HG  LEU   164      -0.403   3.319  -0.163  1.00  0.00           H  
ATOM   2595  CD1 LEU   164      -2.381   3.360  -1.085  1.00  0.00           C  
ATOM   2596 HD11 LEU   164      -1.978   3.137  -2.073  1.00  0.00           H  
ATOM   2597 HD12 LEU   164      -2.797   2.406  -0.759  1.00  0.00           H  
ATOM   2598 HD13 LEU   164      -3.222   4.052  -1.131  1.00  0.00           H  
ATOM   2599  CD2 LEU   164      -0.610   5.177  -1.036  1.00  0.00           C  
ATOM   2600 HD21 LEU   164      -1.426   5.886  -1.173  1.00  0.00           H  
ATOM   2601 HD22 LEU   164       0.183   5.615  -0.429  1.00  0.00           H  
ATOM   2602 HD23 LEU   164      -0.193   4.770  -1.958  1.00  0.00           H  
ATOM   2603  C   LEU   164      -1.419   5.202   3.558  1.00  0.00           C  
ATOM   2604  O   LEU   164      -2.220   4.418   4.053  1.00  0.00           O  
ATOM   2605  N   ASP   165      -1.045   6.371   4.056  1.00  0.00           N  
ATOM   2606  H   ASP   165      -0.263   6.864   3.648  1.00  0.00           H  
ATOM   2607  CA  ASP   165      -1.447   7.013   5.285  1.00  0.00           C  
ATOM   2608  HA  ASP   165      -0.615   7.628   5.626  1.00  0.00           H  
ATOM   2609  CB  ASP   165      -2.575   8.005   5.130  1.00  0.00           C  
ATOM   2610  HB2 ASP   165      -2.235   8.652   4.321  1.00  0.00           H  
ATOM   2611  HB3 ASP   165      -3.590   7.641   4.968  1.00  0.00           H  
ATOM   2612  CG  ASP   165      -2.592   8.969   6.349  1.00  0.00           C  
ATOM   2613  OD1 ASP   165      -3.697   9.223   6.817  1.00  0.00           O  
ATOM   2614  OD2 ASP   165      -1.524   9.610   6.655  1.00  0.00           O  
ATOM   2615  C   ASP   165      -1.522   6.004   6.497  1.00  0.00           C  
ATOM   2616  O   ASP   165      -2.627   5.774   7.077  1.00  0.00           O  
ATOM   2617  N   PRO   166      -0.372   5.328   6.881  1.00  0.00           N  
ATOM   2618  CD  PRO   166       1.016   5.629   6.493  1.00  0.00           C  
ATOM   2619  HD2 PRO   166       1.438   6.478   7.031  1.00  0.00           H  
ATOM   2620  HD3 PRO   166       0.994   5.715   5.407  1.00  0.00           H  
ATOM   2621  CG  PRO   166       1.776   4.334   6.826  1.00  0.00           C  
ATOM   2622  HG2 PRO   166       2.835   4.593   6.810  1.00  0.00           H  
ATOM   2623  HG3 PRO   166       1.526   3.585   6.074  1.00  0.00           H  
ATOM   2624  CB  PRO   166       1.133   3.989   8.220  1.00  0.00           C  
ATOM   2625  HB2 PRO   166       1.572   4.708   8.912  1.00  0.00           H  
ATOM   2626  HB3 PRO   166       1.142   2.930   8.479  1.00  0.00           H  
ATOM   2627  CA  PRO   166      -0.344   4.348   7.949  1.00  0.00           C  
ATOM   2628  HA  PRO   166      -0.751   3.427   7.532  1.00  0.00           H  
ATOM   2629  C   PRO   166      -1.057   4.715   9.200  1.00  0.00           C  
ATOM   2630  O   PRO   166      -0.870   5.758   9.775  1.00  0.00           O  
ATOM   2631  N   ALA   167      -1.897   3.854   9.714  1.00  0.00           N  
ATOM   2632  H   ALA   167      -1.851   2.935   9.296  1.00  0.00           H  
ATOM   2633  CA  ALA   167      -2.797   4.208  10.857  1.00  0.00           C  
ATOM   2634  HA  ALA   167      -3.360   5.057  10.471  1.00  0.00           H  
ATOM   2635  CB  ALA   167      -3.685   2.982  11.176  1.00  0.00           C  
ATOM   2636  HB1 ALA   167      -4.317   2.762  10.316  1.00  0.00           H  
ATOM   2637  HB2 ALA   167      -3.061   2.108  11.367  1.00  0.00           H  
ATOM   2638  HB3 ALA   167      -4.381   3.045  12.012  1.00  0.00           H  
ATOM   2639  C   ALA   167      -2.083   4.632  12.122  1.00  0.00           C  
ATOM   2640  O   ALA   167      -1.022   4.062  12.483  1.00  0.00           O  
ATOM   2641  N   GLY   168      -2.591   5.645  12.805  1.00  0.00           N  
ATOM   2642  H   GLY   168      -3.413   6.091  12.423  1.00  0.00           H  
ATOM   2643  CA  GLY   168      -1.960   6.301  14.017  1.00  0.00           C  
ATOM   2644  HA2 GLY   168      -0.893   6.264  13.798  1.00  0.00           H  
ATOM   2645  HA3 GLY   168      -2.399   7.288  14.166  1.00  0.00           H  
ATOM   2646  C   GLY   168      -2.009   5.561  15.368  1.00  0.00           C  
ATOM   2647  O   GLY   168      -0.942   5.056  15.817  1.00  0.00           O  
ATOM   2648  N   PRO   169      -3.129   5.621  16.067  1.00  0.00           N  
ATOM   2649  CD  PRO   169      -4.505   5.857  15.471  1.00  0.00           C  
ATOM   2650  HD2 PRO   169      -4.553   5.301  14.535  1.00  0.00           H  
ATOM   2651  HD3 PRO   169      -4.597   6.933  15.327  1.00  0.00           H  
ATOM   2652  CG  PRO   169      -5.513   5.235  16.473  1.00  0.00           C  
ATOM   2653  HG2 PRO   169      -6.053   4.348  16.145  1.00  0.00           H  
ATOM   2654  HG3 PRO   169      -6.201   6.000  16.833  1.00  0.00           H  
ATOM   2655  CB  PRO   169      -4.654   5.061  17.648  1.00  0.00           C  
ATOM   2656  HB2 PRO   169      -5.033   4.262  18.284  1.00  0.00           H  
ATOM   2657  HB3 PRO   169      -4.773   6.001  18.186  1.00  0.00           H  
ATOM   2658  CA  PRO   169      -3.200   4.881  17.352  1.00  0.00           C  
ATOM   2659  HA  PRO   169      -2.648   5.505  18.055  1.00  0.00           H  
ATOM   2660  C   PRO   169      -2.558   3.496  17.415  1.00  0.00           C  
ATOM   2661  O   PRO   169      -2.714   2.695  16.502  1.00  0.00           O  
ATOM   2662  N   SER   170      -1.757   3.216  18.501  1.00  0.00           N  
ATOM   2663  H   SER   170      -1.409   3.983  19.058  1.00  0.00           H  
ATOM   2664  CA  SER   170      -1.084   1.909  18.780  1.00  0.00           C  
ATOM   2665  HA  SER   170      -0.635   1.995  19.770  1.00  0.00           H  
ATOM   2666  CB  SER   170      -2.123   0.736  18.902  1.00  0.00           C  
ATOM   2667  HB2 SER   170      -2.865   0.764  18.104  1.00  0.00           H  
ATOM   2668  HB3 SER   170      -1.651  -0.239  18.784  1.00  0.00           H  
ATOM   2669  OG  SER   170      -2.898   0.845  20.108  1.00  0.00           O  
ATOM   2670  HG  SER   170      -2.261   0.973  20.815  1.00  0.00           H  
ATOM   2671  C   SER   170       0.003   1.516  17.787  1.00  0.00           C  
ATOM   2672  O   SER   170       0.725   0.514  17.969  1.00  0.00           O  
ATOM   2673  N   PHE   171       0.232   2.339  16.731  1.00  0.00           N  
ATOM   2674  H   PHE   171      -0.411   3.087  16.514  1.00  0.00           H  
ATOM   2675  CA  PHE   171       1.302   2.139  15.818  1.00  0.00           C  
ATOM   2676  HA  PHE   171       1.942   1.345  16.202  1.00  0.00           H  
ATOM   2677  CB  PHE   171       0.647   1.743  14.488  1.00  0.00           C  
ATOM   2678  HB2 PHE   171      -0.034   2.521  14.143  1.00  0.00           H  
ATOM   2679  HB3 PHE   171       1.436   1.688  13.738  1.00  0.00           H  
ATOM   2680  CG  PHE   171       0.022   0.364  14.415  1.00  0.00           C  
ATOM   2681  CD1 PHE   171       0.802  -0.663  13.755  1.00  0.00           C  
ATOM   2682  HD1 PHE   171       1.799  -0.391  13.442  1.00  0.00           H  
ATOM   2683  CE1 PHE   171       0.266  -1.962  13.579  1.00  0.00           C  
ATOM   2684  HE1 PHE   171       0.842  -2.688  13.026  1.00  0.00           H  
ATOM   2685  CZ  PHE   171      -1.018  -2.335  14.125  1.00  0.00           C  
ATOM   2686  HZ  PHE   171      -1.374  -3.354  14.074  1.00  0.00           H  
ATOM   2687  CE2 PHE   171      -1.718  -1.306  14.826  1.00  0.00           C  
ATOM   2688  HE2 PHE   171      -2.649  -1.587  15.297  1.00  0.00           H  
ATOM   2689  CD2 PHE   171      -1.217   0.001  14.969  1.00  0.00           C  
ATOM   2690  HD2 PHE   171      -1.835   0.771  15.407  1.00  0.00           H  
ATOM   2691  C   PHE   171       2.238   3.365  15.571  1.00  0.00           C  
ATOM   2692  O   PHE   171       3.359   3.241  15.091  1.00  0.00           O  
ATOM   2693  N   LYS   172       1.873   4.587  16.026  1.00  0.00           N  
ATOM   2694  H   LYS   172       1.023   4.598  16.571  1.00  0.00           H  
ATOM   2695  CA  LYS   172       2.742   5.787  15.910  1.00  0.00           C  
ATOM   2696  HA  LYS   172       3.227   5.640  14.945  1.00  0.00           H  
ATOM   2697  CB  LYS   172       1.944   7.113  15.880  1.00  0.00           C  
ATOM   2698  HB2 LYS   172       2.672   7.868  15.584  1.00  0.00           H  
ATOM   2699  HB3 LYS   172       1.176   6.972  15.119  1.00  0.00           H  
ATOM   2700  CG  LYS   172       1.219   7.512  17.165  1.00  0.00           C  
ATOM   2701  HG2 LYS   172       0.576   6.721  17.550  1.00  0.00           H  
ATOM   2702  HG3 LYS   172       2.042   7.826  17.808  1.00  0.00           H  
ATOM   2703  CD  LYS   172       0.386   8.770  16.973  1.00  0.00           C  
ATOM   2704  HD2 LYS   172       1.134   9.563  16.961  1.00  0.00           H  
ATOM   2705  HD3 LYS   172      -0.144   8.771  16.021  1.00  0.00           H  
ATOM   2706  CE  LYS   172      -0.664   9.099  18.035  1.00  0.00           C  
ATOM   2707  HE2 LYS   172      -1.242   8.176  18.086  1.00  0.00           H  
ATOM   2708  HE3 LYS   172      -0.077   9.377  18.910  1.00  0.00           H  
ATOM   2709  NZ  LYS   172      -1.467  10.347  17.697  1.00  0.00           N  
ATOM   2710  HZ1 LYS   172      -0.843  11.132  17.819  1.00  0.00           H  
ATOM   2711  HZ2 LYS   172      -1.855  10.444  16.770  1.00  0.00           H  
ATOM   2712  HZ3 LYS   172      -2.257  10.449  18.318  1.00  0.00           H  
ATOM   2713  C   LYS   172       3.936   5.841  16.862  1.00  0.00           C  
ATOM   2714  O   LYS   172       4.988   6.388  16.541  1.00  0.00           O  
ATOM   2715  N   SER   173       3.762   5.392  18.067  1.00  0.00           N  
ATOM   2716  H   SER   173       2.880   4.941  18.264  1.00  0.00           H  
ATOM   2717  CA  SER   173       4.683   5.469  19.245  1.00  0.00           C  
ATOM   2718  HA  SER   173       5.473   6.176  18.992  1.00  0.00           H  
ATOM   2719  CB  SER   173       3.920   6.121  20.384  1.00  0.00           C  
ATOM   2720  HB2 SER   173       3.209   5.464  20.885  1.00  0.00           H  
ATOM   2721  HB3 SER   173       4.560   6.335  21.239  1.00  0.00           H  
ATOM   2722  OG  SER   173       3.289   7.278  19.914  1.00  0.00           O  
ATOM   2723  HG  SER   173       2.759   7.643  20.627  1.00  0.00           H  
ATOM   2724  C   SER   173       5.205   4.043  19.514  1.00  0.00           C  
ATOM   2725  O   SER   173       5.028   3.467  20.642  1.00  0.00           O  
ATOM   2726  N   GLN   174       5.910   3.405  18.554  1.00  0.00           N  
ATOM   2727  H   GLN   174       6.275   3.907  17.757  1.00  0.00           H  
ATOM   2728  CA  GLN   174       5.907   2.015  18.494  1.00  0.00           C  
ATOM   2729  HA  GLN   174       5.825   1.546  19.474  1.00  0.00           H  
ATOM   2730  CB  GLN   174       4.787   1.584  17.523  1.00  0.00           C  
ATOM   2731  HB2 GLN   174       3.883   2.126  17.802  1.00  0.00           H  
ATOM   2732  HB3 GLN   174       5.067   1.859  16.507  1.00  0.00           H  
ATOM   2733  CG  GLN   174       4.433   0.086  17.484  1.00  0.00           C  
ATOM   2734  HG2 GLN   174       3.579  -0.010  16.814  1.00  0.00           H  
ATOM   2735  HG3 GLN   174       5.181  -0.487  16.936  1.00  0.00           H  
ATOM   2736  CD  GLN   174       4.098  -0.565  18.810  1.00  0.00           C  
ATOM   2737  OE1 GLN   174       4.937  -1.114  19.402  1.00  0.00           O  
ATOM   2738  NE2 GLN   174       2.897  -0.574  19.337  1.00  0.00           N  
ATOM   2739 HE21 GLN   174       2.794  -1.077  20.207  1.00  0.00           H  
ATOM   2740 HE22 GLN   174       2.143  -0.192  18.785  1.00  0.00           H  
ATOM   2741  C   GLN   174       7.204   1.499  17.869  1.00  0.00           C  
ATOM   2742  O   GLN   174       7.713   2.116  16.918  1.00  0.00           O  
ATOM   2743  N   GLU   175       7.725   0.444  18.498  1.00  0.00           N  
ATOM   2744  H   GLU   175       7.424   0.121  19.407  1.00  0.00           H  
ATOM   2745  CA  GLU   175       8.922  -0.358  18.018  1.00  0.00           C  
ATOM   2746  HA  GLU   175       9.821   0.258  18.036  1.00  0.00           H  
ATOM   2747  CB  GLU   175       9.170  -1.548  18.952  1.00  0.00           C  
ATOM   2748  HB2 GLU   175       8.753  -1.277  19.922  1.00  0.00           H  
ATOM   2749  HB3 GLU   175       8.501  -2.342  18.621  1.00  0.00           H  
ATOM   2750  CG  GLU   175      10.626  -1.977  19.234  1.00  0.00           C  
ATOM   2751  HG2 GLU   175      11.210  -1.197  19.721  1.00  0.00           H  
ATOM   2752  HG3 GLU   175      10.490  -2.847  19.877  1.00  0.00           H  
ATOM   2753  CD  GLU   175      11.499  -2.405  18.012  1.00  0.00           C  
ATOM   2754  OE1 GLU   175      10.981  -3.368  17.392  1.00  0.00           O  
ATOM   2755  OE2 GLU   175      12.700  -2.040  17.859  1.00  0.00           O  
ATOM   2756  C   GLU   175       8.755  -0.955  16.626  1.00  0.00           C  
ATOM   2757  O   GLU   175       7.725  -1.460  16.244  1.00  0.00           O  
ATOM   2758  N   CYX   176       9.812  -1.061  15.849  1.00  0.00           N  
ATOM   2759  H   CYX   176      10.584  -0.454  16.086  1.00  0.00           H  
ATOM   2760  CA  CYX   176       9.812  -1.528  14.423  1.00  0.00           C  
ATOM   2761  HA  CYX   176       9.260  -0.810  13.815  1.00  0.00           H  
ATOM   2762  CB  CYX   176      11.310  -1.414  14.016  1.00  0.00           C  
ATOM   2763  HB2 CYX   176      11.549  -0.354  14.103  1.00  0.00           H  
ATOM   2764  HB3 CYX   176      11.944  -2.002  14.679  1.00  0.00           H  
ATOM   2765  SG  CYX   176      11.912  -1.920  12.367  1.00  0.00           S  
ATOM   2766  C   CYX   176       9.275  -2.942  14.241  1.00  0.00           C  
ATOM   2767  O   CYX   176       8.631  -3.101  13.192  1.00  0.00           O  
ATOM   2768  N   SER   177       9.452  -3.850  15.184  1.00  0.00           N  
ATOM   2769  H   SER   177       9.889  -3.531  16.036  1.00  0.00           H  
ATOM   2770  CA  SER   177       8.886  -5.158  15.128  1.00  0.00           C  
ATOM   2771  HA  SER   177       9.187  -5.690  14.226  1.00  0.00           H  
ATOM   2772  CB  SER   177       9.207  -5.994  16.389  1.00  0.00           C  
ATOM   2773  HB2 SER   177       8.779  -5.499  17.261  1.00  0.00           H  
ATOM   2774  HB3 SER   177       8.827  -6.998  16.201  1.00  0.00           H  
ATOM   2775  OG  SER   177      10.554  -5.997  16.518  1.00  0.00           O  
ATOM   2776  HG  SER   177      10.791  -5.090  16.727  1.00  0.00           H  
ATOM   2777  C   SER   177       7.327  -5.111  15.039  1.00  0.00           C  
ATOM   2778  O   SER   177       6.690  -6.064  14.550  1.00  0.00           O  
ATOM   2779  N   GLN   178       6.674  -4.068  15.584  1.00  0.00           N  
ATOM   2780  H   GLN   178       7.283  -3.321  15.886  1.00  0.00           H  
ATOM   2781  CA  GLN   178       5.276  -3.982  15.865  1.00  0.00           C  
ATOM   2782  HA  GLN   178       4.557  -4.782  15.686  1.00  0.00           H  
ATOM   2783  CB  GLN   178       5.073  -3.554  17.377  1.00  0.00           C  
ATOM   2784  HB2 GLN   178       5.888  -2.871  17.616  1.00  0.00           H  
ATOM   2785  HB3 GLN   178       4.180  -2.971  17.604  1.00  0.00           H  
ATOM   2786  CG  GLN   178       5.099  -4.682  18.385  1.00  0.00           C  
ATOM   2787  HG2 GLN   178       5.893  -5.405  18.199  1.00  0.00           H  
ATOM   2788  HG3 GLN   178       5.429  -4.136  19.268  1.00  0.00           H  
ATOM   2789  CD  GLN   178       3.774  -5.407  18.521  1.00  0.00           C  
ATOM   2790  OE1 GLN   178       2.945  -5.491  17.604  1.00  0.00           O  
ATOM   2791  NE2 GLN   178       3.634  -6.219  19.586  1.00  0.00           N  
ATOM   2792 HE21 GLN   178       2.901  -6.910  19.519  1.00  0.00           H  
ATOM   2793 HE22 GLN   178       4.319  -6.108  20.320  1.00  0.00           H  
ATOM   2794  C   GLN   178       4.506  -2.995  14.900  1.00  0.00           C  
ATOM   2795  O   GLN   178       3.288  -2.818  15.013  1.00  0.00           O  
ATOM   2796  N   ARG   179       5.246  -2.326  14.040  1.00  0.00           N  
ATOM   2797  H   ARG   179       6.235  -2.529  14.090  1.00  0.00           H  
ATOM   2798  CA  ARG   179       4.708  -1.442  12.945  1.00  0.00           C  
ATOM   2799  HA  ARG   179       3.659  -1.727  12.870  1.00  0.00           H  
ATOM   2800  CB  ARG   179       4.902   0.089  13.354  1.00  0.00           C  
ATOM   2801  HB2 ARG   179       4.617   0.763  12.546  1.00  0.00           H  
ATOM   2802  HB3 ARG   179       4.189   0.334  14.141  1.00  0.00           H  
ATOM   2803  CG  ARG   179       6.315   0.377  13.865  1.00  0.00           C  
ATOM   2804  HG2 ARG   179       6.355  -0.006  14.884  1.00  0.00           H  
ATOM   2805  HG3 ARG   179       7.063  -0.165  13.287  1.00  0.00           H  
ATOM   2806  CD  ARG   179       6.544   1.914  13.777  1.00  0.00           C  
ATOM   2807  HD2 ARG   179       6.348   2.247  12.757  1.00  0.00           H  
ATOM   2808  HD3 ARG   179       5.832   2.349  14.479  1.00  0.00           H  
ATOM   2809  NE  ARG   179       7.887   2.234  14.177  1.00  0.00           N  
ATOM   2810  HE  ARG   179       8.135   2.372  15.146  1.00  0.00           H  
ATOM   2811  CZ  ARG   179       8.922   2.449  13.382  1.00  0.00           C  
ATOM   2812  NH1 ARG   179       8.940   2.090  12.136  1.00  0.00           N  
ATOM   2813 HH11 ARG   179       8.168   1.604  11.702  1.00  0.00           H  
ATOM   2814 HH12 ARG   179       9.640   2.445  11.500  1.00  0.00           H  
ATOM   2815  NH2 ARG   179      10.076   2.873  13.851  1.00  0.00           N  
ATOM   2816 HH21 ARG   179      10.235   2.892  14.848  1.00  0.00           H  
ATOM   2817 HH22 ARG   179      10.848   3.103  13.243  1.00  0.00           H  
ATOM   2818  C   ARG   179       5.344  -1.717  11.586  1.00  0.00           C  
ATOM   2819  O   ARG   179       6.442  -2.276  11.598  1.00  0.00           O  
ATOM   2820  N   ILE   180       4.829  -1.128  10.521  1.00  0.00           N  
ATOM   2821  H   ILE   180       3.998  -0.557  10.578  1.00  0.00           H  
ATOM   2822  CA  ILE   180       5.672  -0.876   9.310  1.00  0.00           C  
ATOM   2823  HA  ILE   180       6.035  -1.821   8.905  1.00  0.00           H  
ATOM   2824  CB  ILE   180       4.960  -0.116   8.180  1.00  0.00           C  
ATOM   2825  HB  ILE   180       4.051  -0.673   7.955  1.00  0.00           H  
ATOM   2826  CG2 ILE   180       4.567   1.332   8.548  1.00  0.00           C  
ATOM   2827 HG21 ILE   180       4.273   1.302   9.597  1.00  0.00           H  
ATOM   2828 HG22 ILE   180       5.422   1.988   8.383  1.00  0.00           H  
ATOM   2829 HG23 ILE   180       3.829   1.674   7.822  1.00  0.00           H  
ATOM   2830  CG1 ILE   180       5.818  -0.131   6.895  1.00  0.00           C  
ATOM   2831 HG12 ILE   180       6.589   0.635   6.978  1.00  0.00           H  
ATOM   2832 HG13 ILE   180       6.268  -1.113   6.751  1.00  0.00           H  
ATOM   2833  CD1 ILE   180       4.947   0.261   5.617  1.00  0.00           C  
ATOM   2834 HD11 ILE   180       4.589   1.291   5.623  1.00  0.00           H  
ATOM   2835 HD12 ILE   180       5.530   0.148   4.703  1.00  0.00           H  
ATOM   2836 HD13 ILE   180       4.159  -0.454   5.380  1.00  0.00           H  
ATOM   2837  C   ILE   180       6.992  -0.118   9.711  1.00  0.00           C  
ATOM   2838  O   ILE   180       6.968   0.869  10.496  1.00  0.00           O  
ATOM   2839  N   CYX   181       8.076  -0.439   9.004  1.00  0.00           N  
ATOM   2840  H   CYX   181       8.061  -1.154   8.291  1.00  0.00           H  
ATOM   2841  CA  CYX   181       9.419   0.069   9.329  1.00  0.00           C  
ATOM   2842  HA  CYX   181       9.269   1.030   9.820  1.00  0.00           H  
ATOM   2843  CB  CYX   181       9.924  -0.862  10.381  1.00  0.00           C  
ATOM   2844  HB2 CYX   181       9.097  -0.994  11.080  1.00  0.00           H  
ATOM   2845  HB3 CYX   181      10.041  -1.840   9.914  1.00  0.00           H  
ATOM   2846  SG  CYX   181      11.415  -0.303  11.202  1.00  0.00           S  
ATOM   2847  C   CYX   181      10.323   0.145   8.083  1.00  0.00           C  
ATOM   2848  O   CYX   181      10.241  -0.691   7.205  1.00  0.00           O  
ATOM   2849  N   GLU   182      11.254   1.079   8.084  1.00  0.00           N  
ATOM   2850  H   GLU   182      11.286   1.802   8.789  1.00  0.00           H  
ATOM   2851  CA  GLU   182      12.065   1.327   6.858  1.00  0.00           C  
ATOM   2852  HA  GLU   182      11.487   1.646   5.991  1.00  0.00           H  
ATOM   2853  CB  GLU   182      12.960   2.525   7.130  1.00  0.00           C  
ATOM   2854  HB2 GLU   182      13.293   3.041   6.230  1.00  0.00           H  
ATOM   2855  HB3 GLU   182      12.262   3.258   7.536  1.00  0.00           H  
ATOM   2856  CG  GLU   182      14.081   2.354   8.115  1.00  0.00           C  
ATOM   2857  HG2 GLU   182      13.859   1.572   8.841  1.00  0.00           H  
ATOM   2858  HG3 GLU   182      14.896   2.002   7.483  1.00  0.00           H  
ATOM   2859  CD  GLU   182      14.188   3.677   8.928  1.00  0.00           C  
ATOM   2860  OE1 GLU   182      13.329   3.884   9.804  1.00  0.00           O  
ATOM   2861  OE2 GLU   182      15.157   4.435   8.745  1.00  0.00           O  
ATOM   2862  C   GLU   182      12.943   0.135   6.349  1.00  0.00           C  
ATOM   2863  O   GLU   182      13.255   0.101   5.161  1.00  0.00           O  
ATOM   2864  N   THR   183      13.308  -0.778   7.285  1.00  0.00           N  
ATOM   2865  H   THR   183      13.026  -0.554   8.229  1.00  0.00           H  
ATOM   2866  CA  THR   183      14.133  -2.056   7.005  1.00  0.00           C  
ATOM   2867  HA  THR   183      14.761  -1.942   6.121  1.00  0.00           H  
ATOM   2868  CB  THR   183      14.879  -2.333   8.296  1.00  0.00           C  
ATOM   2869  HB  THR   183      15.384  -3.299   8.270  1.00  0.00           H  
ATOM   2870  CG2 THR   183      15.987  -1.236   8.451  1.00  0.00           C  
ATOM   2871 HG21 THR   183      16.631  -1.241   7.572  1.00  0.00           H  
ATOM   2872 HG22 THR   183      15.511  -0.279   8.662  1.00  0.00           H  
ATOM   2873 HG23 THR   183      16.617  -1.512   9.296  1.00  0.00           H  
ATOM   2874  OG1 THR   183      14.011  -2.147   9.398  1.00  0.00           O  
ATOM   2875  HG1 THR   183      14.560  -1.886  10.141  1.00  0.00           H  
ATOM   2876  C   THR   183      13.293  -3.229   6.516  1.00  0.00           C  
ATOM   2877  O   THR   183      13.837  -4.363   6.289  1.00  0.00           O  
ATOM   2878  N   ASP   184      11.988  -3.005   6.261  1.00  0.00           N  
ATOM   2879  H   ASP   184      11.565  -2.167   6.632  1.00  0.00           H  
ATOM   2880  CA  ASP   184      11.033  -4.201   6.095  1.00  0.00           C  
ATOM   2881  HA  ASP   184      11.372  -4.870   6.886  1.00  0.00           H  
ATOM   2882  CB  ASP   184       9.573  -3.639   6.106  1.00  0.00           C  
ATOM   2883  HB2 ASP   184       9.581  -2.707   5.540  1.00  0.00           H  
ATOM   2884  HB3 ASP   184       8.878  -4.309   5.602  1.00  0.00           H  
ATOM   2885  CG  ASP   184       9.135  -3.329   7.487  1.00  0.00           C  
ATOM   2886  OD1 ASP   184       9.867  -3.535   8.497  1.00  0.00           O  
ATOM   2887  OD2 ASP   184       7.960  -2.947   7.637  1.00  0.00           O  
ATOM   2888  C   ASP   184      11.201  -4.916   4.766  1.00  0.00           C  
ATOM   2889  O   ASP   184      10.871  -6.110   4.611  1.00  0.00           O  
ATOM   2890  N   ALA   185      11.788  -4.209   3.785  1.00  0.00           N  
ATOM   2891  H   ALA   185      12.072  -3.258   3.975  1.00  0.00           H  
ATOM   2892  CA  ALA   185      12.018  -4.663   2.386  1.00  0.00           C  
ATOM   2893  HA  ALA   185      12.213  -5.735   2.349  1.00  0.00           H  
ATOM   2894  CB  ALA   185      10.685  -4.575   1.598  1.00  0.00           C  
ATOM   2895  HB1 ALA   185      10.010  -5.223   2.157  1.00  0.00           H  
ATOM   2896  HB2 ALA   185      10.321  -3.554   1.481  1.00  0.00           H  
ATOM   2897  HB3 ALA   185      10.801  -4.943   0.579  1.00  0.00           H  
ATOM   2898  C   ALA   185      13.075  -3.761   1.666  1.00  0.00           C  
ATOM   2899  O   ALA   185      13.595  -2.818   2.253  1.00  0.00           O  
ATOM   2900  N   ASN   186      13.424  -4.043   0.417  1.00  0.00           N  
ATOM   2901  H   ASN   186      13.091  -4.803  -0.158  1.00  0.00           H  
ATOM   2902  CA  ASN   186      14.443  -3.249  -0.346  1.00  0.00           C  
ATOM   2903  HA  ASN   186      15.358  -3.280   0.246  1.00  0.00           H  
ATOM   2904  CB  ASN   186      14.848  -3.832  -1.732  1.00  0.00           C  
ATOM   2905  HB2 ASN   186      13.925  -3.994  -2.289  1.00  0.00           H  
ATOM   2906  HB3 ASN   186      15.514  -3.141  -2.248  1.00  0.00           H  
ATOM   2907  CG  ASN   186      15.599  -5.159  -1.599  1.00  0.00           C  
ATOM   2908  OD1 ASN   186      16.109  -5.549  -0.518  1.00  0.00           O  
ATOM   2909  ND2 ASN   186      15.491  -6.028  -2.605  1.00  0.00           N  
ATOM   2910 HD21 ASN   186      16.062  -6.861  -2.631  1.00  0.00           H  
ATOM   2911 HD22 ASN   186      14.818  -5.790  -3.319  1.00  0.00           H  
ATOM   2912  C   ASN   186      14.159  -1.768  -0.439  1.00  0.00           C  
ATOM   2913  O   ASN   186      15.053  -0.976  -0.656  1.00  0.00           O  
ATOM   2914  N   TYR   187      12.947  -1.343  -0.301  1.00  0.00           N  
ATOM   2915  H   TYR   187      12.161  -1.974  -0.225  1.00  0.00           H  
ATOM   2916  CA  TYR   187      12.576   0.066  -0.353  1.00  0.00           C  
ATOM   2917  HA  TYR   187      13.339   0.668   0.139  1.00  0.00           H  
ATOM   2918  CB  TYR   187      12.522   0.453  -1.823  1.00  0.00           C  
ATOM   2919  HB2 TYR   187      13.213  -0.161  -2.402  1.00  0.00           H  
ATOM   2920  HB3 TYR   187      11.547   0.094  -2.153  1.00  0.00           H  
ATOM   2921  CG  TYR   187      12.746   1.897  -1.991  1.00  0.00           C  
ATOM   2922  CD1 TYR   187      11.615   2.744  -1.986  1.00  0.00           C  
ATOM   2923  HD1 TYR   187      10.662   2.236  -1.994  1.00  0.00           H  
ATOM   2924  CE1 TYR   187      11.751   4.213  -1.988  1.00  0.00           C  
ATOM   2925  HE1 TYR   187      10.801   4.728  -1.997  1.00  0.00           H  
ATOM   2926  CZ  TYR   187      13.015   4.777  -1.821  1.00  0.00           C  
ATOM   2927  OH  TYR   187      13.181   6.152  -1.803  1.00  0.00           O  
ATOM   2928  HH  TYR   187      13.849   6.419  -2.439  1.00  0.00           H  
ATOM   2929  CE2 TYR   187      14.174   3.925  -1.801  1.00  0.00           C  
ATOM   2930  HE2 TYR   187      15.192   4.261  -1.669  1.00  0.00           H  
ATOM   2931  CD2 TYR   187      14.023   2.530  -1.903  1.00  0.00           C  
ATOM   2932  HD2 TYR   187      14.995   2.062  -1.852  1.00  0.00           H  
ATOM   2933  C   TYR   187      11.249   0.391   0.306  1.00  0.00           C  
ATOM   2934  O   TYR   187      10.271  -0.242  -0.084  1.00  0.00           O  
ATOM   2935  N   VAL   188      11.103   1.348   1.189  1.00  0.00           N  
ATOM   2936  H   VAL   188      11.877   1.994   1.252  1.00  0.00           H  
ATOM   2937  CA  VAL   188       9.824   1.569   1.860  1.00  0.00           C  
ATOM   2938  HA  VAL   188       9.032   0.974   1.405  1.00  0.00           H  
ATOM   2939  CB  VAL   188       9.886   1.226   3.363  1.00  0.00           C  
ATOM   2940  HB  VAL   188      10.540   1.921   3.888  1.00  0.00           H  
ATOM   2941  CG1 VAL   188       8.625   1.373   4.163  1.00  0.00           C  
ATOM   2942 HG11 VAL   188       8.487   2.425   4.412  1.00  0.00           H  
ATOM   2943 HG12 VAL   188       7.777   0.926   3.644  1.00  0.00           H  
ATOM   2944 HG13 VAL   188       8.746   0.784   5.072  1.00  0.00           H  
ATOM   2945  CG2 VAL   188      10.411  -0.181   3.494  1.00  0.00           C  
ATOM   2946 HG21 VAL   188       9.742  -0.808   2.904  1.00  0.00           H  
ATOM   2947 HG22 VAL   188      11.445  -0.275   3.161  1.00  0.00           H  
ATOM   2948 HG23 VAL   188      10.374  -0.433   4.553  1.00  0.00           H  
ATOM   2949  C   VAL   188       9.279   3.030   1.686  1.00  0.00           C  
ATOM   2950  O   VAL   188       9.860   3.960   2.227  1.00  0.00           O  
ATOM   2951  N   GLN   189       8.189   3.205   0.935  1.00  0.00           N  
ATOM   2952  H   GLN   189       7.876   2.348   0.502  1.00  0.00           H  
ATOM   2953  CA  GLN   189       7.711   4.599   0.553  1.00  0.00           C  
ATOM   2954  HA  GLN   189       8.382   5.389   0.890  1.00  0.00           H  
ATOM   2955  CB  GLN   189       7.645   4.538  -0.979  1.00  0.00           C  
ATOM   2956  HB2 GLN   189       8.628   4.454  -1.443  1.00  0.00           H  
ATOM   2957  HB3 GLN   189       7.057   3.687  -1.324  1.00  0.00           H  
ATOM   2958  CG  GLN   189       6.999   5.750  -1.629  1.00  0.00           C  
ATOM   2959  HG2 GLN   189       5.972   5.766  -1.266  1.00  0.00           H  
ATOM   2960  HG3 GLN   189       7.502   6.675  -1.346  1.00  0.00           H  
ATOM   2961  CD  GLN   189       6.922   5.756  -3.195  1.00  0.00           C  
ATOM   2962  OE1 GLN   189       6.580   6.750  -3.827  1.00  0.00           O  
ATOM   2963  NE2 GLN   189       7.225   4.708  -3.925  1.00  0.00           N  
ATOM   2964 HE21 GLN   189       7.350   4.878  -4.912  1.00  0.00           H  
ATOM   2965 HE22 GLN   189       7.568   3.843  -3.532  1.00  0.00           H  
ATOM   2966  C   GLN   189       6.374   4.813   1.250  1.00  0.00           C  
ATOM   2967  O   GLN   189       5.573   3.900   1.395  1.00  0.00           O  
ATOM   2968  N   ILE   190       6.181   6.004   1.801  1.00  0.00           N  
ATOM   2969  H   ILE   190       6.838   6.751   1.623  1.00  0.00           H  
ATOM   2970  CA  ILE   190       5.050   6.322   2.688  1.00  0.00           C  
ATOM   2971  HA  ILE   190       4.256   5.576   2.643  1.00  0.00           H  
ATOM   2972  CB  ILE   190       5.645   6.376   4.124  1.00  0.00           C  
ATOM   2973  HB  ILE   190       6.375   7.185   4.092  1.00  0.00           H  
ATOM   2974  CG2 ILE   190       4.547   6.721   5.099  1.00  0.00           C  
ATOM   2975 HG21 ILE   190       3.726   6.005   5.136  1.00  0.00           H  
ATOM   2976 HG22 ILE   190       4.950   6.899   6.096  1.00  0.00           H  
ATOM   2977 HG23 ILE   190       3.902   7.536   4.772  1.00  0.00           H  
ATOM   2978  CG1 ILE   190       6.374   5.074   4.748  1.00  0.00           C  
ATOM   2979 HG12 ILE   190       7.265   4.895   4.145  1.00  0.00           H  
ATOM   2980 HG13 ILE   190       6.667   5.321   5.768  1.00  0.00           H  
ATOM   2981  CD1 ILE   190       5.663   3.620   4.731  1.00  0.00           C  
ATOM   2982 HD11 ILE   190       4.748   3.654   5.322  1.00  0.00           H  
ATOM   2983 HD12 ILE   190       5.537   3.295   3.699  1.00  0.00           H  
ATOM   2984 HD13 ILE   190       6.333   2.882   5.173  1.00  0.00           H  
ATOM   2985  C   ILE   190       4.350   7.634   2.296  1.00  0.00           C  
ATOM   2986  O   ILE   190       4.929   8.694   2.348  1.00  0.00           O  
ATOM   2987  N   ILE   191       3.176   7.596   1.811  1.00  0.00           N  
ATOM   2988  H   ILE   191       2.754   6.679   1.835  1.00  0.00           H  
ATOM   2989  CA  ILE   191       2.297   8.794   1.561  1.00  0.00           C  
ATOM   2990  HA  ILE   191       2.876   9.687   1.329  1.00  0.00           H  
ATOM   2991  CB  ILE   191       1.365   8.499   0.394  1.00  0.00           C  
ATOM   2992  HB  ILE   191       0.815   7.591   0.639  1.00  0.00           H  
ATOM   2993  CG2 ILE   191       0.204   9.508   0.282  1.00  0.00           C  
ATOM   2994 HG21 ILE   191       0.681  10.481   0.167  1.00  0.00           H  
ATOM   2995 HG22 ILE   191      -0.377   9.368  -0.630  1.00  0.00           H  
ATOM   2996 HG23 ILE   191      -0.507   9.477   1.108  1.00  0.00           H  
ATOM   2997  CG1 ILE   191       2.068   8.336  -0.973  1.00  0.00           C  
ATOM   2998 HG12 ILE   191       1.304   8.252  -1.746  1.00  0.00           H  
ATOM   2999 HG13 ILE   191       2.645   9.238  -1.177  1.00  0.00           H  
ATOM   3000  CD1 ILE   191       2.943   7.093  -1.045  1.00  0.00           C  
ATOM   3001 HD11 ILE   191       2.329   6.216  -0.840  1.00  0.00           H  
ATOM   3002 HD12 ILE   191       3.220   6.905  -2.082  1.00  0.00           H  
ATOM   3003 HD13 ILE   191       3.919   7.116  -0.560  1.00  0.00           H  
ATOM   3004  C   ILE   191       1.572   9.210   2.939  1.00  0.00           C  
ATOM   3005  O   ILE   191       0.834   8.400   3.493  1.00  0.00           O  
ATOM   3006  N   HIE   192       1.641  10.452   3.334  1.00  0.00           N  
ATOM   3007  H   HIE   192       2.247  11.115   2.870  1.00  0.00           H  
ATOM   3008  CA  HIE   192       1.071  11.020   4.560  1.00  0.00           C  
ATOM   3009  HA  HIE   192       0.491  10.235   5.045  1.00  0.00           H  
ATOM   3010  CB  HIE   192       2.205  11.542   5.388  1.00  0.00           C  
ATOM   3011  HB2 HIE   192       2.884  12.186   4.829  1.00  0.00           H  
ATOM   3012  HB3 HIE   192       1.876  11.983   6.330  1.00  0.00           H  
ATOM   3013  CG  HIE   192       3.141  10.512   5.932  1.00  0.00           C  
ATOM   3014  ND1 HIE   192       2.796   9.714   7.044  1.00  0.00           N  
ATOM   3015  CE1 HIE   192       3.913   9.003   7.278  1.00  0.00           C  
ATOM   3016  HE1 HIE   192       3.987   8.295   8.090  1.00  0.00           H  
ATOM   3017  NE2 HIE   192       4.911   9.415   6.441  1.00  0.00           N  
ATOM   3018  HE2 HIE   192       5.778   8.925   6.272  1.00  0.00           H  
ATOM   3019  CD2 HIE   192       4.395  10.305   5.474  1.00  0.00           C  
ATOM   3020  HD2 HIE   192       5.021  10.932   4.857  1.00  0.00           H  
ATOM   3021  C   HIE   192       0.015  12.132   4.260  1.00  0.00           C  
ATOM   3022  O   HIE   192       0.253  13.049   3.510  1.00  0.00           O  
ATOM   3023  N   THR   193      -1.207  11.911   4.913  1.00  0.00           N  
ATOM   3024  H   THR   193      -1.328  11.153   5.570  1.00  0.00           H  
ATOM   3025  CA  THR   193      -2.336  12.731   4.633  1.00  0.00           C  
ATOM   3026  HA  THR   193      -1.955  13.699   4.308  1.00  0.00           H  
ATOM   3027  CB  THR   193      -3.248  12.140   3.500  1.00  0.00           C  
ATOM   3028  HB  THR   193      -4.034  12.860   3.270  1.00  0.00           H  
ATOM   3029  CG2 THR   193      -2.479  11.864   2.190  1.00  0.00           C  
ATOM   3030 HG21 THR   193      -3.222  11.665   1.418  1.00  0.00           H  
ATOM   3031 HG22 THR   193      -1.800  12.637   1.831  1.00  0.00           H  
ATOM   3032 HG23 THR   193      -1.869  10.969   2.308  1.00  0.00           H  
ATOM   3033  OG1 THR   193      -3.872  10.908   3.947  1.00  0.00           O  
ATOM   3034  HG1 THR   193      -4.826  11.016   3.945  1.00  0.00           H  
ATOM   3035  C   THR   193      -3.205  13.123   5.780  1.00  0.00           C  
ATOM   3036  O   THR   193      -3.909  14.110   5.510  1.00  0.00           O  
ATOM   3037  N   SER   194      -3.322  12.360   6.841  1.00  0.00           N  
ATOM   3038  H   SER   194      -2.764  11.539   7.030  1.00  0.00           H  
ATOM   3039  CA  SER   194      -4.304  12.644   7.888  1.00  0.00           C  
ATOM   3040  HA  SER   194      -4.694  13.659   7.812  1.00  0.00           H  
ATOM   3041  CB  SER   194      -5.566  11.771   7.649  1.00  0.00           C  
ATOM   3042  HB2 SER   194      -6.466  12.245   8.039  1.00  0.00           H  
ATOM   3043  HB3 SER   194      -5.740  11.590   6.588  1.00  0.00           H  
ATOM   3044  OG  SER   194      -5.341  10.535   8.276  1.00  0.00           O  
ATOM   3045  HG  SER   194      -4.596  10.203   7.770  1.00  0.00           H  
ATOM   3046  C   SER   194      -3.635  12.401   9.303  1.00  0.00           C  
ATOM   3047  O   SER   194      -2.518  11.810   9.423  1.00  0.00           O  
ATOM   3048  N   ASN   195      -4.234  12.772  10.370  1.00  0.00           N  
ATOM   3049  H   ASN   195      -5.241  12.849  10.368  1.00  0.00           H  
ATOM   3050  CA  ASN   195      -3.611  12.878  11.688  1.00  0.00           C  
ATOM   3051  HA  ASN   195      -2.857  12.092  11.726  1.00  0.00           H  
ATOM   3052  CB  ASN   195      -2.891  14.264  11.866  1.00  0.00           C  
ATOM   3053  HB2 ASN   195      -2.498  14.547  10.890  1.00  0.00           H  
ATOM   3054  HB3 ASN   195      -3.665  15.000  12.085  1.00  0.00           H  
ATOM   3055  CG  ASN   195      -1.682  14.254  12.802  1.00  0.00           C  
ATOM   3056  OD1 ASN   195      -1.027  13.232  13.065  1.00  0.00           O  
ATOM   3057  ND2 ASN   195      -1.220  15.323  13.356  1.00  0.00           N  
ATOM   3058 HD21 ASN   195      -0.334  15.222  13.830  1.00  0.00           H  
ATOM   3059 HD22 ASN   195      -1.802  16.149  13.346  1.00  0.00           H  
ATOM   3060  C   ASN   195      -4.392  12.532  12.925  1.00  0.00           C  
ATOM   3061  O   ASN   195      -3.891  12.780  14.049  1.00  0.00           O  
ATOM   3062  N   HID   196      -5.632  12.086  12.829  1.00  0.00           N  
ATOM   3063  H   HID   196      -6.080  12.374  11.971  1.00  0.00           H  
ATOM   3064  CA  HID   196      -6.275  11.297  13.877  1.00  0.00           C  
ATOM   3065  HA  HID   196      -5.516  11.187  14.652  1.00  0.00           H  
ATOM   3066  CB  HID   196      -7.515  11.948  14.413  1.00  0.00           C  
ATOM   3067  HB2 HID   196      -8.271  11.693  13.670  1.00  0.00           H  
ATOM   3068  HB3 HID   196      -7.760  11.450  15.351  1.00  0.00           H  
ATOM   3069  CG  HID   196      -7.455  13.467  14.689  1.00  0.00           C  
ATOM   3070  ND1 HID   196      -6.710  14.067  15.720  1.00  0.00           N  
ATOM   3071  HD1 HID   196      -6.060  13.644  16.367  1.00  0.00           H  
ATOM   3072  CE1 HID   196      -6.887  15.414  15.685  1.00  0.00           C  
ATOM   3073  HE1 HID   196      -6.596  16.152  16.418  1.00  0.00           H  
ATOM   3074  NE2 HID   196      -7.709  15.723  14.634  1.00  0.00           N  
ATOM   3075  CD2 HID   196      -7.997  14.492  13.956  1.00  0.00           C  
ATOM   3076  HD2 HID   196      -8.613  14.350  13.080  1.00  0.00           H  
ATOM   3077  C   HID   196      -6.418   9.834  13.399  1.00  0.00           C  
ATOM   3078  O   HID   196      -6.113   8.868  14.181  1.00  0.00           O  
ATOM   3079  N   LEU   197      -6.840   9.600  12.082  1.00  0.00           N  
ATOM   3080  H   LEU   197      -6.864  10.398  11.463  1.00  0.00           H  
ATOM   3081  CA  LEU   197      -6.776   8.242  11.405  1.00  0.00           C  
ATOM   3082  HA  LEU   197      -7.169   7.523  12.123  1.00  0.00           H  
ATOM   3083  CB  LEU   197      -7.767   8.322  10.247  1.00  0.00           C  
ATOM   3084  HB2 LEU   197      -7.481   9.153   9.603  1.00  0.00           H  
ATOM   3085  HB3 LEU   197      -7.628   7.409   9.667  1.00  0.00           H  
ATOM   3086  CG  LEU   197      -9.281   8.301  10.539  1.00  0.00           C  
ATOM   3087  HG  LEU   197      -9.621   9.082  11.219  1.00  0.00           H  
ATOM   3088  CD1 LEU   197     -10.099   8.268   9.269  1.00  0.00           C  
ATOM   3089 HD11 LEU   197      -9.921   7.347   8.715  1.00  0.00           H  
ATOM   3090 HD12 LEU   197     -11.163   8.334   9.501  1.00  0.00           H  
ATOM   3091 HD13 LEU   197      -9.846   9.152   8.685  1.00  0.00           H  
ATOM   3092  CD2 LEU   197      -9.714   6.955  11.187  1.00  0.00           C  
ATOM   3093 HD21 LEU   197      -9.287   6.103  10.657  1.00  0.00           H  
ATOM   3094 HD22 LEU   197      -9.381   7.101  12.214  1.00  0.00           H  
ATOM   3095 HD23 LEU   197     -10.793   6.834  11.278  1.00  0.00           H  
ATOM   3096  C   LEU   197      -5.374   7.799  11.127  1.00  0.00           C  
ATOM   3097  O   LEU   197      -5.028   6.795  11.777  1.00  0.00           O  
ATOM   3098  N   GLY   198      -4.544   8.530  10.314  1.00  0.00           N  
ATOM   3099  H   GLY   198      -5.078   9.280   9.897  1.00  0.00           H  
ATOM   3100  CA  GLY   198      -3.170   8.485  10.061  1.00  0.00           C  
ATOM   3101  HA2 GLY   198      -2.810   7.456  10.094  1.00  0.00           H  
ATOM   3102  HA3 GLY   198      -2.971   8.967   9.104  1.00  0.00           H  
ATOM   3103  C   GLY   198      -2.316   9.221  11.081  1.00  0.00           C  
ATOM   3104  O   GLY   198      -2.695   9.581  12.199  1.00  0.00           O  
ATOM   3105  N   THR   199      -1.047   9.514  10.821  1.00  0.00           N  
ATOM   3106  H   THR   199      -0.744   9.177   9.918  1.00  0.00           H  
ATOM   3107  CA  THR   199      -0.078  10.184  11.721  1.00  0.00           C  
ATOM   3108  HA  THR   199      -0.622  11.027  12.146  1.00  0.00           H  
ATOM   3109  CB  THR   199       0.436   9.284  12.837  1.00  0.00           C  
ATOM   3110  HB  THR   199      -0.315   9.027  13.584  1.00  0.00           H  
ATOM   3111  CG2 THR   199       1.032   7.892  12.350  1.00  0.00           C  
ATOM   3112 HG21 THR   199       1.627   7.885  11.437  1.00  0.00           H  
ATOM   3113 HG22 THR   199       1.616   7.514  13.189  1.00  0.00           H  
ATOM   3114 HG23 THR   199       0.169   7.277  12.095  1.00  0.00           H  
ATOM   3115  OG1 THR   199       1.525   9.770  13.621  1.00  0.00           O  
ATOM   3116  HG1 THR   199       1.126  10.437  14.185  1.00  0.00           H  
ATOM   3117  C   THR   199       0.984  10.893  10.951  1.00  0.00           C  
ATOM   3118  O   THR   199       1.390  10.359   9.888  1.00  0.00           O  
ATOM   3119  N   LEU   200       1.489  12.003  11.473  1.00  0.00           N  
ATOM   3120  H   LEU   200       0.914  12.548  12.100  1.00  0.00           H  
ATOM   3121  CA  LEU   200       2.714  12.750  11.011  1.00  0.00           C  
ATOM   3122  HA  LEU   200       2.799  12.860   9.930  1.00  0.00           H  
ATOM   3123  CB  LEU   200       2.582  14.182  11.653  1.00  0.00           C  
ATOM   3124  HB2 LEU   200       2.387  14.154  12.725  1.00  0.00           H  
ATOM   3125  HB3 LEU   200       3.597  14.569  11.570  1.00  0.00           H  
ATOM   3126  CG  LEU   200       1.668  15.143  10.891  1.00  0.00           C  
ATOM   3127  HG  LEU   200       0.678  14.690  10.860  1.00  0.00           H  
ATOM   3128  CD1 LEU   200       1.561  16.536  11.559  1.00  0.00           C  
ATOM   3129 HD11 LEU   200       1.303  16.474  12.617  1.00  0.00           H  
ATOM   3130 HD12 LEU   200       2.534  17.025  11.600  1.00  0.00           H  
ATOM   3131 HD13 LEU   200       0.930  17.195  10.962  1.00  0.00           H  
ATOM   3132  CD2 LEU   200       2.216  15.273   9.467  1.00  0.00           C  
ATOM   3133 HD21 LEU   200       3.297  15.404   9.519  1.00  0.00           H  
ATOM   3134 HD22 LEU   200       1.894  14.436   8.847  1.00  0.00           H  
ATOM   3135 HD23 LEU   200       1.801  16.228   9.144  1.00  0.00           H  
ATOM   3136  C   LEU   200       4.032  12.028  11.398  1.00  0.00           C  
ATOM   3137  O   LEU   200       5.025  12.643  10.992  1.00  0.00           O  
ATOM   3138  N   VAL   201       4.096  10.901  12.144  1.00  0.00           N  
ATOM   3139  H   VAL   201       3.196  10.446  12.205  1.00  0.00           H  
ATOM   3140  CA  VAL   201       5.335  10.117  12.402  1.00  0.00           C  
ATOM   3141  HA  VAL   201       5.939  10.925  12.812  1.00  0.00           H  
ATOM   3142  CB  VAL   201       5.245   9.123  13.599  1.00  0.00           C  
ATOM   3143  HB  VAL   201       4.596   8.312  13.268  1.00  0.00           H  
ATOM   3144  CG1 VAL   201       6.625   8.463  13.976  1.00  0.00           C  
ATOM   3145 HG11 VAL   201       6.473   7.551  14.553  1.00  0.00           H  
ATOM   3146 HG12 VAL   201       7.051   8.009  13.081  1.00  0.00           H  
ATOM   3147 HG13 VAL   201       7.349   9.176  14.370  1.00  0.00           H  
ATOM   3148  CG2 VAL   201       4.713   9.775  14.919  1.00  0.00           C  
ATOM   3149 HG21 VAL   201       3.625   9.713  14.934  1.00  0.00           H  
ATOM   3150 HG22 VAL   201       4.945   9.129  15.766  1.00  0.00           H  
ATOM   3151 HG23 VAL   201       5.089  10.795  15.006  1.00  0.00           H  
ATOM   3152  C   VAL   201       5.910   9.624  11.176  1.00  0.00           C  
ATOM   3153  O   VAL   201       5.280   8.895  10.456  1.00  0.00           O  
ATOM   3154  N   THR   202       7.230   9.823  11.045  1.00  0.00           N  
ATOM   3155  H   THR   202       7.747  10.262  11.793  1.00  0.00           H  
ATOM   3156  CA  THR   202       8.071   9.261   9.973  1.00  0.00           C  
ATOM   3157  HA  THR   202       7.771   9.603   8.983  1.00  0.00           H  
ATOM   3158  CB  THR   202       9.464   9.776  10.221  1.00  0.00           C  
ATOM   3159  HB  THR   202      10.169   9.143   9.683  1.00  0.00           H  
ATOM   3160  CG2 THR   202       9.693  11.248   9.772  1.00  0.00           C  
ATOM   3161 HG21 THR   202       9.174  11.328   8.817  1.00  0.00           H  
ATOM   3162 HG22 THR   202       9.209  11.885  10.512  1.00  0.00           H  
ATOM   3163 HG23 THR   202      10.748  11.517   9.716  1.00  0.00           H  
ATOM   3164  OG1 THR   202       9.781   9.791  11.549  1.00  0.00           O  
ATOM   3165  HG1 THR   202       9.852   8.841  11.671  1.00  0.00           H  
ATOM   3166  C   THR   202       8.061   7.705  10.094  1.00  0.00           C  
ATOM   3167  O   THR   202       8.402   7.186  11.140  1.00  0.00           O  
ATOM   3168  N   LEU   203       7.933   7.026   8.944  1.00  0.00           N  
ATOM   3169  H   LEU   203       7.864   7.543   8.079  1.00  0.00           H  
ATOM   3170  CA  LEU   203       7.998   5.596   8.984  1.00  0.00           C  
ATOM   3171  HA  LEU   203       8.419   5.218   9.915  1.00  0.00           H  
ATOM   3172  CB  LEU   203       6.595   5.013   8.911  1.00  0.00           C  
ATOM   3173  HB2 LEU   203       6.166   5.419   7.995  1.00  0.00           H  
ATOM   3174  HB3 LEU   203       6.548   3.933   8.769  1.00  0.00           H  
ATOM   3175  CG  LEU   203       5.582   5.419  10.057  1.00  0.00           C  
ATOM   3176  HG  LEU   203       5.607   6.460  10.378  1.00  0.00           H  
ATOM   3177  CD1 LEU   203       4.201   5.230   9.545  1.00  0.00           C  
ATOM   3178 HD11 LEU   203       4.057   5.858   8.666  1.00  0.00           H  
ATOM   3179 HD12 LEU   203       4.114   4.205   9.184  1.00  0.00           H  
ATOM   3180 HD13 LEU   203       3.510   5.522  10.336  1.00  0.00           H  
ATOM   3181  CD2 LEU   203       5.752   4.472  11.314  1.00  0.00           C  
ATOM   3182 HD21 LEU   203       6.806   4.366  11.568  1.00  0.00           H  
ATOM   3183 HD22 LEU   203       5.216   5.090  12.034  1.00  0.00           H  
ATOM   3184 HD23 LEU   203       5.192   3.546  11.182  1.00  0.00           H  
ATOM   3185  C   LEU   203       8.965   5.070   7.875  1.00  0.00           C  
ATOM   3186  O   LEU   203       9.532   4.012   7.996  1.00  0.00           O  
ATOM   3187  N   GLY   204       9.195   5.728   6.729  1.00  0.00           N  
ATOM   3188  H   GLY   204       8.691   6.603   6.711  1.00  0.00           H  
ATOM   3189  CA  GLY   204       9.692   5.173   5.408  1.00  0.00           C  
ATOM   3190  HA2 GLY   204       9.335   4.145   5.356  1.00  0.00           H  
ATOM   3191  HA3 GLY   204       9.252   5.774   4.612  1.00  0.00           H  
ATOM   3192  C   GLY   204      11.217   5.277   5.304  1.00  0.00           C  
ATOM   3193  O   GLY   204      11.922   5.654   6.266  1.00  0.00           O  
ATOM   3194  N   THR   205      11.737   4.716   4.234  1.00  0.00           N  
ATOM   3195  H   THR   205      11.127   4.144   3.667  1.00  0.00           H  
ATOM   3196  CA  THR   205      12.950   5.152   3.693  1.00  0.00           C  
ATOM   3197  HA  THR   205      13.748   5.104   4.434  1.00  0.00           H  
ATOM   3198  CB  THR   205      13.291   4.333   2.448  1.00  0.00           C  
ATOM   3199  HB  THR   205      12.514   4.506   1.703  1.00  0.00           H  
ATOM   3200  CG2 THR   205      14.652   4.738   1.816  1.00  0.00           C  
ATOM   3201 HG21 THR   205      14.708   5.770   1.470  1.00  0.00           H  
ATOM   3202 HG22 THR   205      15.455   4.616   2.543  1.00  0.00           H  
ATOM   3203 HG23 THR   205      14.698   4.105   0.930  1.00  0.00           H  
ATOM   3204  OG1 THR   205      13.345   2.914   2.733  1.00  0.00           O  
ATOM   3205  HG1 THR   205      14.125   2.668   3.235  1.00  0.00           H  
ATOM   3206  C   THR   205      12.847   6.647   3.141  1.00  0.00           C  
ATOM   3207  O   THR   205      13.668   7.585   3.206  1.00  0.00           O  
ATOM   3208  N   VAL   206      11.619   6.865   2.618  1.00  0.00           N  
ATOM   3209  H   VAL   206      11.002   6.088   2.431  1.00  0.00           H  
ATOM   3210  CA  VAL   206      11.059   8.116   2.111  1.00  0.00           C  
ATOM   3211  HA  VAL   206      11.634   8.896   2.611  1.00  0.00           H  
ATOM   3212  CB  VAL   206      11.251   8.188   0.598  1.00  0.00           C  
ATOM   3213  HB  VAL   206      12.261   8.046   0.212  1.00  0.00           H  
ATOM   3214  CG1 VAL   206      10.392   7.256  -0.250  1.00  0.00           C  
ATOM   3215 HG11 VAL   206      10.616   6.236   0.062  1.00  0.00           H  
ATOM   3216 HG12 VAL   206       9.358   7.357   0.081  1.00  0.00           H  
ATOM   3217 HG13 VAL   206      10.555   7.395  -1.318  1.00  0.00           H  
ATOM   3218  CG2 VAL   206      10.897   9.624   0.131  1.00  0.00           C  
ATOM   3219 HG21 VAL   206      11.193   9.869  -0.889  1.00  0.00           H  
ATOM   3220 HG22 VAL   206       9.826   9.808   0.217  1.00  0.00           H  
ATOM   3221 HG23 VAL   206      11.486  10.321   0.728  1.00  0.00           H  
ATOM   3222  C   VAL   206       9.694   8.363   2.636  1.00  0.00           C  
ATOM   3223  O   VAL   206       8.725   7.614   2.424  1.00  0.00           O  
ATOM   3224  N   ASP   207       9.544   9.492   3.369  1.00  0.00           N  
ATOM   3225  H   ASP   207      10.337  10.110   3.463  1.00  0.00           H  
ATOM   3226  CA  ASP   207       8.270  10.010   3.901  1.00  0.00           C  
ATOM   3227  HA  ASP   207       7.478   9.262   3.857  1.00  0.00           H  
ATOM   3228  CB  ASP   207       8.471  10.392   5.401  1.00  0.00           C  
ATOM   3229  HB2 ASP   207       9.226  11.170   5.513  1.00  0.00           H  
ATOM   3230  HB3 ASP   207       7.573  10.907   5.744  1.00  0.00           H  
ATOM   3231  CG  ASP   207       8.723   9.211   6.323  1.00  0.00           C  
ATOM   3232  OD1 ASP   207       7.719   8.437   6.591  1.00  0.00           O  
ATOM   3233  OD2 ASP   207       9.840   8.946   6.837  1.00  0.00           O  
ATOM   3234  C   ASP   207       7.770  11.224   2.993  1.00  0.00           C  
ATOM   3235  O   ASP   207       8.522  12.216   2.862  1.00  0.00           O  
ATOM   3236  N   PHE   208       6.546  11.146   2.458  1.00  0.00           N  
ATOM   3237  H   PHE   208       5.991  10.331   2.676  1.00  0.00           H  
ATOM   3238  CA  PHE   208       5.969  12.090   1.429  1.00  0.00           C  
ATOM   3239  HA  PHE   208       6.670  12.891   1.194  1.00  0.00           H  
ATOM   3240  CB  PHE   208       5.744  11.424   0.049  1.00  0.00           C  
ATOM   3241  HB2 PHE   208       5.071  10.579   0.192  1.00  0.00           H  
ATOM   3242  HB3 PHE   208       5.229  12.199  -0.518  1.00  0.00           H  
ATOM   3243  CG  PHE   208       6.985  10.968  -0.762  1.00  0.00           C  
ATOM   3244  CD1 PHE   208       7.864  11.959  -1.135  1.00  0.00           C  
ATOM   3245  HD1 PHE   208       7.722  12.921  -0.665  1.00  0.00           H  
ATOM   3246  CE1 PHE   208       8.892  11.714  -2.114  1.00  0.00           C  
ATOM   3247  HE1 PHE   208       9.512  12.547  -2.410  1.00  0.00           H  
ATOM   3248  CZ  PHE   208       9.055  10.409  -2.636  1.00  0.00           C  
ATOM   3249  HZ  PHE   208       9.758  10.114  -3.401  1.00  0.00           H  
ATOM   3250  CE2 PHE   208       8.142   9.416  -2.309  1.00  0.00           C  
ATOM   3251  HE2 PHE   208       8.127   8.473  -2.835  1.00  0.00           H  
ATOM   3252  CD2 PHE   208       7.115   9.734  -1.390  1.00  0.00           C  
ATOM   3253  HD2 PHE   208       6.530   8.885  -1.069  1.00  0.00           H  
ATOM   3254  C   PHE   208       4.751  12.763   2.044  1.00  0.00           C  
ATOM   3255  O   PHE   208       3.711  12.143   2.062  1.00  0.00           O  
ATOM   3256  N   TYR   209       4.880  13.980   2.541  1.00  0.00           N  
ATOM   3257  H   TYR   209       5.743  14.504   2.588  1.00  0.00           H  
ATOM   3258  CA  TYR   209       3.759  14.626   3.243  1.00  0.00           C  
ATOM   3259  HA  TYR   209       3.059  13.960   3.747  1.00  0.00           H  
ATOM   3260  CB  TYR   209       4.296  15.406   4.412  1.00  0.00           C  
ATOM   3261  HB2 TYR   209       5.028  16.173   4.161  1.00  0.00           H  
ATOM   3262  HB3 TYR   209       3.433  15.907   4.853  1.00  0.00           H  
ATOM   3263  CG  TYR   209       4.974  14.614   5.561  1.00  0.00           C  
ATOM   3264  CD1 TYR   209       4.201  13.950   6.520  1.00  0.00           C  
ATOM   3265  HD1 TYR   209       3.122  13.986   6.478  1.00  0.00           H  
ATOM   3266  CE1 TYR   209       4.816  13.156   7.505  1.00  0.00           C  
ATOM   3267  HE1 TYR   209       4.262  12.539   8.197  1.00  0.00           H  
ATOM   3268  CZ  TYR   209       6.242  13.095   7.592  1.00  0.00           C  
ATOM   3269  OH  TYR   209       6.822  12.227   8.429  1.00  0.00           O  
ATOM   3270  HH  TYR   209       6.197  11.796   9.016  1.00  0.00           H  
ATOM   3271  CE2 TYR   209       7.025  13.739   6.590  1.00  0.00           C  
ATOM   3272  HE2 TYR   209       8.082  13.581   6.437  1.00  0.00           H  
ATOM   3273  CD2 TYR   209       6.394  14.453   5.613  1.00  0.00           C  
ATOM   3274  HD2 TYR   209       6.909  14.904   4.778  1.00  0.00           H  
ATOM   3275  C   TYR   209       2.822  15.449   2.335  1.00  0.00           C  
ATOM   3276  O   TYR   209       3.325  16.494   1.847  1.00  0.00           O  
ATOM   3277  N   MET   210       1.646  14.930   2.006  1.00  0.00           N  
ATOM   3278  H   MET   210       1.367  14.185   2.628  1.00  0.00           H  
ATOM   3279  CA  MET   210       0.733  15.670   1.101  1.00  0.00           C  
ATOM   3280  HA  MET   210       1.282  16.057   0.242  1.00  0.00           H  
ATOM   3281  CB  MET   210      -0.286  14.717   0.457  1.00  0.00           C  
ATOM   3282  HB2 MET   210      -1.007  14.465   1.235  1.00  0.00           H  
ATOM   3283  HB3 MET   210      -0.772  15.202  -0.389  1.00  0.00           H  
ATOM   3284  CG  MET   210       0.271  13.453  -0.096  1.00  0.00           C  
ATOM   3285  HG2 MET   210       0.989  13.036   0.610  1.00  0.00           H  
ATOM   3286  HG3 MET   210      -0.553  12.740  -0.126  1.00  0.00           H  
ATOM   3287  SD  MET   210       0.865  13.716  -1.779  1.00  0.00           S  
ATOM   3288  CE  MET   210       1.681  12.222  -2.163  1.00  0.00           C  
ATOM   3289  HE1 MET   210       2.068  12.285  -3.180  1.00  0.00           H  
ATOM   3290  HE2 MET   210       2.518  12.167  -1.467  1.00  0.00           H  
ATOM   3291  HE3 MET   210       0.950  11.425  -2.029  1.00  0.00           H  
ATOM   3292  C   MET   210      -0.042  16.845   1.717  1.00  0.00           C  
ATOM   3293  O   MET   210      -0.670  16.671   2.785  1.00  0.00           O  
ATOM   3294  N   ASN   211       0.175  17.984   1.083  1.00  0.00           N  
ATOM   3295  H   ASN   211       0.766  17.968   0.264  1.00  0.00           H  
ATOM   3296  CA  ASN   211      -0.511  19.202   1.326  1.00  0.00           C  
ATOM   3297  HA  ASN   211      -0.378  19.879   0.483  1.00  0.00           H  
ATOM   3298  CB  ASN   211      -2.043  18.868   1.393  1.00  0.00           C  
ATOM   3299  HB2 ASN   211      -2.392  18.235   0.577  1.00  0.00           H  
ATOM   3300  HB3 ASN   211      -2.289  18.411   2.352  1.00  0.00           H  
ATOM   3301  CG  ASN   211      -2.908  20.075   1.315  1.00  0.00           C  
ATOM   3302  OD1 ASN   211      -2.674  21.012   0.529  1.00  0.00           O  
ATOM   3303  ND2 ASN   211      -3.937  20.068   2.131  1.00  0.00           N  
ATOM   3304 HD21 ASN   211      -4.601  20.825   2.201  1.00  0.00           H  
ATOM   3305 HD22 ASN   211      -4.158  19.306   2.757  1.00  0.00           H  
ATOM   3306  C   ASN   211      -0.141  20.080   2.508  1.00  0.00           C  
ATOM   3307  O   ASN   211      -0.364  21.286   2.546  1.00  0.00           O  
ATOM   3308  N   ASN   212       0.455  19.367   3.473  1.00  0.00           N  
ATOM   3309  H   ASN   212       0.767  18.446   3.199  1.00  0.00           H  
ATOM   3310  CA  ASN   212       0.653  19.643   4.933  1.00  0.00           C  
ATOM   3311  HA  ASN   212       1.434  20.389   5.083  1.00  0.00           H  
ATOM   3312  CB  ASN   212      -0.442  20.457   5.572  1.00  0.00           C  
ATOM   3313  HB2 ASN   212      -0.197  20.490   6.634  1.00  0.00           H  
ATOM   3314  HB3 ASN   212      -0.308  21.463   5.176  1.00  0.00           H  
ATOM   3315  CG  ASN   212      -1.806  19.802   5.334  1.00  0.00           C  
ATOM   3316  OD1 ASN   212      -1.939  18.574   5.291  1.00  0.00           O  
ATOM   3317  ND2 ASN   212      -2.914  20.470   5.084  1.00  0.00           N  
ATOM   3318 HD21 ASN   212      -3.641  19.882   4.700  1.00  0.00           H  
ATOM   3319 HD22 ASN   212      -2.823  21.471   4.990  1.00  0.00           H  
ATOM   3320  C   ASN   212       0.883  18.394   5.811  1.00  0.00           C  
ATOM   3321  O   ASN   212       1.478  18.454   6.839  1.00  0.00           O  
ATOM   3322  N   GLY   213       0.462  17.234   5.366  1.00  0.00           N  
ATOM   3323  H   GLY   213       0.110  17.157   4.422  1.00  0.00           H  
ATOM   3324  CA  GLY   213       0.516  15.990   6.142  1.00  0.00           C  
ATOM   3325  HA2 GLY   213       0.354  15.243   5.365  1.00  0.00           H  
ATOM   3326  HA3 GLY   213       1.438  15.970   6.724  1.00  0.00           H  
ATOM   3327  C   GLY   213      -0.648  15.676   7.079  1.00  0.00           C  
ATOM   3328  O   GLY   213      -0.579  14.603   7.615  1.00  0.00           O  
ATOM   3329  N   TYR   214      -1.749  16.453   7.226  1.00  0.00           N  
ATOM   3330  H   TYR   214      -1.789  17.313   6.698  1.00  0.00           H  
ATOM   3331  CA  TYR   214      -2.861  16.181   8.231  1.00  0.00           C  
ATOM   3332  HA  TYR   214      -2.913  15.100   8.358  1.00  0.00           H  
ATOM   3333  CB  TYR   214      -2.539  16.929   9.481  1.00  0.00           C  
ATOM   3334  HB2 TYR   214      -3.180  16.426  10.206  1.00  0.00           H  
ATOM   3335  HB3 TYR   214      -1.497  16.764   9.755  1.00  0.00           H  
ATOM   3336  CG  TYR   214      -2.881  18.456   9.430  1.00  0.00           C  
ATOM   3337  CD1 TYR   214      -4.130  18.958   9.808  1.00  0.00           C  
ATOM   3338  HD1 TYR   214      -4.854  18.257  10.197  1.00  0.00           H  
ATOM   3339  CE1 TYR   214      -4.434  20.328   9.776  1.00  0.00           C  
ATOM   3340  HE1 TYR   214      -5.328  20.673  10.274  1.00  0.00           H  
ATOM   3341  CZ  TYR   214      -3.441  21.235   9.277  1.00  0.00           C  
ATOM   3342  OH  TYR   214      -3.732  22.545   9.255  1.00  0.00           O  
ATOM   3343  HH  TYR   214      -3.006  23.000   8.823  1.00  0.00           H  
ATOM   3344  CE2 TYR   214      -2.190  20.772   8.954  1.00  0.00           C  
ATOM   3345  HE2 TYR   214      -1.340  21.376   8.672  1.00  0.00           H  
ATOM   3346  CD2 TYR   214      -1.915  19.382   8.955  1.00  0.00           C  
ATOM   3347  HD2 TYR   214      -0.922  19.087   8.650  1.00  0.00           H  
ATOM   3348  C   TYR   214      -4.257  16.577   7.750  1.00  0.00           C  
ATOM   3349  O   TYR   214      -5.194  16.144   8.379  1.00  0.00           O  
ATOM   3350  N   ASN   215      -4.411  17.283   6.648  1.00  0.00           N  
ATOM   3351  H   ASN   215      -3.602  17.503   6.084  1.00  0.00           H  
ATOM   3352  CA  ASN   215      -5.724  17.593   6.125  1.00  0.00           C  
ATOM   3353  HA  ASN   215      -6.466  16.824   6.340  1.00  0.00           H  
ATOM   3354  CB  ASN   215      -6.147  18.940   6.834  1.00  0.00           C  
ATOM   3355  HB2 ASN   215      -6.398  18.766   7.881  1.00  0.00           H  
ATOM   3356  HB3 ASN   215      -5.372  19.707   6.830  1.00  0.00           H  
ATOM   3357  CG  ASN   215      -7.446  19.421   6.244  1.00  0.00           C  
ATOM   3358  OD1 ASN   215      -7.565  20.256   5.381  1.00  0.00           O  
ATOM   3359  ND2 ASN   215      -8.485  18.798   6.666  1.00  0.00           N  
ATOM   3360 HD21 ASN   215      -9.380  19.053   6.275  1.00  0.00           H  
ATOM   3361 HD22 ASN   215      -8.408  17.957   7.221  1.00  0.00           H  
ATOM   3362  C   ASN   215      -5.643  17.866   4.610  1.00  0.00           C  
ATOM   3363  O   ASN   215      -4.626  18.321   4.094  1.00  0.00           O  
ATOM   3364  N   GLN   216      -6.653  17.555   3.821  1.00  0.00           N  
ATOM   3365  H   GLN   216      -7.487  17.234   4.290  1.00  0.00           H  
ATOM   3366  CA  GLN   216      -6.598  17.553   2.334  1.00  0.00           C  
ATOM   3367  HA  GLN   216      -5.588  17.866   2.068  1.00  0.00           H  
ATOM   3368  CB  GLN   216      -6.747  16.119   1.870  1.00  0.00           C  
ATOM   3369  HB2 GLN   216      -7.756  15.765   2.079  1.00  0.00           H  
ATOM   3370  HB3 GLN   216      -6.738  16.157   0.781  1.00  0.00           H  
ATOM   3371  CG  GLN   216      -5.634  15.207   2.403  1.00  0.00           C  
ATOM   3372  HG2 GLN   216      -5.708  15.083   3.484  1.00  0.00           H  
ATOM   3373  HG3 GLN   216      -5.685  14.180   2.041  1.00  0.00           H  
ATOM   3374  CD  GLN   216      -4.227  15.751   2.114  1.00  0.00           C  
ATOM   3375  OE1 GLN   216      -3.916  16.236   1.009  1.00  0.00           O  
ATOM   3376  NE2 GLN   216      -3.308  15.639   2.993  1.00  0.00           N  
ATOM   3377 HE21 GLN   216      -2.437  16.121   2.825  1.00  0.00           H  
ATOM   3378 HE22 GLN   216      -3.476  15.217   3.896  1.00  0.00           H  
ATOM   3379  C   GLN   216      -7.613  18.597   1.785  1.00  0.00           C  
ATOM   3380  O   GLN   216      -8.573  18.914   2.470  1.00  0.00           O  
ATOM   3381  N   PRO   217      -7.404  19.133   0.574  1.00  0.00           N  
ATOM   3382  CD  PRO   217      -6.234  18.845  -0.271  1.00  0.00           C  
ATOM   3383  HD2 PRO   217      -6.026  17.797  -0.488  1.00  0.00           H  
ATOM   3384  HD3 PRO   217      -5.345  19.280   0.185  1.00  0.00           H  
ATOM   3385  CG  PRO   217      -6.473  19.733  -1.554  1.00  0.00           C  
ATOM   3386  HG2 PRO   217      -7.003  19.183  -2.333  1.00  0.00           H  
ATOM   3387  HG3 PRO   217      -5.523  20.154  -1.884  1.00  0.00           H  
ATOM   3388  CB  PRO   217      -7.322  20.887  -1.058  1.00  0.00           C  
ATOM   3389  HB2 PRO   217      -7.905  21.309  -1.876  1.00  0.00           H  
ATOM   3390  HB3 PRO   217      -6.670  21.620  -0.582  1.00  0.00           H  
ATOM   3391  CA  PRO   217      -8.168  20.261   0.003  1.00  0.00           C  
ATOM   3392  HA  PRO   217      -8.336  21.050   0.735  1.00  0.00           H  
ATOM   3393  C   PRO   217      -9.568  19.818  -0.533  1.00  0.00           C  
ATOM   3394  O   PRO   217      -9.741  18.737  -1.114  1.00  0.00           O  
ATOM   3395  N   GLY   218     -10.546  20.704  -0.291  1.00  0.00           N  
ATOM   3396  H   GLY   218     -10.290  21.670  -0.151  1.00  0.00           H  
ATOM   3397  CA  GLY   218     -11.962  20.412  -0.679  1.00  0.00           C  
ATOM   3398  HA2 GLY   218     -12.455  21.385  -0.661  1.00  0.00           H  
ATOM   3399  HA3 GLY   218     -12.007  20.041  -1.703  1.00  0.00           H  
ATOM   3400  C   GLY   218     -12.609  19.345   0.207  1.00  0.00           C  
ATOM   3401  O   GLY   218     -13.801  19.045   0.081  1.00  0.00           O  
ATOM   3402  N   CYX   219     -11.935  18.909   1.277  1.00  0.00           N  
ATOM   3403  H   CYX   219     -11.078  19.396   1.497  1.00  0.00           H  
ATOM   3404  CA  CYX   219     -12.504  18.036   2.284  1.00  0.00           C  
ATOM   3405  HA  CYX   219     -13.222  17.374   1.799  1.00  0.00           H  
ATOM   3406  CB  CYX   219     -11.497  17.083   3.053  1.00  0.00           C  
ATOM   3407  HB2 CYX   219     -10.669  17.608   3.530  1.00  0.00           H  
ATOM   3408  HB3 CYX   219     -12.043  16.544   3.828  1.00  0.00           H  
ATOM   3409  SG  CYX   219     -10.786  15.765   2.026  1.00  0.00           S  
ATOM   3410  C   CYX   219     -13.264  18.824   3.350  1.00  0.00           C  
ATOM   3411  O   CYX   219     -14.146  18.220   4.003  1.00  0.00           O  
ATOM   3412  N   GLY   220     -12.887  20.067   3.689  1.00  0.00           N  
ATOM   3413  H   GLY   220     -12.135  20.465   3.146  1.00  0.00           H  
ATOM   3414  CA  GLY   220     -12.986  20.693   5.051  1.00  0.00           C  
ATOM   3415  HA2 GLY   220     -12.935  21.781   5.002  1.00  0.00           H  
ATOM   3416  HA3 GLY   220     -14.000  20.453   5.372  1.00  0.00           H  
ATOM   3417  C   GLY   220     -12.060  20.106   6.123  1.00  0.00           C  
ATOM   3418  O   GLY   220     -11.299  19.226   5.830  1.00  0.00           O  
ATOM   3419  N   LEU   221     -12.073  20.695   7.333  1.00  0.00           N  
ATOM   3420  H   LEU   221     -12.817  21.378   7.368  1.00  0.00           H  
ATOM   3421  CA  LEU   221     -11.066  20.541   8.394  1.00  0.00           C  
ATOM   3422  HA  LEU   221     -10.088  20.704   7.942  1.00  0.00           H  
ATOM   3423  CB  LEU   221     -11.356  21.708   9.358  1.00  0.00           C  
ATOM   3424  HB2 LEU   221     -12.255  21.435   9.911  1.00  0.00           H  
ATOM   3425  HB3 LEU   221     -10.575  21.881  10.099  1.00  0.00           H  
ATOM   3426  CG  LEU   221     -11.538  23.112   8.870  1.00  0.00           C  
ATOM   3427  HG  LEU   221     -12.296  23.031   8.091  1.00  0.00           H  
ATOM   3428  CD1 LEU   221     -11.867  24.114   9.951  1.00  0.00           C  
ATOM   3429 HD11 LEU   221     -10.954  24.278  10.524  1.00  0.00           H  
ATOM   3430 HD12 LEU   221     -12.002  25.087   9.480  1.00  0.00           H  
ATOM   3431 HD13 LEU   221     -12.757  23.932  10.553  1.00  0.00           H  
ATOM   3432  CD2 LEU   221     -10.380  23.721   8.139  1.00  0.00           C  
ATOM   3433 HD21 LEU   221      -9.596  23.893   8.877  1.00  0.00           H  
ATOM   3434 HD22 LEU   221      -9.971  23.075   7.362  1.00  0.00           H  
ATOM   3435 HD23 LEU   221     -10.550  24.710   7.715  1.00  0.00           H  
ATOM   3436  C   LEU   221     -11.167  19.210   9.107  1.00  0.00           C  
ATOM   3437  O   LEU   221     -12.210  18.563   9.029  1.00  0.00           O  
ATOM   3438  N   PRO   222     -10.166  18.772   9.889  1.00  0.00           N  
ATOM   3439  CD  PRO   222      -8.896  19.385  10.033  1.00  0.00           C  
ATOM   3440  HD2 PRO   222      -8.946  20.463  10.192  1.00  0.00           H  
ATOM   3441  HD3 PRO   222      -8.449  19.199   9.057  1.00  0.00           H  
ATOM   3442  CG  PRO   222      -8.020  18.689  11.131  1.00  0.00           C  
ATOM   3443  HG2 PRO   222      -7.731  19.431  11.875  1.00  0.00           H  
ATOM   3444  HG3 PRO   222      -7.154  18.194  10.691  1.00  0.00           H  
ATOM   3445  CB  PRO   222      -8.973  17.619  11.655  1.00  0.00           C  
ATOM   3446  HB2 PRO   222      -9.266  17.973  12.643  1.00  0.00           H  
ATOM   3447  HB3 PRO   222      -8.364  16.715  11.656  1.00  0.00           H  
ATOM   3448  CA  PRO   222     -10.135  17.543  10.666  1.00  0.00           C  
ATOM   3449  HA  PRO   222     -10.023  16.757   9.918  1.00  0.00           H  
ATOM   3450  C   PRO   222     -11.542  17.226  11.265  1.00  0.00           C  
ATOM   3451  O   PRO   222     -11.893  16.033  11.250  1.00  0.00           O  
ATOM   3452  N   ILE   223     -12.347  18.098  11.924  1.00  0.00           N  
ATOM   3453  H   ILE   223     -11.931  19.009  12.050  1.00  0.00           H  
ATOM   3454  CA  ILE   223     -13.682  17.878  12.463  1.00  0.00           C  
ATOM   3455  HA  ILE   223     -13.449  17.219  13.300  1.00  0.00           H  
ATOM   3456  CB  ILE   223     -14.241  19.243  12.898  1.00  0.00           C  
ATOM   3457  HB  ILE   223     -13.991  19.970  12.125  1.00  0.00           H  
ATOM   3458  CG2 ILE   223     -15.793  19.265  13.060  1.00  0.00           C  
ATOM   3459 HG21 ILE   223     -16.157  20.273  13.259  1.00  0.00           H  
ATOM   3460 HG22 ILE   223     -16.253  19.056  12.094  1.00  0.00           H  
ATOM   3461 HG23 ILE   223     -15.952  18.494  13.814  1.00  0.00           H  
ATOM   3462  CG1 ILE   223     -13.596  19.719  14.223  1.00  0.00           C  
ATOM   3463 HG12 ILE   223     -13.896  19.183  15.123  1.00  0.00           H  
ATOM   3464 HG13 ILE   223     -12.536  19.518  14.071  1.00  0.00           H  
ATOM   3465  CD1 ILE   223     -13.784  21.228  14.515  1.00  0.00           C  
ATOM   3466 HD11 ILE   223     -14.828  21.456  14.730  1.00  0.00           H  
ATOM   3467 HD12 ILE   223     -13.083  21.541  15.288  1.00  0.00           H  
ATOM   3468 HD13 ILE   223     -13.465  21.841  13.672  1.00  0.00           H  
ATOM   3469  C   ILE   223     -14.610  17.100  11.532  1.00  0.00           C  
ATOM   3470  O   ILE   223     -15.314  16.218  12.032  1.00  0.00           O  
ATOM   3471  N   ILE   224     -14.644  17.464  10.244  1.00  0.00           N  
ATOM   3472  H   ILE   224     -14.035  18.249  10.063  1.00  0.00           H  
ATOM   3473  CA  ILE   224     -15.607  17.001   9.278  1.00  0.00           C  
ATOM   3474  HA  ILE   224     -16.212  16.317   9.872  1.00  0.00           H  
ATOM   3475  CB  ILE   224     -16.464  18.175   8.697  1.00  0.00           C  
ATOM   3476  HB  ILE   224     -16.846  18.696   9.575  1.00  0.00           H  
ATOM   3477  CG2 ILE   224     -15.694  19.108   7.753  1.00  0.00           C  
ATOM   3478 HG21 ILE   224     -15.392  20.031   8.247  1.00  0.00           H  
ATOM   3479 HG22 ILE   224     -14.711  18.797   7.399  1.00  0.00           H  
ATOM   3480 HG23 ILE   224     -16.263  19.399   6.871  1.00  0.00           H  
ATOM   3481  CG1 ILE   224     -17.655  17.583   8.003  1.00  0.00           C  
ATOM   3482 HG12 ILE   224     -17.404  17.295   6.982  1.00  0.00           H  
ATOM   3483 HG13 ILE   224     -17.866  16.731   8.650  1.00  0.00           H  
ATOM   3484  CD1 ILE   224     -18.750  18.612   8.026  1.00  0.00           C  
ATOM   3485 HD11 ILE   224     -19.615  18.228   7.485  1.00  0.00           H  
ATOM   3486 HD12 ILE   224     -18.936  18.815   9.080  1.00  0.00           H  
ATOM   3487 HD13 ILE   224     -18.342  19.526   7.593  1.00  0.00           H  
ATOM   3488  C   ILE   224     -14.863  16.181   8.175  1.00  0.00           C  
ATOM   3489  O   ILE   224     -15.540  15.374   7.492  1.00  0.00           O  
ATOM   3490  N   GLY   225     -13.550  16.395   7.907  1.00  0.00           N  
ATOM   3491  H   GLY   225     -13.129  17.117   8.474  1.00  0.00           H  
ATOM   3492  CA  GLY   225     -12.811  16.002   6.698  1.00  0.00           C  
ATOM   3493  HA2 GLY   225     -13.421  15.445   5.986  1.00  0.00           H  
ATOM   3494  HA3 GLY   225     -12.519  16.832   6.056  1.00  0.00           H  
ATOM   3495  C   GLY   225     -11.582  15.171   6.878  1.00  0.00           C  
ATOM   3496  O   GLY   225     -10.665  15.222   6.158  1.00  0.00           O  
ATOM   3497  N   GLU   226     -11.580  14.412   7.981  1.00  0.00           N  
ATOM   3498  H   GLU   226     -12.430  14.445   8.526  1.00  0.00           H  
ATOM   3499  CA  GLU   226     -10.585  13.443   8.347  1.00  0.00           C  
ATOM   3500  HA  GLU   226      -9.584  13.822   8.140  1.00  0.00           H  
ATOM   3501  CB  GLU   226     -10.634  13.165   9.841  1.00  0.00           C  
ATOM   3502  HB2 GLU   226     -10.497  14.127  10.334  1.00  0.00           H  
ATOM   3503  HB3 GLU   226     -11.588  12.721  10.125  1.00  0.00           H  
ATOM   3504  CG  GLU   226      -9.483  12.260  10.295  1.00  0.00           C  
ATOM   3505  HG2 GLU   226      -9.612  11.875  11.306  1.00  0.00           H  
ATOM   3506  HG3 GLU   226      -9.447  11.388   9.642  1.00  0.00           H  
ATOM   3507  CD  GLU   226      -8.063  12.940  10.165  1.00  0.00           C  
ATOM   3508  OE1 GLU   226      -7.962  14.098   9.675  1.00  0.00           O  
ATOM   3509  OE2 GLU   226      -7.058  12.403  10.521  1.00  0.00           O  
ATOM   3510  C   GLU   226     -10.637  12.193   7.519  1.00  0.00           C  
ATOM   3511  O   GLU   226      -9.667  11.918   6.799  1.00  0.00           O  
ATOM   3512  N   THR   227     -11.794  11.512   7.476  1.00  0.00           N  
ATOM   3513  H   THR   227     -12.518  11.768   8.132  1.00  0.00           H  
ATOM   3514  CA  THR   227     -11.927  10.245   6.666  1.00  0.00           C  
ATOM   3515  HA  THR   227     -11.198   9.521   7.029  1.00  0.00           H  
ATOM   3516  CB  THR   227     -13.295   9.518   6.957  1.00  0.00           C  
ATOM   3517  HB  THR   227     -14.018  10.103   6.389  1.00  0.00           H  
ATOM   3518  CG2 THR   227     -13.437   8.053   6.424  1.00  0.00           C  
ATOM   3519 HG21 THR   227     -13.264   7.858   5.366  1.00  0.00           H  
ATOM   3520 HG22 THR   227     -12.897   7.327   7.033  1.00  0.00           H  
ATOM   3521 HG23 THR   227     -14.500   7.814   6.464  1.00  0.00           H  
ATOM   3522  OG1 THR   227     -13.537   9.469   8.351  1.00  0.00           O  
ATOM   3523  HG1 THR   227     -13.735  10.270   8.842  1.00  0.00           H  
ATOM   3524  C   THR   227     -11.690  10.488   5.195  1.00  0.00           C  
ATOM   3525  O   THR   227     -10.949   9.658   4.563  1.00  0.00           O  
ATOM   3526  N   CYX   228     -12.053  11.693   4.706  1.00  0.00           N  
ATOM   3527  H   CYX   228     -12.408  12.355   5.381  1.00  0.00           H  
ATOM   3528  CA  CYX   228     -11.714  12.258   3.450  1.00  0.00           C  
ATOM   3529  HA  CYX   228     -12.110  11.569   2.704  1.00  0.00           H  
ATOM   3530  CB  CYX   228     -12.516  13.625   3.230  1.00  0.00           C  
ATOM   3531  HB2 CYX   228     -13.563  13.322   3.268  1.00  0.00           H  
ATOM   3532  HB3 CYX   228     -12.320  14.323   4.044  1.00  0.00           H  
ATOM   3533  SG  CYX   228     -12.205  14.369   1.636  1.00  0.00           S  
ATOM   3534  C   CYX   228     -10.208  12.440   3.195  1.00  0.00           C  
ATOM   3535  O   CYX   228      -9.627  11.925   2.232  1.00  0.00           O  
ATOM   3536  N   SER   229      -9.521  13.102   4.148  1.00  0.00           N  
ATOM   3537  H   SER   229     -10.073  13.619   4.818  1.00  0.00           H  
ATOM   3538  CA  SER   229      -8.023  13.308   4.169  1.00  0.00           C  
ATOM   3539  HA  SER   229      -7.798  13.885   3.271  1.00  0.00           H  
ATOM   3540  CB  SER   229      -7.586  14.090   5.396  1.00  0.00           C  
ATOM   3541  HB2 SER   229      -7.719  13.436   6.258  1.00  0.00           H  
ATOM   3542  HB3 SER   229      -6.510  14.228   5.290  1.00  0.00           H  
ATOM   3543  OG  SER   229      -8.133  15.376   5.586  1.00  0.00           O  
ATOM   3544  HG  SER   229      -9.035  15.383   5.917  1.00  0.00           H  
ATOM   3545  C   SER   229      -7.363  11.952   4.084  1.00  0.00           C  
ATOM   3546  O   SER   229      -6.418  11.774   3.295  1.00  0.00           O  
ATOM   3547  N   HID   230      -7.860  11.003   4.869  1.00  0.00           N  
ATOM   3548  H   HID   230      -8.625  11.248   5.481  1.00  0.00           H  
ATOM   3549  CA  HID   230      -7.379   9.590   5.022  1.00  0.00           C  
ATOM   3550  HA  HID   230      -6.297   9.661   5.134  1.00  0.00           H  
ATOM   3551  CB  HID   230      -7.922   8.941   6.250  1.00  0.00           C  
ATOM   3552  HB2 HID   230      -7.624   9.638   7.034  1.00  0.00           H  
ATOM   3553  HB3 HID   230      -8.997   8.895   6.071  1.00  0.00           H  
ATOM   3554  CG  HID   230      -7.338   7.623   6.670  1.00  0.00           C  
ATOM   3555  ND1 HID   230      -6.068   7.428   7.209  1.00  0.00           N  
ATOM   3556  HD1 HID   230      -5.344   8.132   7.232  1.00  0.00           H  
ATOM   3557  CE1 HID   230      -5.966   6.116   7.459  1.00  0.00           C  
ATOM   3558  HE1 HID   230      -5.073   5.698   7.901  1.00  0.00           H  
ATOM   3559  NE2 HID   230      -7.099   5.454   7.121  1.00  0.00           N  
ATOM   3560  CD2 HID   230      -7.922   6.394   6.592  1.00  0.00           C  
ATOM   3561  HD2 HID   230      -8.927   6.269   6.218  1.00  0.00           H  
ATOM   3562  C   HID   230      -7.576   8.694   3.729  1.00  0.00           C  
ATOM   3563  O   HID   230      -6.670   8.027   3.238  1.00  0.00           O  
ATOM   3564  N   THR   231      -8.791   8.746   3.161  1.00  0.00           N  
ATOM   3565  H   THR   231      -9.487   9.264   3.679  1.00  0.00           H  
ATOM   3566  CA  THR   231      -9.065   8.192   1.784  1.00  0.00           C  
ATOM   3567  HA  THR   231      -8.927   7.112   1.725  1.00  0.00           H  
ATOM   3568  CB  THR   231     -10.501   8.341   1.422  1.00  0.00           C  
ATOM   3569  HB  THR   231     -10.648   9.400   1.207  1.00  0.00           H  
ATOM   3570  CG2 THR   231     -10.921   7.582   0.185  1.00  0.00           C  
ATOM   3571 HG21 THR   231     -10.381   7.915  -0.701  1.00  0.00           H  
ATOM   3572 HG22 THR   231     -10.904   6.509   0.376  1.00  0.00           H  
ATOM   3573 HG23 THR   231     -11.938   7.911  -0.027  1.00  0.00           H  
ATOM   3574  OG1 THR   231     -11.484   7.955   2.385  1.00  0.00           O  
ATOM   3575  HG1 THR   231     -11.480   8.524   3.159  1.00  0.00           H  
ATOM   3576  C   THR   231      -8.230   8.829   0.660  1.00  0.00           C  
ATOM   3577  O   THR   231      -7.790   8.063  -0.245  1.00  0.00           O  
ATOM   3578  N   ARG   232      -7.908  10.134   0.693  1.00  0.00           N  
ATOM   3579  H   ARG   232      -8.375  10.619   1.445  1.00  0.00           H  
ATOM   3580  CA  ARG   232      -7.182  10.851  -0.314  1.00  0.00           C  
ATOM   3581  HA  ARG   232      -7.655  10.560  -1.252  1.00  0.00           H  
ATOM   3582  CB  ARG   232      -7.246  12.311  -0.035  1.00  0.00           C  
ATOM   3583  HB2 ARG   232      -8.192  12.656   0.383  1.00  0.00           H  
ATOM   3584  HB3 ARG   232      -6.527  12.534   0.754  1.00  0.00           H  
ATOM   3585  CG  ARG   232      -6.860  13.157  -1.216  1.00  0.00           C  
ATOM   3586  HG2 ARG   232      -6.490  14.109  -0.836  1.00  0.00           H  
ATOM   3587  HG3 ARG   232      -5.995  12.708  -1.705  1.00  0.00           H  
ATOM   3588  CD  ARG   232      -8.035  13.372  -2.175  1.00  0.00           C  
ATOM   3589  HD2 ARG   232      -7.585  14.033  -2.916  1.00  0.00           H  
ATOM   3590  HD3 ARG   232      -8.460  12.424  -2.506  1.00  0.00           H  
ATOM   3591  NE  ARG   232      -9.211  14.151  -1.623  1.00  0.00           N  
ATOM   3592  HE  ARG   232      -9.891  13.539  -1.197  1.00  0.00           H  
ATOM   3593  CZ  ARG   232      -9.346  15.468  -1.555  1.00  0.00           C  
ATOM   3594  NH1 ARG   232      -8.520  16.336  -1.926  1.00  0.00           N  
ATOM   3595 HH11 ARG   232      -7.668  16.213  -2.455  1.00  0.00           H  
ATOM   3596 HH12 ARG   232      -8.806  17.301  -1.842  1.00  0.00           H  
ATOM   3597  NH2 ARG   232     -10.452  15.958  -1.081  1.00  0.00           N  
ATOM   3598 HH21 ARG   232     -11.229  15.326  -0.953  1.00  0.00           H  
ATOM   3599 HH22 ARG   232     -10.476  16.958  -0.937  1.00  0.00           H  
ATOM   3600  C   ARG   232      -5.807  10.254  -0.560  1.00  0.00           C  
ATOM   3601  O   ARG   232      -5.359  10.200  -1.670  1.00  0.00           O  
ATOM   3602  N   ALA   233      -5.108   9.660   0.443  1.00  0.00           N  
ATOM   3603  H   ALA   233      -5.527   9.794   1.353  1.00  0.00           H  
ATOM   3604  CA  ALA   233      -3.896   8.832   0.352  1.00  0.00           C  
ATOM   3605  HA  ALA   233      -3.008   9.453   0.231  1.00  0.00           H  
ATOM   3606  CB  ALA   233      -3.789   8.178   1.723  1.00  0.00           C  
ATOM   3607  HB1 ALA   233      -3.928   8.938   2.493  1.00  0.00           H  
ATOM   3608  HB2 ALA   233      -4.424   7.303   1.863  1.00  0.00           H  
ATOM   3609  HB3 ALA   233      -2.746   7.915   1.897  1.00  0.00           H  
ATOM   3610  C   ALA   233      -4.053   7.839  -0.783  1.00  0.00           C  
ATOM   3611  O   ALA   233      -3.250   7.836  -1.726  1.00  0.00           O  
ATOM   3612  N   VAL   234      -5.077   7.038  -0.733  1.00  0.00           N  
ATOM   3613  H   VAL   234      -5.771   7.084  -0.000  1.00  0.00           H  
ATOM   3614  CA  VAL   234      -5.334   6.060  -1.896  1.00  0.00           C  
ATOM   3615  HA  VAL   234      -4.453   5.418  -1.863  1.00  0.00           H  
ATOM   3616  CB  VAL   234      -6.525   4.993  -1.634  1.00  0.00           C  
ATOM   3617  HB  VAL   234      -7.512   5.444  -1.743  1.00  0.00           H  
ATOM   3618  CG1 VAL   234      -6.560   3.777  -2.680  1.00  0.00           C  
ATOM   3619 HG11 VAL   234      -5.577   3.341  -2.856  1.00  0.00           H  
ATOM   3620 HG12 VAL   234      -7.319   3.019  -2.484  1.00  0.00           H  
ATOM   3621 HG13 VAL   234      -6.862   4.213  -3.632  1.00  0.00           H  
ATOM   3622  CG2 VAL   234      -6.448   4.490  -0.179  1.00  0.00           C  
ATOM   3623 HG21 VAL   234      -7.117   3.646  -0.011  1.00  0.00           H  
ATOM   3624 HG22 VAL   234      -5.441   4.093  -0.052  1.00  0.00           H  
ATOM   3625 HG23 VAL   234      -6.664   5.332   0.479  1.00  0.00           H  
ATOM   3626  C   VAL   234      -5.486   6.782  -3.253  1.00  0.00           C  
ATOM   3627  O   VAL   234      -4.850   6.345  -4.232  1.00  0.00           O  
ATOM   3628  N   LYS   235      -6.183   7.910  -3.348  1.00  0.00           N  
ATOM   3629  H   LYS   235      -6.637   8.261  -2.517  1.00  0.00           H  
ATOM   3630  CA  LYS   235      -6.365   8.612  -4.665  1.00  0.00           C  
ATOM   3631  HA  LYS   235      -6.742   7.873  -5.372  1.00  0.00           H  
ATOM   3632  CB  LYS   235      -7.489   9.657  -4.430  1.00  0.00           C  
ATOM   3633  HB2 LYS   235      -7.146  10.206  -3.553  1.00  0.00           H  
ATOM   3634  HB3 LYS   235      -7.549  10.332  -5.284  1.00  0.00           H  
ATOM   3635  CG  LYS   235      -8.865   8.978  -4.126  1.00  0.00           C  
ATOM   3636  HG2 LYS   235      -9.148   8.538  -5.082  1.00  0.00           H  
ATOM   3637  HG3 LYS   235      -8.774   8.225  -3.343  1.00  0.00           H  
ATOM   3638  CD  LYS   235      -9.955   9.986  -3.794  1.00  0.00           C  
ATOM   3639  HD2 LYS   235      -9.666  10.565  -2.917  1.00  0.00           H  
ATOM   3640  HD3 LYS   235      -9.928  10.758  -4.563  1.00  0.00           H  
ATOM   3641  CE  LYS   235     -11.360   9.391  -3.615  1.00  0.00           C  
ATOM   3642  HE2 LYS   235     -11.302   8.988  -2.604  1.00  0.00           H  
ATOM   3643  HE3 LYS   235     -12.153  10.139  -3.637  1.00  0.00           H  
ATOM   3644  NZ  LYS   235     -11.766   8.379  -4.593  1.00  0.00           N  
ATOM   3645  HZ1 LYS   235     -11.749   8.634  -5.570  1.00  0.00           H  
ATOM   3646  HZ2 LYS   235     -11.243   7.528  -4.444  1.00  0.00           H  
ATOM   3647  HZ3 LYS   235     -12.733   8.204  -4.360  1.00  0.00           H  
ATOM   3648  C   LYS   235      -5.134   9.361  -5.186  1.00  0.00           C  
ATOM   3649  O   LYS   235      -4.962   9.295  -6.404  1.00  0.00           O  
ATOM   3650  N   TYR   236      -4.226   9.929  -4.366  1.00  0.00           N  
ATOM   3651  H   TYR   236      -4.382   9.973  -3.369  1.00  0.00           H  
ATOM   3652  CA  TYR   236      -3.015  10.520  -4.796  1.00  0.00           C  
ATOM   3653  HA  TYR   236      -3.213  11.243  -5.587  1.00  0.00           H  
ATOM   3654  CB  TYR   236      -2.253  11.233  -3.608  1.00  0.00           C  
ATOM   3655  HB2 TYR   236      -2.042  10.501  -2.828  1.00  0.00           H  
ATOM   3656  HB3 TYR   236      -1.265  11.540  -3.950  1.00  0.00           H  
ATOM   3657  CG  TYR   236      -2.862  12.479  -3.041  1.00  0.00           C  
ATOM   3658  CD1 TYR   236      -3.239  13.516  -3.955  1.00  0.00           C  
ATOM   3659  HD1 TYR   236      -2.962  13.407  -4.993  1.00  0.00           H  
ATOM   3660  CE1 TYR   236      -3.762  14.723  -3.386  1.00  0.00           C  
ATOM   3661  HE1 TYR   236      -3.826  15.573  -4.049  1.00  0.00           H  
ATOM   3662  CZ  TYR   236      -3.879  14.887  -1.990  1.00  0.00           C  
ATOM   3663  OH  TYR   236      -4.283  16.060  -1.504  1.00  0.00           O  
ATOM   3664  HH  TYR   236      -4.097  16.140  -0.565  1.00  0.00           H  
ATOM   3665  CE2 TYR   236      -3.542  13.825  -1.113  1.00  0.00           C  
ATOM   3666  HE2 TYR   236      -3.560  13.972  -0.043  1.00  0.00           H  
ATOM   3667  CD2 TYR   236      -3.017  12.637  -1.650  1.00  0.00           C  
ATOM   3668  HD2 TYR   236      -2.676  11.817  -1.035  1.00  0.00           H  
ATOM   3669  C   TYR   236      -2.204   9.501  -5.469  1.00  0.00           C  
ATOM   3670  O   TYR   236      -1.821   9.645  -6.630  1.00  0.00           O  
ATOM   3671  N   PHE   237      -1.949   8.360  -4.817  1.00  0.00           N  
ATOM   3672  H   PHE   237      -2.179   8.209  -3.845  1.00  0.00           H  
ATOM   3673  CA  PHE   237      -1.099   7.306  -5.502  1.00  0.00           C  
ATOM   3674  HA  PHE   237      -0.203   7.767  -5.918  1.00  0.00           H  
ATOM   3675  CB  PHE   237      -0.682   6.175  -4.496  1.00  0.00           C  
ATOM   3676  HB2 PHE   237      -0.581   6.618  -3.505  1.00  0.00           H  
ATOM   3677  HB3 PHE   237      -1.571   5.546  -4.524  1.00  0.00           H  
ATOM   3678  CG  PHE   237       0.687   5.538  -4.982  1.00  0.00           C  
ATOM   3679  CD1 PHE   237       0.621   4.249  -5.595  1.00  0.00           C  
ATOM   3680  HD1 PHE   237      -0.343   3.876  -5.909  1.00  0.00           H  
ATOM   3681  CE1 PHE   237       1.763   3.535  -5.945  1.00  0.00           C  
ATOM   3682  HE1 PHE   237       1.716   2.607  -6.496  1.00  0.00           H  
ATOM   3683  CZ  PHE   237       3.014   4.019  -5.703  1.00  0.00           C  
ATOM   3684  HZ  PHE   237       3.854   3.373  -5.910  1.00  0.00           H  
ATOM   3685  CE2 PHE   237       3.105   5.265  -5.024  1.00  0.00           C  
ATOM   3686  HE2 PHE   237       4.107   5.551  -4.739  1.00  0.00           H  
ATOM   3687  CD2 PHE   237       1.926   6.101  -4.669  1.00  0.00           C  
ATOM   3688  HD2 PHE   237       1.987   7.032  -4.125  1.00  0.00           H  
ATOM   3689  C   PHE   237      -1.701   6.663  -6.699  1.00  0.00           C  
ATOM   3690  O   PHE   237      -0.935   6.339  -7.646  1.00  0.00           O  
ATOM   3691  N   THR   238      -3.042   6.529  -6.718  1.00  0.00           N  
ATOM   3692  H   THR   238      -3.619   6.785  -5.929  1.00  0.00           H  
ATOM   3693  CA  THR   238      -3.644   6.078  -7.961  1.00  0.00           C  
ATOM   3694  HA  THR   238      -3.382   5.030  -8.105  1.00  0.00           H  
ATOM   3695  CB  THR   238      -5.160   5.939  -7.696  1.00  0.00           C  
ATOM   3696  HB  THR   238      -5.679   6.884  -7.535  1.00  0.00           H  
ATOM   3697  CG2 THR   238      -5.789   5.228  -8.908  1.00  0.00           C  
ATOM   3698 HG21 THR   238      -5.995   5.909  -9.734  1.00  0.00           H  
ATOM   3699 HG22 THR   238      -5.114   4.409  -9.156  1.00  0.00           H  
ATOM   3700 HG23 THR   238      -6.686   4.683  -8.616  1.00  0.00           H  
ATOM   3701  OG1 THR   238      -5.346   5.139  -6.564  1.00  0.00           O  
ATOM   3702  HG1 THR   238      -4.927   5.612  -5.841  1.00  0.00           H  
ATOM   3703  C   THR   238      -3.278   6.880  -9.231  1.00  0.00           C  
ATOM   3704  O   THR   238      -3.056   6.307 -10.305  1.00  0.00           O  
ATOM   3705  N   GLU   239      -3.237   8.226  -9.121  1.00  0.00           N  
ATOM   3706  H   GLU   239      -3.352   8.720  -8.247  1.00  0.00           H  
ATOM   3707  CA  GLU   239      -2.614   9.043 -10.198  1.00  0.00           C  
ATOM   3708  HA  GLU   239      -2.926   8.699 -11.184  1.00  0.00           H  
ATOM   3709  CB  GLU   239      -2.967  10.529 -10.061  1.00  0.00           C  
ATOM   3710  HB2 GLU   239      -2.641  10.896  -9.088  1.00  0.00           H  
ATOM   3711  HB3 GLU   239      -2.500  11.003 -10.925  1.00  0.00           H  
ATOM   3712  CG  GLU   239      -4.517  10.815 -10.053  1.00  0.00           C  
ATOM   3713  HG2 GLU   239      -4.844  10.436  -9.084  1.00  0.00           H  
ATOM   3714  HG3 GLU   239      -4.774  11.874 -10.034  1.00  0.00           H  
ATOM   3715  CD  GLU   239      -5.242   9.992 -11.118  1.00  0.00           C  
ATOM   3716  OE1 GLU   239      -4.882   9.961 -12.242  1.00  0.00           O  
ATOM   3717  OE2 GLU   239      -6.242   9.338 -10.742  1.00  0.00           O  
ATOM   3718  C   GLU   239      -1.059   8.916 -10.325  1.00  0.00           C  
ATOM   3719  O   GLU   239      -0.550   9.063 -11.483  1.00  0.00           O  
ATOM   3720  N   CYS   240      -0.349   8.874  -9.210  1.00  0.00           N  
ATOM   3721  H   CYS   240      -0.858   8.765  -8.345  1.00  0.00           H  
ATOM   3722  CA  CYS   240       1.138   8.610  -9.310  1.00  0.00           C  
ATOM   3723  HA  CYS   240       1.628   9.302  -9.996  1.00  0.00           H  
ATOM   3724  CB  CYS   240       1.792   8.727  -7.933  1.00  0.00           C  
ATOM   3725  HB2 CYS   240       1.497   7.884  -7.308  1.00  0.00           H  
ATOM   3726  HB3 CYS   240       2.866   8.595  -8.057  1.00  0.00           H  
ATOM   3727  SG  CYS   240       1.312  10.263  -7.144  1.00  0.00           S  
ATOM   3728  HG  CYS   240       0.006  10.266  -7.427  1.00  0.00           H  
ATOM   3729  C   CYS   240       1.485   7.226  -9.931  1.00  0.00           C  
ATOM   3730  O   CYS   240       2.602   7.006 -10.462  1.00  0.00           O  
ATOM   3731  N   ILE   241       0.531   6.283 -10.027  1.00  0.00           N  
ATOM   3732  H   ILE   241      -0.283   6.454  -9.454  1.00  0.00           H  
ATOM   3733  CA  ILE   241       0.641   5.099 -10.901  1.00  0.00           C  
ATOM   3734  HA  ILE   241       1.588   4.579 -10.754  1.00  0.00           H  
ATOM   3735  CB  ILE   241      -0.410   4.074 -10.497  1.00  0.00           C  
ATOM   3736  HB  ILE   241      -1.315   4.588 -10.172  1.00  0.00           H  
ATOM   3737  CG2 ILE   241      -0.639   3.064 -11.664  1.00  0.00           C  
ATOM   3738 HG21 ILE   241      -1.294   2.256 -11.337  1.00  0.00           H  
ATOM   3739 HG22 ILE   241      -1.225   3.482 -12.482  1.00  0.00           H  
ATOM   3740 HG23 ILE   241       0.272   2.671 -12.115  1.00  0.00           H  
ATOM   3741  CG1 ILE   241       0.048   3.224  -9.285  1.00  0.00           C  
ATOM   3742 HG12 ILE   241       0.435   2.248  -9.578  1.00  0.00           H  
ATOM   3743 HG13 ILE   241       0.833   3.775  -8.767  1.00  0.00           H  
ATOM   3744  CD1 ILE   241      -1.146   2.938  -8.350  1.00  0.00           C  
ATOM   3745 HD11 ILE   241      -0.852   2.191  -7.612  1.00  0.00           H  
ATOM   3746 HD12 ILE   241      -1.512   3.820  -7.824  1.00  0.00           H  
ATOM   3747 HD13 ILE   241      -1.956   2.572  -8.981  1.00  0.00           H  
ATOM   3748  C   ILE   241       0.504   5.598 -12.393  1.00  0.00           C  
ATOM   3749  O   ILE   241       1.405   5.285 -13.179  1.00  0.00           O  
ATOM   3750  N   ARG   242      -0.636   6.270 -12.689  1.00  0.00           N  
ATOM   3751  H   ARG   242      -1.262   6.355 -11.900  1.00  0.00           H  
ATOM   3752  CA  ARG   242      -1.055   6.508 -14.083  1.00  0.00           C  
ATOM   3753  HA  ARG   242      -1.012   5.574 -14.644  1.00  0.00           H  
ATOM   3754  CB  ARG   242      -2.422   7.102 -14.077  1.00  0.00           C  
ATOM   3755  HB2 ARG   242      -3.072   6.504 -13.438  1.00  0.00           H  
ATOM   3756  HB3 ARG   242      -2.323   8.107 -13.666  1.00  0.00           H  
ATOM   3757  CG  ARG   242      -3.156   7.126 -15.490  1.00  0.00           C  
ATOM   3758  HG2 ARG   242      -2.635   7.548 -16.349  1.00  0.00           H  
ATOM   3759  HG3 ARG   242      -3.516   6.110 -15.652  1.00  0.00           H  
ATOM   3760  CD  ARG   242      -4.410   8.052 -15.212  1.00  0.00           C  
ATOM   3761  HD2 ARG   242      -3.995   9.052 -15.338  1.00  0.00           H  
ATOM   3762  HD3 ARG   242      -5.191   7.939 -15.965  1.00  0.00           H  
ATOM   3763  NE  ARG   242      -5.068   7.925 -13.955  1.00  0.00           N  
ATOM   3764  HE  ARG   242      -4.760   8.617 -13.286  1.00  0.00           H  
ATOM   3765  CZ  ARG   242      -5.945   6.980 -13.540  1.00  0.00           C  
ATOM   3766  NH1 ARG   242      -6.377   6.017 -14.350  1.00  0.00           N  
ATOM   3767 HH11 ARG   242      -6.062   5.896 -15.302  1.00  0.00           H  
ATOM   3768 HH12 ARG   242      -7.173   5.486 -14.027  1.00  0.00           H  
ATOM   3769  NH2 ARG   242      -6.459   7.060 -12.395  1.00  0.00           N  
ATOM   3770 HH21 ARG   242      -6.236   7.854 -11.811  1.00  0.00           H  
ATOM   3771 HH22 ARG   242      -7.307   6.558 -12.173  1.00  0.00           H  
ATOM   3772  C   ARG   242      -0.065   7.473 -14.773  1.00  0.00           C  
ATOM   3773  O   ARG   242       0.159   7.278 -15.988  1.00  0.00           O  
ATOM   3774  N   HID   243       0.562   8.395 -14.098  1.00  0.00           N  
ATOM   3775  H   HID   243       0.213   8.556 -13.165  1.00  0.00           H  
ATOM   3776  CA  HID   243       1.511   9.419 -14.600  1.00  0.00           C  
ATOM   3777  HA  HID   243       1.791   9.210 -15.633  1.00  0.00           H  
ATOM   3778  CB  HID   243       0.879  10.800 -14.594  1.00  0.00           C  
ATOM   3779  HB2 HID   243       0.774  11.078 -13.545  1.00  0.00           H  
ATOM   3780  HB3 HID   243       1.596  11.517 -14.994  1.00  0.00           H  
ATOM   3781  CG  HID   243      -0.492  11.008 -15.262  1.00  0.00           C  
ATOM   3782  ND1 HID   243      -0.793  10.677 -16.564  1.00  0.00           N  
ATOM   3783  HD1 HID   243      -0.110  10.308 -17.211  1.00  0.00           H  
ATOM   3784  CE1 HID   243      -2.010  10.936 -16.757  1.00  0.00           C  
ATOM   3785  HE1 HID   243      -2.618  10.740 -17.628  1.00  0.00           H  
ATOM   3786  NE2 HID   243      -2.610  11.320 -15.635  1.00  0.00           N  
ATOM   3787  CD2 HID   243      -1.620  11.406 -14.644  1.00  0.00           C  
ATOM   3788  HD2 HID   243      -1.740  11.715 -13.616  1.00  0.00           H  
ATOM   3789  C   HID   243       2.875   9.504 -13.841  1.00  0.00           C  
ATOM   3790  O   HID   243       2.934   9.736 -12.611  1.00  0.00           O  
ATOM   3791  N   GLU   244       3.938   9.410 -14.641  1.00  0.00           N  
ATOM   3792  H   GLU   244       3.832   9.316 -15.641  1.00  0.00           H  
ATOM   3793  CA  GLU   244       5.289   9.590 -14.099  1.00  0.00           C  
ATOM   3794  HA  GLU   244       5.538   8.829 -13.359  1.00  0.00           H  
ATOM   3795  CB  GLU   244       6.250   9.396 -15.316  1.00  0.00           C  
ATOM   3796  HB2 GLU   244       6.074   8.421 -15.769  1.00  0.00           H  
ATOM   3797  HB3 GLU   244       6.046  10.245 -15.969  1.00  0.00           H  
ATOM   3798  CG  GLU   244       7.715   9.477 -14.894  1.00  0.00           C  
ATOM   3799  HG2 GLU   244       8.369   9.848 -15.684  1.00  0.00           H  
ATOM   3800  HG3 GLU   244       7.840  10.119 -14.023  1.00  0.00           H  
ATOM   3801  CD  GLU   244       8.189   8.015 -14.488  1.00  0.00           C  
ATOM   3802  OE1 GLU   244       7.992   7.610 -13.330  1.00  0.00           O  
ATOM   3803  OE2 GLU   244       8.972   7.440 -15.291  1.00  0.00           O  
ATOM   3804  C   GLU   244       5.623  10.990 -13.558  1.00  0.00           C  
ATOM   3805  O   GLU   244       5.492  11.946 -14.370  1.00  0.00           O  
ATOM   3806  N   CYX   245       6.034  11.193 -12.317  1.00  0.00           N  
ATOM   3807  H   CYX   245       6.074  10.465 -11.618  1.00  0.00           H  
ATOM   3808  CA  CYX   245       6.206  12.564 -11.768  1.00  0.00           C  
ATOM   3809  HA  CYX   245       6.312  12.429 -10.691  1.00  0.00           H  
ATOM   3810  CB  CYX   245       7.531  13.247 -12.205  1.00  0.00           C  
ATOM   3811  HB2 CYX   245       7.430  13.540 -13.250  1.00  0.00           H  
ATOM   3812  HB3 CYX   245       7.585  14.189 -11.659  1.00  0.00           H  
ATOM   3813  SG  CYX   245       9.003  12.180 -11.896  1.00  0.00           S  
ATOM   3814  C   CYX   245       5.004  13.518 -12.059  1.00  0.00           C  
ATOM   3815  O   CYX   245       5.107  14.651 -12.547  1.00  0.00           O  
ATOM   3816  N   CYX   246       3.901  13.081 -11.478  1.00  0.00           N  
ATOM   3817  H   CYX   246       3.930  12.092 -11.274  1.00  0.00           H  
ATOM   3818  CA  CYX   246       2.685  13.891 -11.315  1.00  0.00           C  
ATOM   3819  HA  CYX   246       2.685  14.655 -12.092  1.00  0.00           H  
ATOM   3820  CB  CYX   246       1.464  12.932 -11.241  1.00  0.00           C  
ATOM   3821  HB2 CYX   246       1.296  12.662 -12.283  1.00  0.00           H  
ATOM   3822  HB3 CYX   246       1.833  12.061 -10.699  1.00  0.00           H  
ATOM   3823  SG  CYX   246      -0.005  13.526 -10.405  1.00  0.00           S  
ATOM   3824  C   CYX   246       2.925  14.645 -10.037  1.00  0.00           C  
ATOM   3825  O   CYX   246       2.955  15.904 -10.120  1.00  0.00           O  
ATOM   3826  N   LEU   247       3.238  14.026  -8.855  1.00  0.00           N  
ATOM   3827  H   LEU   247       3.198  13.020  -8.937  1.00  0.00           H  
ATOM   3828  CA  LEU   247       3.600  14.708  -7.598  1.00  0.00           C  
ATOM   3829  HA  LEU   247       3.461  15.780  -7.743  1.00  0.00           H  
ATOM   3830  CB  LEU   247       2.608  14.319  -6.490  1.00  0.00           C  
ATOM   3831  HB2 LEU   247       3.015  13.353  -6.190  1.00  0.00           H  
ATOM   3832  HB3 LEU   247       2.785  14.987  -5.647  1.00  0.00           H  
ATOM   3833  CG  LEU   247       1.092  14.310  -6.787  1.00  0.00           C  
ATOM   3834  HG  LEU   247       0.855  13.586  -7.566  1.00  0.00           H  
ATOM   3835  CD1 LEU   247       0.238  13.853  -5.584  1.00  0.00           C  
ATOM   3836 HD11 LEU   247      -0.817  13.970  -5.831  1.00  0.00           H  
ATOM   3837 HD12 LEU   247       0.517  12.810  -5.438  1.00  0.00           H  
ATOM   3838 HD13 LEU   247       0.484  14.454  -4.709  1.00  0.00           H  
ATOM   3839  CD2 LEU   247       0.657  15.743  -7.189  1.00  0.00           C  
ATOM   3840 HD21 LEU   247       1.227  16.023  -8.075  1.00  0.00           H  
ATOM   3841 HD22 LEU   247      -0.408  15.639  -7.397  1.00  0.00           H  
ATOM   3842 HD23 LEU   247       0.721  16.434  -6.348  1.00  0.00           H  
ATOM   3843  C   LEU   247       5.064  14.506  -7.167  1.00  0.00           C  
ATOM   3844  O   LEU   247       5.665  13.474  -7.301  1.00  0.00           O  
ATOM   3845  N   ILE   248       5.631  15.476  -6.554  1.00  0.00           N  
ATOM   3846  H   ILE   248       5.049  16.273  -6.343  1.00  0.00           H  
ATOM   3847  CA  ILE   248       7.032  15.568  -6.227  1.00  0.00           C  
ATOM   3848  HA  ILE   248       7.545  14.621  -6.398  1.00  0.00           H  
ATOM   3849  CB  ILE   248       7.825  16.473  -7.183  1.00  0.00           C  
ATOM   3850  HB  ILE   248       7.345  17.451  -7.137  1.00  0.00           H  
ATOM   3851  CG2 ILE   248       9.231  16.934  -6.781  1.00  0.00           C  
ATOM   3852 HG21 ILE   248       9.943  16.109  -6.773  1.00  0.00           H  
ATOM   3853 HG22 ILE   248       9.402  17.742  -7.492  1.00  0.00           H  
ATOM   3854 HG23 ILE   248       9.262  17.474  -5.835  1.00  0.00           H  
ATOM   3855  CG1 ILE   248       7.818  15.965  -8.591  1.00  0.00           C  
ATOM   3856 HG12 ILE   248       8.747  16.157  -9.129  1.00  0.00           H  
ATOM   3857 HG13 ILE   248       7.766  14.877  -8.623  1.00  0.00           H  
ATOM   3858  CD1 ILE   248       6.621  16.515  -9.436  1.00  0.00           C  
ATOM   3859 HD11 ILE   248       6.677  16.096 -10.441  1.00  0.00           H  
ATOM   3860 HD12 ILE   248       5.682  16.332  -8.914  1.00  0.00           H  
ATOM   3861 HD13 ILE   248       6.786  17.586  -9.551  1.00  0.00           H  
ATOM   3862  C   ILE   248       7.415  16.031  -4.830  1.00  0.00           C  
ATOM   3863  O   ILE   248       6.999  17.062  -4.378  1.00  0.00           O  
ATOM   3864  N   GLY   249       8.311  15.273  -4.183  1.00  0.00           N  
ATOM   3865  H   GLY   249       8.494  14.423  -4.697  1.00  0.00           H  
ATOM   3866  CA  GLY   249       8.960  15.671  -2.929  1.00  0.00           C  
ATOM   3867  HA2 GLY   249       8.299  15.922  -2.099  1.00  0.00           H  
ATOM   3868  HA3 GLY   249       9.634  14.892  -2.573  1.00  0.00           H  
ATOM   3869  C   GLY   249       9.821  16.861  -3.047  1.00  0.00           C  
ATOM   3870  O   GLY   249      10.869  16.891  -3.709  1.00  0.00           O  
ATOM   3871  N   VAL   250       9.439  17.900  -2.293  1.00  0.00           N  
ATOM   3872  H   VAL   250       8.561  17.840  -1.798  1.00  0.00           H  
ATOM   3873  CA  VAL   250      10.136  19.134  -1.941  1.00  0.00           C  
ATOM   3874  HA  VAL   250      10.742  19.443  -2.793  1.00  0.00           H  
ATOM   3875  CB  VAL   250       9.139  20.334  -1.741  1.00  0.00           C  
ATOM   3876  HB  VAL   250       8.461  20.091  -0.922  1.00  0.00           H  
ATOM   3877  CG1 VAL   250       9.862  21.517  -1.282  1.00  0.00           C  
ATOM   3878 HG11 VAL   250      10.406  21.961  -2.116  1.00  0.00           H  
ATOM   3879 HG12 VAL   250       9.122  22.294  -1.090  1.00  0.00           H  
ATOM   3880 HG13 VAL   250      10.314  21.392  -0.299  1.00  0.00           H  
ATOM   3881  CG2 VAL   250       8.284  20.559  -3.038  1.00  0.00           C  
ATOM   3882 HG21 VAL   250       7.493  21.291  -2.876  1.00  0.00           H  
ATOM   3883 HG22 VAL   250       8.995  20.939  -3.772  1.00  0.00           H  
ATOM   3884 HG23 VAL   250       7.747  19.705  -3.451  1.00  0.00           H  
ATOM   3885  C   VAL   250      10.896  18.862  -0.596  1.00  0.00           C  
ATOM   3886  O   VAL   250      10.285  18.642   0.445  1.00  0.00           O  
ATOM   3887  N   PRO   251      12.297  18.939  -0.522  1.00  0.00           N  
ATOM   3888  CD  PRO   251      13.161  19.068  -1.739  1.00  0.00           C  
ATOM   3889  HD2 PRO   251      13.142  20.064  -2.182  1.00  0.00           H  
ATOM   3890  HD3 PRO   251      12.917  18.339  -2.511  1.00  0.00           H  
ATOM   3891  CG  PRO   251      14.582  18.844  -1.173  1.00  0.00           C  
ATOM   3892  HG2 PRO   251      14.825  19.790  -0.689  1.00  0.00           H  
ATOM   3893  HG3 PRO   251      15.335  18.461  -1.861  1.00  0.00           H  
ATOM   3894  CB  PRO   251      14.336  17.912  -0.028  1.00  0.00           C  
ATOM   3895  HB2 PRO   251      15.114  17.870   0.734  1.00  0.00           H  
ATOM   3896  HB3 PRO   251      14.225  16.955  -0.538  1.00  0.00           H  
ATOM   3897  CA  PRO   251      13.019  18.400   0.609  1.00  0.00           C  
ATOM   3898  HA  PRO   251      12.470  17.605   1.113  1.00  0.00           H  
ATOM   3899  C   PRO   251      13.231  19.591   1.602  1.00  0.00           C  
ATOM   3900  O   PRO   251      14.344  19.972   1.937  1.00  0.00           O  
ATOM   3901  N   GLN   252      12.109  20.044   2.150  1.00  0.00           N  
ATOM   3902  H   GLN   252      11.236  19.650   1.830  1.00  0.00           H  
ATOM   3903  CA  GLN   252      11.814  21.221   2.962  1.00  0.00           C  
ATOM   3904  HA  GLN   252      11.944  22.000   2.210  1.00  0.00           H  
ATOM   3905  CB  GLN   252      10.386  21.193   3.482  1.00  0.00           C  
ATOM   3906  HB2 GLN   252       9.567  20.773   2.897  1.00  0.00           H  
ATOM   3907  HB3 GLN   252      10.408  20.428   4.258  1.00  0.00           H  
ATOM   3908  CG  GLN   252      10.016  22.547   4.107  1.00  0.00           C  
ATOM   3909  HG2 GLN   252       9.000  22.456   4.493  1.00  0.00           H  
ATOM   3910  HG3 GLN   252      10.600  22.852   4.976  1.00  0.00           H  
ATOM   3911  CD  GLN   252       9.829  23.687   3.045  1.00  0.00           C  
ATOM   3912  OE1 GLN   252       9.751  23.441   1.853  1.00  0.00           O  
ATOM   3913  NE2 GLN   252       9.636  24.930   3.556  1.00  0.00           N  
ATOM   3914 HE21 GLN   252       9.532  25.725   2.942  1.00  0.00           H  
ATOM   3915 HE22 GLN   252       9.536  25.149   4.537  1.00  0.00           H  
ATOM   3916  C   GLN   252      12.870  21.443   4.062  1.00  0.00           C  
ATOM   3917  O   GLN   252      13.445  22.546   4.236  1.00  0.00           O  
ATOM   3918  N   SER   253      13.175  20.391   4.773  1.00  0.00           N  
ATOM   3919  H   SER   253      12.681  19.578   4.434  1.00  0.00           H  
ATOM   3920  CA  SER   253      13.997  20.336   5.954  1.00  0.00           C  
ATOM   3921  HA  SER   253      13.837  21.273   6.489  1.00  0.00           H  
ATOM   3922  CB  SER   253      13.849  19.061   6.751  1.00  0.00           C  
ATOM   3923  HB2 SER   253      14.508  19.050   7.620  1.00  0.00           H  
ATOM   3924  HB3 SER   253      12.794  18.996   7.016  1.00  0.00           H  
ATOM   3925  OG  SER   253      14.050  17.836   6.055  1.00  0.00           O  
ATOM   3926  HG  SER   253      13.448  17.780   5.309  1.00  0.00           H  
ATOM   3927  C   SER   253      15.565  20.439   5.490  1.00  0.00           C  
ATOM   3928  O   SER   253      16.368  20.756   6.356  1.00  0.00           O  
ATOM   3929  N   LYS   254      15.815  20.293   4.211  1.00  0.00           N  
ATOM   3930  H   LYS   254      15.059  20.141   3.559  1.00  0.00           H  
ATOM   3931  CA  LYS   254      17.214  20.447   3.696  1.00  0.00           C  
ATOM   3932  HA  LYS   254      17.953  20.531   4.493  1.00  0.00           H  
ATOM   3933  CB  LYS   254      17.583  19.136   2.982  1.00  0.00           C  
ATOM   3934  HB2 LYS   254      16.952  19.023   2.101  1.00  0.00           H  
ATOM   3935  HB3 LYS   254      18.626  19.196   2.672  1.00  0.00           H  
ATOM   3936  CG  LYS   254      17.574  17.916   3.883  1.00  0.00           C  
ATOM   3937  HG2 LYS   254      18.126  18.280   4.749  1.00  0.00           H  
ATOM   3938  HG3 LYS   254      16.548  17.676   4.163  1.00  0.00           H  
ATOM   3939  CD  LYS   254      18.148  16.569   3.353  1.00  0.00           C  
ATOM   3940  HD2 LYS   254      17.455  16.308   2.553  1.00  0.00           H  
ATOM   3941  HD3 LYS   254      19.044  16.786   2.772  1.00  0.00           H  
ATOM   3942  CE  LYS   254      18.259  15.445   4.418  1.00  0.00           C  
ATOM   3943  HE2 LYS   254      17.362  15.225   4.997  1.00  0.00           H  
ATOM   3944  HE3 LYS   254      18.310  14.546   3.803  1.00  0.00           H  
ATOM   3945  NZ  LYS   254      19.448  15.454   5.278  1.00  0.00           N  
ATOM   3946  HZ1 LYS   254      19.458  14.631   5.863  1.00  0.00           H  
ATOM   3947  HZ2 LYS   254      20.288  15.412   4.718  1.00  0.00           H  
ATOM   3948  HZ3 LYS   254      19.528  16.241   5.906  1.00  0.00           H  
ATOM   3949  C   LYS   254      17.403  21.568   2.655  1.00  0.00           C  
ATOM   3950  O   LYS   254      18.511  22.072   2.601  1.00  0.00           O  
ATOM   3951  N   ASN   255      16.347  21.924   1.865  1.00  0.00           N  
ATOM   3952  H   ASN   255      15.492  21.386   1.886  1.00  0.00           H  
ATOM   3953  CA  ASN   255      16.441  22.933   0.725  1.00  0.00           C  
ATOM   3954  HA  ASN   255      16.991  23.773   1.148  1.00  0.00           H  
ATOM   3955  CB  ASN   255      17.593  22.382  -0.198  1.00  0.00           C  
ATOM   3956  HB2 ASN   255      18.572  22.229   0.255  1.00  0.00           H  
ATOM   3957  HB3 ASN   255      17.284  21.397  -0.548  1.00  0.00           H  
ATOM   3958  CG  ASN   255      17.758  23.322  -1.348  1.00  0.00           C  
ATOM   3959  OD1 ASN   255      17.506  24.520  -1.214  1.00  0.00           O  
ATOM   3960  ND2 ASN   255      18.101  22.939  -2.583  1.00  0.00           N  
ATOM   3961 HD21 ASN   255      17.951  23.585  -3.344  1.00  0.00           H  
ATOM   3962 HD22 ASN   255      18.396  21.997  -2.799  1.00  0.00           H  
ATOM   3963  C   ASN   255      15.057  23.319   0.177  1.00  0.00           C  
ATOM   3964  O   ASN   255      14.362  22.673  -0.567  1.00  0.00           O  
ATOM   3965  N   PRO   256      14.509  24.493   0.700  1.00  0.00           N  
ATOM   3966  CD  PRO   256      14.991  25.089   1.933  1.00  0.00           C  
ATOM   3967  HD2 PRO   256      15.677  25.909   1.720  1.00  0.00           H  
ATOM   3968  HD3 PRO   256      15.387  24.300   2.573  1.00  0.00           H  
ATOM   3969  CG  PRO   256      13.751  25.700   2.519  1.00  0.00           C  
ATOM   3970  HG2 PRO   256      14.135  26.554   3.076  1.00  0.00           H  
ATOM   3971  HG3 PRO   256      13.168  24.930   3.025  1.00  0.00           H  
ATOM   3972  CB  PRO   256      12.975  26.111   1.238  1.00  0.00           C  
ATOM   3973  HB2 PRO   256      13.514  27.008   0.935  1.00  0.00           H  
ATOM   3974  HB3 PRO   256      11.937  26.371   1.446  1.00  0.00           H  
ATOM   3975  CA  PRO   256      13.242  24.967   0.216  1.00  0.00           C  
ATOM   3976  HA  PRO   256      12.497  24.174   0.268  1.00  0.00           H  
ATOM   3977  C   PRO   256      13.279  25.525  -1.210  1.00  0.00           C  
ATOM   3978  O   PRO   256      14.187  26.254  -1.570  1.00  0.00           O  
ATOM   3979  N   GLN   257      12.259  25.119  -1.939  1.00  0.00           N  
ATOM   3980  H   GLN   257      11.520  24.599  -1.486  1.00  0.00           H  
ATOM   3981  CA  GLN   257      12.072  25.431  -3.342  1.00  0.00           C  
ATOM   3982  HA  GLN   257      12.276  26.456  -3.652  1.00  0.00           H  
ATOM   3983  CB  GLN   257      13.100  24.529  -4.122  1.00  0.00           C  
ATOM   3984  HB2 GLN   257      13.027  25.000  -5.103  1.00  0.00           H  
ATOM   3985  HB3 GLN   257      14.121  24.745  -3.807  1.00  0.00           H  
ATOM   3986  CG  GLN   257      12.890  23.108  -4.216  1.00  0.00           C  
ATOM   3987  HG2 GLN   257      12.529  22.744  -3.254  1.00  0.00           H  
ATOM   3988  HG3 GLN   257      12.155  22.922  -5.000  1.00  0.00           H  
ATOM   3989  CD  GLN   257      14.217  22.404  -4.406  1.00  0.00           C  
ATOM   3990  OE1 GLN   257      14.673  22.251  -5.524  1.00  0.00           O  
ATOM   3991  NE2 GLN   257      14.865  22.016  -3.363  1.00  0.00           N  
ATOM   3992 HE21 GLN   257      15.749  21.599  -3.614  1.00  0.00           H  
ATOM   3993 HE22 GLN   257      14.681  22.189  -2.385  1.00  0.00           H  
ATOM   3994  C   GLN   257      10.544  25.153  -3.828  1.00  0.00           C  
ATOM   3995  O   GLN   257       9.969  24.195  -3.331  1.00  0.00           O  
ATOM   3996  N   PRO   258       9.948  25.948  -4.790  1.00  0.00           N  
ATOM   3997  CD  PRO   258      10.463  27.107  -5.510  1.00  0.00           C  
ATOM   3998  HD2 PRO   258      11.497  27.000  -5.839  1.00  0.00           H  
ATOM   3999  HD3 PRO   258      10.481  28.014  -4.906  1.00  0.00           H  
ATOM   4000  CG  PRO   258       9.670  27.295  -6.783  1.00  0.00           C  
ATOM   4001  HG2 PRO   258      10.086  26.630  -7.539  1.00  0.00           H  
ATOM   4002  HG3 PRO   258       9.601  28.287  -7.230  1.00  0.00           H  
ATOM   4003  CB  PRO   258       8.368  26.741  -6.348  1.00  0.00           C  
ATOM   4004  HB2 PRO   258       7.740  26.418  -7.180  1.00  0.00           H  
ATOM   4005  HB3 PRO   258       7.800  27.447  -5.742  1.00  0.00           H  
ATOM   4006  CA  PRO   258       8.785  25.480  -5.537  1.00  0.00           C  
ATOM   4007  HA  PRO   258       7.916  25.190  -4.946  1.00  0.00           H  
ATOM   4008  C   PRO   258       9.158  24.285  -6.368  1.00  0.00           C  
ATOM   4009  O   PRO   258      10.323  24.033  -6.677  1.00  0.00           O  
ATOM   4010  N   VAL   259       8.050  23.534  -6.700  1.00  0.00           N  
ATOM   4011  H   VAL   259       7.148  23.963  -6.551  1.00  0.00           H  
ATOM   4012  CA  VAL   259       8.158  22.399  -7.672  1.00  0.00           C  
ATOM   4013  HA  VAL   259       8.951  21.752  -7.299  1.00  0.00           H  
ATOM   4014  CB  VAL   259       6.855  21.558  -7.601  1.00  0.00           C  
ATOM   4015  HB  VAL   259       5.995  22.125  -7.956  1.00  0.00           H  
ATOM   4016  CG1 VAL   259       6.884  20.259  -8.489  1.00  0.00           C  
ATOM   4017 HG11 VAL   259       6.954  20.431  -9.563  1.00  0.00           H  
ATOM   4018 HG12 VAL   259       7.698  19.600  -8.184  1.00  0.00           H  
ATOM   4019 HG13 VAL   259       5.927  19.750  -8.377  1.00  0.00           H  
ATOM   4020  CG2 VAL   259       6.639  21.028  -6.156  1.00  0.00           C  
ATOM   4021 HG21 VAL   259       6.485  21.731  -5.338  1.00  0.00           H  
ATOM   4022 HG22 VAL   259       5.903  20.237  -6.013  1.00  0.00           H  
ATOM   4023 HG23 VAL   259       7.486  20.396  -5.886  1.00  0.00           H  
ATOM   4024  C   VAL   259       8.639  22.764  -9.070  1.00  0.00           C  
ATOM   4025  O   VAL   259       9.217  21.964  -9.794  1.00  0.00           O  
ATOM   4026  N   SER   260       8.526  24.059  -9.487  1.00  0.00           N  
ATOM   4027  H   SER   260       8.188  24.750  -8.832  1.00  0.00           H  
ATOM   4028  CA  SER   260       9.200  24.526 -10.668  1.00  0.00           C  
ATOM   4029  HA  SER   260       8.973  23.848 -11.490  1.00  0.00           H  
ATOM   4030  CB  SER   260       8.752  25.990 -10.899  1.00  0.00           C  
ATOM   4031  HB2 SER   260       9.261  26.405 -11.770  1.00  0.00           H  
ATOM   4032  HB3 SER   260       7.700  26.069 -11.173  1.00  0.00           H  
ATOM   4033  OG  SER   260       8.963  26.764  -9.733  1.00  0.00           O  
ATOM   4034  HG  SER   260       8.454  27.577  -9.777  1.00  0.00           H  
ATOM   4035  C   SER   260      10.723  24.575 -10.605  1.00  0.00           C  
ATOM   4036  O   SER   260      11.401  24.349 -11.529  1.00  0.00           O  
ATOM   4037  N   LYS   261      11.271  24.784  -9.377  1.00  0.00           N  
ATOM   4038  H   LYS   261      10.670  24.928  -8.579  1.00  0.00           H  
ATOM   4039  CA  LYS   261      12.725  24.811  -9.189  1.00  0.00           C  
ATOM   4040  HA  LYS   261      13.212  24.999 -10.146  1.00  0.00           H  
ATOM   4041  CB  LYS   261      13.156  25.930  -8.171  1.00  0.00           C  
ATOM   4042  HB2 LYS   261      12.573  25.932  -7.250  1.00  0.00           H  
ATOM   4043  HB3 LYS   261      14.196  25.683  -7.961  1.00  0.00           H  
ATOM   4044  CG  LYS   261      13.075  27.311  -8.854  1.00  0.00           C  
ATOM   4045  HG2 LYS   261      12.016  27.507  -9.023  1.00  0.00           H  
ATOM   4046  HG3 LYS   261      13.476  27.989  -8.100  1.00  0.00           H  
ATOM   4047  CD  LYS   261      13.909  27.597 -10.119  1.00  0.00           C  
ATOM   4048  HD2 LYS   261      14.049  28.671 -10.244  1.00  0.00           H  
ATOM   4049  HD3 LYS   261      14.855  27.111  -9.881  1.00  0.00           H  
ATOM   4050  CE  LYS   261      13.255  27.204 -11.494  1.00  0.00           C  
ATOM   4051  HE2 LYS   261      13.212  26.125 -11.645  1.00  0.00           H  
ATOM   4052  HE3 LYS   261      12.255  27.636 -11.459  1.00  0.00           H  
ATOM   4053  NZ  LYS   261      14.048  27.804 -12.556  1.00  0.00           N  
ATOM   4054  HZ1 LYS   261      13.608  27.499 -13.413  1.00  0.00           H  
ATOM   4055  HZ2 LYS   261      13.958  28.809 -12.513  1.00  0.00           H  
ATOM   4056  HZ3 LYS   261      15.051  27.688 -12.563  1.00  0.00           H  
ATOM   4057  C   LYS   261      13.289  23.479  -8.790  1.00  0.00           C  
ATOM   4058  O   LYS   261      14.458  23.237  -9.063  1.00  0.00           O  
ATOM   4059  N   CYX   262      12.458  22.438  -8.600  1.00  0.00           N  
ATOM   4060  H   CYX   262      11.494  22.612  -8.356  1.00  0.00           H  
ATOM   4061  CA  CYX   262      12.861  21.058  -8.401  1.00  0.00           C  
ATOM   4062  HA  CYX   262      13.500  20.998  -7.521  1.00  0.00           H  
ATOM   4063  CB  CYX   262      11.717  20.083  -8.179  1.00  0.00           C  
ATOM   4064  HB2 CYX   262      10.845  20.280  -8.803  1.00  0.00           H  
ATOM   4065  HB3 CYX   262      12.080  19.084  -8.421  1.00  0.00           H  
ATOM   4066  SG  CYX   262      11.145  20.006  -6.511  1.00  0.00           S  
ATOM   4067  C   CYX   262      13.706  20.484  -9.538  1.00  0.00           C  
ATOM   4068  O   CYX   262      13.446  20.746 -10.713  1.00  0.00           O  
ATOM   4069  N   THR   263      14.605  19.583  -9.208  1.00  0.00           N  
ATOM   4070  H   THR   263      14.700  19.529  -8.204  1.00  0.00           H  
ATOM   4071  CA  THR   263      15.513  18.737 -10.121  1.00  0.00           C  
ATOM   4072  HA  THR   263      14.980  18.406 -11.012  1.00  0.00           H  
ATOM   4073  CB  THR   263      16.601  19.668 -10.742  1.00  0.00           C  
ATOM   4074  HB  THR   263      16.007  20.297 -11.406  1.00  0.00           H  
ATOM   4075  CG2 THR   263      17.315  20.487  -9.664  1.00  0.00           C  
ATOM   4076 HG21 THR   263      17.378  19.944  -8.721  1.00  0.00           H  
ATOM   4077 HG22 THR   263      18.308  20.852  -9.927  1.00  0.00           H  
ATOM   4078 HG23 THR   263      16.642  21.333  -9.523  1.00  0.00           H  
ATOM   4079  OG1 THR   263      17.408  18.965 -11.568  1.00  0.00           O  
ATOM   4080  HG1 THR   263      16.875  18.406 -12.139  1.00  0.00           H  
ATOM   4081  C   THR   263      16.013  17.510  -9.444  1.00  0.00           C  
ATOM   4082  O   THR   263      15.920  17.326  -8.249  1.00  0.00           O  
ATOM   4083  N   ARG   264      16.436  16.549 -10.308  1.00  0.00           N  
ATOM   4084  H   ARG   264      16.347  16.708 -11.301  1.00  0.00           H  
ATOM   4085  CA  ARG   264      16.780  15.139  -9.854  1.00  0.00           C  
ATOM   4086  HA  ARG   264      15.837  14.897  -9.364  1.00  0.00           H  
ATOM   4087  CB  ARG   264      16.939  14.154 -11.011  1.00  0.00           C  
ATOM   4088  HB2 ARG   264      16.694  13.175 -10.597  1.00  0.00           H  
ATOM   4089  HB3 ARG   264      16.212  14.352 -11.798  1.00  0.00           H  
ATOM   4090  CG  ARG   264      18.216  14.119 -11.758  1.00  0.00           C  
ATOM   4091  HG2 ARG   264      19.026  13.822 -11.092  1.00  0.00           H  
ATOM   4092  HG3 ARG   264      18.124  13.415 -12.586  1.00  0.00           H  
ATOM   4093  CD  ARG   264      18.740  15.433 -12.372  1.00  0.00           C  
ATOM   4094  HD2 ARG   264      18.957  16.238 -11.669  1.00  0.00           H  
ATOM   4095  HD3 ARG   264      19.727  15.122 -12.715  1.00  0.00           H  
ATOM   4096  NE  ARG   264      18.017  15.846 -13.565  1.00  0.00           N  
ATOM   4097  HE  ARG   264      17.054  16.109 -13.413  1.00  0.00           H  
ATOM   4098  CZ  ARG   264      18.495  15.998 -14.759  1.00  0.00           C  
ATOM   4099  NH1 ARG   264      19.725  15.950 -15.051  1.00  0.00           N  
ATOM   4100 HH11 ARG   264      20.378  15.696 -14.324  1.00  0.00           H  
ATOM   4101 HH12 ARG   264      20.056  15.992 -16.004  1.00  0.00           H  
ATOM   4102  NH2 ARG   264      17.715  16.481 -15.692  1.00  0.00           N  
ATOM   4103 HH21 ARG   264      16.736  16.546 -15.455  1.00  0.00           H  
ATOM   4104 HH22 ARG   264      18.051  16.760 -16.603  1.00  0.00           H  
ATOM   4105  C   ARG   264      17.702  14.895  -8.660  1.00  0.00           C  
ATOM   4106  O   ARG   264      17.401  14.047  -7.868  1.00  0.00           O  
ATOM   4107  N   ASN   265      18.735  15.689  -8.585  1.00  0.00           N  
ATOM   4108  H   ASN   265      18.783  16.430  -9.270  1.00  0.00           H  
ATOM   4109  CA  ASN   265      19.717  15.618  -7.439  1.00  0.00           C  
ATOM   4110  HA  ASN   265      19.874  14.587  -7.123  1.00  0.00           H  
ATOM   4111  CB  ASN   265      21.053  16.122  -7.988  1.00  0.00           C  
ATOM   4112  HB2 ASN   265      20.986  17.201  -8.132  1.00  0.00           H  
ATOM   4113  HB3 ASN   265      21.755  16.229  -7.161  1.00  0.00           H  
ATOM   4114  CG  ASN   265      21.641  15.295  -9.092  1.00  0.00           C  
ATOM   4115  OD1 ASN   265      22.275  14.279  -9.014  1.00  0.00           O  
ATOM   4116  ND2 ASN   265      21.555  15.841 -10.282  1.00  0.00           N  
ATOM   4117 HD21 ASN   265      21.972  15.232 -10.972  1.00  0.00           H  
ATOM   4118 HD22 ASN   265      21.139  16.750 -10.425  1.00  0.00           H  
ATOM   4119  C   ASN   265      19.273  16.413  -6.158  1.00  0.00           C  
ATOM   4120  O   ASN   265      20.117  16.764  -5.326  1.00  0.00           O  
ATOM   4121  N   GLU   266      18.048  16.880  -6.090  1.00  0.00           N  
ATOM   4122  H   GLU   266      17.432  16.656  -6.859  1.00  0.00           H  
ATOM   4123  CA  GLU   266      17.428  17.622  -4.992  1.00  0.00           C  
ATOM   4124  HA  GLU   266      18.106  17.696  -4.141  1.00  0.00           H  
ATOM   4125  CB  GLU   266      17.099  19.068  -5.435  1.00  0.00           C  
ATOM   4126  HB2 GLU   266      16.535  19.193  -6.359  1.00  0.00           H  
ATOM   4127  HB3 GLU   266      16.521  19.589  -4.672  1.00  0.00           H  
ATOM   4128  CG  GLU   266      18.366  19.933  -5.740  1.00  0.00           C  
ATOM   4129  HG2 GLU   266      19.065  19.373  -6.362  1.00  0.00           H  
ATOM   4130  HG3 GLU   266      18.047  20.813  -6.300  1.00  0.00           H  
ATOM   4131  CD  GLU   266      19.238  20.207  -4.493  1.00  0.00           C  
ATOM   4132  OE1 GLU   266      20.485  20.228  -4.594  1.00  0.00           O  
ATOM   4133  OE2 GLU   266      18.716  20.387  -3.386  1.00  0.00           O  
ATOM   4134  C   GLU   266      16.091  16.934  -4.639  1.00  0.00           C  
ATOM   4135  O   GLU   266      15.883  16.505  -3.481  1.00  0.00           O  
ATOM   4136  N   CYX   267      15.165  16.774  -5.587  1.00  0.00           N  
ATOM   4137  H   CYX   267      15.409  17.007  -6.539  1.00  0.00           H  
ATOM   4138  CA  CYX   267      13.745  16.372  -5.408  1.00  0.00           C  
ATOM   4139  HA  CYX   267      13.376  16.431  -4.384  1.00  0.00           H  
ATOM   4140  CB  CYX   267      12.826  17.342  -6.205  1.00  0.00           C  
ATOM   4141  HB2 CYX   267      12.984  17.300  -7.282  1.00  0.00           H  
ATOM   4142  HB3 CYX   267      11.832  16.941  -6.006  1.00  0.00           H  
ATOM   4143  SG  CYX   267      12.739  19.062  -5.570  1.00  0.00           S  
ATOM   4144  C   CYX   267      13.421  14.981  -6.003  1.00  0.00           C  
ATOM   4145  O   CYX   267      14.101  14.524  -6.918  1.00  0.00           O  
ATOM   4146  N   VAL   268      12.407  14.354  -5.358  1.00  0.00           N  
ATOM   4147  H   VAL   268      12.050  14.786  -4.518  1.00  0.00           H  
ATOM   4148  CA  VAL   268      12.119  12.897  -5.564  1.00  0.00           C  
ATOM   4149  HA  VAL   268      12.705  12.511  -6.398  1.00  0.00           H  
ATOM   4150  CB  VAL   268      12.570  12.060  -4.302  1.00  0.00           C  
ATOM   4151  HB  VAL   268      11.963  12.340  -3.442  1.00  0.00           H  
ATOM   4152  CG1 VAL   268      12.368  10.501  -4.359  1.00  0.00           C  
ATOM   4153 HG11 VAL   268      11.434  10.252  -4.863  1.00  0.00           H  
ATOM   4154 HG12 VAL   268      13.165  10.010  -4.917  1.00  0.00           H  
ATOM   4155 HG13 VAL   268      12.226  10.121  -3.348  1.00  0.00           H  
ATOM   4156  CG2 VAL   268      13.895  12.442  -3.762  1.00  0.00           C  
ATOM   4157 HG21 VAL   268      14.150  11.897  -2.853  1.00  0.00           H  
ATOM   4158 HG22 VAL   268      14.609  12.148  -4.531  1.00  0.00           H  
ATOM   4159 HG23 VAL   268      14.120  13.492  -3.575  1.00  0.00           H  
ATOM   4160  C   VAL   268      10.698  12.636  -5.920  1.00  0.00           C  
ATOM   4161  O   VAL   268       9.725  13.188  -5.339  1.00  0.00           O  
ATOM   4162  N   CYX   269      10.404  12.037  -7.051  1.00  0.00           N  
ATOM   4163  H   CYX   269      11.135  11.715  -7.670  1.00  0.00           H  
ATOM   4164  CA  CYX   269       9.042  11.917  -7.541  1.00  0.00           C  
ATOM   4165  HA  CYX   269       8.419  12.787  -7.336  1.00  0.00           H  
ATOM   4166  CB  CYX   269       9.073  11.538  -9.050  1.00  0.00           C  
ATOM   4167  HB2 CYX   269       9.688  10.642  -9.128  1.00  0.00           H  
ATOM   4168  HB3 CYX   269       8.031  11.392  -9.333  1.00  0.00           H  
ATOM   4169  SG  CYX   269       9.756  12.841 -10.147  1.00  0.00           S  
ATOM   4170  C   CYX   269       8.397  10.740  -6.800  1.00  0.00           C  
ATOM   4171  O   CYX   269       8.906   9.621  -6.851  1.00  0.00           O  
ATOM   4172  N   VAL   270       7.284  11.005  -6.122  1.00  0.00           N  
ATOM   4173  H   VAL   270       7.098  11.981  -5.943  1.00  0.00           H  
ATOM   4174  CA  VAL   270       6.404   9.996  -5.526  1.00  0.00           C  
ATOM   4175  HA  VAL   270       7.009   9.384  -4.858  1.00  0.00           H  
ATOM   4176  CB  VAL   270       5.182  10.611  -4.785  1.00  0.00           C  
ATOM   4177  HB  VAL   270       4.381  10.928  -5.453  1.00  0.00           H  
ATOM   4178  CG1 VAL   270       4.425   9.649  -3.839  1.00  0.00           C  
ATOM   4179 HG11 VAL   270       4.956   9.716  -2.890  1.00  0.00           H  
ATOM   4180 HG12 VAL   270       3.411  10.017  -3.686  1.00  0.00           H  
ATOM   4181 HG13 VAL   270       4.479   8.670  -4.317  1.00  0.00           H  
ATOM   4182  CG2 VAL   270       5.361  11.910  -3.886  1.00  0.00           C  
ATOM   4183 HG21 VAL   270       6.016  11.755  -3.029  1.00  0.00           H  
ATOM   4184 HG22 VAL   270       5.939  12.624  -4.472  1.00  0.00           H  
ATOM   4185 HG23 VAL   270       4.384  12.355  -3.695  1.00  0.00           H  
ATOM   4186  C   VAL   270       5.711   9.090  -6.569  1.00  0.00           C  
ATOM   4187  O   VAL   270       5.151   9.545  -7.524  1.00  0.00           O  
ATOM   4188  N   GLY   271       5.897   7.806  -6.457  1.00  0.00           N  
ATOM   4189  H   GLY   271       6.466   7.500  -5.680  1.00  0.00           H  
ATOM   4190  CA  GLY   271       5.278   6.790  -7.266  1.00  0.00           C  
ATOM   4191  HA2 GLY   271       4.376   6.474  -6.742  1.00  0.00           H  
ATOM   4192  HA3 GLY   271       4.902   7.230  -8.190  1.00  0.00           H  
ATOM   4193  C   GLY   271       6.201   5.631  -7.620  1.00  0.00           C  
ATOM   4194  O   GLY   271       7.056   5.223  -6.846  1.00  0.00           O  
ATOM   4195  N   LEU   272       5.866   4.944  -8.697  1.00  0.00           N  
ATOM   4196  H   LEU   272       5.187   5.315  -9.346  1.00  0.00           H  
ATOM   4197  CA  LEU   272       6.303   3.554  -9.055  1.00  0.00           C  
ATOM   4198  HA  LEU   272       5.934   2.979  -8.206  1.00  0.00           H  
ATOM   4199  CB  LEU   272       5.586   3.072 -10.350  1.00  0.00           C  
ATOM   4200  HB2 LEU   272       5.771   3.830 -11.111  1.00  0.00           H  
ATOM   4201  HB3 LEU   272       6.114   2.163 -10.639  1.00  0.00           H  
ATOM   4202  CG  LEU   272       4.081   2.765 -10.266  1.00  0.00           C  
ATOM   4203  HG  LEU   272       3.600   3.563  -9.700  1.00  0.00           H  
ATOM   4204  CD1 LEU   272       3.456   2.661 -11.568  1.00  0.00           C  
ATOM   4205 HD11 LEU   272       3.584   3.606 -12.096  1.00  0.00           H  
ATOM   4206 HD12 LEU   272       3.894   1.946 -12.264  1.00  0.00           H  
ATOM   4207 HD13 LEU   272       2.390   2.443 -11.507  1.00  0.00           H  
ATOM   4208  CD2 LEU   272       3.914   1.401  -9.606  1.00  0.00           C  
ATOM   4209 HD21 LEU   272       4.584   0.627  -9.980  1.00  0.00           H  
ATOM   4210 HD22 LEU   272       4.130   1.588  -8.554  1.00  0.00           H  
ATOM   4211 HD23 LEU   272       2.906   1.035  -9.801  1.00  0.00           H  
ATOM   4212  C   LEU   272       7.790   3.426  -9.158  1.00  0.00           C  
ATOM   4213  O   LEU   272       8.383   2.343  -8.811  1.00  0.00           O  
ATOM   4214  N   ASN   273       8.476   4.488  -9.593  1.00  0.00           N  
ATOM   4215  H   ASN   273       7.901   5.198 -10.024  1.00  0.00           H  
ATOM   4216  CA  ASN   273       9.889   4.634  -9.809  1.00  0.00           C  
ATOM   4217  HA  ASN   273      10.440   3.704  -9.669  1.00  0.00           H  
ATOM   4218  CB  ASN   273      10.197   5.177 -11.202  1.00  0.00           C  
ATOM   4219  HB2 ASN   273       9.718   6.154 -11.278  1.00  0.00           H  
ATOM   4220  HB3 ASN   273      11.269   5.334 -11.318  1.00  0.00           H  
ATOM   4221  CG  ASN   273       9.775   4.204 -12.287  1.00  0.00           C  
ATOM   4222  OD1 ASN   273      10.506   3.274 -12.546  1.00  0.00           O  
ATOM   4223  ND2 ASN   273       8.678   4.420 -12.967  1.00  0.00           N  
ATOM   4224 HD21 ASN   273       8.600   3.838 -13.789  1.00  0.00           H  
ATOM   4225 HD22 ASN   273       8.172   5.291 -12.898  1.00  0.00           H  
ATOM   4226  C   ASN   273      10.521   5.616  -8.762  1.00  0.00           C  
ATOM   4227  O   ASN   273      11.726   5.861  -8.877  1.00  0.00           O  
ATOM   4228  N   ALA   274       9.828   5.948  -7.616  1.00  0.00           N  
ATOM   4229  H   ALA   274       8.848   5.709  -7.676  1.00  0.00           H  
ATOM   4230  CA  ALA   274      10.498   6.859  -6.629  1.00  0.00           C  
ATOM   4231  HA  ALA   274      10.670   7.874  -6.987  1.00  0.00           H  
ATOM   4232  CB  ALA   274       9.579   6.908  -5.378  1.00  0.00           C  
ATOM   4233  HB1 ALA   274       8.566   7.185  -5.670  1.00  0.00           H  
ATOM   4234  HB2 ALA   274       9.532   5.979  -4.810  1.00  0.00           H  
ATOM   4235  HB3 ALA   274       9.921   7.712  -4.728  1.00  0.00           H  
ATOM   4236  C   ALA   274      11.878   6.388  -6.106  1.00  0.00           C  
ATOM   4237  O   ALA   274      12.693   7.249  -5.856  1.00  0.00           O  
ATOM   4238  N   LYS   275      12.062   5.081  -5.890  1.00  0.00           N  
ATOM   4239  H   LYS   275      11.290   4.483  -6.150  1.00  0.00           H  
ATOM   4240  CA  LYS   275      13.320   4.478  -5.504  1.00  0.00           C  
ATOM   4241  HA  LYS   275      13.687   4.922  -4.579  1.00  0.00           H  
ATOM   4242  CB  LYS   275      13.115   2.987  -5.325  1.00  0.00           C  
ATOM   4243  HB2 LYS   275      14.046   2.644  -4.875  1.00  0.00           H  
ATOM   4244  HB3 LYS   275      12.317   2.791  -4.609  1.00  0.00           H  
ATOM   4245  CG  LYS   275      12.950   2.233  -6.665  1.00  0.00           C  
ATOM   4246  HG2 LYS   275      11.978   2.498  -7.080  1.00  0.00           H  
ATOM   4247  HG3 LYS   275      13.678   2.570  -7.404  1.00  0.00           H  
ATOM   4248  CD  LYS   275      13.027   0.688  -6.542  1.00  0.00           C  
ATOM   4249  HD2 LYS   275      13.162   0.276  -7.543  1.00  0.00           H  
ATOM   4250  HD3 LYS   275      13.901   0.430  -5.944  1.00  0.00           H  
ATOM   4251  CE  LYS   275      11.757   0.115  -5.858  1.00  0.00           C  
ATOM   4252  HE2 LYS   275      11.854  -0.951  -5.655  1.00  0.00           H  
ATOM   4253  HE3 LYS   275      11.650   0.638  -4.908  1.00  0.00           H  
ATOM   4254  NZ  LYS   275      10.563   0.364  -6.704  1.00  0.00           N  
ATOM   4255  HZ1 LYS   275      10.449   1.363  -6.801  1.00  0.00           H  
ATOM   4256  HZ2 LYS   275      10.594  -0.174  -7.558  1.00  0.00           H  
ATOM   4257  HZ3 LYS   275       9.707  -0.020  -6.330  1.00  0.00           H  
ATOM   4258  C   LYS   275      14.488   4.876  -6.430  1.00  0.00           C  
ATOM   4259  O   LYS   275      15.673   4.737  -6.077  1.00  0.00           O  
ATOM   4260  N   THR   276      14.234   5.262  -7.652  1.00  0.00           N  
ATOM   4261  H   THR   276      13.318   5.603  -7.905  1.00  0.00           H  
ATOM   4262  CA  THR   276      15.287   5.488  -8.683  1.00  0.00           C  
ATOM   4263  HA  THR   276      16.090   4.852  -8.309  1.00  0.00           H  
ATOM   4264  CB  THR   276      14.812   5.290 -10.171  1.00  0.00           C  
ATOM   4265  HB  THR   276      15.727   5.323 -10.762  1.00  0.00           H  
ATOM   4266  CG2 THR   276      14.165   3.950 -10.357  1.00  0.00           C  
ATOM   4267 HG21 THR   276      13.576   3.654  -9.488  1.00  0.00           H  
ATOM   4268 HG22 THR   276      13.623   3.953 -11.302  1.00  0.00           H  
ATOM   4269 HG23 THR   276      14.895   3.172 -10.579  1.00  0.00           H  
ATOM   4270  OG1 THR   276      13.816   6.208 -10.471  1.00  0.00           O  
ATOM   4271  HG1 THR   276      13.114   5.897  -9.895  1.00  0.00           H  
ATOM   4272  C   THR   276      16.055   6.788  -8.570  1.00  0.00           C  
ATOM   4273  O   THR   276      16.965   7.033  -9.379  1.00  0.00           O  
ATOM   4274  N   TYR   277      15.687   7.747  -7.679  1.00  0.00           N  
ATOM   4275  H   TYR   277      15.049   7.482  -6.942  1.00  0.00           H  
ATOM   4276  CA  TYR   277      16.353   9.034  -7.627  1.00  0.00           C  
ATOM   4277  HA  TYR   277      16.530   9.321  -8.664  1.00  0.00           H  
ATOM   4278  CB  TYR   277      15.305  10.068  -7.207  1.00  0.00           C  
ATOM   4279  HB2 TYR   277      14.877   9.849  -6.229  1.00  0.00           H  
ATOM   4280  HB3 TYR   277      15.845  11.002  -7.057  1.00  0.00           H  
ATOM   4281  CG  TYR   277      14.416  10.229  -8.324  1.00  0.00           C  
ATOM   4282  CD1 TYR   277      14.626  11.221  -9.272  1.00  0.00           C  
ATOM   4283  HD1 TYR   277      15.469  11.875  -9.106  1.00  0.00           H  
ATOM   4284  CE1 TYR   277      13.775  11.368 -10.384  1.00  0.00           C  
ATOM   4285  HE1 TYR   277      13.912  12.093 -11.173  1.00  0.00           H  
ATOM   4286  CZ  TYR   277      12.768  10.427 -10.477  1.00  0.00           C  
ATOM   4287  OH  TYR   277      12.072  10.409 -11.630  1.00  0.00           O  
ATOM   4288  HH  TYR   277      11.430   9.697 -11.575  1.00  0.00           H  
ATOM   4289  CE2 TYR   277      12.466   9.456  -9.551  1.00  0.00           C  
ATOM   4290  HE2 TYR   277      11.690   8.706  -9.556  1.00  0.00           H  
ATOM   4291  CD2 TYR   277      13.322   9.354  -8.492  1.00  0.00           C  
ATOM   4292  HD2 TYR   277      13.137   8.571  -7.772  1.00  0.00           H  
ATOM   4293  C   TYR   277      17.617   8.978  -6.795  1.00  0.00           C  
ATOM   4294  O   TYR   277      17.653   8.209  -5.823  1.00  0.00           O  
ATOM   4295  N   PRO   278      18.672   9.814  -7.052  1.00  0.00           N  
ATOM   4296  CD  PRO   278      18.734  10.714  -8.278  1.00  0.00           C  
ATOM   4297  HD2 PRO   278      17.987  11.508  -8.299  1.00  0.00           H  
ATOM   4298  HD3 PRO   278      18.834  10.087  -9.163  1.00  0.00           H  
ATOM   4299  CG  PRO   278      20.029  11.466  -8.020  1.00  0.00           C  
ATOM   4300  HG2 PRO   278      19.917  12.232  -7.253  1.00  0.00           H  
ATOM   4301  HG3 PRO   278      20.481  11.866  -8.927  1.00  0.00           H  
ATOM   4302  CB  PRO   278      20.958  10.414  -7.311  1.00  0.00           C  
ATOM   4303  HB2 PRO   278      21.875  10.851  -6.914  1.00  0.00           H  
ATOM   4304  HB3 PRO   278      21.315   9.685  -8.040  1.00  0.00           H  
ATOM   4305  CA  PRO   278      19.954   9.782  -6.326  1.00  0.00           C  
ATOM   4306  HA  PRO   278      20.253   8.742  -6.192  1.00  0.00           H  
ATOM   4307  C   PRO   278      19.753  10.514  -5.056  1.00  0.00           C  
ATOM   4308  O   PRO   278      20.664  11.205  -4.537  1.00  0.00           O  
ATOM   4309  N   LYS   279      18.648  10.348  -4.365  1.00  0.00           N  
ATOM   4310  H   LYS   279      18.110   9.527  -4.603  1.00  0.00           H  
ATOM   4311  CA  LYS   279      18.096  11.066  -3.218  1.00  0.00           C  
ATOM   4312  HA  LYS   279      18.988  11.152  -2.597  1.00  0.00           H  
ATOM   4313  CB  LYS   279      17.519  12.485  -3.623  1.00  0.00           C  
ATOM   4314  HB2 LYS   279      16.988  12.349  -4.565  1.00  0.00           H  
ATOM   4315  HB3 LYS   279      16.843  12.769  -2.816  1.00  0.00           H  
ATOM   4316  CG  LYS   279      18.582  13.636  -3.785  1.00  0.00           C  
ATOM   4317  HG2 LYS   279      19.222  13.508  -4.658  1.00  0.00           H  
ATOM   4318  HG3 LYS   279      17.958  14.522  -3.901  1.00  0.00           H  
ATOM   4319  CD  LYS   279      19.418  13.928  -2.538  1.00  0.00           C  
ATOM   4320  HD2 LYS   279      18.649  13.947  -1.767  1.00  0.00           H  
ATOM   4321  HD3 LYS   279      20.149  13.138  -2.363  1.00  0.00           H  
ATOM   4322  CE  LYS   279      20.264  15.218  -2.604  1.00  0.00           C  
ATOM   4323  HE2 LYS   279      20.815  15.171  -3.543  1.00  0.00           H  
ATOM   4324  HE3 LYS   279      19.509  16.000  -2.692  1.00  0.00           H  
ATOM   4325  NZ  LYS   279      21.098  15.388  -1.393  1.00  0.00           N  
ATOM   4326  HZ1 LYS   279      20.440  15.498  -0.635  1.00  0.00           H  
ATOM   4327  HZ2 LYS   279      21.632  14.532  -1.343  1.00  0.00           H  
ATOM   4328  HZ3 LYS   279      21.689  16.206  -1.402  1.00  0.00           H  
ATOM   4329  C   LYS   279      17.111  10.152  -2.468  1.00  0.00           C  
ATOM   4330  O   LYS   279      16.451   9.325  -3.052  1.00  0.00           O  
ATOM   4331  N   THR   280      16.906  10.402  -1.151  1.00  0.00           N  
ATOM   4332  H   THR   280      17.445  11.121  -0.691  1.00  0.00           H  
ATOM   4333  CA  THR   280      16.115   9.715  -0.129  1.00  0.00           C  
ATOM   4334  HA  THR   280      15.156   9.456  -0.577  1.00  0.00           H  
ATOM   4335  CB  THR   280      16.720   8.366   0.364  1.00  0.00           C  
ATOM   4336  HB  THR   280      16.202   8.005   1.253  1.00  0.00           H  
ATOM   4337  CG2 THR   280      16.758   7.248  -0.665  1.00  0.00           C  
ATOM   4338 HG21 THR   280      17.143   6.367  -0.152  1.00  0.00           H  
ATOM   4339 HG22 THR   280      15.791   6.931  -1.054  1.00  0.00           H  
ATOM   4340 HG23 THR   280      17.372   7.427  -1.548  1.00  0.00           H  
ATOM   4341  OG1 THR   280      18.076   8.462   0.730  1.00  0.00           O  
ATOM   4342  HG1 THR   280      18.665   8.946   0.147  1.00  0.00           H  
ATOM   4343  C   THR   280      15.860  10.731   1.003  1.00  0.00           C  
ATOM   4344  O   THR   280      16.365  11.887   0.951  1.00  0.00           O  
ATOM   4345  N   GLY   281      15.199  10.350   2.142  1.00  0.00           N  
ATOM   4346  H   GLY   281      14.839   9.416   2.272  1.00  0.00           H  
ATOM   4347  CA  GLY   281      14.980  11.272   3.334  1.00  0.00           C  
ATOM   4348  HA2 GLY   281      15.241  10.919   4.332  1.00  0.00           H  
ATOM   4349  HA3 GLY   281      15.570  12.175   3.176  1.00  0.00           H  
ATOM   4350  C   GLY   281      13.485  11.571   3.529  1.00  0.00           C  
ATOM   4351  O   GLY   281      12.604  10.899   2.964  1.00  0.00           O  
ATOM   4352  N   SER   282      13.100  12.744   4.005  1.00  0.00           N  
ATOM   4353  H   SER   282      13.826  13.307   4.426  1.00  0.00           H  
ATOM   4354  CA  SER   282      11.715  13.268   4.075  1.00  0.00           C  
ATOM   4355  HA  SER   282      11.092  12.419   3.794  1.00  0.00           H  
ATOM   4356  CB  SER   282      11.328  13.404   5.518  1.00  0.00           C  
ATOM   4357  HB2 SER   282      10.241  13.472   5.508  1.00  0.00           H  
ATOM   4358  HB3 SER   282      11.633  12.526   6.087  1.00  0.00           H  
ATOM   4359  OG  SER   282      11.947  14.575   6.110  1.00  0.00           O  
ATOM   4360  HG  SER   282      12.687  14.282   6.647  1.00  0.00           H  
ATOM   4361  C   SER   282      11.444  14.460   3.194  1.00  0.00           C  
ATOM   4362  O   SER   282      12.340  15.286   3.123  1.00  0.00           O  
ATOM   4363  N   PHE   283      10.188  14.576   2.671  1.00  0.00           N  
ATOM   4364  H   PHE   283       9.515  13.849   2.868  1.00  0.00           H  
ATOM   4365  CA  PHE   283       9.798  15.613   1.679  1.00  0.00           C  
ATOM   4366  HA  PHE   283      10.471  16.467   1.751  1.00  0.00           H  
ATOM   4367  CB  PHE   283       9.806  15.007   0.291  1.00  0.00           C  
ATOM   4368  HB2 PHE   283       9.020  14.253   0.253  1.00  0.00           H  
ATOM   4369  HB3 PHE   283       9.711  15.836  -0.411  1.00  0.00           H  
ATOM   4370  CG  PHE   283      11.119  14.296  -0.080  1.00  0.00           C  
ATOM   4371  CD1 PHE   283      12.052  14.972  -0.936  1.00  0.00           C  
ATOM   4372  HD1 PHE   283      11.819  15.901  -1.435  1.00  0.00           H  
ATOM   4373  CE1 PHE   283      13.259  14.438  -1.328  1.00  0.00           C  
ATOM   4374  HE1 PHE   283      13.957  14.915  -2.000  1.00  0.00           H  
ATOM   4375  CZ  PHE   283      13.684  13.279  -0.678  1.00  0.00           C  
ATOM   4376  HZ  PHE   283      14.625  12.832  -0.961  1.00  0.00           H  
ATOM   4377  CE2 PHE   283      12.842  12.605   0.246  1.00  0.00           C  
ATOM   4378  HE2 PHE   283      13.270  11.766   0.775  1.00  0.00           H  
ATOM   4379  CD2 PHE   283      11.523  13.029   0.409  1.00  0.00           C  
ATOM   4380  HD2 PHE   283      10.887  12.432   1.045  1.00  0.00           H  
ATOM   4381  C   PHE   283       8.304  16.111   1.958  1.00  0.00           C  
ATOM   4382  O   PHE   283       7.509  15.313   2.319  1.00  0.00           O  
ATOM   4383  N   TYR   284       8.048  17.391   1.761  1.00  0.00           N  
ATOM   4384  H   TYR   284       8.852  17.959   1.533  1.00  0.00           H  
ATOM   4385  CA  TYR   284       6.755  17.939   1.553  1.00  0.00           C  
ATOM   4386  HA  TYR   284       6.063  17.332   2.136  1.00  0.00           H  
ATOM   4387  CB  TYR   284       6.758  19.465   2.091  1.00  0.00           C  
ATOM   4388  HB2 TYR   284       6.770  19.465   3.181  1.00  0.00           H  
ATOM   4389  HB3 TYR   284       7.711  19.895   1.785  1.00  0.00           H  
ATOM   4390  CG  TYR   284       5.623  20.369   1.622  1.00  0.00           C  
ATOM   4391  CD1 TYR   284       5.909  21.390   0.684  1.00  0.00           C  
ATOM   4392  HD1 TYR   284       6.876  21.554   0.232  1.00  0.00           H  
ATOM   4393  CE1 TYR   284       4.947  22.230   0.121  1.00  0.00           C  
ATOM   4394  HE1 TYR   284       5.119  22.963  -0.653  1.00  0.00           H  
ATOM   4395  CZ  TYR   284       3.635  22.180   0.584  1.00  0.00           C  
ATOM   4396  OH  TYR   284       2.678  22.946   0.100  1.00  0.00           O  
ATOM   4397  HH  TYR   284       3.098  23.736  -0.248  1.00  0.00           H  
ATOM   4398  CE2 TYR   284       3.306  21.071   1.416  1.00  0.00           C  
ATOM   4399  HE2 TYR   284       2.287  21.016   1.767  1.00  0.00           H  
ATOM   4400  CD2 TYR   284       4.275  20.139   1.902  1.00  0.00           C  
ATOM   4401  HD2 TYR   284       4.080  19.344   2.605  1.00  0.00           H  
ATOM   4402  C   TYR   284       6.345  17.812   0.121  1.00  0.00           C  
ATOM   4403  O   TYR   284       7.121  17.919  -0.807  1.00  0.00           O  
ATOM   4404  N   VAL   285       5.009  17.740  -0.103  1.00  0.00           N  
ATOM   4405  H   VAL   285       4.446  17.977   0.702  1.00  0.00           H  
ATOM   4406  CA  VAL   285       4.390  17.603  -1.434  1.00  0.00           C  
ATOM   4407  HA  VAL   285       5.149  17.845  -2.178  1.00  0.00           H  
ATOM   4408  CB  VAL   285       4.072  16.144  -1.633  1.00  0.00           C  
ATOM   4409  HB  VAL   285       3.333  15.893  -0.872  1.00  0.00           H  
ATOM   4410  CG1 VAL   285       3.411  16.018  -3.013  1.00  0.00           C  
ATOM   4411 HG11 VAL   285       4.077  16.476  -3.744  1.00  0.00           H  
ATOM   4412 HG12 VAL   285       3.080  15.000  -3.217  1.00  0.00           H  
ATOM   4413 HG13 VAL   285       2.440  16.511  -3.053  1.00  0.00           H  
ATOM   4414  CG2 VAL   285       5.226  15.117  -1.638  1.00  0.00           C  
ATOM   4415 HG21 VAL   285       6.070  15.201  -2.323  1.00  0.00           H  
ATOM   4416 HG22 VAL   285       5.729  15.158  -0.671  1.00  0.00           H  
ATOM   4417 HG23 VAL   285       4.809  14.132  -1.847  1.00  0.00           H  
ATOM   4418  C   VAL   285       3.171  18.543  -1.540  1.00  0.00           C  
ATOM   4419  O   VAL   285       2.137  18.195  -0.951  1.00  0.00           O  
ATOM   4420  N   PRO   286       3.297  19.638  -2.287  1.00  0.00           N  
ATOM   4421  CD  PRO   286       4.488  20.167  -2.839  1.00  0.00           C  
ATOM   4422  HD2 PRO   286       5.105  19.540  -3.483  1.00  0.00           H  
ATOM   4423  HD3 PRO   286       5.080  20.596  -2.031  1.00  0.00           H  
ATOM   4424  CG  PRO   286       4.064  21.325  -3.735  1.00  0.00           C  
ATOM   4425  HG2 PRO   286       3.949  20.865  -4.717  1.00  0.00           H  
ATOM   4426  HG3 PRO   286       4.798  22.130  -3.704  1.00  0.00           H  
ATOM   4427  CB  PRO   286       2.713  21.759  -3.215  1.00  0.00           C  
ATOM   4428  HB2 PRO   286       2.188  22.332  -3.979  1.00  0.00           H  
ATOM   4429  HB3 PRO   286       2.829  22.416  -2.353  1.00  0.00           H  
ATOM   4430  CA  PRO   286       2.130  20.392  -2.737  1.00  0.00           C  
ATOM   4431  HA  PRO   286       1.532  20.510  -1.833  1.00  0.00           H  
ATOM   4432  C   PRO   286       1.189  19.664  -3.838  1.00  0.00           C  
ATOM   4433  O   PRO   286       1.680  18.886  -4.632  1.00  0.00           O  
ATOM   4434  N   VAL   287      -0.068  20.055  -3.826  1.00  0.00           N  
ATOM   4435  H   VAL   287      -0.349  20.648  -3.059  1.00  0.00           H  
ATOM   4436  CA  VAL   287      -1.061  19.298  -4.595  1.00  0.00           C  
ATOM   4437  HA  VAL   287      -0.666  18.726  -5.436  1.00  0.00           H  
ATOM   4438  CB  VAL   287      -1.694  18.119  -3.788  1.00  0.00           C  
ATOM   4439  HB  VAL   287      -2.357  17.565  -4.453  1.00  0.00           H  
ATOM   4440  CG1 VAL   287      -0.676  17.132  -3.201  1.00  0.00           C  
ATOM   4441 HG11 VAL   287      -1.121  16.200  -2.853  1.00  0.00           H  
ATOM   4442 HG12 VAL   287      -0.024  16.873  -4.035  1.00  0.00           H  
ATOM   4443 HG13 VAL   287      -0.164  17.625  -2.376  1.00  0.00           H  
ATOM   4444  CG2 VAL   287      -2.509  18.633  -2.604  1.00  0.00           C  
ATOM   4445 HG21 VAL   287      -3.457  19.100  -2.869  1.00  0.00           H  
ATOM   4446 HG22 VAL   287      -2.668  17.834  -1.880  1.00  0.00           H  
ATOM   4447 HG23 VAL   287      -1.866  19.349  -2.091  1.00  0.00           H  
ATOM   4448  C   VAL   287      -2.227  20.157  -5.135  1.00  0.00           C  
ATOM   4449  O   VAL   287      -2.693  21.111  -4.451  1.00  0.00           O  
ATOM   4450  N   GLU   288      -2.695  19.816  -6.313  1.00  0.00           N  
ATOM   4451  H   GLU   288      -2.158  19.155  -6.856  1.00  0.00           H  
ATOM   4452  CA  GLU   288      -3.942  20.327  -6.818  1.00  0.00           C  
ATOM   4453  HA  GLU   288      -4.038  21.392  -6.605  1.00  0.00           H  
ATOM   4454  CB  GLU   288      -4.010  20.250  -8.312  1.00  0.00           C  
ATOM   4455  HB2 GLU   288      -4.212  19.252  -8.702  1.00  0.00           H  
ATOM   4456  HB3 GLU   288      -4.976  20.703  -8.535  1.00  0.00           H  
ATOM   4457  CG  GLU   288      -2.947  20.942  -9.147  1.00  0.00           C  
ATOM   4458  HG2 GLU   288      -2.037  20.342  -9.151  1.00  0.00           H  
ATOM   4459  HG3 GLU   288      -3.251  20.866 -10.191  1.00  0.00           H  
ATOM   4460  CD  GLU   288      -2.757  22.416  -8.776  1.00  0.00           C  
ATOM   4461  OE1 GLU   288      -1.646  22.932  -8.643  1.00  0.00           O  
ATOM   4462  OE2 GLU   288      -3.784  23.126  -8.606  1.00  0.00           O  
ATOM   4463  C   GLU   288      -5.268  19.738  -6.055  1.00  0.00           C  
ATOM   4464  O   GLU   288      -5.124  18.679  -5.328  1.00  0.00           O  
ATOM   4465  N   SER   289      -6.369  20.475  -6.084  1.00  0.00           N  
ATOM   4466  H   SER   289      -6.332  21.283  -6.690  1.00  0.00           H  
ATOM   4467  CA  SER   289      -7.577  20.177  -5.232  1.00  0.00           C  
ATOM   4468  HA  SER   289      -7.327  19.961  -4.193  1.00  0.00           H  
ATOM   4469  CB  SER   289      -8.469  21.374  -5.119  1.00  0.00           C  
ATOM   4470  HB2 SER   289      -7.846  22.209  -4.795  1.00  0.00           H  
ATOM   4471  HB3 SER   289      -8.916  21.523  -6.102  1.00  0.00           H  
ATOM   4472  OG  SER   289      -9.471  21.074  -4.084  1.00  0.00           O  
ATOM   4473  HG  SER   289      -9.837  20.189  -4.149  1.00  0.00           H  
ATOM   4474  C   SER   289      -8.310  18.913  -5.755  1.00  0.00           C  
ATOM   4475  O   SER   289      -9.021  18.331  -4.917  1.00  0.00           O  
ATOM   4476  N   LYS   290      -8.218  18.538  -7.042  1.00  0.00           N  
ATOM   4477  H   LYS   290      -7.509  18.978  -7.611  1.00  0.00           H  
ATOM   4478  CA  LYS   290      -8.977  17.373  -7.650  1.00  0.00           C  
ATOM   4479  HA  LYS   290      -9.173  16.724  -6.796  1.00  0.00           H  
ATOM   4480  CB  LYS   290     -10.273  17.828  -8.365  1.00  0.00           C  
ATOM   4481  HB2 LYS   290     -10.924  17.031  -8.722  1.00  0.00           H  
ATOM   4482  HB3 LYS   290     -10.857  18.291  -7.570  1.00  0.00           H  
ATOM   4483  CG  LYS   290     -10.070  18.736  -9.607  1.00  0.00           C  
ATOM   4484  HG2 LYS   290      -9.524  19.647  -9.361  1.00  0.00           H  
ATOM   4485  HG3 LYS   290      -9.456  18.187 -10.320  1.00  0.00           H  
ATOM   4486  CD  LYS   290     -11.359  19.183 -10.370  1.00  0.00           C  
ATOM   4487  HD2 LYS   290     -12.026  18.378 -10.681  1.00  0.00           H  
ATOM   4488  HD3 LYS   290     -11.742  19.803  -9.560  1.00  0.00           H  
ATOM   4489  CE  LYS   290     -11.061  20.180 -11.469  1.00  0.00           C  
ATOM   4490  HE2 LYS   290     -10.471  21.009 -11.079  1.00  0.00           H  
ATOM   4491  HE3 LYS   290     -10.321  19.732 -12.132  1.00  0.00           H  
ATOM   4492  NZ  LYS   290     -12.297  20.742 -12.188  1.00  0.00           N  
ATOM   4493  HZ1 LYS   290     -12.906  20.028 -12.562  1.00  0.00           H  
ATOM   4494  HZ2 LYS   290     -12.861  21.248 -11.520  1.00  0.00           H  
ATOM   4495  HZ3 LYS   290     -12.052  21.385 -12.927  1.00  0.00           H  
ATOM   4496  C   LYS   290      -8.125  16.708  -8.699  1.00  0.00           C  
ATOM   4497  O   LYS   290      -6.967  17.100  -8.964  1.00  0.00           O  
ATOM   4498  N   ALA   291      -8.540  15.589  -9.268  1.00  0.00           N  
ATOM   4499  H   ALA   291      -9.341  15.125  -8.863  1.00  0.00           H  
ATOM   4500  CA  ALA   291      -7.771  14.745 -10.159  1.00  0.00           C  
ATOM   4501  HA  ALA   291      -6.864  14.647  -9.562  1.00  0.00           H  
ATOM   4502  CB  ALA   291      -8.342  13.335 -10.507  1.00  0.00           C  
ATOM   4503  HB1 ALA   291      -7.596  12.653 -10.913  1.00  0.00           H  
ATOM   4504  HB2 ALA   291      -8.577  12.853  -9.558  1.00  0.00           H  
ATOM   4505  HB3 ALA   291      -9.207  13.364 -11.169  1.00  0.00           H  
ATOM   4506  C   ALA   291      -7.318  15.545 -11.477  1.00  0.00           C  
ATOM   4507  O   ALA   291      -8.022  16.510 -11.880  1.00  0.00           O  
ATOM   4508  N   PRO   292      -6.085  15.358 -11.998  1.00  0.00           N  
ATOM   4509  CD  PRO   292      -5.495  16.050 -13.116  1.00  0.00           C  
ATOM   4510  HD2 PRO   292      -5.384  17.049 -12.694  1.00  0.00           H  
ATOM   4511  HD3 PRO   292      -6.134  16.103 -13.997  1.00  0.00           H  
ATOM   4512  CG  PRO   292      -4.194  15.401 -13.384  1.00  0.00           C  
ATOM   4513  HG2 PRO   292      -3.376  15.960 -12.931  1.00  0.00           H  
ATOM   4514  HG3 PRO   292      -3.991  15.412 -14.455  1.00  0.00           H  
ATOM   4515  CB  PRO   292      -4.383  14.031 -12.826  1.00  0.00           C  
ATOM   4516  HB2 PRO   292      -3.454  13.493 -12.636  1.00  0.00           H  
ATOM   4517  HB3 PRO   292      -5.062  13.476 -13.474  1.00  0.00           H  
ATOM   4518  CA  PRO   292      -5.193  14.259 -11.510  1.00  0.00           C  
ATOM   4519  HA  PRO   292      -5.636  13.293 -11.267  1.00  0.00           H  
ATOM   4520  C   PRO   292      -4.227  14.690 -10.417  1.00  0.00           C  
ATOM   4521  O   PRO   292      -3.299  13.964 -10.010  1.00  0.00           O  
ATOM   4522  N   TYR   293      -4.353  15.906  -9.790  1.00  0.00           N  
ATOM   4523  H   TYR   293      -5.129  16.515 -10.006  1.00  0.00           H  
ATOM   4524  CA  TYR   293      -3.663  16.405  -8.574  1.00  0.00           C  
ATOM   4525  HA  TYR   293      -4.268  17.270  -8.302  1.00  0.00           H  
ATOM   4526  CB  TYR   293      -3.539  15.401  -7.440  1.00  0.00           C  
ATOM   4527  HB2 TYR   293      -2.672  14.753  -7.564  1.00  0.00           H  
ATOM   4528  HB3 TYR   293      -3.260  15.978  -6.559  1.00  0.00           H  
ATOM   4529  CG  TYR   293      -4.802  14.666  -7.003  1.00  0.00           C  
ATOM   4530  CD1 TYR   293      -5.851  15.356  -6.297  1.00  0.00           C  
ATOM   4531  HD1 TYR   293      -5.642  16.379  -6.021  1.00  0.00           H  
ATOM   4532  CE1 TYR   293      -7.032  14.670  -5.862  1.00  0.00           C  
ATOM   4533  HE1 TYR   293      -7.686  15.189  -5.177  1.00  0.00           H  
ATOM   4534  CZ  TYR   293      -7.152  13.282  -6.217  1.00  0.00           C  
ATOM   4535  OH  TYR   293      -8.296  12.603  -5.901  1.00  0.00           O  
ATOM   4536  HH  TYR   293      -8.935  13.163  -5.454  1.00  0.00           H  
ATOM   4537  CE2 TYR   293      -6.125  12.613  -6.859  1.00  0.00           C  
ATOM   4538  HE2 TYR   293      -6.178  11.553  -7.063  1.00  0.00           H  
ATOM   4539  CD2 TYR   293      -4.916  13.316  -7.298  1.00  0.00           C  
ATOM   4540  HD2 TYR   293      -4.089  12.848  -7.812  1.00  0.00           H  
ATOM   4541  C   TYR   293      -2.248  17.019  -8.911  1.00  0.00           C  
ATOM   4542  O   TYR   293      -1.831  17.850  -8.176  1.00  0.00           O  
ATOM   4543  N   CYX   294      -1.720  16.389  -9.987  1.00  0.00           N  
ATOM   4544  H   CYX   294      -2.320  15.742 -10.478  1.00  0.00           H  
ATOM   4545  CA  CYX   294      -0.396  16.638 -10.518  1.00  0.00           C  
ATOM   4546  HA  CYX   294       0.417  16.306  -9.873  1.00  0.00           H  
ATOM   4547  CB  CYX   294      -0.371  15.961 -11.827  1.00  0.00           C  
ATOM   4548  HB2 CYX   294      -0.946  16.636 -12.460  1.00  0.00           H  
ATOM   4549  HB3 CYX   294       0.693  16.037 -12.053  1.00  0.00           H  
ATOM   4550  SG  CYX   294      -0.994  14.336 -11.978  1.00  0.00           S  
ATOM   4551  C   CYX   294      -0.065  18.116 -10.709  1.00  0.00           C  
ATOM   4552  O   CYX   294      -0.852  18.965 -11.156  1.00  0.00           O  
ATOM   4553  N   ASN   295       1.225  18.452 -10.494  1.00  0.00           N  
ATOM   4554  H   ASN   295       1.928  17.758 -10.280  1.00  0.00           H  
ATOM   4555  CA  ASN   295       1.730  19.822 -10.519  1.00  0.00           C  
ATOM   4556  HA  ASN   295       1.296  20.404 -11.332  1.00  0.00           H  
ATOM   4557  CB  ASN   295       1.141  20.566  -9.209  1.00  0.00           C  
ATOM   4558  HB2 ASN   295       1.369  21.630  -9.158  1.00  0.00           H  
ATOM   4559  HB3 ASN   295       0.053  20.523  -9.157  1.00  0.00           H  
ATOM   4560  CG  ASN   295       1.577  19.892  -7.886  1.00  0.00           C  
ATOM   4561  OD1 ASN   295       2.663  20.169  -7.377  1.00  0.00           O  
ATOM   4562  ND2 ASN   295       0.929  18.843  -7.442  1.00  0.00           N  
ATOM   4563 HD21 ASN   295       1.334  18.084  -6.912  1.00  0.00           H  
ATOM   4564 HD22 ASN   295       0.118  18.674  -8.020  1.00  0.00           H  
ATOM   4565  C   ASN   295       3.289  19.916 -10.813  1.00  0.00           C  
ATOM   4566  O   ASN   295       3.926  20.860 -10.448  1.00  0.00           O  
ATOM   4567  N   ASN   296       3.871  18.986 -11.549  1.00  0.00           N  
ATOM   4568  H   ASN   296       3.361  18.186 -11.897  1.00  0.00           H  
ATOM   4569  CA  ASN   296       5.109  19.307 -12.207  1.00  0.00           C  
ATOM   4570  HA  ASN   296       5.844  19.796 -11.567  1.00  0.00           H  
ATOM   4571  CB  ASN   296       5.756  18.034 -12.733  1.00  0.00           C  
ATOM   4572  HB2 ASN   296       6.264  17.644 -11.850  1.00  0.00           H  
ATOM   4573  HB3 ASN   296       4.989  17.276 -12.892  1.00  0.00           H  
ATOM   4574  CG  ASN   296       6.593  18.127 -13.925  1.00  0.00           C  
ATOM   4575  OD1 ASN   296       6.073  18.175 -15.012  1.00  0.00           O  
ATOM   4576  ND2 ASN   296       7.866  17.891 -13.714  1.00  0.00           N  
ATOM   4577 HD21 ASN   296       8.496  18.181 -14.449  1.00  0.00           H  
ATOM   4578 HD22 ASN   296       8.242  18.002 -12.783  1.00  0.00           H  
ATOM   4579  C   ASN   296       4.980  20.294 -13.366  1.00  0.00           C  
ATOM   4580  O   ASN   296       5.992  20.905 -13.708  1.00  0.00           O  
ATOM   4581  N   LYS   297       3.783  20.412 -13.937  1.00  0.00           N  
ATOM   4582  H   LYS   297       3.024  19.818 -13.634  1.00  0.00           H  
ATOM   4583  CA  LYS   297       3.363  21.388 -15.031  1.00  0.00           C  
ATOM   4584  HA  LYS   297       2.392  21.155 -15.469  1.00  0.00           H  
ATOM   4585  CB  LYS   297       3.238  22.794 -14.438  1.00  0.00           C  
ATOM   4586  HB2 LYS   297       4.233  23.035 -14.066  1.00  0.00           H  
ATOM   4587  HB3 LYS   297       3.026  23.459 -15.276  1.00  0.00           H  
ATOM   4588  CG  LYS   297       2.226  23.002 -13.379  1.00  0.00           C  
ATOM   4589  HG2 LYS   297       1.329  22.524 -13.772  1.00  0.00           H  
ATOM   4590  HG3 LYS   297       2.531  22.550 -12.435  1.00  0.00           H  
ATOM   4591  CD  LYS   297       1.910  24.502 -13.048  1.00  0.00           C  
ATOM   4592  HD2 LYS   297       1.460  24.884 -13.964  1.00  0.00           H  
ATOM   4593  HD3 LYS   297       1.072  24.730 -12.389  1.00  0.00           H  
ATOM   4594  CE  LYS   297       3.202  25.295 -12.678  1.00  0.00           C  
ATOM   4595  HE2 LYS   297       3.602  24.926 -11.734  1.00  0.00           H  
ATOM   4596  HE3 LYS   297       3.967  25.068 -13.421  1.00  0.00           H  
ATOM   4597  NZ  LYS   297       2.905  26.717 -12.679  1.00  0.00           N  
ATOM   4598  HZ1 LYS   297       2.761  27.091 -13.606  1.00  0.00           H  
ATOM   4599  HZ2 LYS   297       2.162  26.927 -12.028  1.00  0.00           H  
ATOM   4600  HZ3 LYS   297       3.643  27.267 -12.262  1.00  0.00           H  
ATOM   4601  C   LYS   297       4.195  21.352 -16.360  1.00  0.00           C  
ATOM   4602  O   LYS   297       4.236  22.314 -17.164  1.00  0.00           O  
ATOM   4603  N   GLY   298       4.850  20.158 -16.594  1.00  0.00           N  
ATOM   4604  H   GLY   298       4.783  19.436 -15.891  1.00  0.00           H  
ATOM   4605  CA  GLY   298       5.767  19.935 -17.763  1.00  0.00           C  
ATOM   4606  HA2 GLY   298       5.677  18.856 -17.884  1.00  0.00           H  
ATOM   4607  HA3 GLY   298       5.403  20.332 -18.710  1.00  0.00           H  
ATOM   4608  C   GLY   298       7.247  20.247 -17.489  1.00  0.00           C  
ATOM   4609  O   GLY   298       7.998  19.908 -18.411  1.00  0.00           O  
ATOM   4610  N   LYS   299       7.646  20.858 -16.357  1.00  0.00           N  
ATOM   4611  H   LYS   299       6.955  21.118 -15.668  1.00  0.00           H  
ATOM   4612  CA  LYS   299       9.044  21.174 -15.949  1.00  0.00           C  
ATOM   4613  HA  LYS   299       9.413  21.910 -16.663  1.00  0.00           H  
ATOM   4614  CB  LYS   299       9.065  21.753 -14.451  1.00  0.00           C  
ATOM   4615  HB2 LYS   299       8.217  22.427 -14.323  1.00  0.00           H  
ATOM   4616  HB3 LYS   299       8.900  21.012 -13.670  1.00  0.00           H  
ATOM   4617  CG  LYS   299      10.251  22.730 -14.213  1.00  0.00           C  
ATOM   4618  HG2 LYS   299      10.354  22.818 -13.131  1.00  0.00           H  
ATOM   4619  HG3 LYS   299      11.128  22.214 -14.604  1.00  0.00           H  
ATOM   4620  CD  LYS   299      10.215  24.220 -14.650  1.00  0.00           C  
ATOM   4621  HD2 LYS   299       9.911  24.340 -15.690  1.00  0.00           H  
ATOM   4622  HD3 LYS   299       9.529  24.758 -13.996  1.00  0.00           H  
ATOM   4623  CE  LYS   299      11.569  24.905 -14.643  1.00  0.00           C  
ATOM   4624  HE2 LYS   299      12.057  24.788 -13.675  1.00  0.00           H  
ATOM   4625  HE3 LYS   299      12.282  24.268 -15.168  1.00  0.00           H  
ATOM   4626  NZ  LYS   299      11.474  26.314 -15.226  1.00  0.00           N  
ATOM   4627  HZ1 LYS   299      11.111  26.193 -16.161  1.00  0.00           H  
ATOM   4628  HZ2 LYS   299      10.928  26.939 -14.650  1.00  0.00           H  
ATOM   4629  HZ3 LYS   299      12.419  26.667 -15.272  1.00  0.00           H  
ATOM   4630  C   LYS   299      10.079  20.075 -15.979  1.00  0.00           C  
ATOM   4631  O   LYS   299       9.804  18.961 -15.563  1.00  0.00           O  
ATOM   4632  N   ILE   300      11.314  20.407 -16.369  1.00  0.00           N  
ATOM   4633  H   ILE   300      11.483  21.382 -16.569  1.00  0.00           H  
ATOM   4634  CA  ILE   300      12.357  19.474 -16.663  1.00  0.00           C  
ATOM   4635  HA  ILE   300      11.879  18.548 -16.982  1.00  0.00           H  
ATOM   4636  CB  ILE   300      13.347  20.008 -17.748  1.00  0.00           C  
ATOM   4637  HB  ILE   300      13.632  21.033 -17.511  1.00  0.00           H  
ATOM   4638  CG2 ILE   300      14.694  19.250 -17.913  1.00  0.00           C  
ATOM   4639 HG21 ILE   300      15.268  19.315 -16.988  1.00  0.00           H  
ATOM   4640 HG22 ILE   300      14.410  18.204 -18.022  1.00  0.00           H  
ATOM   4641 HG23 ILE   300      15.210  19.437 -18.855  1.00  0.00           H  
ATOM   4642  CG1 ILE   300      12.581  20.259 -19.110  1.00  0.00           C  
ATOM   4643 HG12 ILE   300      11.761  20.970 -19.011  1.00  0.00           H  
ATOM   4644 HG13 ILE   300      13.316  20.683 -19.795  1.00  0.00           H  
ATOM   4645  CD1 ILE   300      12.083  19.019 -19.916  1.00  0.00           C  
ATOM   4646 HD11 ILE   300      12.937  18.415 -20.222  1.00  0.00           H  
ATOM   4647 HD12 ILE   300      11.403  18.384 -19.347  1.00  0.00           H  
ATOM   4648 HD13 ILE   300      11.753  19.265 -20.925  1.00  0.00           H  
ATOM   4649  C   ILE   300      13.140  19.098 -15.365  1.00  0.00           C  
ATOM   4650  O   ILE   300      13.902  19.880 -14.803  1.00  0.00           O  
ATOM   4651  N   ILE   301      12.883  17.840 -14.853  1.00  0.00           N  
ATOM   4652  H   ILE   301      12.344  17.246 -15.466  1.00  0.00           H  
ATOM   4653  CA  ILE   301      13.460  17.400 -13.495  1.00  0.00           C  
ATOM   4654  HA  ILE   301      13.547  18.212 -12.773  1.00  0.00           H  
ATOM   4655  CB  ILE   301      12.517  16.334 -12.842  1.00  0.00           C  
ATOM   4656  HB  ILE   301      12.185  15.642 -13.616  1.00  0.00           H  
ATOM   4657  CG2 ILE   301      13.157  15.538 -11.708  1.00  0.00           C  
ATOM   4658 HG21 ILE   301      13.228  16.147 -10.806  1.00  0.00           H  
ATOM   4659 HG22 ILE   301      12.487  14.731 -11.410  1.00  0.00           H  
ATOM   4660 HG23 ILE   301      14.108  15.048 -11.914  1.00  0.00           H  
ATOM   4661  CG1 ILE   301      11.270  17.093 -12.306  1.00  0.00           C  
ATOM   4662 HG12 ILE   301      11.597  17.841 -11.583  1.00  0.00           H  
ATOM   4663 HG13 ILE   301      10.752  17.740 -13.014  1.00  0.00           H  
ATOM   4664  CD1 ILE   301      10.261  16.130 -11.721  1.00  0.00           C  
ATOM   4665 HD11 ILE   301      10.270  15.129 -12.153  1.00  0.00           H  
ATOM   4666 HD12 ILE   301      10.479  16.084 -10.654  1.00  0.00           H  
ATOM   4667 HD13 ILE   301       9.213  16.429 -11.683  1.00  0.00           H  
ATOM   4668  C   ILE   301      14.921  16.935 -13.607  1.00  0.00           C  
ATOM   4669  O   ILE   301      15.296  16.048 -14.456  1.00  0.00           O  
ATOM   4670  OXT ILE   301      15.765  17.512 -12.883  1.00  0.00           O  
TER    4671      ILE   301 
ATOM   4671  C36 MOL   302     -11.561  13.440  14.110  1.00  0.00           C  
ATOM   4672  H42 MOL   302     -10.515  13.734  13.959  1.00  0.00           H  
ATOM   4673  H43 MOL   302     -12.245  13.437  13.252  1.00  0.00           H  
ATOM   4674  H44 MOL   302     -11.442  12.447  14.562  1.00  0.00           H  
ATOM   4675  C35 MOL   302     -11.997  14.373  15.216  1.00  0.00           C  
ATOM   4676  C37 MOL   302     -11.786  15.896  15.023  1.00  0.00           C  
ATOM   4677  C38 MOL   302     -11.085  15.107  16.116  1.00  0.00           C  
ATOM   4678  H47 MOL   302     -10.081  14.705  16.001  1.00  0.00           H  
ATOM   4679  H48 MOL   302     -11.418  15.262  17.139  1.00  0.00           H  
ATOM   4680  H45 MOL   302     -12.606  16.573  15.246  1.00  0.00           H  
ATOM   4681  H46 MOL   302     -11.150  16.241  14.212  1.00  0.00           H  
ATOM   4682  S   MOL   302     -13.570  13.601  15.912  1.00  0.00           S  
ATOM   4683  O8  MOL   302     -13.753  14.288  17.154  1.00  0.00           O  
ATOM   4684  O9  MOL   302     -14.624  13.598  14.913  1.00  0.00           O  
ATOM   4685  N6  MOL   302     -13.484  12.013  16.359  1.00  0.00           N  
ATOM   4686  H41 MOL   302     -14.230  11.406  16.042  1.00  0.00           H  
ATOM   4687  C34 MOL   302     -12.571  11.561  17.235  1.00  0.00           C  
ATOM   4688  O7  MOL   302     -11.710  12.256  17.748  1.00  0.00           O  
ATOM   4689  C31 MOL   302     -12.675  10.063  17.502  1.00  0.00           C  
ATOM   4690  C32 MOL   302     -11.810   9.535  18.606  1.00  0.00           C  
ATOM   4691  C33 MOL   302     -13.282   9.529  18.772  1.00  0.00           C  
ATOM   4692  C39 MOL   302     -13.798  10.465  19.916  1.00  0.00           C  
ATOM   4693  F3  MOL   302     -14.990  11.027  19.599  1.00  0.00           F  
ATOM   4694  F4  MOL   302     -14.027   9.730  20.995  1.00  0.00           F  
ATOM   4695  H49 MOL   302     -13.158  11.287  20.258  1.00  0.00           H  
ATOM   4696  H40 MOL   302     -13.870   8.620  18.672  1.00  0.00           H  
ATOM   4697  H38 MOL   302     -11.304  10.289  19.203  1.00  0.00           H  
ATOM   4698  H39 MOL   302     -11.365   8.544  18.548  1.00  0.00           H  
ATOM   4699  N5  MOL   302     -12.848   9.244  16.301  1.00  0.00           N  
ATOM   4700  H37 MOL   302     -13.565   8.534  16.212  1.00  0.00           H  
ATOM   4701  C30 MOL   302     -12.042   9.308  15.163  1.00  0.00           C  
ATOM   4702  O6  MOL   302     -11.111  10.158  15.130  1.00  0.00           O  
ATOM   4703  C25 MOL   302     -12.259   8.257  14.058  1.00  0.00           C  
ATOM   4704  C26 MOL   302     -13.385   8.533  13.087  1.00  0.00           C  
ATOM   4705  C27 MOL   302     -14.539   7.664  13.730  1.00  0.00           C  
ATOM   4706  C28 MOL   302     -13.879   6.413  14.376  1.00  0.00           C  
ATOM   4707  H33 MOL   302     -14.438   6.146  15.281  1.00  0.00           H  
ATOM   4708  H34 MOL   302     -13.845   5.604  13.635  1.00  0.00           H  
ATOM   4709  O5  MOL   302     -15.518   7.348  12.622  1.00  0.00           O  
ATOM   4710  H32 MOL   302     -14.987   8.317  14.490  1.00  0.00           H  
ATOM   4711  C29 MOL   302     -13.720  10.036  12.739  1.00  0.00           C  
ATOM   4712  C40 MOL   302     -12.638  10.852  11.972  1.00  0.00           C  
ATOM   4713  H50 MOL   302     -11.815  11.086  12.658  1.00  0.00           H  
ATOM   4714  H51 MOL   302     -13.053  11.797  11.603  1.00  0.00           H  
ATOM   4715  H52 MOL   302     -12.258  10.274  11.120  1.00  0.00           H  
ATOM   4716  H35 MOL   302     -13.904  10.594  13.666  1.00  0.00           H  
ATOM   4717  H36 MOL   302     -14.648  10.006  12.156  1.00  0.00           H  
ATOM   4718  H31 MOL   302     -13.183   8.010  12.144  1.00  0.00           H  
ATOM   4719  H30 MOL   302     -11.321   8.242  13.489  1.00  0.00           H  
ATOM   4720  N4  MOL   302     -12.528   6.907  14.700  1.00  0.00           N  
ATOM   4721  C20 MOL   302     -11.598   6.163  15.494  1.00  0.00           C  
ATOM   4722  O4  MOL   302     -10.823   6.793  16.171  1.00  0.00           O  
ATOM   4723  C19 MOL   302     -11.414   4.643  15.155  1.00  0.00           C  
ATOM   4724  C21 MOL   302     -10.544   3.829  16.308  1.00  0.00           C  
ATOM   4725  C22 MOL   302      -9.040   3.952  16.224  1.00  0.00           C  
ATOM   4726  H21 MOL   302      -8.568   4.926  16.045  1.00  0.00           H  
ATOM   4727  H22 MOL   302      -8.750   3.309  15.385  1.00  0.00           H  
ATOM   4728  H23 MOL   302      -8.660   3.351  17.060  1.00  0.00           H  
ATOM   4729  C23 MOL   302     -10.882   2.327  16.132  1.00  0.00           C  
ATOM   4730  H24 MOL   302     -11.949   2.110  16.261  1.00  0.00           H  
ATOM   4731  H25 MOL   302     -10.341   1.777  16.912  1.00  0.00           H  
ATOM   4732  H26 MOL   302     -10.477   1.975  15.175  1.00  0.00           H  
ATOM   4733  C24 MOL   302     -10.998   4.184  17.775  1.00  0.00           C  
ATOM   4734  H27 MOL   302     -11.978   3.745  18.000  1.00  0.00           H  
ATOM   4735  H28 MOL   302     -11.040   5.251  18.025  1.00  0.00           H  
ATOM   4736  H29 MOL   302     -10.303   3.733  18.494  1.00  0.00           H  
ATOM   4737  H20 MOL   302     -12.460   4.319  15.218  1.00  0.00           H  
ATOM   4738  N3  MOL   302     -10.853   4.336  13.816  1.00  0.00           N  
ATOM   4739  H19 MOL   302      -9.974   4.771  13.565  1.00  0.00           H  
ATOM   4740  C18 MOL   302     -11.496   3.635  12.790  1.00  0.00           C  
ATOM   4741  O3  MOL   302     -12.623   3.231  12.972  1.00  0.00           O  
ATOM   4742  O1  MOL   302     -10.803   3.674  11.631  1.00  0.00           O  
ATOM   4743  C1  MOL   302     -11.379   3.347  10.398  1.00  0.00           C  
ATOM   4744  C3  MOL   302     -10.784   3.915   9.176  1.00  0.00           C  
ATOM   4745  H3  MOL   302     -10.838   3.363   8.242  1.00  0.00           H  
ATOM   4746  H4  MOL   302      -9.977   4.640   9.112  1.00  0.00           H  
ATOM   4747  H1  MOL   302     -11.709   2.310  10.390  1.00  0.00           H  
ATOM   4748  C2  MOL   302     -12.069   4.428   9.614  1.00  0.00           C  
ATOM   4749  H2  MOL   302     -11.974   5.486   9.842  1.00  0.00           H  
ATOM   4750  C4  MOL   302     -13.372   4.030   8.793  1.00  0.00           C  
ATOM   4751  H5  MOL   302     -13.198   2.974   8.551  1.00  0.00           H  
ATOM   4752  H6  MOL   302     -13.644   4.577   7.881  1.00  0.00           H  
ATOM   4753  C5  MOL   302     -14.460   4.006   9.870  1.00  0.00           C  
ATOM   4754  H7  MOL   302     -13.960   4.223  10.822  1.00  0.00           H  
ATOM   4755  H8  MOL   302     -14.850   2.985   9.960  1.00  0.00           H  
ATOM   4756  C6  MOL   302     -15.752   4.684   9.566  1.00  0.00           C  
ATOM   4757  H9  MOL   302     -16.435   4.359  10.361  1.00  0.00           H  
ATOM   4758  H10 MOL   302     -16.169   4.334   8.613  1.00  0.00           H  
ATOM   4759  C7  MOL   302     -15.625   6.192   9.653  1.00  0.00           C  
ATOM   4760  H11 MOL   302     -15.411   6.648   8.679  1.00  0.00           H  
ATOM   4761  H12 MOL   302     -14.735   6.482  10.224  1.00  0.00           H  
ATOM   4762  C8  MOL   302     -16.870   6.953  10.155  1.00  0.00           C  
ATOM   4763  F1  MOL   302     -17.816   6.782   9.241  1.00  0.00           F  
ATOM   4764  F2  MOL   302     -16.609   8.256  10.227  1.00  0.00           F  
ATOM   4765  C9  MOL   302     -17.443   6.493  11.563  1.00  0.00           C  
ATOM   4766  N2  MOL   302     -18.662   5.880  11.607  1.00  0.00           N  
ATOM   4767  C10 MOL   302     -16.819   6.878  12.755  1.00  0.00           C  
ATOM   4768  N1  MOL   302     -17.258   6.605  13.999  1.00  0.00           N  
ATOM   4769  C11 MOL   302     -18.440   5.956  14.038  1.00  0.00           C  
ATOM   4770  C13 MOL   302     -19.020   5.680  15.306  1.00  0.00           C  
ATOM   4771  H13 MOL   302     -18.376   5.988  16.124  1.00  0.00           H  
ATOM   4772  C12 MOL   302     -19.213   5.582  12.842  1.00  0.00           C  
ATOM   4773  C16 MOL   302     -20.513   5.044  13.063  1.00  0.00           C  
ATOM   4774  H15 MOL   302     -21.071   4.703  12.197  1.00  0.00           H  
ATOM   4775  C15 MOL   302     -21.014   4.918  14.304  1.00  0.00           C  
ATOM   4776  H14 MOL   302     -21.896   4.312  14.485  1.00  0.00           H  
ATOM   4777  C14 MOL   302     -20.302   5.221  15.415  1.00  0.00           C  
ATOM   4778  O2  MOL   302     -20.767   4.992  16.704  1.00  0.00           O  
ATOM   4779  C17 MOL   302     -22.137   4.741  16.919  1.00  0.00           C  
ATOM   4780  H16 MOL   302     -22.311   4.908  17.989  1.00  0.00           H  
ATOM   4781  H17 MOL   302     -22.404   3.687  16.774  1.00  0.00           H  
ATOM   4782  H18 MOL   302     -22.833   5.395  16.378  1.00  0.00           H  
TER    4783      MOL   302 
ATOM   4783 H14T  MY   303       5.399 -40.559 -41.051  1.00  0.00           H  
ATOM   4784 C114  MY   303       4.517 -41.148 -40.792  1.00  0.00           C  
ATOM   4785 H14R  MY   303       3.787 -41.024 -41.595  1.00  0.00           H  
ATOM   4786 H14S  MY   303       4.821 -42.196 -40.754  1.00  0.00           H  
ATOM   4787 C113  MY   303       3.909 -40.808 -39.408  1.00  0.00           C  
ATOM   4788 H13R  MY   303       3.560 -39.778 -39.506  1.00  0.00           H  
ATOM   4789 H13S  MY   303       3.034 -41.368 -39.072  1.00  0.00           H  
ATOM   4790 C112  MY   303       5.011 -40.916 -38.330  1.00  0.00           C  
ATOM   4791 H12R  MY   303       5.112 -41.956 -38.013  1.00  0.00           H  
ATOM   4792 H12S  MY   303       5.978 -40.592 -38.721  1.00  0.00           H  
ATOM   4793 C111  MY   303       4.813 -39.985 -37.124  1.00  0.00           C  
ATOM   4794 H11R  MY   303       5.704 -40.018 -36.494  1.00  0.00           H  
ATOM   4795 H11S  MY   303       4.668 -38.961 -37.476  1.00  0.00           H  
ATOM   4796 C110  MY   303       3.593 -40.289 -36.284  1.00  0.00           C  
ATOM   4797 H10R  MY   303       3.713 -39.589 -35.455  1.00  0.00           H  
ATOM   4798 H10S  MY   303       2.784 -39.858 -36.877  1.00  0.00           H  
ATOM   4799  C19  MY   303       3.422 -41.752 -35.816  1.00  0.00           C  
ATOM   4800  H9R  MY   303       2.515 -41.704 -35.210  1.00  0.00           H  
ATOM   4801  H9S  MY   303       3.263 -42.433 -36.654  1.00  0.00           H  
ATOM   4802  C18  MY   303       4.684 -42.405 -35.086  1.00  0.00           C  
ATOM   4803  H8R  MY   303       4.353 -43.419 -34.854  1.00  0.00           H  
ATOM   4804  H8S  MY   303       5.515 -42.547 -35.779  1.00  0.00           H  
ATOM   4805  C17  MY   303       5.130 -41.683 -33.808  1.00  0.00           C  
ATOM   4806  H7R  MY   303       5.970 -42.259 -33.414  1.00  0.00           H  
ATOM   4807  H7S  MY   303       5.498 -40.678 -34.027  1.00  0.00           H  
ATOM   4808  C16  MY   303       3.894 -41.732 -32.818  1.00  0.00           C  
ATOM   4809  H6R  MY   303       3.057 -41.221 -33.297  1.00  0.00           H  
ATOM   4810  H6S  MY   303       3.729 -42.811 -32.859  1.00  0.00           H  
ATOM   4811  C15  MY   303       4.062 -41.197 -31.407  1.00  0.00           C  
ATOM   4812  H5R  MY   303       3.127 -41.177 -30.842  1.00  0.00           H  
ATOM   4813  H5S  MY   303       4.915 -41.739 -30.995  1.00  0.00           H  
ATOM   4814  C14  MY   303       4.382 -39.646 -31.655  1.00  0.00           C  
ATOM   4815  H4R  MY   303       5.316 -39.614 -32.220  1.00  0.00           H  
ATOM   4816  H4S  MY   303       3.607 -39.218 -32.293  1.00  0.00           H  
ATOM   4817  C13  MY   303       4.391 -38.712 -30.393  1.00  0.00           C  
ATOM   4818  H3R  MY   303       4.902 -39.338 -29.659  1.00  0.00           H  
ATOM   4819  H3S  MY   303       4.997 -37.827 -30.599  1.00  0.00           H  
ATOM   4820  C12  MY   303       3.038 -38.385 -29.921  1.00  0.00           C  
ATOM   4821  H2R  MY   303       2.393 -37.900 -30.656  1.00  0.00           H  
ATOM   4822  H2S  MY   303       2.446 -39.271 -29.680  1.00  0.00           H  
ATOM   4823  C11  PC   304       3.126 -37.481 -28.763  1.00  0.00           C  
ATOM   4824  O12  PC   304       3.697 -37.690 -27.739  1.00  0.00           O  
ATOM   4825  O11  PC   304       2.222 -36.533 -28.941  1.00  0.00           O  
ATOM   4826  C1   PC   304       1.613 -35.865 -27.864  1.00  0.00           C  
ATOM   4827  HR   PC   304       0.651 -35.542 -28.270  1.00  0.00           H  
ATOM   4828  HS   PC   304       1.320 -36.607 -27.117  1.00  0.00           H  
ATOM   4829  C2   PC   304       2.361 -34.723 -27.212  1.00  0.00           C  
ATOM   4830  HX   PC   304       3.081 -35.121 -26.493  1.00  0.00           H  
ATOM   4831  C3   PC   304       1.360 -33.742 -26.534  1.00  0.00           C  
ATOM   4832  HA   PC   304       1.920 -32.921 -26.080  1.00  0.00           H  
ATOM   4833  HB   PC   304       0.683 -33.530 -27.366  1.00  0.00           H  
ATOM   4834  O31  PC   304       0.581 -34.436 -25.446  1.00  0.00           O  
ATOM   4835  P31  PC   304       1.265 -34.776 -24.124  1.00  0.00           P  
ATOM   4836  O32  PC   304       1.923 -36.122 -24.352  1.00  0.00           O  
ATOM   4837  C31  PC   304       1.270 -37.333 -24.013  1.00  0.00           C  
ATOM   4838  H1A  PC   304       1.409 -37.341 -22.928  1.00  0.00           H  
ATOM   4839  H1B  PC   304       0.241 -37.329 -24.381  1.00  0.00           H  
ATOM   4840  C32  PC   304       2.020 -38.533 -24.729  1.00  0.00           C  
ATOM   4841  H2A  PC   304       1.737 -38.547 -25.782  1.00  0.00           H  
ATOM   4842  H2B  PC   304       3.095 -38.358 -24.668  1.00  0.00           H  
ATOM   4843  N31  PC   304       2.051 -39.948 -24.223  1.00  0.00           N  
ATOM   4844  C33  PC   304       2.690 -40.891 -25.189  1.00  0.00           C  
ATOM   4845  H3A  PC   304       3.729 -40.612 -25.364  1.00  0.00           H  
ATOM   4846  H3B  PC   304       2.112 -40.790 -26.109  1.00  0.00           H  
ATOM   4847  H3C  PC   304       2.631 -41.908 -24.798  1.00  0.00           H  
ATOM   4848  C34  PC   304       0.681 -40.409 -24.068  1.00  0.00           C  
ATOM   4849  H4A  PC   304       0.648 -41.147 -23.265  1.00  0.00           H  
ATOM   4850  H4B  PC   304       0.373 -40.914 -24.985  1.00  0.00           H  
ATOM   4851  H4C  PC   304       0.006 -39.607 -23.768  1.00  0.00           H  
ATOM   4852  C35  PC   304       2.625 -39.988 -22.829  1.00  0.00           C  
ATOM   4853  H5A  PC   304       2.811 -40.990 -22.439  1.00  0.00           H  
ATOM   4854  H5B  PC   304       1.907 -39.419 -22.236  1.00  0.00           H  
ATOM   4855  H5C  PC   304       3.626 -39.555 -22.802  1.00  0.00           H  
ATOM   4856  O33  PC   304       2.287 -33.810 -23.789  1.00  0.00           O  
ATOM   4857  O34  PC   304       0.171 -34.939 -23.135  1.00  0.00           O  
ATOM   4858  O21  PC   304       2.943 -33.878 -28.371  1.00  0.00           O  
ATOM   4859  C21  PC   304       4.115 -33.288 -28.084  1.00  0.00           C  
ATOM   4860  O22  PC   304       4.576 -33.284 -26.994  1.00  0.00           O  
ATOM   4861 H14T  MY   305       6.754 -30.688 -36.433  1.00  0.00           H  
ATOM   4862 C114  MY   305       7.680 -30.611 -37.006  1.00  0.00           C  
ATOM   4863 H14R  MY   305       7.590 -29.590 -37.382  1.00  0.00           H  
ATOM   4864 H14S  MY   305       8.543 -30.703 -36.343  1.00  0.00           H  
ATOM   4865 C113  MY   305       7.522 -31.493 -38.215  1.00  0.00           C  
ATOM   4866 H13R  MY   305       6.542 -31.303 -38.658  1.00  0.00           H  
ATOM   4867 H13S  MY   305       8.179 -31.201 -39.036  1.00  0.00           H  
ATOM   4868 C112  MY   305       7.702 -32.958 -37.765  1.00  0.00           C  
ATOM   4869 H12R  MY   305       7.836 -33.597 -38.640  1.00  0.00           H  
ATOM   4870 H12S  MY   305       8.662 -33.039 -37.250  1.00  0.00           H  
ATOM   4871 C111  MY   305       6.544 -33.613 -36.853  1.00  0.00           C  
ATOM   4872 H11R  MY   305       6.775 -34.577 -36.394  1.00  0.00           H  
ATOM   4873 H11S  MY   305       6.509 -32.971 -35.970  1.00  0.00           H  
ATOM   4874 C110  MY   305       5.133 -33.543 -37.452  1.00  0.00           C  
ATOM   4875 H10R  MY   305       5.076 -32.579 -37.962  1.00  0.00           H  
ATOM   4876 H10S  MY   305       4.970 -34.326 -38.195  1.00  0.00           H  
ATOM   4877  C19  MY   305       3.997 -33.772 -36.462  1.00  0.00           C  
ATOM   4878  H9R  MY   305       4.135 -33.012 -35.691  1.00  0.00           H  
ATOM   4879  H9S  MY   305       3.016 -33.722 -36.939  1.00  0.00           H  
ATOM   4880  C18  MY   305       4.176 -35.101 -35.695  1.00  0.00           C  
ATOM   4881  H8R  MY   305       4.432 -35.845 -36.451  1.00  0.00           H  
ATOM   4882  H8S  MY   305       5.059 -35.109 -35.052  1.00  0.00           H  
ATOM   4883  C17  MY   305       3.024 -35.672 -34.818  1.00  0.00           C  
ATOM   4884  H7R  MY   305       2.202 -35.600 -35.534  1.00  0.00           H  
ATOM   4885  H7S  MY   305       3.219 -36.714 -34.558  1.00  0.00           H  
ATOM   4886  C16  MY   305       2.733 -34.796 -33.639  1.00  0.00           C  
ATOM   4887  H6R  MY   305       2.323 -33.834 -33.952  1.00  0.00           H  
ATOM   4888  H6S  MY   305       1.943 -35.339 -33.116  1.00  0.00           H  
ATOM   4889  C15  MY   305       3.940 -34.605 -32.690  1.00  0.00           C  
ATOM   4890  H5R  MY   305       4.216 -35.657 -32.594  1.00  0.00           H  
ATOM   4891  H5S  MY   305       4.765 -34.122 -33.218  1.00  0.00           H  
ATOM   4892  C14  MY   305       3.670 -33.872 -31.288  1.00  0.00           C  
ATOM   4893  H4R  MY   305       3.156 -32.928 -31.481  1.00  0.00           H  
ATOM   4894  H4S  MY   305       2.992 -34.468 -30.674  1.00  0.00           H  
ATOM   4895  C13  MY   305       4.906 -33.524 -30.448  1.00  0.00           C  
ATOM   4896  H3R  MY   305       5.494 -34.389 -30.135  1.00  0.00           H  
ATOM   4897  H3S  MY   305       5.571 -33.004 -31.142  1.00  0.00           H  
ATOM   4898  C12  MY   305       4.793 -32.586 -29.257  1.00  0.00           C  
ATOM   4899  H2R  MY   305       5.828 -32.336 -29.012  1.00  0.00           H  
ATOM   4900  H2S  MY   305       4.231 -31.673 -29.460  1.00  0.00           H  
TER    4901       MY   305 
ATOM   4901  C12  OL   306      24.868   0.570 -30.678  1.00  0.00           C  
ATOM   4902  H2R  OL   306      25.047  -0.485 -30.895  1.00  0.00           H  
ATOM   4903  H2S  OL   306      24.319   1.022 -31.507  1.00  0.00           H  
ATOM   4904  C13  OL   306      26.290   1.151 -30.704  1.00  0.00           C  
ATOM   4905  H3R  OL   306      26.984   0.664 -30.017  1.00  0.00           H  
ATOM   4906  H3S  OL   306      26.270   2.197 -30.391  1.00  0.00           H  
ATOM   4907  C14  OL   306      26.987   1.054 -32.151  1.00  0.00           C  
ATOM   4908  H4R  OL   306      27.994   1.476 -32.149  1.00  0.00           H  
ATOM   4909  H4S  OL   306      27.190   0.008 -32.389  1.00  0.00           H  
ATOM   4910  C15  OL   306      26.137   1.626 -33.329  1.00  0.00           C  
ATOM   4911  H5R  OL   306      25.729   2.618 -33.127  1.00  0.00           H  
ATOM   4912  H5S  OL   306      25.313   0.967 -33.611  1.00  0.00           H  
ATOM   4913  C16  OL   306      26.973   1.821 -34.658  1.00  0.00           C  
ATOM   4914  H6R  OL   306      27.566   0.931 -34.881  1.00  0.00           H  
ATOM   4915  H6S  OL   306      26.235   2.015 -35.438  1.00  0.00           H  
ATOM   4916  C17  OL   306      28.009   3.011 -34.498  1.00  0.00           C  
ATOM   4917  H7R  OL   306      28.764   2.913 -33.715  1.00  0.00           H  
ATOM   4918  H7S  OL   306      28.586   3.007 -35.424  1.00  0.00           H  
ATOM   4919  C18  OL   306      27.341   4.370 -34.461  1.00  0.00           C  
ATOM   4920  H8R  OL   306      26.633   4.560 -35.270  1.00  0.00           H  
ATOM   4921  H8S  OL   306      26.864   4.504 -33.488  1.00  0.00           H  
ATOM   4922  C19  OL   306      28.500   5.395 -34.398  1.00  0.00           C  
ATOM   4923  H9R  OL   306      28.961   5.355 -33.415  1.00  0.00           H  
ATOM   4924 C110  OL   306      28.759   6.407 -35.258  1.00  0.00           C  
ATOM   4925 H10R  OL   306      29.500   7.177 -35.064  1.00  0.00           H  
ATOM   4926 C111  OL   306      28.079   6.501 -36.631  1.00  0.00           C  
ATOM   4927 H11R  OL   306      27.463   5.658 -36.953  1.00  0.00           H  
ATOM   4928 H11S  OL   306      27.432   7.380 -36.662  1.00  0.00           H  
ATOM   4929 C112  OL   306      29.205   6.861 -37.606  1.00  0.00           C  
ATOM   4930 H12R  OL   306      29.873   7.579 -37.123  1.00  0.00           H  
ATOM   4931 H12S  OL   306      29.738   5.946 -37.870  1.00  0.00           H  
ATOM   4932 C113  OL   306      28.655   7.458 -38.877  1.00  0.00           C  
ATOM   4933 H13R  OL   306      28.197   8.437 -38.717  1.00  0.00           H  
ATOM   4934 H13S  OL   306      29.506   7.618 -39.543  1.00  0.00           H  
ATOM   4935 C114  OL   306      27.565   6.648 -39.585  1.00  0.00           C  
ATOM   4936 H14R  OL   306      26.689   6.571 -38.937  1.00  0.00           H
[truncated: 5,053,706 more chars]
