# Supplementary material for: Atomistic-Level Structural Insight into Vespa Venom (Ves a 1) and Lipid Membrane Through the View of Molecular Dynamics Simulation
Source: Toxins (Basel). 2025 Jul 31;17(8):387. doi: 10.3390/toxins17080387 (PMC12389835; doi:10.3390/toxins17080387)
Supplement: Supplementary file 1 [file toxins-17-00387-s001.zip › Ves-a-1-pdb-files/Ves_a_1-Voxilaprevir-Membrane-MD2-1000ns.pdb]

CRYST1  124.930  124.930  127.230  90.00  90.00  90.00               1
ATOM      1  N   PHE     1      -0.469 -20.436  22.199  1.00  0.00           N  
ATOM      2  H1  PHE     1      -1.267 -19.820  22.272  1.00  0.00           H  
ATOM      3  H2  PHE     1       0.349 -19.845  22.233  1.00  0.00           H  
ATOM      4  H3  PHE     1      -0.474 -21.009  23.030  1.00  0.00           H  
ATOM      5  CA  PHE     1      -0.499 -21.181  20.993  1.00  0.00           C  
ATOM      6  HA  PHE     1       0.395 -21.804  21.020  1.00  0.00           H  
ATOM      7  CB  PHE     1      -1.751 -22.063  20.893  1.00  0.00           C  
ATOM      8  HB2 PHE     1      -1.558 -22.903  21.560  1.00  0.00           H  
ATOM      9  HB3 PHE     1      -2.642 -21.554  21.261  1.00  0.00           H  
ATOM     10  CG  PHE     1      -2.152 -22.595  19.569  1.00  0.00           C  
ATOM     11  CD1 PHE     1      -3.161 -21.957  18.808  1.00  0.00           C  
ATOM     12  HD1 PHE     1      -3.628 -21.064  19.196  1.00  0.00           H  
ATOM     13  CE1 PHE     1      -3.662 -22.600  17.689  1.00  0.00           C  
ATOM     14  HE1 PHE     1      -4.544 -22.177  17.230  1.00  0.00           H  
ATOM     15  CZ  PHE     1      -3.201 -23.819  17.299  1.00  0.00           C  
ATOM     16  HZ  PHE     1      -3.763 -24.198  16.458  1.00  0.00           H  
ATOM     17  CE2 PHE     1      -2.095 -24.393  17.877  1.00  0.00           C  
ATOM     18  HE2 PHE     1      -1.700 -25.346  17.559  1.00  0.00           H  
ATOM     19  CD2 PHE     1      -1.630 -23.812  19.076  1.00  0.00           C  
ATOM     20  HD2 PHE     1      -0.934 -24.354  19.699  1.00  0.00           H  
ATOM     21  C   PHE     1      -0.389 -20.195  19.842  1.00  0.00           C  
ATOM     22  O   PHE     1      -0.910 -19.154  19.826  1.00  0.00           O  
ATOM     23  N   ASN     2       0.303 -20.664  18.816  1.00  0.00           N  
ATOM     24  H   ASN     2       0.568 -21.631  18.937  1.00  0.00           H  
ATOM     25  CA  ASN     2       0.621 -19.977  17.587  1.00  0.00           C  
ATOM     26  HA  ASN     2      -0.135 -19.237  17.326  1.00  0.00           H  
ATOM     27  CB  ASN     2       1.912 -19.276  17.775  1.00  0.00           C  
ATOM     28  HB2 ASN     2       1.905 -18.663  18.677  1.00  0.00           H  
ATOM     29  HB3 ASN     2       2.841 -19.846  17.764  1.00  0.00           H  
ATOM     30  CG  ASN     2       2.146 -18.378  16.599  1.00  0.00           C  
ATOM     31  OD1 ASN     2       1.705 -18.674  15.465  1.00  0.00           O  
ATOM     32  ND2 ASN     2       2.668 -17.190  16.804  1.00  0.00           N  
ATOM     33 HD21 ASN     2       2.934 -16.616  16.016  1.00  0.00           H  
ATOM     34 HD22 ASN     2       3.061 -16.936  17.699  1.00  0.00           H  
ATOM     35  C   ASN     2       0.665 -21.033  16.474  1.00  0.00           C  
ATOM     36  O   ASN     2       1.539 -21.868  16.476  1.00  0.00           O  
ATOM     37  N   PRO     3      -0.327 -21.009  15.572  1.00  0.00           N  
ATOM     38  CD  PRO     3      -1.640 -20.311  15.613  1.00  0.00           C  
ATOM     39  HD2 PRO     3      -1.522 -19.233  15.502  1.00  0.00           H  
ATOM     40  HD3 PRO     3      -2.140 -20.458  16.570  1.00  0.00           H  
ATOM     41  CG  PRO     3      -2.428 -20.895  14.452  1.00  0.00           C  
ATOM     42  HG2 PRO     3      -2.360 -20.243  13.582  1.00  0.00           H  
ATOM     43  HG3 PRO     3      -3.464 -20.965  14.786  1.00  0.00           H  
ATOM     44  CB  PRO     3      -1.761 -22.225  14.121  1.00  0.00           C  
ATOM     45  HB2 PRO     3      -1.793 -22.447  13.054  1.00  0.00           H  
ATOM     46  HB3 PRO     3      -2.164 -23.004  14.768  1.00  0.00           H  
ATOM     47  CA  PRO     3      -0.308 -21.938  14.445  1.00  0.00           C  
ATOM     48  HA  PRO     3       0.265 -22.806  14.774  1.00  0.00           H  
ATOM     49  C   PRO     3       0.405 -21.438  13.190  1.00  0.00           C  
ATOM     50  O   PRO     3       0.708 -22.198  12.282  1.00  0.00           O  
ATOM     51  N   CYX     4       0.800 -20.145  13.147  1.00  0.00           N  
ATOM     52  H   CYX     4       0.652 -19.662  14.022  1.00  0.00           H  
ATOM     53  CA  CYX     4       1.560 -19.450  12.086  1.00  0.00           C  
ATOM     54  HA  CYX     4       1.899 -20.289  11.477  1.00  0.00           H  
ATOM     55  CB  CYX     4       0.738 -18.547  11.283  1.00  0.00           C  
ATOM     56  HB2 CYX     4       0.583 -17.618  11.832  1.00  0.00           H  
ATOM     57  HB3 CYX     4       1.244 -18.199  10.382  1.00  0.00           H  
ATOM     58  SG  CYX     4      -0.969 -19.186  10.958  1.00  0.00           S  
ATOM     59  C   CYX     4       2.853 -18.796  12.701  1.00  0.00           C  
ATOM     60  O   CYX     4       2.847 -17.541  12.777  1.00  0.00           O  
ATOM     61  N   PRO     5       3.950 -19.549  12.964  1.00  0.00           N  
ATOM     62  CD  PRO     5       4.101 -20.972  12.721  1.00  0.00           C  
ATOM     63  HD2 PRO     5       3.778 -21.155  11.696  1.00  0.00           H  
ATOM     64  HD3 PRO     5       3.485 -21.616  13.348  1.00  0.00           H  
ATOM     65  CG  PRO     5       5.490 -21.373  13.127  1.00  0.00           C  
ATOM     66  HG2 PRO     5       6.157 -21.170  12.288  1.00  0.00           H  
ATOM     67  HG3 PRO     5       5.371 -22.439  13.318  1.00  0.00           H  
ATOM     68  CB  PRO     5       5.745 -20.366  14.274  1.00  0.00           C  
ATOM     69  HB2 PRO     5       6.819 -20.299  14.449  1.00  0.00           H  
ATOM     70  HB3 PRO     5       5.242 -20.575  15.218  1.00  0.00           H  
ATOM     71  CA  PRO     5       5.100 -19.110  13.729  1.00  0.00           C  
ATOM     72  HA  PRO     5       4.768 -18.458  14.537  1.00  0.00           H  
ATOM     73  C   PRO     5       6.003 -18.261  12.832  1.00  0.00           C  
ATOM     74  O   PRO     5       6.637 -18.694  11.874  1.00  0.00           O  
ATOM     75  N   TYR     6       5.959 -17.010  13.101  1.00  0.00           N  
ATOM     76  H   TYR     6       5.342 -16.788  13.870  1.00  0.00           H  
ATOM     77  CA  TYR     6       6.825 -15.987  12.549  1.00  0.00           C  
ATOM     78  HA  TYR     6       6.760 -16.089  11.466  1.00  0.00           H  
ATOM     79  CB  TYR     6       6.489 -14.531  13.031  1.00  0.00           C  
ATOM     80  HB2 TYR     6       5.489 -14.155  12.814  1.00  0.00           H  
ATOM     81  HB3 TYR     6       6.487 -14.532  14.121  1.00  0.00           H  
ATOM     82  CG  TYR     6       7.510 -13.467  12.539  1.00  0.00           C  
ATOM     83  CD1 TYR     6       8.615 -13.145  13.373  1.00  0.00           C  
ATOM     84  HD1 TYR     6       8.720 -13.529  14.376  1.00  0.00           H  
ATOM     85  CE1 TYR     6       9.555 -12.230  12.907  1.00  0.00           C  
ATOM     86  HE1 TYR     6      10.385 -11.983  13.552  1.00  0.00           H  
ATOM     87  CZ  TYR     6       9.364 -11.617  11.607  1.00  0.00           C  
ATOM     88  OH  TYR     6      10.237 -10.744  11.064  1.00  0.00           O  
ATOM     89  HH  TYR     6      10.744 -10.376  11.791  1.00  0.00           H  
ATOM     90  CE2 TYR     6       8.272 -12.055  10.766  1.00  0.00           C  
ATOM     91  HE2 TYR     6       8.131 -11.522   9.837  1.00  0.00           H  
ATOM     92  CD2 TYR     6       7.429 -13.000  11.252  1.00  0.00           C  
ATOM     93  HD2 TYR     6       6.644 -13.313  10.580  1.00  0.00           H  
ATOM     94  C   TYR     6       8.318 -16.243  12.752  1.00  0.00           C  
ATOM     95  O   TYR     6       8.762 -16.558  13.865  1.00  0.00           O  
ATOM     96  N   SER     7       9.124 -16.114  11.682  1.00  0.00           N  
ATOM     97  H   SER     7       8.829 -16.067  10.718  1.00  0.00           H  
ATOM     98  CA  SER     7      10.604 -15.943  11.701  1.00  0.00           C  
ATOM     99  HA  SER     7      10.825 -15.210  12.476  1.00  0.00           H  
ATOM    100  CB  SER     7      11.284 -17.299  11.878  1.00  0.00           C  
ATOM    101  HB2 SER     7      11.201 -17.536  12.938  1.00  0.00           H  
ATOM    102  HB3 SER     7      10.635 -18.045  11.419  1.00  0.00           H  
ATOM    103  OG  SER     7      12.644 -17.202  11.489  1.00  0.00           O  
ATOM    104  HG  SER     7      12.733 -17.580  10.611  1.00  0.00           H  
ATOM    105  C   SER     7      11.068 -15.279  10.444  1.00  0.00           C  
ATOM    106  O   SER     7      10.554 -15.557   9.384  1.00  0.00           O  
ATOM    107  N   ASP     8      12.005 -14.309  10.523  1.00  0.00           N  
ATOM    108  H   ASP     8      12.444 -14.113  11.412  1.00  0.00           H  
ATOM    109  CA  ASP     8      12.600 -13.486   9.392  1.00  0.00           C  
ATOM    110  HA  ASP     8      11.752 -12.997   8.913  1.00  0.00           H  
ATOM    111  CB  ASP     8      13.393 -12.308   9.948  1.00  0.00           C  
ATOM    112  HB2 ASP     8      13.703 -11.815   9.027  1.00  0.00           H  
ATOM    113  HB3 ASP     8      12.737 -11.752  10.618  1.00  0.00           H  
ATOM    114  CG  ASP     8      14.612 -12.784  10.741  1.00  0.00           C  
ATOM    115  OD1 ASP     8      15.482 -11.928  11.017  1.00  0.00           O  
ATOM    116  OD2 ASP     8      15.007 -14.012  10.720  1.00  0.00           O  
ATOM    117  C   ASP     8      13.314 -14.298   8.275  1.00  0.00           C  
ATOM    118  O   ASP     8      13.577 -13.883   7.158  1.00  0.00           O  
ATOM    119  N   ASP     9      13.846 -15.486   8.637  1.00  0.00           N  
ATOM    120  H   ASP     9      13.626 -15.743   9.589  1.00  0.00           H  
ATOM    121  CA  ASP     9      14.509 -16.443   7.711  1.00  0.00           C  
ATOM    122  HA  ASP     9      15.330 -15.876   7.271  1.00  0.00           H  
ATOM    123  CB  ASP     9      15.108 -17.772   8.321  1.00  0.00           C  
ATOM    124  HB2 ASP     9      15.862 -18.177   7.647  1.00  0.00           H  
ATOM    125  HB3 ASP     9      15.620 -17.476   9.237  1.00  0.00           H  
ATOM    126  CG  ASP     9      14.163 -18.890   8.691  1.00  0.00           C  
ATOM    127  OD1 ASP     9      13.019 -18.584   9.034  1.00  0.00           O  
ATOM    128  OD2 ASP     9      14.547 -20.039   8.572  1.00  0.00           O  
ATOM    129  C   ASP     9      13.499 -16.928   6.639  1.00  0.00           C  
ATOM    130  O   ASP     9      13.995 -17.116   5.523  1.00  0.00           O  
ATOM    131  N   THR    10      12.193 -17.027   7.000  1.00  0.00           N  
ATOM    132  H   THR    10      12.034 -17.080   7.996  1.00  0.00           H  
ATOM    133  CA  THR    10      11.076 -17.462   6.207  1.00  0.00           C  
ATOM    134  HA  THR    10      11.344 -17.791   5.203  1.00  0.00           H  
ATOM    135  CB  THR    10      10.337 -18.652   6.826  1.00  0.00           C  
ATOM    136  HB  THR    10       9.774 -18.333   7.703  1.00  0.00           H  
ATOM    137  CG2 THR    10       9.315 -19.331   5.878  1.00  0.00           C  
ATOM    138 HG21 THR    10       8.335 -18.896   6.077  1.00  0.00           H  
ATOM    139 HG22 THR    10       9.546 -19.155   4.828  1.00  0.00           H  
ATOM    140 HG23 THR    10       9.292 -20.413   6.004  1.00  0.00           H  
ATOM    141  OG1 THR    10      11.284 -19.579   7.220  1.00  0.00           O  
ATOM    142  HG1 THR    10      11.849 -19.115   7.842  1.00  0.00           H  
ATOM    143  C   THR    10      10.099 -16.246   6.006  1.00  0.00           C  
ATOM    144  O   THR    10       8.884 -16.300   6.290  1.00  0.00           O  
ATOM    145  N   VAL    11      10.662 -15.222   5.418  1.00  0.00           N  
ATOM    146  H   VAL    11      11.665 -15.213   5.298  1.00  0.00           H  
ATOM    147  CA  VAL    11      10.019 -14.072   4.786  1.00  0.00           C  
ATOM    148  HA  VAL    11       9.030 -14.297   4.387  1.00  0.00           H  
ATOM    149  CB  VAL    11       9.961 -12.855   5.807  1.00  0.00           C  
ATOM    150  HB  VAL    11      10.984 -12.766   6.171  1.00  0.00           H  
ATOM    151  CG1 VAL    11       9.478 -11.514   5.223  1.00  0.00           C  
ATOM    152 HG11 VAL    11       8.434 -11.662   4.945  1.00  0.00           H  
ATOM    153 HG12 VAL    11       9.585 -10.718   5.959  1.00  0.00           H  
ATOM    154 HG13 VAL    11      10.091 -11.178   4.386  1.00  0.00           H  
ATOM    155  CG2 VAL    11       9.000 -13.188   6.942  1.00  0.00           C  
ATOM    156 HG21 VAL    11       8.789 -12.298   7.534  1.00  0.00           H  
ATOM    157 HG22 VAL    11       8.016 -13.406   6.527  1.00  0.00           H  
ATOM    158 HG23 VAL    11       9.303 -13.998   7.605  1.00  0.00           H  
ATOM    159  C   VAL    11      10.931 -13.632   3.599  1.00  0.00           C  
ATOM    160  O   VAL    11      12.122 -13.872   3.699  1.00  0.00           O  
ATOM    161  N   LYS    12      10.378 -13.070   2.546  1.00  0.00           N  
ATOM    162  H   LYS    12       9.407 -12.792   2.521  1.00  0.00           H  
ATOM    163  CA  LYS    12      11.238 -12.708   1.342  1.00  0.00           C  
ATOM    164  HA  LYS    12      12.280 -12.623   1.651  1.00  0.00           H  
ATOM    165  CB  LYS    12      11.111 -13.704   0.221  1.00  0.00           C  
ATOM    166  HB2 LYS    12      10.047 -13.885   0.066  1.00  0.00           H  
ATOM    167  HB3 LYS    12      11.555 -13.445  -0.740  1.00  0.00           H  
ATOM    168  CG  LYS    12      11.759 -15.047   0.678  1.00  0.00           C  
ATOM    169  HG2 LYS    12      12.674 -14.709   1.165  1.00  0.00           H  
ATOM    170  HG3 LYS    12      11.080 -15.442   1.433  1.00  0.00           H  
ATOM    171  CD  LYS    12      11.979 -16.035  -0.421  1.00  0.00           C  
ATOM    172  HD2 LYS    12      11.040 -16.231  -0.939  1.00  0.00           H  
ATOM    173  HD3 LYS    12      12.517 -15.581  -1.253  1.00  0.00           H  
ATOM    174  CE  LYS    12      12.783 -17.282   0.019  1.00  0.00           C  
ATOM    175  HE2 LYS    12      13.008 -17.800  -0.913  1.00  0.00           H  
ATOM    176  HE3 LYS    12      13.787 -17.025   0.359  1.00  0.00           H  
ATOM    177  NZ  LYS    12      11.923 -18.197   0.908  1.00  0.00           N  
ATOM    178  HZ1 LYS    12      11.574 -17.729   1.733  1.00  0.00           H  
ATOM    179  HZ2 LYS    12      11.088 -18.584   0.492  1.00  0.00           H  
ATOM    180  HZ3 LYS    12      12.516 -18.941   1.249  1.00  0.00           H  
ATOM    181  C   LYS    12      10.890 -11.279   0.913  1.00  0.00           C  
ATOM    182  O   LYS    12       9.690 -10.990   0.668  1.00  0.00           O  
ATOM    183  N   MET    13      11.883 -10.498   0.621  1.00  0.00           N  
ATOM    184  H   MET    13      12.755 -11.004   0.567  1.00  0.00           H  
ATOM    185  CA  MET    13      11.771  -9.406  -0.293  1.00  0.00           C  
ATOM    186  HA  MET    13      10.908  -8.809   0.002  1.00  0.00           H  
ATOM    187  CB  MET    13      12.974  -8.420  -0.078  1.00  0.00           C  
ATOM    188  HB2 MET    13      13.919  -8.960  -0.033  1.00  0.00           H  
ATOM    189  HB3 MET    13      13.012  -7.710  -0.904  1.00  0.00           H  
ATOM    190  CG  MET    13      12.734  -7.462   1.162  1.00  0.00           C  
ATOM    191  HG2 MET    13      12.004  -6.674   0.976  1.00  0.00           H  
ATOM    192  HG3 MET    13      12.451  -8.112   1.990  1.00  0.00           H  
ATOM    193  SD  MET    13      14.218  -6.598   1.823  1.00  0.00           S  
ATOM    194  CE  MET    13      15.113  -7.903   2.570  1.00  0.00           C  
ATOM    195  HE1 MET    13      15.550  -8.577   1.834  1.00  0.00           H  
ATOM    196  HE2 MET    13      15.988  -7.547   3.114  1.00  0.00           H  
ATOM    197  HE3 MET    13      14.373  -8.367   3.222  1.00  0.00           H  
ATOM    198  C   MET    13      11.696  -9.850  -1.741  1.00  0.00           C  
ATOM    199  O   MET    13      12.410 -10.732  -2.172  1.00  0.00           O  
ATOM    200  N   ILE    14      10.866  -9.237  -2.563  1.00  0.00           N  
ATOM    201  H   ILE    14      10.297  -8.496  -2.180  1.00  0.00           H  
ATOM    202  CA  ILE    14      10.749  -9.492  -3.988  1.00  0.00           C  
ATOM    203  HA  ILE    14      11.502 -10.169  -4.391  1.00  0.00           H  
ATOM    204  CB  ILE    14       9.345 -10.077  -4.343  1.00  0.00           C  
ATOM    205  HB  ILE    14       8.601  -9.384  -3.950  1.00  0.00           H  
ATOM    206  CG2 ILE    14       9.185 -10.068  -5.833  1.00  0.00           C  
ATOM    207 HG21 ILE    14      10.031 -10.422  -6.421  1.00  0.00           H  
ATOM    208 HG22 ILE    14       8.261 -10.605  -6.047  1.00  0.00           H  
ATOM    209 HG23 ILE    14       9.125  -9.039  -6.187  1.00  0.00           H  
ATOM    210  CG1 ILE    14       9.183 -11.394  -3.677  1.00  0.00           C  
ATOM    211 HG12 ILE    14       9.916 -12.072  -4.113  1.00  0.00           H  
ATOM    212 HG13 ILE    14       9.305 -11.309  -2.597  1.00  0.00           H  
ATOM    213  CD1 ILE    14       7.702 -11.910  -3.881  1.00  0.00           C  
ATOM    214 HD11 ILE    14       7.511 -12.739  -3.198  1.00  0.00           H  
ATOM    215 HD12 ILE    14       7.025 -11.056  -3.902  1.00  0.00           H  
ATOM    216 HD13 ILE    14       7.520 -12.277  -4.891  1.00  0.00           H  
ATOM    217  C   ILE    14      10.905  -8.062  -4.592  1.00  0.00           C  
ATOM    218  O   ILE    14      10.307  -7.057  -4.215  1.00  0.00           O  
ATOM    219  N   ILE    15      11.876  -7.971  -5.513  1.00  0.00           N  
ATOM    220  H   ILE    15      12.313  -8.858  -5.718  1.00  0.00           H  
ATOM    221  CA  ILE    15      12.438  -6.675  -6.076  1.00  0.00           C  
ATOM    222  HA  ILE    15      12.012  -5.813  -5.561  1.00  0.00           H  
ATOM    223  CB  ILE    15      13.929  -6.523  -5.615  1.00  0.00           C  
ATOM    224  HB  ILE    15      14.611  -7.098  -6.242  1.00  0.00           H  
ATOM    225  CG2 ILE    15      14.277  -5.003  -5.738  1.00  0.00           C  
ATOM    226 HG21 ILE    15      14.815  -4.530  -4.916  1.00  0.00           H  
ATOM    227 HG22 ILE    15      14.937  -4.971  -6.605  1.00  0.00           H  
ATOM    228 HG23 ILE    15      13.387  -4.398  -5.913  1.00  0.00           H  
ATOM    229  CG1 ILE    15      14.223  -6.965  -4.120  1.00  0.00           C  
ATOM    230 HG12 ILE    15      13.513  -6.467  -3.459  1.00  0.00           H  
ATOM    231 HG13 ILE    15      13.963  -8.023  -4.096  1.00  0.00           H  
ATOM    232  CD1 ILE    15      15.616  -6.889  -3.586  1.00  0.00           C  
ATOM    233 HD11 ILE    15      15.740  -7.712  -2.883  1.00  0.00           H  
ATOM    234 HD12 ILE    15      16.309  -7.058  -4.410  1.00  0.00           H  
ATOM    235 HD13 ILE    15      15.704  -5.901  -3.134  1.00  0.00           H  
ATOM    236  C   ILE    15      12.254  -6.516  -7.609  1.00  0.00           C  
ATOM    237  O   ILE    15      12.546  -7.458  -8.416  1.00  0.00           O  
ATOM    238  N   LEU    16      11.960  -5.276  -7.999  1.00  0.00           N  
ATOM    239  H   LEU    16      11.882  -4.630  -7.227  1.00  0.00           H  
ATOM    240  CA  LEU    16      11.831  -4.803  -9.356  1.00  0.00           C  
ATOM    241  HA  LEU    16      12.200  -5.481 -10.125  1.00  0.00           H  
ATOM    242  CB  LEU    16      10.267  -4.552  -9.711  1.00  0.00           C  
ATOM    243  HB2 LEU    16       9.765  -4.081  -8.866  1.00  0.00           H  
ATOM    244  HB3 LEU    16      10.064  -3.831 -10.502  1.00  0.00           H  
ATOM    245  CG  LEU    16       9.571  -5.864 -10.164  1.00  0.00           C  
ATOM    246  HG  LEU    16      10.199  -6.627 -10.624  1.00  0.00           H  
ATOM    247  CD1 LEU    16       8.752  -6.487  -8.964  1.00  0.00           C  
ATOM    248 HD11 LEU    16       8.169  -7.354  -9.273  1.00  0.00           H  
ATOM    249 HD12 LEU    16       9.473  -6.777  -8.200  1.00  0.00           H  
ATOM    250 HD13 LEU    16       8.139  -5.728  -8.478  1.00  0.00           H  
ATOM    251  CD2 LEU    16       8.461  -5.548 -11.072  1.00  0.00           C  
ATOM    252 HD21 LEU    16       7.909  -4.675 -10.723  1.00  0.00           H  
ATOM    253 HD22 LEU    16       8.992  -5.438 -12.018  1.00  0.00           H  
ATOM    254 HD23 LEU    16       7.744  -6.351 -11.236  1.00  0.00           H  
ATOM    255  C   LEU    16      12.525  -3.461  -9.657  1.00  0.00           C  
ATOM    256  O   LEU    16      12.334  -2.511  -8.902  1.00  0.00           O  
ATOM    257  N   THR    17      13.362  -3.327 -10.685  1.00  0.00           N  
ATOM    258  H   THR    17      13.523  -4.130 -11.277  1.00  0.00           H  
ATOM    259  CA  THR    17      13.952  -2.047 -11.125  1.00  0.00           C  
ATOM    260  HA  THR    17      13.344  -1.261 -10.677  1.00  0.00           H  
ATOM    261  CB  THR    17      15.469  -1.952 -10.627  1.00  0.00           C  
ATOM    262  HB  THR    17      16.125  -1.292 -11.195  1.00  0.00           H  
ATOM    263  CG2 THR    17      15.573  -1.836  -9.158  1.00  0.00           C  
ATOM    264 HG21 THR    17      16.602  -2.027  -8.854  1.00  0.00           H  
ATOM    265 HG22 THR    17      15.317  -0.834  -8.816  1.00  0.00           H  
ATOM    266 HG23 THR    17      14.876  -2.528  -8.686  1.00  0.00           H  
ATOM    267  OG1 THR    17      16.107  -3.185 -10.908  1.00  0.00           O  
ATOM    268  HG1 THR    17      15.710  -3.825 -10.313  1.00  0.00           H  
ATOM    269  C   THR    17      13.974  -1.924 -12.691  1.00  0.00           C  
ATOM    270  O   THR    17      13.710  -2.838 -13.427  1.00  0.00           O  
ATOM    271  N   ARG    18      14.383  -0.763 -13.124  1.00  0.00           N  
ATOM    272  H   ARG    18      14.258   0.036 -12.518  1.00  0.00           H  
ATOM    273  CA  ARG    18      14.726  -0.550 -14.548  1.00  0.00           C  
ATOM    274  HA  ARG    18      14.003  -1.112 -15.139  1.00  0.00           H  
ATOM    275  CB  ARG    18      14.662   0.943 -14.952  1.00  0.00           C  
ATOM    276  HB2 ARG    18      15.097   1.559 -14.165  1.00  0.00           H  
ATOM    277  HB3 ARG    18      15.251   1.020 -15.865  1.00  0.00           H  
ATOM    278  CG  ARG    18      13.175   1.403 -15.129  1.00  0.00           C  
ATOM    279  HG2 ARG    18      12.614   0.666 -15.704  1.00  0.00           H  
ATOM    280  HG3 ARG    18      12.730   1.480 -14.137  1.00  0.00           H  
ATOM    281  CD  ARG    18      13.160   2.758 -15.933  1.00  0.00           C  
ATOM    282  HD2 ARG    18      13.704   3.537 -15.399  1.00  0.00           H  
ATOM    283  HD3 ARG    18      13.689   2.597 -16.873  1.00  0.00           H  
ATOM    284  NE  ARG    18      11.837   3.251 -16.181  1.00  0.00           N  
ATOM    285  HE  ARG    18      11.046   2.884 -15.672  1.00  0.00           H  
ATOM    286  CZ  ARG    18      11.583   4.402 -16.839  1.00  0.00           C  
ATOM    287  NH1 ARG    18      12.527   5.042 -17.468  1.00  0.00           N  
ATOM    288 HH11 ARG    18      13.507   4.828 -17.352  1.00  0.00           H  
ATOM    289 HH12 ARG    18      12.423   6.035 -17.617  1.00  0.00           H  
ATOM    290  NH2 ARG    18      10.411   5.062 -16.987  1.00  0.00           N  
ATOM    291 HH21 ARG    18       9.564   4.733 -16.546  1.00  0.00           H  
ATOM    292 HH22 ARG    18      10.391   5.918 -17.523  1.00  0.00           H  
ATOM    293  C   ARG    18      15.998  -1.290 -15.051  1.00  0.00           C  
ATOM    294  O   ARG    18      15.984  -1.728 -16.211  1.00  0.00           O  
ATOM    295  N   GLU    19      16.981  -1.489 -14.161  1.00  0.00           N  
ATOM    296  H   GLU    19      16.700  -1.324 -13.205  1.00  0.00           H  
ATOM    297  CA  GLU    19      18.159  -2.362 -14.457  1.00  0.00           C  
ATOM    298  HA  GLU    19      18.458  -2.194 -15.492  1.00  0.00           H  
ATOM    299  CB  GLU    19      19.354  -1.877 -13.712  1.00  0.00           C  
ATOM    300  HB2 GLU    19      19.388  -0.794 -13.838  1.00  0.00           H  
ATOM    301  HB3 GLU    19      19.275  -2.047 -12.638  1.00  0.00           H  
ATOM    302  CG  GLU    19      20.624  -2.464 -14.094  1.00  0.00           C  
ATOM    303  HG2 GLU    19      20.700  -3.462 -13.663  1.00  0.00           H  
ATOM    304  HG3 GLU    19      20.696  -2.660 -15.164  1.00  0.00           H  
ATOM    305  CD  GLU    19      21.894  -1.664 -13.702  1.00  0.00           C  
ATOM    306  OE1 GLU    19      22.841  -2.215 -13.136  1.00  0.00           O  
ATOM    307  OE2 GLU    19      21.995  -0.500 -14.005  1.00  0.00           O  
ATOM    308  C   GLU    19      17.840  -3.895 -14.408  1.00  0.00           C  
ATOM    309  O   GLU    19      18.460  -4.675 -15.149  1.00  0.00           O  
ATOM    310  N   ASN    20      16.771  -4.253 -13.718  1.00  0.00           N  
ATOM    311  H   ASN    20      16.268  -3.592 -13.144  1.00  0.00           H  
ATOM    312  CA  ASN    20      16.250  -5.594 -13.754  1.00  0.00           C  
ATOM    313  HA  ASN    20      16.352  -6.070 -14.729  1.00  0.00           H  
ATOM    314  CB  ASN    20      17.000  -6.374 -12.720  1.00  0.00           C  
ATOM    315  HB2 ASN    20      16.988  -5.886 -11.745  1.00  0.00           H  
ATOM    316  HB3 ASN    20      16.517  -7.351 -12.713  1.00  0.00           H  
ATOM    317  CG  ASN    20      18.398  -6.862 -13.015  1.00  0.00           C  
ATOM    318  OD1 ASN    20      18.585  -7.620 -13.895  1.00  0.00           O  
ATOM    319  ND2 ASN    20      19.394  -6.371 -12.350  1.00  0.00           N  
ATOM    320 HD21 ASN    20      20.277  -6.861 -12.337  1.00  0.00           H  
ATOM    321 HD22 ASN    20      19.252  -5.630 -11.679  1.00  0.00           H  
ATOM    322  C   ASN    20      14.761  -5.626 -13.516  1.00  0.00           C  
ATOM    323  O   ASN    20      14.257  -5.360 -12.404  1.00  0.00           O  
ATOM    324  N   LYS    21      13.952  -5.860 -14.504  1.00  0.00           N  
ATOM    325  H   LYS    21      14.323  -6.151 -15.397  1.00  0.00           H  
ATOM    326  CA  LYS    21      12.461  -5.726 -14.488  1.00  0.00           C  
ATOM    327  HA  LYS    21      12.232  -4.913 -13.800  1.00  0.00           H  
ATOM    328  CB  LYS    21      11.995  -5.228 -15.867  1.00  0.00           C  
ATOM    329  HB2 LYS    21      12.245  -6.054 -16.534  1.00  0.00           H  
ATOM    330  HB3 LYS    21      10.913  -5.161 -15.981  1.00  0.00           H  
ATOM    331  CG  LYS    21      12.668  -3.913 -16.357  1.00  0.00           C  
ATOM    332  HG2 LYS    21      12.171  -3.172 -15.732  1.00  0.00           H  
ATOM    333  HG3 LYS    21      13.746  -4.015 -16.230  1.00  0.00           H  
ATOM    334  CD  LYS    21      12.378  -3.660 -17.818  1.00  0.00           C  
ATOM    335  HD2 LYS    21      12.843  -4.458 -18.397  1.00  0.00           H  
ATOM    336  HD3 LYS    21      11.335  -3.509 -18.096  1.00  0.00           H  
ATOM    337  CE  LYS    21      13.173  -2.384 -18.137  1.00  0.00           C  
ATOM    338  HE2 LYS    21      12.538  -1.688 -17.590  1.00  0.00           H  
ATOM    339  HE3 LYS    21      14.181  -2.420 -17.723  1.00  0.00           H  
ATOM    340  NZ  LYS    21      13.292  -2.209 -19.598  1.00  0.00           N  
ATOM    341  HZ1 LYS    21      13.756  -1.345 -19.838  1.00  0.00           H  
ATOM    342  HZ2 LYS    21      13.798  -2.960 -20.046  1.00  0.00           H  
ATOM    343  HZ3 LYS    21      12.468  -2.238 -20.181  1.00  0.00           H  
ATOM    344  C   LYS    21      11.737  -6.964 -13.955  1.00  0.00           C  
ATOM    345  O   LYS    21      10.666  -6.791 -13.376  1.00  0.00           O  
ATOM    346  N   LYS    22      12.318  -8.152 -14.123  1.00  0.00           N  
ATOM    347  H   LYS    22      13.263  -8.172 -14.480  1.00  0.00           H  
ATOM    348  CA  LYS    22      11.804  -9.458 -13.646  1.00  0.00           C  
ATOM    349  HA  LYS    22      10.783  -9.582 -14.007  1.00  0.00           H  
ATOM    350  CB  LYS    22      12.732 -10.561 -14.105  1.00  0.00           C  
ATOM    351  HB2 LYS    22      13.746 -10.513 -13.708  1.00  0.00           H  
ATOM    352  HB3 LYS    22      12.276 -11.433 -13.636  1.00  0.00           H  
ATOM    353  CG  LYS    22      12.822 -10.704 -15.617  1.00  0.00           C  
ATOM    354  HG2 LYS    22      11.850 -10.763 -16.107  1.00  0.00           H  
ATOM    355  HG3 LYS    22      13.360  -9.885 -16.094  1.00  0.00           H  
ATOM    356  CD  LYS    22      13.590 -11.958 -15.846  1.00  0.00           C  
ATOM    357  HD2 LYS    22      14.543 -11.942 -15.317  1.00  0.00           H  
ATOM    358  HD3 LYS    22      13.031 -12.772 -15.384  1.00  0.00           H  
ATOM    359  CE  LYS    22      13.928 -12.215 -17.340  1.00  0.00           C  
ATOM    360  HE2 LYS    22      14.402 -11.272 -17.613  1.00  0.00           H  
ATOM    361  HE3 LYS    22      14.731 -12.951 -17.305  1.00  0.00           H  
ATOM    362  NZ  LYS    22      12.922 -12.777 -18.206  1.00  0.00           N  
ATOM    363  HZ1 LYS    22      12.561 -13.627 -17.796  1.00  0.00           H  
ATOM    364  HZ2 LYS    22      12.186 -12.126 -18.436  1.00  0.00           H  
ATOM    365  HZ3 LYS    22      13.272 -12.876 -19.148  1.00  0.00           H  
ATOM    366  C   LYS    22      11.889  -9.426 -12.128  1.00  0.00           C  
ATOM    367  O   LYS    22      12.924  -9.276 -11.496  1.00  0.00           O  
ATOM    368  N   HID    23      10.699  -9.594 -11.462  1.00  0.00           N  
ATOM    369  H   HID    23       9.827  -9.647 -11.968  1.00  0.00           H  
ATOM    370  CA  HID    23      10.669  -9.804 -10.035  1.00  0.00           C  
ATOM    371  HA  HID    23      10.837  -8.925  -9.412  1.00  0.00           H  
ATOM    372  CB  HID    23       9.233 -10.179  -9.661  1.00  0.00           C  
ATOM    373  HB2 HID    23       9.209 -10.652  -8.680  1.00  0.00           H  
ATOM    374  HB3 HID    23       8.689  -9.238  -9.582  1.00  0.00           H  
ATOM    375  CG  HID    23       8.535 -11.110 -10.579  1.00  0.00           C  
ATOM    376  ND1 HID    23       8.904 -12.429 -10.747  1.00  0.00           N  
ATOM    377  HD1 HID    23       9.715 -12.915 -10.391  1.00  0.00           H  
ATOM    378  CE1 HID    23       8.097 -12.975 -11.622  1.00  0.00           C  
ATOM    379  HE1 HID    23       8.199 -13.987 -11.983  1.00  0.00           H  
ATOM    380  NE2 HID    23       7.089 -12.087 -11.982  1.00  0.00           N  
ATOM    381  CD2 HID    23       7.376 -10.880 -11.299  1.00  0.00           C  
ATOM    382  HD2 HID    23       6.750 -10.002 -11.368  1.00  0.00           H  
ATOM    383  C   HID    23      11.594 -10.909  -9.478  1.00  0.00           C  
ATOM    384  O   HID    23      11.561 -12.128  -9.807  1.00  0.00           O  
ATOM    385  N   ASP    24      12.466 -10.477  -8.574  1.00  0.00           N  
ATOM    386  H   ASP    24      12.301  -9.583  -8.133  1.00  0.00           H  
ATOM    387  CA  ASP    24      13.625 -11.223  -8.019  1.00  0.00           C  
ATOM    388  HA  ASP    24      13.514 -12.235  -8.410  1.00  0.00           H  
ATOM    389  CB  ASP    24      14.937 -10.759  -8.667  1.00  0.00           C  
ATOM    390  HB2 ASP    24      14.791 -10.503  -9.717  1.00  0.00           H  
ATOM    391  HB3 ASP    24      15.263  -9.826  -8.207  1.00  0.00           H  
ATOM    392  CG  ASP    24      16.154 -11.738  -8.560  1.00  0.00           C  
ATOM    393  OD1 ASP    24      17.285 -11.294  -8.788  1.00  0.00           O  
ATOM    394  OD2 ASP    24      15.969 -12.903  -8.156  1.00  0.00           O  
ATOM    395  C   ASP    24      13.730 -11.415  -6.543  1.00  0.00           C  
ATOM    396  O   ASP    24      13.336 -10.577  -5.782  1.00  0.00           O  
ATOM    397  N   PHE    25      14.125 -12.580  -6.060  1.00  0.00           N  
ATOM    398  H   PHE    25      14.627 -13.236  -6.641  1.00  0.00           H  
ATOM    399  CA  PHE    25      13.782 -13.049  -4.679  1.00  0.00           C  
ATOM    400  HA  PHE    25      13.073 -12.397  -4.169  1.00  0.00           H  
ATOM    401  CB  PHE    25      13.117 -14.458  -4.788  1.00  0.00           C  
ATOM    402  HB2 PHE    25      13.642 -15.027  -5.555  1.00  0.00           H  
ATOM    403  HB3 PHE    25      13.267 -14.980  -3.843  1.00  0.00           H  
ATOM    404  CG  PHE    25      11.666 -14.426  -5.093  1.00  0.00           C  
ATOM    405  CD1 PHE    25      10.664 -14.875  -4.188  1.00  0.00           C  
ATOM    406  HD1 PHE    25      10.896 -15.176  -3.177  1.00  0.00           H  
ATOM    407  CE1 PHE    25       9.354 -14.971  -4.597  1.00  0.00           C  
ATOM    408  HE1 PHE    25       8.586 -15.426  -3.988  1.00  0.00           H  
ATOM    409  CZ  PHE    25       8.883 -14.498  -5.798  1.00  0.00           C  
ATOM    410  HZ  PHE    25       7.828 -14.584  -6.013  1.00  0.00           H  
ATOM    411  CE2 PHE    25       9.838 -14.001  -6.674  1.00  0.00           C  
ATOM    412  HE2 PHE    25       9.581 -13.647  -7.661  1.00  0.00           H  
ATOM    413  CD2 PHE    25      11.213 -14.035  -6.355  1.00  0.00           C  
ATOM    414  HD2 PHE    25      11.834 -13.786  -7.202  1.00  0.00           H  
ATOM    415  C   PHE    25      14.956 -13.167  -3.676  1.00  0.00           C  
ATOM    416  O   PHE    25      15.943 -13.802  -4.120  1.00  0.00           O  
ATOM    417  N   TYR    26      14.817 -12.648  -2.444  1.00  0.00           N  
ATOM    418  H   TYR    26      13.944 -12.144  -2.381  1.00  0.00           H  
ATOM    419  CA  TYR    26      15.982 -12.404  -1.484  1.00  0.00           C  
ATOM    420  HA  TYR    26      16.702 -13.221  -1.543  1.00  0.00           H  
ATOM    421  CB  TYR    26      16.665 -11.052  -1.931  1.00  0.00           C  
ATOM    422  HB2 TYR    26      15.882 -10.293  -1.943  1.00  0.00           H  
ATOM    423  HB3 TYR    26      17.417 -10.699  -1.226  1.00  0.00           H  
ATOM    424  CG  TYR    26      17.212 -11.081  -3.354  1.00  0.00           C  
ATOM    425  CD1 TYR    26      18.519 -11.503  -3.568  1.00  0.00           C  
ATOM    426  HD1 TYR    26      18.963 -11.933  -2.682  1.00  0.00           H  
ATOM    427  CE1 TYR    26      19.224 -11.411  -4.772  1.00  0.00           C  
ATOM    428  HE1 TYR    26      20.264 -11.703  -4.779  1.00  0.00           H  
ATOM    429  CZ  TYR    26      18.570 -10.813  -5.817  1.00  0.00           C  
ATOM    430  OH  TYR    26      19.198 -10.827  -7.006  1.00  0.00           O  
ATOM    431  HH  TYR    26      18.593 -11.137  -7.683  1.00  0.00           H  
ATOM    432  CE2 TYR    26      17.204 -10.444  -5.679  1.00  0.00           C  
ATOM    433  HE2 TYR    26      16.769  -9.785  -6.415  1.00  0.00           H  
ATOM    434  CD2 TYR    26      16.494 -10.611  -4.433  1.00  0.00           C  
ATOM    435  HD2 TYR    26      15.467 -10.305  -4.298  1.00  0.00           H  
ATOM    436  C   TYR    26      15.600 -12.180  -0.060  1.00  0.00           C  
ATOM    437  O   TYR    26      14.554 -11.645   0.227  1.00  0.00           O  
ATOM    438  N   THR    27      16.433 -12.738   0.798  1.00  0.00           N  
ATOM    439  H   THR    27      17.249 -13.231   0.465  1.00  0.00           H  
ATOM    440  CA  THR    27      16.155 -12.571   2.251  1.00  0.00           C  
ATOM    441  HA  THR    27      15.073 -12.510   2.373  1.00  0.00           H  
ATOM    442  CB  THR    27      16.372 -13.942   2.949  1.00  0.00           C  
ATOM    443  HB  THR    27      15.933 -13.690   3.914  1.00  0.00           H  
ATOM    444  CG2 THR    27      15.573 -15.079   2.373  1.00  0.00           C  
ATOM    445 HG21 THR    27      14.571 -14.657   2.453  1.00  0.00           H  
ATOM    446 HG22 THR    27      15.856 -15.251   1.334  1.00  0.00           H  
ATOM    447 HG23 THR    27      15.716 -15.948   3.015  1.00  0.00           H  
ATOM    448  OG1 THR    27      17.705 -14.169   3.190  1.00  0.00           O  
ATOM    449  HG1 THR    27      17.751 -14.871   3.842  1.00  0.00           H  
ATOM    450  C   THR    27      16.848 -11.340   2.837  1.00  0.00           C  
ATOM    451  O   THR    27      17.768 -10.848   2.198  1.00  0.00           O  
ATOM    452  N   LEU    28      16.557 -10.929   4.136  1.00  0.00           N  
ATOM    453  H   LEU    28      15.906 -11.457   4.699  1.00  0.00           H  
ATOM    454  CA  LEU    28      17.362  -9.904   4.880  1.00  0.00           C  
ATOM    455  HA  LEU    28      17.238  -8.948   4.371  1.00  0.00           H  
ATOM    456  CB  LEU    28      16.641  -9.745   6.304  1.00  0.00           C  
ATOM    457  HB2 LEU    28      15.582  -9.609   6.087  1.00  0.00           H  
ATOM    458  HB3 LEU    28      16.723 -10.693   6.836  1.00  0.00           H  
ATOM    459  CG  LEU    28      17.105  -8.490   7.183  1.00  0.00           C  
ATOM    460  HG  LEU    28      18.194  -8.479   7.164  1.00  0.00           H  
ATOM    461  CD1 LEU    28      16.658  -7.104   6.601  1.00  0.00           C  
ATOM    462 HD11 LEU    28      17.092  -6.319   7.219  1.00  0.00           H  
ATOM    463 HD12 LEU    28      17.011  -7.013   5.573  1.00  0.00           H  
ATOM    464 HD13 LEU    28      15.578  -6.979   6.672  1.00  0.00           H  
ATOM    465  CD2 LEU    28      16.607  -8.683   8.660  1.00  0.00           C  
ATOM    466 HD21 LEU    28      17.136  -9.519   9.118  1.00  0.00           H  
ATOM    467 HD22 LEU    28      16.853  -7.758   9.182  1.00  0.00           H  
ATOM    468 HD23 LEU    28      15.536  -8.868   8.741  1.00  0.00           H  
ATOM    469  C   LEU    28      18.888 -10.069   4.964  1.00  0.00           C  
ATOM    470  O   LEU    28      19.660  -9.073   4.852  1.00  0.00           O  
ATOM    471  N   ASN    29      19.299 -11.309   5.263  1.00  0.00           N  
ATOM    472  H   ASN    29      18.647 -12.079   5.317  1.00  0.00           H  
ATOM    473  CA  ASN    29      20.663 -11.744   5.414  1.00  0.00           C  
ATOM    474  HA  ASN    29      21.321 -10.943   5.750  1.00  0.00           H  
ATOM    475  CB  ASN    29      20.796 -12.943   6.334  1.00  0.00           C  
ATOM    476  HB2 ASN    29      20.064 -13.676   5.994  1.00  0.00           H  
ATOM    477  HB3 ASN    29      21.785 -13.394   6.256  1.00  0.00           H  
ATOM    478  CG  ASN    29      20.750 -12.474   7.789  1.00  0.00           C  
ATOM    479  OD1 ASN    29      21.106 -11.388   8.168  1.00  0.00           O  
ATOM    480  ND2 ASN    29      20.547 -13.400   8.699  1.00  0.00           N  
ATOM    481 HD21 ASN    29      20.511 -13.144   9.675  1.00  0.00           H  
ATOM    482 HD22 ASN    29      20.622 -14.394   8.539  1.00  0.00           H  
ATOM    483  C   ASN    29      21.304 -12.071   4.024  1.00  0.00           C  
ATOM    484  O   ASN    29      22.537 -12.234   3.924  1.00  0.00           O  
ATOM    485  N   THR    30      20.474 -12.262   2.976  1.00  0.00           N  
ATOM    486  H   THR    30      19.475 -12.153   3.080  1.00  0.00           H  
ATOM    487  CA  THR    30      20.971 -12.578   1.617  1.00  0.00           C  
ATOM    488  HA  THR    30      22.052 -12.701   1.685  1.00  0.00           H  
ATOM    489  CB  THR    30      20.520 -13.930   0.984  1.00  0.00           C  
ATOM    490  HB  THR    30      20.795 -14.009  -0.068  1.00  0.00           H  
ATOM    491  CG2 THR    30      20.963 -15.219   1.714  1.00  0.00           C  
ATOM    492 HG21 THR    30      20.720 -16.138   1.180  1.00  0.00           H  
ATOM    493 HG22 THR    30      22.042 -15.142   1.579  1.00  0.00           H  
ATOM    494 HG23 THR    30      20.696 -15.292   2.768  1.00  0.00           H  
ATOM    495  OG1 THR    30      19.137 -14.035   0.972  1.00  0.00           O  
ATOM    496  HG1 THR    30      18.729 -14.124   1.836  1.00  0.00           H  
ATOM    497  C   THR    30      20.851 -11.496   0.546  1.00  0.00           C  
ATOM    498  O   THR    30      21.410 -11.641  -0.505  1.00  0.00           O  
ATOM    499  N   ILE    31      20.016 -10.512   0.716  1.00  0.00           N  
ATOM    500  H   ILE    31      19.383 -10.471   1.502  1.00  0.00           H  
ATOM    501  CA  ILE    31      19.779  -9.454  -0.298  1.00  0.00           C  
ATOM    502  HA  ILE    31      19.402  -9.929  -1.203  1.00  0.00           H  
ATOM    503  CB  ILE    31      18.758  -8.404   0.258  1.00  0.00           C  
ATOM    504  HB  ILE    31      17.816  -8.932   0.411  1.00  0.00           H  
ATOM    505  CG2 ILE    31      19.209  -7.737   1.580  1.00  0.00           C  
ATOM    506 HG21 ILE    31      20.227  -7.365   1.462  1.00  0.00           H  
ATOM    507 HG22 ILE    31      18.610  -6.835   1.702  1.00  0.00           H  
ATOM    508 HG23 ILE    31      19.074  -8.546   2.298  1.00  0.00           H  
ATOM    509  CG1 ILE    31      18.366  -7.407  -0.773  1.00  0.00           C  
ATOM    510 HG12 ILE    31      19.196  -6.720  -0.935  1.00  0.00           H  
ATOM    511 HG13 ILE    31      18.182  -7.953  -1.699  1.00  0.00           H  
ATOM    512  CD1 ILE    31      17.090  -6.640  -0.445  1.00  0.00           C  
ATOM    513 HD11 ILE    31      16.991  -5.773  -1.098  1.00  0.00           H  
ATOM    514 HD12 ILE    31      16.185  -7.246  -0.420  1.00  0.00           H  
ATOM    515 HD13 ILE    31      16.925  -6.237   0.555  1.00  0.00           H  
ATOM    516  C   ILE    31      21.085  -8.791  -0.726  1.00  0.00           C  
ATOM    517  O   ILE    31      21.140  -8.136  -1.766  1.00  0.00           O  
ATOM    518  N   LYS    32      22.185  -8.756   0.057  1.00  0.00           N  
ATOM    519  H   LYS    32      22.049  -9.108   0.994  1.00  0.00           H  
ATOM    520  CA  LYS    32      23.493  -8.149  -0.325  1.00  0.00           C  
ATOM    521  HA  LYS    32      23.334  -7.071  -0.285  1.00  0.00           H  
ATOM    522  CB  LYS    32      24.467  -8.429   0.791  1.00  0.00           C  
ATOM    523  HB2 LYS    32      25.417  -8.063   0.404  1.00  0.00           H  
ATOM    524  HB3 LYS    32      24.203  -7.799   1.641  1.00  0.00           H  
ATOM    525  CG  LYS    32      24.560  -9.883   1.145  1.00  0.00           C  
ATOM    526  HG2 LYS    32      23.638 -10.038   1.707  1.00  0.00           H  
ATOM    527  HG3 LYS    32      24.620 -10.402   0.189  1.00  0.00           H  
ATOM    528  CD  LYS    32      25.746 -10.159   2.141  1.00  0.00           C  
ATOM    529  HD2 LYS    32      26.722  -9.877   1.746  1.00  0.00           H  
ATOM    530  HD3 LYS    32      25.568  -9.501   2.991  1.00  0.00           H  
ATOM    531  CE  LYS    32      25.702 -11.706   2.538  1.00  0.00           C  
ATOM    532  HE2 LYS    32      24.705 -12.139   2.618  1.00  0.00           H  
ATOM    533  HE3 LYS    32      26.178 -12.256   1.726  1.00  0.00           H  
ATOM    534  NZ  LYS    32      26.661 -12.137   3.609  1.00  0.00           N  
ATOM    535  HZ1 LYS    32      26.333 -11.830   4.514  1.00  0.00           H  
ATOM    536  HZ2 LYS    32      26.839 -13.118   3.454  1.00  0.00           H  
ATOM    537  HZ3 LYS    32      27.512 -11.607   3.484  1.00  0.00           H  
ATOM    538  C   LYS    32      23.991  -8.567  -1.731  1.00  0.00           C  
ATOM    539  O   LYS    32      24.682  -7.782  -2.369  1.00  0.00           O  
ATOM    540  N   ASN    33      23.578  -9.723  -2.127  1.00  0.00           N  
ATOM    541  H   ASN    33      22.925 -10.249  -1.564  1.00  0.00           H  
ATOM    542  CA  ASN    33      23.785 -10.293  -3.484  1.00  0.00           C  
ATOM    543  HA  ASN    33      24.869 -10.231  -3.586  1.00  0.00           H  
ATOM    544  CB  ASN    33      23.328 -11.753  -3.454  1.00  0.00           C  
ATOM    545  HB2 ASN    33      22.334 -11.903  -3.032  1.00  0.00           H  
ATOM    546  HB3 ASN    33      23.342 -12.089  -4.491  1.00  0.00           H  
ATOM    547  CG  ASN    33      24.280 -12.703  -2.723  1.00  0.00           C  
ATOM    548  OD1 ASN    33      24.977 -12.400  -1.780  1.00  0.00           O  
ATOM    549  ND2 ASN    33      24.123 -13.965  -2.956  1.00  0.00           N  
ATOM    550 HD21 ASN    33      24.564 -14.641  -2.349  1.00  0.00           H  
ATOM    551 HD22 ASN    33      23.519 -14.360  -3.663  1.00  0.00           H  
ATOM    552  C   ASN    33      23.019  -9.529  -4.631  1.00  0.00           C  
ATOM    553  O   ASN    33      23.503  -9.486  -5.754  1.00  0.00           O  
ATOM    554  N   HID    34      21.849  -8.924  -4.341  1.00  0.00           N  
ATOM    555  H   HID    34      21.472  -8.785  -3.414  1.00  0.00           H  
ATOM    556  CA  HID    34      21.161  -8.244  -5.468  1.00  0.00           C  
ATOM    557  HA  HID    34      21.031  -8.907  -6.324  1.00  0.00           H  
ATOM    558  CB  HID    34      19.793  -7.857  -4.931  1.00  0.00           C  
ATOM    559  HB2 HID    34      19.339  -8.682  -4.382  1.00  0.00           H  
ATOM    560  HB3 HID    34      20.015  -7.004  -4.290  1.00  0.00           H  
ATOM    561  CG  HID    34      18.903  -7.339  -6.021  1.00  0.00           C  
ATOM    562  ND1 HID    34      18.624  -7.935  -7.325  1.00  0.00           N  
ATOM    563  HD1 HID    34      18.930  -8.820  -7.701  1.00  0.00           H  
ATOM    564  CE1 HID    34      17.914  -7.005  -7.968  1.00  0.00           C  
ATOM    565  HE1 HID    34      17.541  -7.120  -8.975  1.00  0.00           H  
ATOM    566  NE2 HID    34      17.767  -5.862  -7.219  1.00  0.00           N  
ATOM    567  CD2 HID    34      18.365  -6.060  -5.975  1.00  0.00           C  
ATOM    568  HD2 HID    34      18.403  -5.395  -5.125  1.00  0.00           H  
ATOM    569  C   HID    34      21.925  -7.037  -5.981  1.00  0.00           C  
ATOM    570  O   HID    34      22.341  -6.173  -5.203  1.00  0.00           O  
ATOM    571  N   ASN    35      21.938  -6.963  -7.339  1.00  0.00           N  
ATOM    572  H   ASN    35      21.531  -7.794  -7.742  1.00  0.00           H  
ATOM    573  CA  ASN    35      22.595  -5.952  -8.170  1.00  0.00           C  
ATOM    574  HA  ASN    35      23.495  -6.488  -8.470  1.00  0.00           H  
ATOM    575  CB  ASN    35      21.727  -5.788  -9.445  1.00  0.00           C  
ATOM    576  HB2 ASN    35      21.600  -6.795  -9.843  1.00  0.00           H  
ATOM    577  HB3 ASN    35      20.719  -5.380  -9.375  1.00  0.00           H  
ATOM    578  CG  ASN    35      22.406  -4.988 -10.531  1.00  0.00           C  
ATOM    579  OD1 ASN    35      23.620  -5.116 -10.745  1.00  0.00           O  
ATOM    580  ND2 ASN    35      21.762  -4.088 -11.199  1.00  0.00           N  
ATOM    581 HD21 ASN    35      22.239  -3.536 -11.898  1.00  0.00           H  
ATOM    582 HD22 ASN    35      20.784  -3.941 -10.995  1.00  0.00           H  
ATOM    583  C   ASN    35      22.931  -4.642  -7.473  1.00  0.00           C  
ATOM    584  O   ASN    35      24.085  -4.364  -7.180  1.00  0.00           O  
ATOM    585  N   GLU    36      21.945  -3.854  -7.042  1.00  0.00           N  
ATOM    586  H   GLU    36      21.014  -4.241  -7.096  1.00  0.00           H  
ATOM    587  CA  GLU    36      22.182  -2.519  -6.443  1.00  0.00           C  
ATOM    588  HA  GLU    36      22.725  -1.907  -7.164  1.00  0.00           H  
ATOM    589  CB  GLU    36      20.726  -1.921  -6.321  1.00  0.00           C  
ATOM    590  HB2 GLU    36      20.259  -2.536  -5.552  1.00  0.00           H  
ATOM    591  HB3 GLU    36      20.748  -0.886  -5.978  1.00  0.00           H  
ATOM    592  CG  GLU    36      19.829  -1.951  -7.448  1.00  0.00           C  
ATOM    593  HG2 GLU    36      19.397  -2.949  -7.523  1.00  0.00           H  
ATOM    594  HG3 GLU    36      19.026  -1.274  -7.159  1.00  0.00           H  
ATOM    595  CD  GLU    36      20.421  -1.552  -8.815  1.00  0.00           C  
ATOM    596  OE1 GLU    36      21.420  -0.837  -8.919  1.00  0.00           O  
ATOM    597  OE2 GLU    36      19.745  -1.910  -9.835  1.00  0.00           O  
ATOM    598  C   GLU    36      23.012  -2.530  -5.150  1.00  0.00           C  
ATOM    599  O   GLU    36      24.056  -1.932  -4.928  1.00  0.00           O  
ATOM    600  N   PHE    37      22.742  -3.500  -4.255  1.00  0.00           N  
ATOM    601  H   PHE    37      22.224  -4.280  -4.633  1.00  0.00           H  
ATOM    602  CA  PHE    37      23.506  -3.778  -3.056  1.00  0.00           C  
ATOM    603  HA  PHE    37      23.695  -2.787  -2.644  1.00  0.00           H  
ATOM    604  CB  PHE    37      22.658  -4.604  -2.077  1.00  0.00           C  
ATOM    605  HB2 PHE    37      22.773  -5.618  -2.461  1.00  0.00           H  
ATOM    606  HB3 PHE    37      23.225  -4.714  -1.152  1.00  0.00           H  
ATOM    607  CG  PHE    37      21.157  -4.309  -1.819  1.00  0.00           C  
ATOM    608  CD1 PHE    37      20.739  -3.725  -0.593  1.00  0.00           C  
ATOM    609  HD1 PHE    37      21.454  -3.602   0.207  1.00  0.00           H  
ATOM    610  CE1 PHE    37      19.513  -3.126  -0.486  1.00  0.00           C  
ATOM    611  HE1 PHE    37      19.322  -2.633   0.455  1.00  0.00           H  
ATOM    612  CZ  PHE    37      18.608  -3.203  -1.545  1.00  0.00           C  
ATOM    613  HZ  PHE    37      17.602  -2.840  -1.397  1.00  0.00           H  
ATOM    614  CE2 PHE    37      18.935  -3.737  -2.788  1.00  0.00           C  
ATOM    615  HE2 PHE    37      18.363  -3.809  -3.701  1.00  0.00           H  
ATOM    616  CD2 PHE    37      20.201  -4.313  -2.874  1.00  0.00           C  
ATOM    617  HD2 PHE    37      20.604  -4.592  -3.837  1.00  0.00           H  
ATOM    618  C   PHE    37      24.847  -4.376  -3.367  1.00  0.00           C  
ATOM    619  O   PHE    37      25.780  -3.948  -2.721  1.00  0.00           O  
ATOM    620  N   LYS    38      25.093  -5.352  -4.240  1.00  0.00           N  
ATOM    621  H   LYS    38      24.275  -5.704  -4.716  1.00  0.00           H  
ATOM    622  CA  LYS    38      26.391  -5.943  -4.647  1.00  0.00           C  
ATOM    623  HA  LYS    38      26.976  -6.244  -3.778  1.00  0.00           H  
ATOM    624  CB  LYS    38      26.240  -7.180  -5.602  1.00  0.00           C  
ATOM    625  HB2 LYS    38      25.838  -8.024  -5.041  1.00  0.00           H  
ATOM    626  HB3 LYS    38      25.386  -6.978  -6.249  1.00  0.00           H  
ATOM    627  CG  LYS    38      27.440  -7.496  -6.361  1.00  0.00           C  
ATOM    628  HG2 LYS    38      27.500  -6.847  -7.234  1.00  0.00           H  
ATOM    629  HG3 LYS    38      28.330  -7.466  -5.732  1.00  0.00           H  
ATOM    630  CD  LYS    38      27.333  -9.001  -6.853  1.00  0.00           C  
ATOM    631  HD2 LYS    38      27.548  -9.694  -6.039  1.00  0.00           H  
ATOM    632  HD3 LYS    38      26.338  -9.248  -7.221  1.00  0.00           H  
ATOM    633  CE  LYS    38      28.292  -9.230  -7.990  1.00  0.00           C  
ATOM    634  HE2 LYS    38      27.859  -8.550  -8.723  1.00  0.00           H  
ATOM    635  HE3 LYS    38      29.266  -8.813  -7.734  1.00  0.00           H  
ATOM    636  NZ  LYS    38      28.241 -10.572  -8.453  1.00  0.00           N  
ATOM    637  HZ1 LYS    38      28.618 -10.613  -9.390  1.00  0.00           H  
ATOM    638  HZ2 LYS    38      28.886 -11.108  -7.890  1.00  0.00           H  
ATOM    639  HZ3 LYS    38      27.363 -11.067  -8.394  1.00  0.00           H  
ATOM    640  C   LYS    38      27.275  -4.854  -5.331  1.00  0.00           C  
ATOM    641  O   LYS    38      28.505  -4.976  -5.287  1.00  0.00           O  
ATOM    642  N   LYS    39      26.622  -3.803  -5.909  1.00  0.00           N  
ATOM    643  H   LYS    39      25.613  -3.794  -5.862  1.00  0.00           H  
ATOM    644  CA  LYS    39      27.346  -2.632  -6.367  1.00  0.00           C  
ATOM    645  HA  LYS    39      28.327  -2.896  -6.762  1.00  0.00           H  
ATOM    646  CB  LYS    39      26.589  -2.055  -7.596  1.00  0.00           C  
ATOM    647  HB2 LYS    39      25.512  -2.059  -7.429  1.00  0.00           H  
ATOM    648  HB3 LYS    39      26.902  -1.033  -7.810  1.00  0.00           H  
ATOM    649  CG  LYS    39      26.702  -2.872  -8.937  1.00  0.00           C  
ATOM    650  HG2 LYS    39      27.737  -2.907  -9.276  1.00  0.00           H  
ATOM    651  HG3 LYS    39      26.427  -3.924  -8.862  1.00  0.00           H  
ATOM    652  CD  LYS    39      25.882  -2.372 -10.169  1.00  0.00           C  
ATOM    653  HD2 LYS    39      26.226  -1.399 -10.522  1.00  0.00           H  
ATOM    654  HD3 LYS    39      25.834  -3.065 -11.009  1.00  0.00           H  
ATOM    655  CE  LYS    39      24.409  -2.144  -9.694  1.00  0.00           C  
ATOM    656  HE2 LYS    39      24.059  -3.162  -9.523  1.00  0.00           H  
ATOM    657  HE3 LYS    39      24.351  -1.603  -8.749  1.00  0.00           H  
ATOM    658  NZ  LYS    39      23.544  -1.450 -10.704  1.00  0.00           N  
ATOM    659  HZ1 LYS    39      24.024  -0.606 -10.985  1.00  0.00           H  
ATOM    660  HZ2 LYS    39      23.373  -2.056 -11.494  1.00  0.00           H  
ATOM    661  HZ3 LYS    39      22.647  -1.219 -10.303  1.00  0.00           H  
ATOM    662  C   LYS    39      27.558  -1.591  -5.218  1.00  0.00           C  
ATOM    663  O   LYS    39      28.157  -0.520  -5.408  1.00  0.00           O  
ATOM    664  N   SER    40      26.951  -1.833  -4.084  1.00  0.00           N  
ATOM    665  H   SER    40      26.564  -2.766  -4.107  1.00  0.00           H  
ATOM    666  CA  SER    40      26.829  -1.106  -2.810  1.00  0.00           C  
ATOM    667  HA  SER    40      25.955  -1.542  -2.326  1.00  0.00           H  
ATOM    668  CB  SER    40      28.083  -1.319  -1.894  1.00  0.00           C  
ATOM    669  HB2 SER    40      28.966  -1.182  -2.519  1.00  0.00           H  
ATOM    670  HB3 SER    40      28.050  -0.540  -1.133  1.00  0.00           H  
ATOM    671  OG  SER    40      28.083  -2.699  -1.456  1.00  0.00           O  
ATOM    672  HG  SER    40      28.066  -2.620  -0.499  1.00  0.00           H  
ATOM    673  C   SER    40      26.522   0.375  -3.100  1.00  0.00           C  
ATOM    674  O   SER    40      27.207   1.304  -2.663  1.00  0.00           O  
ATOM    675  N   THR    41      25.485   0.633  -3.879  1.00  0.00           N  
ATOM    676  H   THR    41      24.926  -0.105  -4.284  1.00  0.00           H  
ATOM    677  CA  THR    41      25.095   2.016  -4.253  1.00  0.00           C  
ATOM    678  HA  THR    41      25.246   2.641  -3.373  1.00  0.00           H  
ATOM    679  CB  THR    41      25.894   2.435  -5.490  1.00  0.00           C  
ATOM    680  HB  THR    41      25.503   2.035  -6.426  1.00  0.00           H  
ATOM    681  CG2 THR    41      25.730   3.968  -5.442  1.00  0.00           C  
ATOM    682 HG21 THR    41      24.666   4.126  -5.620  1.00  0.00           H  
ATOM    683 HG22 THR    41      26.037   4.387  -4.484  1.00  0.00           H  
ATOM    684 HG23 THR    41      26.326   4.256  -6.308  1.00  0.00           H  
ATOM    685  OG1 THR    41      27.303   2.284  -5.364  1.00  0.00           O  
ATOM    686  HG1 THR    41      27.490   1.363  -5.559  1.00  0.00           H  
ATOM    687  C   THR    41      23.584   2.049  -4.681  1.00  0.00           C  
ATOM    688  O   THR    41      23.112   1.404  -5.645  1.00  0.00           O  
ATOM    689  N   ILE    42      22.845   2.882  -3.867  1.00  0.00           N  
ATOM    690  H   ILE    42      23.273   3.417  -3.124  1.00  0.00           H  
ATOM    691  CA  ILE    42      21.407   3.083  -3.969  1.00  0.00           C  
ATOM    692  HA  ILE    42      21.088   2.757  -4.959  1.00  0.00           H  
ATOM    693  CB  ILE    42      20.740   2.108  -2.900  1.00  0.00           C  
ATOM    694  HB  ILE    42      20.885   2.494  -1.891  1.00  0.00           H  
ATOM    695  CG2 ILE    42      19.217   2.278  -3.190  1.00  0.00           C  
ATOM    696 HG21 ILE    42      19.038   1.796  -4.152  1.00  0.00           H  
ATOM    697 HG22 ILE    42      18.591   1.796  -2.440  1.00  0.00           H  
ATOM    698 HG23 ILE    42      18.868   3.311  -3.204  1.00  0.00           H  
ATOM    699  CG1 ILE    42      21.188   0.670  -2.873  1.00  0.00           C  
ATOM    700 HG12 ILE    42      21.027   0.282  -3.879  1.00  0.00           H  
ATOM    701 HG13 ILE    42      22.260   0.576  -2.701  1.00  0.00           H  
ATOM    702  CD1 ILE    42      20.642  -0.410  -1.883  1.00  0.00           C  
ATOM    703 HD11 ILE    42      19.581  -0.647  -1.960  1.00  0.00           H  
ATOM    704 HD12 ILE    42      21.213  -1.334  -1.980  1.00  0.00           H  
ATOM    705 HD13 ILE    42      20.716  -0.036  -0.862  1.00  0.00           H  
ATOM    706  C   ILE    42      21.160   4.575  -3.800  1.00  0.00           C  
ATOM    707  O   ILE    42      21.011   5.074  -2.690  1.00  0.00           O  
ATOM    708  N   LYS    43      21.032   5.259  -4.940  1.00  0.00           N  
ATOM    709  H   LYS    43      21.179   4.673  -5.750  1.00  0.00           H  
ATOM    710  CA  LYS    43      20.538   6.692  -5.171  1.00  0.00           C  
ATOM    711  HA  LYS    43      20.795   7.332  -4.327  1.00  0.00           H  
ATOM    712  CB  LYS    43      21.297   7.233  -6.392  1.00  0.00           C  
ATOM    713  HB2 LYS    43      21.276   6.530  -7.224  1.00  0.00           H  
ATOM    714  HB3 LYS    43      20.928   8.201  -6.730  1.00  0.00           H  
ATOM    715  CG  LYS    43      22.710   7.354  -5.921  1.00  0.00           C  
ATOM    716  HG2 LYS    43      22.802   8.137  -5.169  1.00  0.00           H  
ATOM    717  HG3 LYS    43      23.159   6.451  -5.508  1.00  0.00           H  
ATOM    718  CD  LYS    43      23.417   7.827  -7.205  1.00  0.00           C  
ATOM    719  HD2 LYS    43      23.316   7.046  -7.959  1.00  0.00           H  
ATOM    720  HD3 LYS    43      22.954   8.750  -7.552  1.00  0.00           H  
ATOM    721  CE  LYS    43      24.862   8.157  -6.761  1.00  0.00           C  
ATOM    722  HE2 LYS    43      24.845   9.141  -6.293  1.00  0.00           H  
ATOM    723  HE3 LYS    43      25.151   7.403  -6.028  1.00  0.00           H  
ATOM    724  NZ  LYS    43      25.823   8.148  -7.881  1.00  0.00           N  
ATOM    725  HZ1 LYS    43      25.481   8.789  -8.582  1.00  0.00           H  
ATOM    726  HZ2 LYS    43      26.676   8.640  -7.656  1.00  0.00           H  
ATOM    727  HZ3 LYS    43      25.984   7.233  -8.277  1.00  0.00           H  
ATOM    728  C   LYS    43      19.035   6.676  -5.443  1.00  0.00           C  
ATOM    729  O   LYS    43      18.332   7.691  -5.194  1.00  0.00           O  
ATOM    730  N   HIE    44      18.415   5.531  -5.708  1.00  0.00           N  
ATOM    731  H   HIE    44      19.090   4.795  -5.860  1.00  0.00           H  
ATOM    732  CA  HIE    44      16.985   5.302  -6.046  1.00  0.00           C  
ATOM    733  HA  HIE    44      16.897   5.829  -6.997  1.00  0.00           H  
ATOM    734  CB  HIE    44      16.695   3.766  -6.337  1.00  0.00           C  
ATOM    735  HB2 HIE    44      16.578   3.225  -5.398  1.00  0.00           H  
ATOM    736  HB3 HIE    44      15.770   3.767  -6.912  1.00  0.00           H  
ATOM    737  CG  HIE    44      17.739   2.956  -7.130  1.00  0.00           C  
ATOM    738  ND1 HIE    44      19.023   2.652  -6.720  1.00  0.00           N  
ATOM    739  CE1 HIE    44      19.555   1.885  -7.690  1.00  0.00           C  
ATOM    740  HE1 HIE    44      20.535   1.439  -7.612  1.00  0.00           H  
ATOM    741  NE2 HIE    44      18.663   1.664  -8.685  1.00  0.00           N  
ATOM    742  HE2 HIE    44      18.850   1.281  -9.600  1.00  0.00           H  
ATOM    743  CD2 HIE    44      17.540   2.364  -8.348  1.00  0.00           C  
ATOM    744  HD2 HIE    44      16.621   2.264  -8.907  1.00  0.00           H  
ATOM    745  C   HIE    44      16.005   6.018  -5.079  1.00  0.00           C  
ATOM    746  O   HIE    44      16.184   6.002  -3.846  1.00  0.00           O  
ATOM    747  N   GLN    45      14.958   6.583  -5.606  1.00  0.00           N  
ATOM    748  H   GLN    45      14.853   6.692  -6.604  1.00  0.00           H  
ATOM    749  CA  GLN    45      13.662   6.621  -4.810  1.00  0.00           C  
ATOM    750  HA  GLN    45      14.040   7.073  -3.893  1.00  0.00           H  
ATOM    751  CB  GLN    45      12.584   7.323  -5.614  1.00  0.00           C  
ATOM    752  HB2 GLN    45      12.462   6.885  -6.605  1.00  0.00           H  
ATOM    753  HB3 GLN    45      11.658   7.145  -5.068  1.00  0.00           H  
ATOM    754  CG  GLN    45      12.633   8.875  -5.790  1.00  0.00           C  
ATOM    755  HG2 GLN    45      13.509   9.121  -6.390  1.00  0.00           H  
ATOM    756  HG3 GLN    45      11.784   9.193  -6.395  1.00  0.00           H  
ATOM    757  CD  GLN    45      12.733   9.613  -4.442  1.00  0.00           C  
ATOM    758  OE1 GLN    45      11.725   9.855  -3.838  1.00  0.00           O  
ATOM    759  NE2 GLN    45      13.943  10.144  -4.033  1.00  0.00           N  
ATOM    760 HE21 GLN    45      14.153  10.405  -3.080  1.00  0.00           H  
ATOM    761 HE22 GLN    45      14.795   9.920  -4.527  1.00  0.00           H  
ATOM    762  C   GLN    45      13.144   5.191  -4.478  1.00  0.00           C  
ATOM    763  O   GLN    45      13.061   4.443  -5.438  1.00  0.00           O  
ATOM    764  N   VAL    46      12.858   4.823  -3.202  1.00  0.00           N  
ATOM    765  H   VAL    46      12.944   5.530  -2.486  1.00  0.00           H  
ATOM    766  CA  VAL    46      12.516   3.477  -2.742  1.00  0.00           C  
ATOM    767  HA  VAL    46      12.737   2.820  -3.583  1.00  0.00           H  
ATOM    768  CB  VAL    46      13.456   3.026  -1.625  1.00  0.00           C  
ATOM    769  HB  VAL    46      12.970   3.322  -0.695  1.00  0.00           H  
ATOM    770  CG1 VAL    46      13.517   1.436  -1.552  1.00  0.00           C  
ATOM    771 HG11 VAL    46      14.126   1.195  -0.681  1.00  0.00           H  
ATOM    772 HG12 VAL    46      12.576   0.905  -1.408  1.00  0.00           H  
ATOM    773 HG13 VAL    46      14.166   1.105  -2.362  1.00  0.00           H  
ATOM    774  CG2 VAL    46      14.846   3.593  -1.464  1.00  0.00           C  
ATOM    775 HG21 VAL    46      14.849   4.681  -1.396  1.00  0.00           H  
ATOM    776 HG22 VAL    46      15.431   3.161  -0.651  1.00  0.00           H  
ATOM    777 HG23 VAL    46      15.379   3.448  -2.403  1.00  0.00           H  
ATOM    778  C   VAL    46      11.057   3.312  -2.314  1.00  0.00           C  
ATOM    779  O   VAL    46      10.585   4.154  -1.519  1.00  0.00           O  
ATOM    780  N   VAL    47      10.327   2.359  -2.834  1.00  0.00           N  
ATOM    781  H   VAL    47      10.851   1.661  -3.341  1.00  0.00           H  
ATOM    782  CA  VAL    47       8.846   2.208  -2.716  1.00  0.00           C  
ATOM    783  HA  VAL    47       8.480   2.785  -1.866  1.00  0.00           H  
ATOM    784  CB  VAL    47       8.172   2.591  -4.101  1.00  0.00           C  
ATOM    785  HB  VAL    47       8.576   1.910  -4.850  1.00  0.00           H  
ATOM    786  CG1 VAL    47       6.640   2.412  -3.972  1.00  0.00           C  
ATOM    787 HG11 VAL    47       6.175   2.449  -4.957  1.00  0.00           H  
ATOM    788 HG12 VAL    47       6.490   1.367  -3.701  1.00  0.00           H  
ATOM    789 HG13 VAL    47       6.257   3.026  -3.157  1.00  0.00           H  
ATOM    790  CG2 VAL    47       8.525   4.033  -4.518  1.00  0.00           C  
ATOM    791 HG21 VAL    47       8.338   4.703  -3.679  1.00  0.00           H  
ATOM    792 HG22 VAL    47       9.564   4.014  -4.847  1.00  0.00           H  
ATOM    793 HG23 VAL    47       7.873   4.307  -5.348  1.00  0.00           H  
ATOM    794  C   VAL    47       8.603   0.817  -2.395  1.00  0.00           C  
ATOM    795  O   VAL    47       8.672  -0.011  -3.268  1.00  0.00           O  
ATOM    796  N   PHE    48       8.260   0.604  -1.138  1.00  0.00           N  
ATOM    797  H   PHE    48       8.395   1.364  -0.486  1.00  0.00           H  
ATOM    798  CA  PHE    48       7.835  -0.657  -0.525  1.00  0.00           C  
ATOM    799  HA  PHE    48       8.465  -1.437  -0.952  1.00  0.00           H  
ATOM    800  CB  PHE    48       8.110  -0.666   0.975  1.00  0.00           C  
ATOM    801  HB2 PHE    48       7.941   0.318   1.413  1.00  0.00           H  
ATOM    802  HB3 PHE    48       7.600  -1.507   1.444  1.00  0.00           H  
ATOM    803  CG  PHE    48       9.502  -0.885   1.242  1.00  0.00           C  
ATOM    804  CD1 PHE    48      10.395   0.266   1.305  1.00  0.00           C  
ATOM    805  HD1 PHE    48       9.990   1.266   1.242  1.00  0.00           H  
ATOM    806  CE1 PHE    48      11.758   0.046   1.651  1.00  0.00           C  
ATOM    807  HE1 PHE    48      12.501   0.820   1.775  1.00  0.00           H  
ATOM    808  CZ  PHE    48      12.225  -1.274   1.746  1.00  0.00           C  
ATOM    809  HZ  PHE    48      13.266  -1.485   1.943  1.00  0.00           H  
ATOM    810  CE2 PHE    48      11.420  -2.369   1.619  1.00  0.00           C  
ATOM    811  HE2 PHE    48      11.749  -3.337   1.967  1.00  0.00           H  
ATOM    812  CD2 PHE    48      10.051  -2.178   1.355  1.00  0.00           C  
ATOM    813  HD2 PHE    48       9.365  -2.975   1.110  1.00  0.00           H  
ATOM    814  C   PHE    48       6.332  -0.975  -0.728  1.00  0.00           C  
ATOM    815  O   PHE    48       5.572  -0.055  -0.903  1.00  0.00           O  
ATOM    816  N   ILE    49       5.934  -2.255  -0.797  1.00  0.00           N  
ATOM    817  H   ILE    49       6.617  -2.985  -0.647  1.00  0.00           H  
ATOM    818  CA  ILE    49       4.594  -2.701  -1.142  1.00  0.00           C  
ATOM    819  HA  ILE    49       3.862  -1.903  -1.017  1.00  0.00           H  
ATOM    820  CB  ILE    49       4.466  -2.990  -2.659  1.00  0.00           C  
ATOM    821  HB  ILE    49       5.094  -3.873  -2.780  1.00  0.00           H  
ATOM    822  CG2 ILE    49       2.985  -3.323  -3.044  1.00  0.00           C  
ATOM    823 HG21 ILE    49       2.380  -2.420  -3.126  1.00  0.00           H  
ATOM    824 HG22 ILE    49       3.095  -3.918  -3.950  1.00  0.00           H  
ATOM    825 HG23 ILE    49       2.540  -4.037  -2.350  1.00  0.00           H  
ATOM    826  CG1 ILE    49       4.991  -1.805  -3.426  1.00  0.00           C  
ATOM    827 HG12 ILE    49       4.397  -0.974  -3.047  1.00  0.00           H  
ATOM    828 HG13 ILE    49       6.032  -1.676  -3.130  1.00  0.00           H  
ATOM    829  CD1 ILE    49       4.804  -1.791  -4.924  1.00  0.00           C  
ATOM    830 HD11 ILE    49       3.811  -2.069  -5.277  1.00  0.00           H  
ATOM    831 HD12 ILE    49       5.057  -0.821  -5.352  1.00  0.00           H  
ATOM    832 HD13 ILE    49       5.535  -2.464  -5.372  1.00  0.00           H  
ATOM    833  C   ILE    49       4.244  -3.939  -0.312  1.00  0.00           C  
ATOM    834  O   ILE    49       4.915  -4.993  -0.377  1.00  0.00           O  
ATOM    835  N   THR    50       3.207  -3.957   0.515  1.00  0.00           N  
ATOM    836  H   THR    50       2.834  -3.025   0.624  1.00  0.00           H  
ATOM    837  CA  THR    50       2.846  -5.050   1.489  1.00  0.00           C  
ATOM    838  HA  THR    50       3.476  -5.928   1.348  1.00  0.00           H  
ATOM    839  CB  THR    50       3.027  -4.658   2.981  1.00  0.00           C  
ATOM    840  HB  THR    50       2.212  -4.002   3.288  1.00  0.00           H  
ATOM    841  CG2 THR    50       3.150  -5.793   4.050  1.00  0.00           C  
ATOM    842 HG21 THR    50       3.971  -6.444   3.749  1.00  0.00           H  
ATOM    843 HG22 THR    50       3.332  -5.342   5.025  1.00  0.00           H  
ATOM    844 HG23 THR    50       2.240  -6.384   3.950  1.00  0.00           H  
ATOM    845  OG1 THR    50       4.167  -3.876   3.134  1.00  0.00           O  
ATOM    846  HG1 THR    50       3.933  -3.019   2.771  1.00  0.00           H  
ATOM    847  C   THR    50       1.399  -5.556   1.294  1.00  0.00           C  
ATOM    848  O   THR    50       0.484  -4.708   1.428  1.00  0.00           O  
ATOM    849  N   HID    51       1.213  -6.824   0.947  1.00  0.00           N  
ATOM    850  H   HID    51       2.005  -7.451   0.947  1.00  0.00           H  
ATOM    851  CA  HID    51      -0.082  -7.423   0.802  1.00  0.00           C  
ATOM    852  HA  HID    51      -0.698  -6.799   0.155  1.00  0.00           H  
ATOM    853  CB  HID    51       0.170  -8.807   0.097  1.00  0.00           C  
ATOM    854  HB2 HID    51      -0.745  -9.240  -0.309  1.00  0.00           H  
ATOM    855  HB3 HID    51       0.699  -8.566  -0.825  1.00  0.00           H  
ATOM    856  CG  HID    51       0.768  -9.784   1.107  1.00  0.00           C  
ATOM    857  ND1 HID    51       0.110 -10.467   2.109  1.00  0.00           N  
ATOM    858  HD1 HID    51      -0.880 -10.491   2.306  1.00  0.00           H  
ATOM    859  CE1 HID    51       0.973 -11.344   2.633  1.00  0.00           C  
ATOM    860  HE1 HID    51       0.725 -11.980   3.471  1.00  0.00           H  
ATOM    861  NE2 HID    51       2.180 -11.232   2.101  1.00  0.00           N  
ATOM    862  CD2 HID    51       2.100 -10.171   1.198  1.00  0.00           C  
ATOM    863  HD2 HID    51       2.882  -9.897   0.505  1.00  0.00           H  
ATOM    864  C   HID    51      -0.857  -7.758   2.059  1.00  0.00           C  
ATOM    865  O   HID    51      -0.455  -7.535   3.182  1.00  0.00           O  
ATOM    866  N   GLY    52      -2.092  -8.196   1.882  1.00  0.00           N  
ATOM    867  H   GLY    52      -2.487  -8.216   0.953  1.00  0.00           H  
ATOM    868  CA  GLY    52      -3.166  -8.516   2.889  1.00  0.00           C  
ATOM    869  HA2 GLY    52      -2.839  -8.096   3.840  1.00  0.00           H  
ATOM    870  HA3 GLY    52      -4.070  -7.948   2.671  1.00  0.00           H  
ATOM    871  C   GLY    52      -3.385 -10.033   3.112  1.00  0.00           C  
ATOM    872  O   GLY    52      -2.555 -10.847   2.773  1.00  0.00           O  
ATOM    873  N   PHE    53      -4.589 -10.349   3.495  1.00  0.00           N  
ATOM    874  H   PHE    53      -5.232  -9.594   3.687  1.00  0.00           H  
ATOM    875  CA  PHE    53      -5.026 -11.681   3.685  1.00  0.00           C  
ATOM    876  HA  PHE    53      -4.144 -12.215   4.039  1.00  0.00           H  
ATOM    877  CB  PHE    53      -6.146 -11.712   4.691  1.00  0.00           C  
ATOM    878  HB2 PHE    53      -5.914 -11.001   5.485  1.00  0.00           H  
ATOM    879  HB3 PHE    53      -7.087 -11.409   4.233  1.00  0.00           H  
ATOM    880  CG  PHE    53      -6.410 -13.003   5.320  1.00  0.00           C  
ATOM    881  CD1 PHE    53      -7.553 -13.784   5.045  1.00  0.00           C  
ATOM    882  HD1 PHE    53      -8.282 -13.449   4.322  1.00  0.00           H  
ATOM    883  CE1 PHE    53      -7.687 -15.077   5.586  1.00  0.00           C  
ATOM    884  HE1 PHE    53      -8.593 -15.612   5.342  1.00  0.00           H  
ATOM    885  CZ  PHE    53      -6.725 -15.596   6.429  1.00  0.00           C  
ATOM    886  HZ  PHE    53      -6.936 -16.545   6.898  1.00  0.00           H  
ATOM    887  CE2 PHE    53      -5.479 -14.989   6.580  1.00  0.00           C  
ATOM    888  HE2 PHE    53      -4.751 -15.503   7.191  1.00  0.00           H  
ATOM    889  CD2 PHE    53      -5.329 -13.675   6.087  1.00  0.00           C  
ATOM    890  HD2 PHE    53      -4.420 -13.107   6.221  1.00  0.00           H  
ATOM    891  C   PHE    53      -5.570 -12.388   2.468  1.00  0.00           C  
ATOM    892  O   PHE    53      -5.721 -13.593   2.466  1.00  0.00           O  
ATOM    893  N   THR    54      -5.968 -11.610   1.403  1.00  0.00           N  
ATOM    894  H   THR    54      -5.783 -10.625   1.521  1.00  0.00           H  
ATOM    895  CA  THR    54      -6.546 -12.126   0.108  1.00  0.00           C  
ATOM    896  HA  THR    54      -6.670 -13.208   0.054  1.00  0.00           H  
ATOM    897  CB  THR    54      -7.857 -11.567  -0.348  1.00  0.00           C  
ATOM    898  HB  THR    54      -8.167 -11.850  -1.355  1.00  0.00           H  
ATOM    899  CG2 THR    54      -8.882 -12.084   0.700  1.00  0.00           C  
ATOM    900 HG21 THR    54      -8.936 -13.155   0.501  1.00  0.00           H  
ATOM    901 HG22 THR    54      -8.518 -11.904   1.711  1.00  0.00           H  
ATOM    902 HG23 THR    54      -9.868 -11.659   0.508  1.00  0.00           H  
ATOM    903  OG1 THR    54      -7.931 -10.168  -0.292  1.00  0.00           O  
ATOM    904  HG1 THR    54      -7.680  -9.822  -1.152  1.00  0.00           H  
ATOM    905  C   THR    54      -5.537 -11.930  -1.086  1.00  0.00           C  
ATOM    906  O   THR    54      -5.398 -12.796  -1.944  1.00  0.00           O  
ATOM    907  N   SER    55      -4.817 -10.790  -1.007  1.00  0.00           N  
ATOM    908  H   SER    55      -4.771 -10.237  -0.163  1.00  0.00           H  
ATOM    909  CA  SER    55      -3.636 -10.523  -1.864  1.00  0.00           C  
ATOM    910  HA  SER    55      -3.988 -10.894  -2.826  1.00  0.00           H  
ATOM    911  CB  SER    55      -3.311  -9.013  -2.034  1.00  0.00           C  
ATOM    912  HB2 SER    55      -2.440  -8.808  -2.657  1.00  0.00           H  
ATOM    913  HB3 SER    55      -4.154  -8.478  -2.471  1.00  0.00           H  
ATOM    914  OG  SER    55      -3.244  -8.357  -0.842  1.00  0.00           O  
ATOM    915  HG  SER    55      -3.656  -7.497  -0.951  1.00  0.00           H  
ATOM    916  C   SER    55      -2.430 -11.350  -1.351  1.00  0.00           C  
ATOM    917  O   SER    55      -2.412 -11.811  -0.199  1.00  0.00           O  
ATOM    918  N   THR    56      -1.425 -11.525  -2.251  1.00  0.00           N  
ATOM    919  H   THR    56      -1.482 -11.010  -3.118  1.00  0.00           H  
ATOM    920  CA  THR    56      -0.044 -11.958  -2.033  1.00  0.00           C  
ATOM    921  HA  THR    56       0.265 -11.749  -1.009  1.00  0.00           H  
ATOM    922  CB  THR    56       0.110 -13.477  -2.236  1.00  0.00           C  
ATOM    923  HB  THR    56      -0.221 -14.007  -1.343  1.00  0.00           H  
ATOM    924  CG2 THR    56      -0.551 -14.056  -3.492  1.00  0.00           C  
ATOM    925 HG21 THR    56      -0.365 -13.395  -4.339  1.00  0.00           H  
ATOM    926 HG22 THR    56      -0.149 -15.045  -3.713  1.00  0.00           H  
ATOM    927 HG23 THR    56      -1.631 -14.097  -3.349  1.00  0.00           H  
ATOM    928  OG1 THR    56       1.456 -13.826  -2.428  1.00  0.00           O  
ATOM    929  HG1 THR    56       1.981 -13.582  -1.663  1.00  0.00           H  
ATOM    930  C   THR    56       0.929 -11.195  -2.973  1.00  0.00           C  
ATOM    931  O   THR    56       0.499 -10.502  -3.870  1.00  0.00           O  
ATOM    932  N   ALA    57       2.233 -11.189  -2.649  1.00  0.00           N  
ATOM    933  H   ALA    57       2.387 -11.763  -1.833  1.00  0.00           H  
ATOM    934  CA  ALA    57       3.248 -10.506  -3.316  1.00  0.00           C  
ATOM    935  HA  ALA    57       3.042  -9.439  -3.235  1.00  0.00           H  
ATOM    936  CB  ALA    57       4.531 -10.633  -2.535  1.00  0.00           C  
ATOM    937  HB1 ALA    57       5.249  -9.856  -2.797  1.00  0.00           H  
ATOM    938  HB2 ALA    57       4.175 -10.429  -1.526  1.00  0.00           H  
ATOM    939  HB3 ALA    57       4.929 -11.636  -2.690  1.00  0.00           H  
ATOM    940  C   ALA    57       3.410 -10.958  -4.763  1.00  0.00           C  
ATOM    941  O   ALA    57       3.799 -10.136  -5.556  1.00  0.00           O  
ATOM    942  N   THR    58       3.102 -12.257  -5.057  1.00  0.00           N  
ATOM    943  H   THR    58       2.760 -12.909  -4.367  1.00  0.00           H  
ATOM    944  CA  THR    58       2.833 -12.717  -6.424  1.00  0.00           C  
ATOM    945  HA  THR    58       3.311 -12.005  -7.097  1.00  0.00           H  
ATOM    946  CB  THR    58       3.457 -14.109  -6.618  1.00  0.00           C  
ATOM    947  HB  THR    58       3.239 -14.422  -7.639  1.00  0.00           H  
ATOM    948  CG2 THR    58       4.987 -13.997  -6.521  1.00  0.00           C  
ATOM    949 HG21 THR    58       5.346 -13.533  -5.603  1.00  0.00           H  
ATOM    950 HG22 THR    58       5.361 -15.016  -6.627  1.00  0.00           H  
ATOM    951 HG23 THR    58       5.332 -13.482  -7.417  1.00  0.00           H  
ATOM    952  OG1 THR    58       2.969 -15.013  -5.611  1.00  0.00           O  
ATOM    953  HG1 THR    58       3.008 -15.899  -5.978  1.00  0.00           H  
ATOM    954  C   THR    58       1.286 -12.786  -6.805  1.00  0.00           C  
ATOM    955  O   THR    58       0.927 -13.480  -7.742  1.00  0.00           O  
ATOM    956  N   ALA    59       0.414 -12.010  -6.237  1.00  0.00           N  
ATOM    957  H   ALA    59       0.747 -11.384  -5.518  1.00  0.00           H  
ATOM    958  CA  ALA    59      -0.811 -11.600  -6.930  1.00  0.00           C  
ATOM    959  HA  ALA    59      -1.378 -12.502  -7.159  1.00  0.00           H  
ATOM    960  CB  ALA    59      -1.778 -10.750  -6.059  1.00  0.00           C  
ATOM    961  HB1 ALA    59      -2.026 -11.191  -5.094  1.00  0.00           H  
ATOM    962  HB2 ALA    59      -1.386  -9.751  -5.865  1.00  0.00           H  
ATOM    963  HB3 ALA    59      -2.761 -10.645  -6.517  1.00  0.00           H  
ATOM    964  C   ALA    59      -0.480 -10.805  -8.240  1.00  0.00           C  
ATOM    965  O   ALA    59       0.285  -9.810  -8.237  1.00  0.00           O  
ATOM    966  N   GLU    60      -1.123 -11.217  -9.322  1.00  0.00           N  
ATOM    967  H   GLU    60      -1.631 -12.087  -9.258  1.00  0.00           H  
ATOM    968  CA  GLU    60      -0.894 -10.608 -10.647  1.00  0.00           C  
ATOM    969  HA  GLU    60       0.157 -10.758 -10.897  1.00  0.00           H  
ATOM    970  CB  GLU    60      -1.759 -11.301 -11.661  1.00  0.00           C  
ATOM    971  HB2 GLU    60      -2.735 -11.131 -11.206  1.00  0.00           H  
ATOM    972  HB3 GLU    60      -1.705 -10.828 -12.641  1.00  0.00           H  
ATOM    973  CG  GLU    60      -1.543 -12.854 -11.782  1.00  0.00           C  
ATOM    974  HG2 GLU    60      -2.105 -13.396 -11.021  1.00  0.00           H  
ATOM    975  HG3 GLU    60      -2.057 -13.087 -12.715  1.00  0.00           H  
ATOM    976  CD  GLU    60      -0.144 -13.422 -11.679  1.00  0.00           C  
ATOM    977  OE1 GLU    60       0.874 -12.643 -11.893  1.00  0.00           O  
ATOM    978  OE2 GLU    60       0.107 -14.628 -11.349  1.00  0.00           O  
ATOM    979  C   GLU    60      -1.236  -9.078 -10.584  1.00  0.00           C  
ATOM    980  O   GLU    60      -0.704  -8.276 -11.456  1.00  0.00           O  
ATOM    981  N   ASN    61      -2.156  -8.605  -9.663  1.00  0.00           N  
ATOM    982  H   ASN    61      -2.680  -9.371  -9.263  1.00  0.00           H  
ATOM    983  CA  ASN    61      -2.493  -7.211  -9.497  1.00  0.00           C  
ATOM    984  HA  ASN    61      -2.566  -6.871 -10.530  1.00  0.00           H  
ATOM    985  CB  ASN    61      -3.924  -7.048  -8.895  1.00  0.00           C  
ATOM    986  HB2 ASN    61      -4.085  -5.972  -8.843  1.00  0.00           H  
ATOM    987  HB3 ASN    61      -4.789  -7.474  -9.403  1.00  0.00           H  
ATOM    988  CG  ASN    61      -4.052  -7.548  -7.471  1.00  0.00           C  
ATOM    989  OD1 ASN    61      -3.865  -6.862  -6.498  1.00  0.00           O  
ATOM    990  ND2 ASN    61      -4.298  -8.791  -7.280  1.00  0.00           N  
ATOM    991 HD21 ASN    61      -4.632  -8.997  -6.350  1.00  0.00           H  
ATOM    992 HD22 ASN    61      -4.388  -9.460  -8.031  1.00  0.00           H  
ATOM    993  C   ASN    61      -1.373  -6.389  -8.853  1.00  0.00           C  
ATOM    994  O   ASN    61      -1.054  -5.265  -9.263  1.00  0.00           O  
ATOM    995  N   PHE    62      -0.778  -6.989  -7.837  1.00  0.00           N  
ATOM    996  H   PHE    62      -0.985  -7.931  -7.535  1.00  0.00           H  
ATOM    997  CA  PHE    62       0.430  -6.403  -7.145  1.00  0.00           C  
ATOM    998  HA  PHE    62       0.151  -5.388  -6.864  1.00  0.00           H  
ATOM    999  CB  PHE    62       0.825  -7.197  -5.942  1.00  0.00           C  
ATOM   1000  HB2 PHE    62       0.424  -8.208  -6.021  1.00  0.00           H  
ATOM   1001  HB3 PHE    62       1.897  -7.382  -5.870  1.00  0.00           H  
ATOM   1002  CG  PHE    62       0.320  -6.681  -4.571  1.00  0.00           C  
ATOM   1003  CD1 PHE    62       1.238  -6.395  -3.568  1.00  0.00           C  
ATOM   1004  HD1 PHE    62       2.294  -6.601  -3.660  1.00  0.00           H  
ATOM   1005  CE1 PHE    62       0.764  -5.886  -2.348  1.00  0.00           C  
ATOM   1006  HE1 PHE    62       1.447  -5.800  -1.516  1.00  0.00           H  
ATOM   1007  CZ  PHE    62      -0.590  -5.652  -2.139  1.00  0.00           C  
ATOM   1008  HZ  PHE    62      -0.883  -5.109  -1.253  1.00  0.00           H  
ATOM   1009  CE2 PHE    62      -1.531  -5.929  -3.142  1.00  0.00           C  
ATOM   1010  HE2 PHE    62      -2.587  -5.749  -3.001  1.00  0.00           H  
ATOM   1011  CD2 PHE    62      -1.072  -6.441  -4.399  1.00  0.00           C  
ATOM   1012  HD2 PHE    62      -1.809  -6.650  -5.160  1.00  0.00           H  
ATOM   1013  C   PHE    62       1.656  -6.278  -8.100  1.00  0.00           C  
ATOM   1014  O   PHE    62       2.247  -5.183  -8.190  1.00  0.00           O  
ATOM   1015  N   LEU    63       1.964  -7.327  -8.931  1.00  0.00           N  
ATOM   1016  H   LEU    63       1.457  -8.172  -8.712  1.00  0.00           H  
ATOM   1017  CA  LEU    63       2.983  -7.280 -10.060  1.00  0.00           C  
ATOM   1018  HA  LEU    63       3.862  -6.973  -9.493  1.00  0.00           H  
ATOM   1019  CB  LEU    63       3.083  -8.678 -10.646  1.00  0.00           C  
ATOM   1020  HB2 LEU    63       2.098  -9.089 -10.870  1.00  0.00           H  
ATOM   1021  HB3 LEU    63       3.695  -8.719 -11.547  1.00  0.00           H  
ATOM   1022  CG  LEU    63       3.764  -9.691  -9.681  1.00  0.00           C  
ATOM   1023  HG  LEU    63       3.053  -9.923  -8.888  1.00  0.00           H  
ATOM   1024  CD1 LEU    63       4.026 -11.043 -10.455  1.00  0.00           C  
ATOM   1025 HD11 LEU    63       4.585 -10.796 -11.357  1.00  0.00           H  
ATOM   1026 HD12 LEU    63       4.693 -11.708  -9.905  1.00  0.00           H  
ATOM   1027 HD13 LEU    63       3.105 -11.559 -10.724  1.00  0.00           H  
ATOM   1028  CD2 LEU    63       4.998  -9.221  -8.914  1.00  0.00           C  
ATOM   1029 HD21 LEU    63       5.741  -8.878  -9.634  1.00  0.00           H  
ATOM   1030 HD22 LEU    63       4.718  -8.444  -8.204  1.00  0.00           H  
ATOM   1031 HD23 LEU    63       5.311 -10.063  -8.297  1.00  0.00           H  
ATOM   1032  C   LEU    63       2.647  -6.228 -11.094  1.00  0.00           C  
ATOM   1033  O   LEU    63       3.463  -5.330 -11.416  1.00  0.00           O  
ATOM   1034  N   ALA    64       1.458  -6.166 -11.662  1.00  0.00           N  
ATOM   1035  H   ALA    64       0.777  -6.897 -11.517  1.00  0.00           H  
ATOM   1036  CA  ALA    64       1.020  -4.991 -12.509  1.00  0.00           C  
ATOM   1037  HA  ALA    64       1.590  -4.957 -13.437  1.00  0.00           H  
ATOM   1038  CB  ALA    64      -0.462  -5.300 -12.902  1.00  0.00           C  
ATOM   1039  HB1 ALA    64      -0.438  -6.188 -13.534  1.00  0.00           H  
ATOM   1040  HB2 ALA    64      -1.103  -5.411 -12.028  1.00  0.00           H  
ATOM   1041  HB3 ALA    64      -0.828  -4.400 -13.397  1.00  0.00           H  
ATOM   1042  C   ALA    64       1.166  -3.680 -11.830  1.00  0.00           C  
ATOM   1043  O   ALA    64       1.522  -2.752 -12.513  1.00  0.00           O  
ATOM   1044  N   MET    65       0.898  -3.514 -10.539  1.00  0.00           N  
ATOM   1045  H   MET    65       0.590  -4.366 -10.092  1.00  0.00           H  
ATOM   1046  CA  MET    65       1.205  -2.267  -9.803  1.00  0.00           C  
ATOM   1047  HA  MET    65       0.717  -1.449 -10.333  1.00  0.00           H  
ATOM   1048  CB  MET    65       0.548  -2.332  -8.377  1.00  0.00           C  
ATOM   1049  HB2 MET    65      -0.520  -2.488  -8.534  1.00  0.00           H  
ATOM   1050  HB3 MET    65       0.956  -3.065  -7.682  1.00  0.00           H  
ATOM   1051  CG  MET    65       0.710  -0.943  -7.771  1.00  0.00           C  
ATOM   1052  HG2 MET    65       1.722  -0.797  -7.393  1.00  0.00           H  
ATOM   1053  HG3 MET    65       0.432  -0.246  -8.561  1.00  0.00           H  
ATOM   1054  SD  MET    65      -0.372  -0.530  -6.427  1.00  0.00           S  
ATOM   1055  CE  MET    65       0.020  -1.891  -5.238  1.00  0.00           C  
ATOM   1056  HE1 MET    65       0.114  -2.889  -5.666  1.00  0.00           H  
ATOM   1057  HE2 MET    65       1.000  -1.795  -4.771  1.00  0.00           H  
ATOM   1058  HE3 MET    65      -0.787  -1.823  -4.508  1.00  0.00           H  
ATOM   1059  C   MET    65       2.664  -1.915  -9.735  1.00  0.00           C  
ATOM   1060  O   MET    65       3.091  -0.781  -9.996  1.00  0.00           O  
ATOM   1061  N   ALA    66       3.532  -2.777  -9.317  1.00  0.00           N  
ATOM   1062  H   ALA    66       3.197  -3.699  -9.076  1.00  0.00           H  
ATOM   1063  CA  ALA    66       5.004  -2.651  -9.422  1.00  0.00           C  
ATOM   1064  HA  ALA    66       5.324  -1.810  -8.808  1.00  0.00           H  
ATOM   1065  CB  ALA    66       5.598  -4.007  -8.915  1.00  0.00           C  
ATOM   1066  HB1 ALA    66       5.154  -4.228  -7.945  1.00  0.00           H  
ATOM   1067  HB2 ALA    66       5.504  -4.870  -9.574  1.00  0.00           H  
ATOM   1068  HB3 ALA    66       6.648  -3.855  -8.662  1.00  0.00           H  
ATOM   1069  C   ALA    66       5.613  -2.380 -10.861  1.00  0.00           C  
ATOM   1070  O   ALA    66       6.508  -1.574 -10.994  1.00  0.00           O  
ATOM   1071  N   GLU    67       5.075  -3.036 -11.861  1.00  0.00           N  
ATOM   1072  H   GLU    67       4.467  -3.815 -11.652  1.00  0.00           H  
ATOM   1073  CA  GLU    67       5.323  -2.787 -13.330  1.00  0.00           C  
ATOM   1074  HA  GLU    67       6.362  -3.065 -13.507  1.00  0.00           H  
ATOM   1075  CB  GLU    67       4.483  -3.775 -14.125  1.00  0.00           C  
ATOM   1076  HB2 GLU    67       4.862  -4.786 -13.978  1.00  0.00           H  
ATOM   1077  HB3 GLU    67       3.510  -3.798 -13.635  1.00  0.00           H  
ATOM   1078  CG  GLU    67       4.273  -3.470 -15.626  1.00  0.00           C  
ATOM   1079  HG2 GLU    67       3.609  -4.267 -15.963  1.00  0.00           H  
ATOM   1080  HG3 GLU    67       3.871  -2.479 -15.838  1.00  0.00           H  
ATOM   1081  CD  GLU    67       5.690  -3.458 -16.265  1.00  0.00           C  
ATOM   1082  OE1 GLU    67       6.485  -4.405 -16.064  1.00  0.00           O  
ATOM   1083  OE2 GLU    67       6.041  -2.625 -17.145  1.00  0.00           O  
ATOM   1084  C   GLU    67       5.067  -1.294 -13.671  1.00  0.00           C  
ATOM   1085  O   GLU    67       6.006  -0.698 -14.177  1.00  0.00           O  
ATOM   1086  N   ALA    68       3.919  -0.702 -13.389  1.00  0.00           N  
ATOM   1087  H   ALA    68       3.226  -1.368 -13.079  1.00  0.00           H  
ATOM   1088  CA  ALA    68       3.521   0.646 -13.735  1.00  0.00           C  
ATOM   1089  HA  ALA    68       3.637   0.752 -14.813  1.00  0.00           H  
ATOM   1090  CB  ALA    68       1.940   0.784 -13.510  1.00  0.00           C  
ATOM   1091  HB1 ALA    68       1.759   1.856 -13.587  1.00  0.00           H  
ATOM   1092  HB2 ALA    68       1.434   0.276 -14.330  1.00  0.00           H  
ATOM   1093  HB3 ALA    68       1.652   0.356 -12.550  1.00  0.00           H  
ATOM   1094  C   ALA    68       4.404   1.692 -12.967  1.00  0.00           C  
ATOM   1095  O   ALA    68       4.595   2.810 -13.445  1.00  0.00           O  
ATOM   1096  N   LEU    69       4.999   1.411 -11.752  1.00  0.00           N  
ATOM   1097  H   LEU    69       4.631   0.639 -11.214  1.00  0.00           H  
ATOM   1098  CA  LEU    69       6.044   2.245 -11.195  1.00  0.00           C  
ATOM   1099  HA  LEU    69       5.709   3.282 -11.226  1.00  0.00           H  
ATOM   1100  CB  LEU    69       6.369   1.798  -9.778  1.00  0.00           C  
ATOM   1101  HB2 LEU    69       6.281   0.712  -9.740  1.00  0.00           H  
ATOM   1102  HB3 LEU    69       7.364   2.099  -9.453  1.00  0.00           H  
ATOM   1103  CG  LEU    69       5.441   2.341  -8.703  1.00  0.00           C  
ATOM   1104  HG  LEU    69       4.402   2.219  -9.009  1.00  0.00           H  
ATOM   1105  CD1 LEU    69       5.598   1.607  -7.386  1.00  0.00           C  
ATOM   1106 HD11 LEU    69       5.393   0.541  -7.487  1.00  0.00           H  
ATOM   1107 HD12 LEU    69       6.593   1.621  -6.943  1.00  0.00           H  
ATOM   1108 HD13 LEU    69       4.902   1.954  -6.622  1.00  0.00           H  
ATOM   1109  CD2 LEU    69       5.748   3.739  -8.337  1.00  0.00           C  
ATOM   1110 HD21 LEU    69       6.703   3.784  -7.814  1.00  0.00           H  
ATOM   1111 HD22 LEU    69       5.956   4.393  -9.184  1.00  0.00           H  
ATOM   1112 HD23 LEU    69       5.015   4.055  -7.595  1.00  0.00           H  
ATOM   1113  C   LEU    69       7.316   2.221 -12.067  1.00  0.00           C  
ATOM   1114  O   LEU    69       7.790   3.268 -12.515  1.00  0.00           O  
ATOM   1115  N   LEU    70       7.714   1.068 -12.591  1.00  0.00           N  
ATOM   1116  H   LEU    70       7.256   0.200 -12.352  1.00  0.00           H  
ATOM   1117  CA  LEU    70       8.810   0.980 -13.566  1.00  0.00           C  
ATOM   1118  HA  LEU    70       9.579   1.637 -13.160  1.00  0.00           H  
ATOM   1119  CB  LEU    70       9.261  -0.481 -13.846  1.00  0.00           C  
ATOM   1120  HB2 LEU    70       8.465  -1.069 -14.302  1.00  0.00           H  
ATOM   1121  HB3 LEU    70      10.091  -0.426 -14.551  1.00  0.00           H  
ATOM   1122  CG  LEU    70       9.845  -1.220 -12.653  1.00  0.00           C  
ATOM   1123  HG  LEU    70       9.142  -1.407 -11.842  1.00  0.00           H  
ATOM   1124  CD1 LEU    70      10.446  -2.434 -13.287  1.00  0.00           C  
ATOM   1125 HD11 LEU    70       9.724  -3.058 -13.814  1.00  0.00           H  
ATOM   1126 HD12 LEU    70      11.239  -2.088 -13.950  1.00  0.00           H  
ATOM   1127 HD13 LEU    70      10.967  -3.014 -12.525  1.00  0.00           H  
ATOM   1128  CD2 LEU    70      10.936  -0.512 -11.842  1.00  0.00           C  
ATOM   1129 HD21 LEU    70      10.564   0.456 -11.506  1.00  0.00           H  
ATOM   1130 HD22 LEU    70      11.297  -0.994 -10.934  1.00  0.00           H  
ATOM   1131 HD23 LEU    70      11.756  -0.327 -12.535  1.00  0.00           H  
ATOM   1132  C   LEU    70       8.458   1.735 -14.865  1.00  0.00           C  
ATOM   1133  O   LEU    70       9.277   2.345 -15.508  1.00  0.00           O  
ATOM   1134  N   ASP    71       7.233   1.666 -15.299  1.00  0.00           N  
ATOM   1135  H   ASP    71       6.603   1.026 -14.835  1.00  0.00           H  
ATOM   1136  CA  ASP    71       6.732   2.543 -16.349  1.00  0.00           C  
ATOM   1137  HA  ASP    71       7.234   2.289 -17.283  1.00  0.00           H  
ATOM   1138  CB  ASP    71       5.331   2.327 -16.774  1.00  0.00           C  
ATOM   1139  HB2 ASP    71       4.636   2.342 -15.934  1.00  0.00           H  
ATOM   1140  HB3 ASP    71       5.136   3.112 -17.504  1.00  0.00           H  
ATOM   1141  CG  ASP    71       5.136   1.001 -17.479  1.00  0.00           C  
ATOM   1142  OD1 ASP    71       6.115   0.228 -17.601  1.00  0.00           O  
ATOM   1143  OD2 ASP    71       4.053   0.681 -17.990  1.00  0.00           O  
ATOM   1144  C   ASP    71       6.999   4.045 -16.082  1.00  0.00           C  
ATOM   1145  O   ASP    71       7.340   4.761 -17.008  1.00  0.00           O  
ATOM   1146  N   LYS    72       6.684   4.547 -14.905  1.00  0.00           N  
ATOM   1147  H   LYS    72       6.310   3.819 -14.313  1.00  0.00           H  
ATOM   1148  CA  LYS    72       6.679   5.932 -14.480  1.00  0.00           C  
ATOM   1149  HA  LYS    72       6.112   6.531 -15.193  1.00  0.00           H  
ATOM   1150  CB  LYS    72       5.991   6.028 -13.169  1.00  0.00           C  
ATOM   1151  HB2 LYS    72       5.129   5.361 -13.151  1.00  0.00           H  
ATOM   1152  HB3 LYS    72       6.705   5.683 -12.421  1.00  0.00           H  
ATOM   1153  CG  LYS    72       5.581   7.486 -12.758  1.00  0.00           C  
ATOM   1154  HG2 LYS    72       5.325   7.565 -11.701  1.00  0.00           H  
ATOM   1155  HG3 LYS    72       6.510   8.056 -12.776  1.00  0.00           H  
ATOM   1156  CD  LYS    72       4.506   8.004 -13.700  1.00  0.00           C  
ATOM   1157  HD2 LYS    72       4.933   8.306 -14.656  1.00  0.00           H  
ATOM   1158  HD3 LYS    72       3.726   7.243 -13.722  1.00  0.00           H  
ATOM   1159  CE  LYS    72       3.910   9.259 -13.113  1.00  0.00           C  
ATOM   1160  HE2 LYS    72       3.524   9.230 -12.094  1.00  0.00           H  
ATOM   1161  HE3 LYS    72       4.638  10.041 -13.328  1.00  0.00           H  
ATOM   1162  NZ  LYS    72       2.644   9.681 -13.882  1.00  0.00           N  
ATOM   1163  HZ1 LYS    72       1.853   9.215 -13.461  1.00  0.00           H  
ATOM   1164  HZ2 LYS    72       2.478  10.664 -13.724  1.00  0.00           H  
ATOM   1165  HZ3 LYS    72       2.553   9.570 -14.882  1.00  0.00           H  
ATOM   1166  C   LYS    72       8.142   6.513 -14.331  1.00  0.00           C  
ATOM   1167  O   LYS    72       8.314   7.688 -14.633  1.00  0.00           O  
ATOM   1168  N   GLY    73       9.097   5.804 -13.799  1.00  0.00           N  
ATOM   1169  H   GLY    73       8.844   4.855 -13.562  1.00  0.00           H  
ATOM   1170  CA  GLY    73      10.422   6.292 -13.402  1.00  0.00           C  
ATOM   1171  HA2 GLY    73      10.912   6.686 -14.293  1.00  0.00           H  
ATOM   1172  HA3 GLY    73      10.397   7.112 -12.684  1.00  0.00           H  
ATOM   1173  C   GLY    73      11.317   5.175 -12.858  1.00  0.00           C  
ATOM   1174  O   GLY    73      11.080   3.951 -12.931  1.00  0.00           O  
ATOM   1175  N   ASN    74      12.475   5.657 -12.379  1.00  0.00           N  
ATOM   1176  H   ASN    74      12.639   6.653 -12.412  1.00  0.00           H  
ATOM   1177  CA  ASN    74      13.671   4.801 -12.109  1.00  0.00           C  
ATOM   1178  HA  ASN    74      13.664   3.929 -12.764  1.00  0.00           H  
ATOM   1179  CB  ASN    74      14.898   5.603 -12.671  1.00  0.00           C  
ATOM   1180  HB2 ASN    74      15.071   6.564 -12.185  1.00  0.00           H  
ATOM   1181  HB3 ASN    74      15.796   5.021 -12.463  1.00  0.00           H  
ATOM   1182  CG  ASN    74      14.810   5.890 -14.176  1.00  0.00           C  
ATOM   1183  OD1 ASN    74      13.798   6.531 -14.520  1.00  0.00           O  
ATOM   1184  ND2 ASN    74      15.623   5.299 -14.942  1.00  0.00           N  
ATOM   1185 HD21 ASN    74      15.521   5.349 -15.945  1.00  0.00           H  
ATOM   1186 HD22 ASN    74      16.173   4.496 -14.671  1.00  0.00           H  
ATOM   1187  C   ASN    74      13.770   4.258 -10.665  1.00  0.00           C  
ATOM   1188  O   ASN    74      14.842   4.320 -10.007  1.00  0.00           O  
ATOM   1189  N   TYR    75      12.675   3.788 -10.142  1.00  0.00           N  
ATOM   1190  H   TYR    75      11.874   3.691 -10.749  1.00  0.00           H  
ATOM   1191  CA  TYR    75      12.477   3.355  -8.778  1.00  0.00           C  
ATOM   1192  HA  TYR    75      12.767   4.114  -8.052  1.00  0.00           H  
ATOM   1193  CB  TYR    75      10.931   3.161  -8.651  1.00  0.00           C  
ATOM   1194  HB2 TYR    75      10.607   2.642  -9.554  1.00  0.00           H  
ATOM   1195  HB3 TYR    75      10.654   2.708  -7.699  1.00  0.00           H  
ATOM   1196  CG  TYR    75      10.103   4.383  -8.525  1.00  0.00           C  
ATOM   1197  CD1 TYR    75      10.353   5.237  -7.450  1.00  0.00           C  
ATOM   1198  HD1 TYR    75      10.980   4.949  -6.618  1.00  0.00           H  
ATOM   1199  CE1 TYR    75       9.684   6.467  -7.421  1.00  0.00           C  
ATOM   1200  HE1 TYR    75       9.714   7.142  -6.579  1.00  0.00           H  
ATOM   1201  CZ  TYR    75       8.835   6.903  -8.436  1.00  0.00           C  
ATOM   1202  OH  TYR    75       8.235   8.126  -8.428  1.00  0.00           O  
ATOM   1203  HH  TYR    75       8.210   8.471  -9.324  1.00  0.00           H  
ATOM   1204  CE2 TYR    75       8.575   6.052  -9.589  1.00  0.00           C  
ATOM   1205  HE2 TYR    75       7.875   6.290 -10.377  1.00  0.00           H  
ATOM   1206  CD2 TYR    75       9.140   4.751  -9.533  1.00  0.00           C  
ATOM   1207  HD2 TYR    75       9.024   4.069 -10.363  1.00  0.00           H  
ATOM   1208  C   TYR    75      13.231   2.042  -8.413  1.00  0.00           C  
ATOM   1209  O   TYR    75      13.745   1.297  -9.286  1.00  0.00           O  
ATOM   1210  N   LEU    76      13.291   1.816  -7.109  1.00  0.00           N  
ATOM   1211  H   LEU    76      12.960   2.565  -6.517  1.00  0.00           H  
ATOM   1212  CA  LEU    76      13.647   0.550  -6.520  1.00  0.00           C  
ATOM   1213  HA  LEU    76      13.889  -0.216  -7.257  1.00  0.00           H  
ATOM   1214  CB  LEU    76      14.891   0.693  -5.575  1.00  0.00           C  
ATOM   1215  HB2 LEU    76      15.767   0.986  -6.154  1.00  0.00           H  
ATOM   1216  HB3 LEU    76      14.758   1.477  -4.830  1.00  0.00           H  
ATOM   1217  CG  LEU    76      15.328  -0.606  -4.795  1.00  0.00           C  
ATOM   1218  HG  LEU    76      14.467  -0.848  -4.171  1.00  0.00           H  
ATOM   1219  CD1 LEU    76      15.593  -1.801  -5.804  1.00  0.00           C  
ATOM   1220 HD11 LEU    76      14.735  -2.054  -6.427  1.00  0.00           H  
ATOM   1221 HD12 LEU    76      16.422  -1.515  -6.451  1.00  0.00           H  
ATOM   1222 HD13 LEU    76      15.954  -2.675  -5.261  1.00  0.00           H  
ATOM   1223  CD2 LEU    76      16.584  -0.227  -4.000  1.00  0.00           C  
ATOM   1224 HD21 LEU    76      17.269   0.278  -4.681  1.00  0.00           H  
ATOM   1225 HD22 LEU    76      16.311   0.444  -3.185  1.00  0.00           H  
ATOM   1226 HD23 LEU    76      16.974  -1.143  -3.556  1.00  0.00           H  
ATOM   1227  C   LEU    76      12.394   0.095  -5.830  1.00  0.00           C  
ATOM   1228  O   LEU    76      12.132   0.534  -4.715  1.00  0.00           O  
ATOM   1229  N   VAL    77      11.617  -0.769  -6.493  1.00  0.00           N  
ATOM   1230  H   VAL    77      12.024  -1.208  -7.306  1.00  0.00           H  
ATOM   1231  CA  VAL    77      10.320  -1.235  -5.972  1.00  0.00           C  
ATOM   1232  HA  VAL    77       9.959  -0.500  -5.252  1.00  0.00           H  
ATOM   1233  CB  VAL    77       9.309  -1.273  -7.138  1.00  0.00           C  
ATOM   1234  HB  VAL    77       9.525  -2.188  -7.688  1.00  0.00           H  
ATOM   1235  CG1 VAL    77       7.891  -1.503  -6.649  1.00  0.00           C  
ATOM   1236 HG11 VAL    77       7.894  -2.453  -6.115  1.00  0.00           H  
ATOM   1237 HG12 VAL    77       7.709  -0.707  -5.926  1.00  0.00           H  
ATOM   1238 HG13 VAL    77       7.096  -1.424  -7.391  1.00  0.00           H  
ATOM   1239  CG2 VAL    77       9.284  -0.102  -8.146  1.00  0.00           C  
ATOM   1240 HG21 VAL    77       8.653  -0.356  -8.998  1.00  0.00           H  
ATOM   1241 HG22 VAL    77       9.055   0.832  -7.632  1.00  0.00           H  
ATOM   1242 HG23 VAL    77      10.272   0.048  -8.582  1.00  0.00           H  
ATOM   1243  C   VAL    77      10.478  -2.578  -5.261  1.00  0.00           C  
ATOM   1244  O   VAL    77      11.086  -3.512  -5.824  1.00  0.00           O  
ATOM   1245  N   ILE    78      10.053  -2.641  -4.039  1.00  0.00           N  
ATOM   1246  H   ILE    78       9.508  -1.914  -3.597  1.00  0.00           H  
ATOM   1247  CA  ILE    78      10.297  -3.763  -3.105  1.00  0.00           C  
ATOM   1248  HA  ILE    78      10.712  -4.570  -3.709  1.00  0.00           H  
ATOM   1249  CB  ILE    78      11.335  -3.487  -2.037  1.00  0.00           C  
ATOM   1250  HB  ILE    78      10.935  -2.736  -1.356  1.00  0.00           H  
ATOM   1251  CG2 ILE    78      11.563  -4.865  -1.336  1.00  0.00           C  
ATOM   1252 HG21 ILE    78      12.162  -4.753  -0.433  1.00  0.00           H  
ATOM   1253 HG22 ILE    78      10.580  -5.174  -0.980  1.00  0.00           H  
ATOM   1254 HG23 ILE    78      12.011  -5.639  -1.959  1.00  0.00           H  
ATOM   1255  CG1 ILE    78      12.679  -2.892  -2.559  1.00  0.00           C  
ATOM   1256 HG12 ILE    78      13.138  -3.597  -3.252  1.00  0.00           H  
ATOM   1257 HG13 ILE    78      12.497  -1.986  -3.137  1.00  0.00           H  
ATOM   1258  CD1 ILE    78      13.679  -2.529  -1.508  1.00  0.00           C  
ATOM   1259 HD11 ILE    78      14.649  -2.224  -1.901  1.00  0.00           H  
ATOM   1260 HD12 ILE    78      13.327  -1.710  -0.882  1.00  0.00           H  
ATOM   1261 HD13 ILE    78      13.928  -3.412  -0.919  1.00  0.00           H  
ATOM   1262  C   ILE    78       9.018  -4.239  -2.500  1.00  0.00           C  
ATOM   1263  O   ILE    78       8.465  -3.572  -1.633  1.00  0.00           O  
ATOM   1264  N   LEU    79       8.430  -5.327  -3.003  1.00  0.00           N  
ATOM   1265  H   LEU    79       8.982  -5.835  -3.679  1.00  0.00           H  
ATOM   1266  CA  LEU    79       7.308  -6.043  -2.557  1.00  0.00           C  
ATOM   1267  HA  LEU    79       6.528  -5.376  -2.191  1.00  0.00           H  
ATOM   1268  CB  LEU    79       6.624  -6.769  -3.761  1.00  0.00           C  
ATOM   1269  HB2 LEU    79       7.349  -7.489  -4.140  1.00  0.00           H  
ATOM   1270  HB3 LEU    79       5.763  -7.261  -3.309  1.00  0.00           H  
ATOM   1271  CG  LEU    79       6.260  -5.933  -4.960  1.00  0.00           C  
ATOM   1272  HG  LEU    79       5.848  -5.005  -4.565  1.00  0.00           H  
ATOM   1273  CD1 LEU    79       7.395  -5.816  -6.012  1.00  0.00           C  
ATOM   1274 HD11 LEU    79       7.627  -6.726  -6.565  1.00  0.00           H  
ATOM   1275 HD12 LEU    79       7.080  -5.127  -6.796  1.00  0.00           H  
ATOM   1276 HD13 LEU    79       8.236  -5.261  -5.596  1.00  0.00           H  
ATOM   1277  CD2 LEU    79       5.056  -6.615  -5.679  1.00  0.00           C  
ATOM   1278 HD21 LEU    79       5.277  -7.617  -6.046  1.00  0.00           H  
ATOM   1279 HD22 LEU    79       4.218  -6.647  -4.983  1.00  0.00           H  
ATOM   1280 HD23 LEU    79       4.817  -6.073  -6.595  1.00  0.00           H  
ATOM   1281  C   LEU    79       7.714  -7.027  -1.466  1.00  0.00           C  
ATOM   1282  O   LEU    79       8.697  -7.775  -1.653  1.00  0.00           O  
ATOM   1283  N   ILE    80       6.952  -7.027  -0.362  1.00  0.00           N  
ATOM   1284  H   ILE    80       6.180  -6.390  -0.230  1.00  0.00           H  
ATOM   1285  CA  ILE    80       7.214  -7.899   0.824  1.00  0.00           C  
ATOM   1286  HA  ILE    80       8.262  -8.191   0.894  1.00  0.00           H  
ATOM   1287  CB  ILE    80       7.000  -7.061   2.170  1.00  0.00           C  
ATOM   1288  HB  ILE    80       6.001  -6.636   2.075  1.00  0.00           H  
ATOM   1289  CG2 ILE    80       7.095  -8.013   3.401  1.00  0.00           C  
ATOM   1290 HG21 ILE    80       6.199  -8.603   3.593  1.00  0.00           H  
ATOM   1291 HG22 ILE    80       8.012  -8.602   3.370  1.00  0.00           H  
ATOM   1292 HG23 ILE    80       7.174  -7.357   4.268  1.00  0.00           H  
ATOM   1293  CG1 ILE    80       7.983  -5.877   2.229  1.00  0.00           C  
ATOM   1294 HG12 ILE    80       7.780  -5.329   1.309  1.00  0.00           H  
ATOM   1295 HG13 ILE    80       7.770  -5.178   3.038  1.00  0.00           H  
ATOM   1296  CD1 ILE    80       9.468  -6.361   2.291  1.00  0.00           C  
ATOM   1297 HD11 ILE    80       9.708  -7.043   3.107  1.00  0.00           H  
ATOM   1298 HD12 ILE    80       9.779  -6.825   1.355  1.00  0.00           H  
ATOM   1299 HD13 ILE    80      10.087  -5.489   2.503  1.00  0.00           H  
ATOM   1300  C   ILE    80       6.327  -9.087   0.606  1.00  0.00           C  
ATOM   1301  O   ILE    80       5.090  -9.028   0.355  1.00  0.00           O  
ATOM   1302  N   ASP    81       6.954 -10.282   0.750  1.00  0.00           N  
ATOM   1303  H   ASP    81       7.951 -10.394   0.868  1.00  0.00           H  
ATOM   1304  CA  ASP    81       6.195 -11.475   0.900  1.00  0.00           C  
ATOM   1305  HA  ASP    81       5.168 -11.250   0.613  1.00  0.00           H  
ATOM   1306  CB  ASP    81       6.825 -12.435  -0.194  1.00  0.00           C  
ATOM   1307  HB2 ASP    81       6.821 -11.962  -1.176  1.00  0.00           H  
ATOM   1308  HB3 ASP    81       7.834 -12.715   0.108  1.00  0.00           H  
ATOM   1309  CG  ASP    81       6.014 -13.745  -0.277  1.00  0.00           C  
ATOM   1310  OD1 ASP    81       6.117 -14.449  -1.315  1.00  0.00           O  
ATOM   1311  OD2 ASP    81       5.134 -13.939   0.625  1.00  0.00           O  
ATOM   1312  C   ASP    81       6.316 -11.958   2.340  1.00  0.00           C  
ATOM   1313  O   ASP    81       7.274 -12.574   2.725  1.00  0.00           O  
ATOM   1314  N   TRP    82       5.233 -11.780   3.098  1.00  0.00           N  
ATOM   1315  H   TRP    82       4.500 -11.289   2.607  1.00  0.00           H  
ATOM   1316  CA  TRP    82       5.013 -12.238   4.527  1.00  0.00           C  
ATOM   1317  HA  TRP    82       5.925 -12.691   4.915  1.00  0.00           H  
ATOM   1318  CB  TRP    82       4.904 -10.990   5.416  1.00  0.00           C  
ATOM   1319  HB2 TRP    82       5.169 -11.285   6.431  1.00  0.00           H  
ATOM   1320  HB3 TRP    82       5.690 -10.316   5.076  1.00  0.00           H  
ATOM   1321  CG  TRP    82       3.639 -10.231   5.322  1.00  0.00           C  
ATOM   1322  CD1 TRP    82       3.220  -9.484   4.316  1.00  0.00           C  
ATOM   1323  HD1 TRP    82       3.714  -9.401   3.359  1.00  0.00           H  
ATOM   1324  NE1 TRP    82       1.879  -9.031   4.559  1.00  0.00           N  
ATOM   1325  HE1 TRP    82       1.276  -8.542   3.912  1.00  0.00           H  
ATOM   1326  CE2 TRP    82       1.468  -9.490   5.822  1.00  0.00           C  
ATOM   1327  CZ2 TRP    82       0.299  -9.397   6.547  1.00  0.00           C  
ATOM   1328  HZ2 TRP    82      -0.501  -8.844   6.076  1.00  0.00           H  
ATOM   1329  CH2 TRP    82       0.094 -10.046   7.735  1.00  0.00           C  
ATOM   1330  HH2 TRP    82      -0.740  -9.798   8.374  1.00  0.00           H  
ATOM   1331  CZ3 TRP    82       1.121 -10.878   8.223  1.00  0.00           C  
ATOM   1332  HZ3 TRP    82       0.988 -11.491   9.103  1.00  0.00           H  
ATOM   1333  CE3 TRP    82       2.333 -11.024   7.551  1.00  0.00           C  
ATOM   1334  HE3 TRP    82       3.012 -11.766   7.945  1.00  0.00           H  
ATOM   1335  CD2 TRP    82       2.525 -10.308   6.329  1.00  0.00           C  
ATOM   1336  C   TRP    82       3.888 -13.339   4.499  1.00  0.00           C  
ATOM   1337  O   TRP    82       3.121 -13.433   5.405  1.00  0.00           O  
ATOM   1338  N   ARG    83       3.746 -14.136   3.420  1.00  0.00           N  
ATOM   1339  H   ARG    83       4.452 -14.007   2.709  1.00  0.00           H  
ATOM   1340  CA  ARG    83       2.610 -15.094   3.333  1.00  0.00           C  
ATOM   1341  HA  ARG    83       1.727 -14.491   3.546  1.00  0.00           H  
ATOM   1342  CB  ARG    83       2.582 -15.546   1.828  1.00  0.00           C  
ATOM   1343  HB2 ARG    83       1.599 -15.992   1.675  1.00  0.00           H  
ATOM   1344  HB3 ARG    83       2.813 -14.651   1.251  1.00  0.00           H  
ATOM   1345  CG  ARG    83       3.429 -16.727   1.353  1.00  0.00           C  
ATOM   1346  HG2 ARG    83       4.489 -16.481   1.398  1.00  0.00           H  
ATOM   1347  HG3 ARG    83       3.224 -17.597   1.976  1.00  0.00           H  
ATOM   1348  CD  ARG    83       3.154 -17.104  -0.069  1.00  0.00           C  
ATOM   1349  HD2 ARG    83       3.514 -18.104  -0.310  1.00  0.00           H  
ATOM   1350  HD3 ARG    83       2.099 -16.966  -0.303  1.00  0.00           H  
ATOM   1351  NE  ARG    83       3.930 -16.283  -0.952  1.00  0.00           N  
ATOM   1352  HE  ARG    83       4.445 -15.479  -0.622  1.00  0.00           H  
ATOM   1353  CZ  ARG    83       3.749 -16.331  -2.264  1.00  0.00           C  
ATOM   1354  NH1 ARG    83       2.972 -17.152  -2.873  1.00  0.00           N  
ATOM   1355 HH11 ARG    83       2.438 -17.808  -2.322  1.00  0.00           H  
ATOM   1356 HH12 ARG    83       3.002 -17.150  -3.882  1.00  0.00           H  
ATOM   1357  NH2 ARG    83       4.318 -15.449  -3.064  1.00  0.00           N  
ATOM   1358 HH21 ARG    83       5.066 -14.879  -2.694  1.00  0.00           H  
ATOM   1359 HH22 ARG    83       3.916 -15.363  -3.986  1.00  0.00           H  
ATOM   1360  C   ARG    83       2.652 -16.299   4.225  1.00  0.00           C  
ATOM   1361  O   ARG    83       1.623 -16.817   4.586  1.00  0.00           O  
ATOM   1362  N   VAL    84       3.789 -16.900   4.498  1.00  0.00           N  
ATOM   1363  H   VAL    84       4.621 -16.425   4.177  1.00  0.00           H  
ATOM   1364  CA  VAL    84       3.912 -17.886   5.569  1.00  0.00           C  
ATOM   1365  HA  VAL    84       3.150 -18.631   5.341  1.00  0.00           H  
ATOM   1366  CB  VAL    84       5.162 -18.694   5.364  1.00  0.00           C  
ATOM   1367  HB  VAL    84       6.027 -18.041   5.244  1.00  0.00           H  
ATOM   1368  CG1 VAL    84       5.409 -19.691   6.508  1.00  0.00           C  
ATOM   1369 HG11 VAL    84       4.517 -20.220   6.843  1.00  0.00           H  
ATOM   1370 HG12 VAL    84       6.220 -20.378   6.268  1.00  0.00           H  
ATOM   1371 HG13 VAL    84       5.836 -19.123   7.334  1.00  0.00           H  
ATOM   1372  CG2 VAL    84       5.121 -19.638   4.151  1.00  0.00           C  
ATOM   1373 HG21 VAL    84       6.102 -20.111   4.109  1.00  0.00           H  
ATOM   1374 HG22 VAL    84       4.485 -20.495   4.369  1.00  0.00           H  
ATOM   1375 HG23 VAL    84       4.845 -19.177   3.203  1.00  0.00           H  
ATOM   1376  C   VAL    84       3.618 -17.301   7.015  1.00  0.00           C  
ATOM   1377  O   VAL    84       2.981 -17.972   7.867  1.00  0.00           O  
ATOM   1378  N   ALA    85       4.131 -16.126   7.385  1.00  0.00           N  
ATOM   1379  H   ALA    85       4.717 -15.631   6.728  1.00  0.00           H  
ATOM   1380  CA  ALA    85       3.624 -15.484   8.622  1.00  0.00           C  
ATOM   1381  HA  ALA    85       3.853 -16.196   9.414  1.00  0.00           H  
ATOM   1382  CB  ALA    85       4.498 -14.244   8.783  1.00  0.00           C  
ATOM   1383  HB1 ALA    85       5.482 -14.593   9.096  1.00  0.00           H  
ATOM   1384  HB2 ALA    85       4.481 -13.779   7.797  1.00  0.00           H  
ATOM   1385  HB3 ALA    85       4.157 -13.487   9.489  1.00  0.00           H  
ATOM   1386  C   ALA    85       2.090 -15.207   8.555  1.00  0.00           C  
ATOM   1387  O   ALA    85       1.352 -15.434   9.515  1.00  0.00           O  
ATOM   1388  N   ALA    86       1.536 -14.821   7.392  1.00  0.00           N  
ATOM   1389  H   ALA    86       2.175 -14.635   6.632  1.00  0.00           H  
ATOM   1390  CA  ALA    86       0.126 -14.594   7.256  1.00  0.00           C  
ATOM   1391  HA  ALA    86      -0.272 -14.149   8.168  1.00  0.00           H  
ATOM   1392  CB  ALA    86      -0.207 -13.502   6.201  1.00  0.00           C  
ATOM   1393  HB1 ALA    86       0.335 -12.604   6.498  1.00  0.00           H  
ATOM   1394  HB2 ALA    86       0.074 -13.877   5.217  1.00  0.00           H  
ATOM   1395  HB3 ALA    86      -1.279 -13.316   6.135  1.00  0.00           H  
ATOM   1396  C   ALA    86      -0.674 -15.841   6.958  1.00  0.00           C  
ATOM   1397  O   ALA    86      -1.719 -15.775   6.377  1.00  0.00           O  
ATOM   1398  N   CYX    87      -0.210 -17.008   7.428  1.00  0.00           N  
ATOM   1399  H   CYX    87       0.642 -16.805   7.932  1.00  0.00           H  
ATOM   1400  CA  CYX    87      -0.967 -18.325   7.643  1.00  0.00           C  
ATOM   1401  HA  CYX    87      -0.363 -19.072   8.159  1.00  0.00           H  
ATOM   1402  CB  CYX    87      -2.231 -18.180   8.514  1.00  0.00           C  
ATOM   1403  HB2 CYX    87      -2.939 -17.582   7.941  1.00  0.00           H  
ATOM   1404  HB3 CYX    87      -2.591 -19.203   8.619  1.00  0.00           H  
ATOM   1405  SG  CYX    87      -1.940 -17.580  10.152  1.00  0.00           S  
ATOM   1406  C   CYX    87      -1.298 -19.086   6.284  1.00  0.00           C  
ATOM   1407  O   CYX    87      -2.089 -20.039   6.315  1.00  0.00           O  
ATOM   1408  N   THR    88      -0.730 -18.708   5.133  1.00  0.00           N  
ATOM   1409  H   THR    88      -0.012 -18.001   5.193  1.00  0.00           H  
ATOM   1410  CA  THR    88      -1.140 -19.197   3.818  1.00  0.00           C  
ATOM   1411  HA  THR    88      -2.184 -18.919   3.668  1.00  0.00           H  
ATOM   1412  CB  THR    88      -0.377 -18.562   2.667  1.00  0.00           C  
ATOM   1413  HB  THR    88      -0.745 -19.115   1.803  1.00  0.00           H  
ATOM   1414  CG2 THR    88      -0.863 -17.174   2.339  1.00  0.00           C  
ATOM   1415 HG21 THR    88      -0.505 -16.835   1.367  1.00  0.00           H  
ATOM   1416 HG22 THR    88      -1.952 -17.146   2.309  1.00  0.00           H  
ATOM   1417 HG23 THR    88      -0.771 -16.428   3.129  1.00  0.00           H  
ATOM   1418  OG1 THR    88       1.058 -18.606   2.852  1.00  0.00           O  
ATOM   1419  HG1 THR    88       1.222 -18.154   3.683  1.00  0.00           H  
ATOM   1420  C   THR    88      -0.947 -20.705   3.697  1.00  0.00           C  
ATOM   1421  O   THR    88      -1.570 -21.269   2.783  1.00  0.00           O  
ATOM   1422  N   ASN    89      -0.063 -21.269   4.508  1.00  0.00           N  
ATOM   1423  H   ASN    89       0.418 -20.640   5.135  1.00  0.00           H  
ATOM   1424  CA  ASN    89       0.226 -22.694   4.559  1.00  0.00           C  
ATOM   1425  HA  ASN    89       0.499 -22.924   3.529  1.00  0.00           H  
ATOM   1426  CB  ASN    89       1.361 -23.043   5.542  1.00  0.00           C  
ATOM   1427  HB2 ASN    89       2.228 -22.426   5.307  1.00  0.00           H  
ATOM   1428  HB3 ASN    89       1.120 -22.720   6.555  1.00  0.00           H  
ATOM   1429  CG  ASN    89       1.806 -24.504   5.481  1.00  0.00           C  
ATOM   1430  OD1 ASN    89       2.422 -24.945   4.538  1.00  0.00           O  
ATOM   1431  ND2 ASN    89       1.491 -25.282   6.485  1.00  0.00           N  
ATOM   1432 HD21 ASN    89       1.642 -26.278   6.416  1.00  0.00           H  
ATOM   1433 HD22 ASN    89       0.941 -24.983   7.277  1.00  0.00           H  
ATOM   1434  C   ASN    89      -0.991 -23.582   4.976  1.00  0.00           C  
ATOM   1435  O   ASN    89      -1.202 -24.680   4.487  1.00  0.00           O  
ATOM   1436  N   GLU    90      -1.862 -23.048   5.820  1.00  0.00           N  
ATOM   1437  H   GLU    90      -1.589 -22.132   6.144  1.00  0.00           H  
ATOM   1438  CA  GLU    90      -3.049 -23.725   6.434  1.00  0.00           C  
ATOM   1439  HA  GLU    90      -2.790 -24.742   6.728  1.00  0.00           H  
ATOM   1440  CB  GLU    90      -3.394 -23.010   7.797  1.00  0.00           C  
ATOM   1441  HB2 GLU    90      -3.920 -22.059   7.715  1.00  0.00           H  
ATOM   1442  HB3 GLU    90      -4.069 -23.643   8.374  1.00  0.00           H  
ATOM   1443  CG  GLU    90      -2.104 -22.801   8.673  1.00  0.00           C  
ATOM   1444  HG2 GLU    90      -1.622 -21.892   8.314  1.00  0.00           H  
ATOM   1445  HG3 GLU    90      -2.425 -22.507   9.672  1.00  0.00           H  
ATOM   1446  CD  GLU    90      -1.221 -23.998   8.750  1.00  0.00           C  
ATOM   1447  OE1 GLU    90      -0.014 -23.789   8.512  1.00  0.00           O  
ATOM   1448  OE2 GLU    90      -1.714 -25.085   9.008  1.00  0.00           O  
ATOM   1449  C   GLU    90      -4.239 -23.941   5.483  1.00  0.00           C  
ATOM   1450  O   GLU    90      -4.538 -23.142   4.585  1.00  0.00           O  
ATOM   1451  N   MET    91      -4.972 -24.967   5.604  1.00  0.00           N  
ATOM   1452  H   MET    91      -4.700 -25.682   6.264  1.00  0.00           H  
ATOM   1453  CA  MET    91      -6.135 -25.329   4.679  1.00  0.00           C  
ATOM   1454  HA  MET    91      -5.729 -25.261   3.670  1.00  0.00           H  
ATOM   1455  CB  MET    91      -6.489 -26.779   4.753  1.00  0.00           C  
ATOM   1456  HB2 MET    91      -7.054 -27.093   3.875  1.00  0.00           H  
ATOM   1457  HB3 MET    91      -5.567 -27.358   4.709  1.00  0.00           H  
ATOM   1458  CG  MET    91      -7.109 -27.118   6.102  1.00  0.00           C  
ATOM   1459  HG2 MET    91      -6.391 -26.976   6.910  1.00  0.00           H  
ATOM   1460  HG3 MET    91      -7.887 -26.393   6.340  1.00  0.00           H  
ATOM   1461  SD  MET    91      -7.759 -28.793   6.148  1.00  0.00           S  
ATOM   1462  CE  MET    91      -9.418 -28.563   5.348  1.00  0.00           C  
ATOM   1463  HE1 MET    91      -9.241 -28.276   4.311  1.00  0.00           H  
ATOM   1464  HE2 MET    91      -9.928 -29.509   5.529  1.00  0.00           H  
ATOM   1465  HE3 MET    91      -9.995 -27.742   5.772  1.00  0.00           H  
ATOM   1466  C   MET    91      -7.356 -24.314   4.791  1.00  0.00           C  
ATOM   1467  O   MET    91      -7.662 -23.870   5.890  1.00  0.00           O  
ATOM   1468  N   ALA    92      -7.962 -23.863   3.684  1.00  0.00           N  
ATOM   1469  H   ALA    92      -7.744 -24.418   2.869  1.00  0.00           H  
ATOM   1470  CA  ALA    92      -8.697 -22.601   3.466  1.00  0.00           C  
ATOM   1471  HA  ALA    92      -7.966 -21.793   3.449  1.00  0.00           H  
ATOM   1472  CB  ALA    92      -9.284 -22.608   2.103  1.00  0.00           C  
ATOM   1473  HB1 ALA    92      -8.455 -22.811   1.425  1.00  0.00           H  
ATOM   1474  HB2 ALA    92     -10.087 -23.343   2.160  1.00  0.00           H  
ATOM   1475  HB3 ALA    92      -9.690 -21.613   1.920  1.00  0.00           H  
ATOM   1476  C   ALA    92      -9.658 -22.075   4.629  1.00  0.00           C  
ATOM   1477  O   ALA    92      -9.708 -20.899   5.043  1.00  0.00           O  
ATOM   1478  N   GLY    93     -10.503 -22.953   5.154  1.00  0.00           N  
ATOM   1479  H   GLY    93     -10.402 -23.863   4.729  1.00  0.00           H  
ATOM   1480  CA  GLY    93     -11.463 -22.798   6.248  1.00  0.00           C  
ATOM   1481  HA2 GLY    93     -12.021 -21.891   6.013  1.00  0.00           H  
ATOM   1482  HA3 GLY    93     -12.253 -23.541   6.351  1.00  0.00           H  
ATOM   1483  C   GLY    93     -10.838 -22.598   7.578  1.00  0.00           C  
ATOM   1484  O   GLY    93     -11.131 -21.625   8.326  1.00  0.00           O  
ATOM   1485  N   VAL    94      -9.860 -23.502   7.872  1.00  0.00           N  
ATOM   1486  H   VAL    94      -9.840 -24.328   7.290  1.00  0.00           H  
ATOM   1487  CA  VAL    94      -8.984 -23.391   9.034  1.00  0.00           C  
ATOM   1488  HA  VAL    94      -9.580 -23.232   9.934  1.00  0.00           H  
ATOM   1489  CB  VAL    94      -8.212 -24.703   9.202  1.00  0.00           C  
ATOM   1490  HB  VAL    94      -7.729 -24.891   8.243  1.00  0.00           H  
ATOM   1491  CG1 VAL    94      -7.123 -24.635  10.265  1.00  0.00           C  
ATOM   1492 HG11 VAL    94      -7.647 -24.361  11.181  1.00  0.00           H  
ATOM   1493 HG12 VAL    94      -6.574 -25.559  10.443  1.00  0.00           H  
ATOM   1494 HG13 VAL    94      -6.484 -23.814   9.938  1.00  0.00           H  
ATOM   1495  CG2 VAL    94      -9.194 -25.801   9.477  1.00  0.00           C  
ATOM   1496 HG21 VAL    94      -8.536 -26.615   9.780  1.00  0.00           H  
ATOM   1497 HG22 VAL    94      -9.895 -25.546  10.272  1.00  0.00           H  
ATOM   1498 HG23 VAL    94      -9.759 -26.062   8.582  1.00  0.00           H  
ATOM   1499  C   VAL    94      -8.084 -22.171   8.953  1.00  0.00           C  
ATOM   1500  O   VAL    94      -7.882 -21.401   9.928  1.00  0.00           O  
ATOM   1501  N   LYS    95      -7.557 -21.865   7.731  1.00  0.00           N  
ATOM   1502  H   LYS    95      -7.563 -22.545   6.984  1.00  0.00           H  
ATOM   1503  CA  LYS    95      -6.924 -20.604   7.505  1.00  0.00           C  
ATOM   1504  HA  LYS    95      -6.029 -20.598   8.128  1.00  0.00           H  
ATOM   1505  CB  LYS    95      -6.369 -20.540   6.137  1.00  0.00           C  
ATOM   1506  HB2 LYS    95      -5.904 -21.492   5.881  1.00  0.00           H  
ATOM   1507  HB3 LYS    95      -7.182 -20.313   5.447  1.00  0.00           H  
ATOM   1508  CG  LYS    95      -5.290 -19.433   6.055  1.00  0.00           C  
ATOM   1509  HG2 LYS    95      -5.625 -18.415   6.258  1.00  0.00           H  
ATOM   1510  HG3 LYS    95      -4.510 -19.717   6.762  1.00  0.00           H  
ATOM   1511  CD  LYS    95      -4.721 -19.292   4.611  1.00  0.00           C  
ATOM   1512  HD2 LYS    95      -3.862 -18.638   4.760  1.00  0.00           H  
ATOM   1513  HD3 LYS    95      -4.263 -20.241   4.332  1.00  0.00           H  
ATOM   1514  CE  LYS    95      -5.591 -18.703   3.538  1.00  0.00           C  
ATOM   1515  HE2 LYS    95      -4.932 -18.606   2.675  1.00  0.00           H  
ATOM   1516  HE3 LYS    95      -6.521 -19.261   3.427  1.00  0.00           H  
ATOM   1517  NZ  LYS    95      -5.919 -17.328   3.825  1.00  0.00           N  
ATOM   1518  HZ1 LYS    95      -6.553 -17.319   4.612  1.00  0.00           H  
ATOM   1519  HZ2 LYS    95      -5.133 -16.769   4.125  1.00  0.00           H  
ATOM   1520  HZ3 LYS    95      -6.309 -16.844   3.029  1.00  0.00           H  
ATOM   1521  C   LYS    95      -7.788 -19.351   7.890  1.00  0.00           C  
ATOM   1522  O   LYS    95      -7.329 -18.464   8.587  1.00  0.00           O  
ATOM   1523  N   LEU    96      -9.127 -19.422   7.738  1.00  0.00           N  
ATOM   1524  H   LEU    96      -9.489 -20.241   7.271  1.00  0.00           H  
ATOM   1525  CA  LEU    96     -10.029 -18.426   8.333  1.00  0.00           C  
ATOM   1526  HA  LEU    96      -9.497 -17.475   8.300  1.00  0.00           H  
ATOM   1527  CB  LEU    96     -11.312 -18.429   7.452  1.00  0.00           C  
ATOM   1528  HB2 LEU    96     -10.948 -18.405   6.425  1.00  0.00           H  
ATOM   1529  HB3 LEU    96     -11.896 -19.332   7.633  1.00  0.00           H  
ATOM   1530  CG  LEU    96     -12.232 -17.183   7.649  1.00  0.00           C  
ATOM   1531  HG  LEU    96     -12.545 -17.106   8.691  1.00  0.00           H  
ATOM   1532  CD1 LEU    96     -11.600 -15.835   7.093  1.00  0.00           C  
ATOM   1533 HD11 LEU    96     -11.584 -15.852   6.003  1.00  0.00           H  
ATOM   1534 HD12 LEU    96     -12.192 -14.983   7.425  1.00  0.00           H  
ATOM   1535 HD13 LEU    96     -10.564 -15.708   7.407  1.00  0.00           H  
ATOM   1536  CD2 LEU    96     -13.430 -17.542   6.878  1.00  0.00           C  
ATOM   1537 HD21 LEU    96     -13.751 -18.532   7.202  1.00  0.00           H  
ATOM   1538 HD22 LEU    96     -14.182 -16.754   6.836  1.00  0.00           H  
ATOM   1539 HD23 LEU    96     -13.186 -17.563   5.816  1.00  0.00           H  
ATOM   1540  C   LEU    96     -10.267 -18.534   9.843  1.00  0.00           C  
ATOM   1541  O   LEU    96     -10.669 -17.501  10.452  1.00  0.00           O  
ATOM   1542  N   ALA    97     -10.064 -19.675  10.486  1.00  0.00           N  
ATOM   1543  H   ALA    97      -9.973 -20.599  10.088  1.00  0.00           H  
ATOM   1544  CA  ALA    97      -9.935 -19.611  11.930  1.00  0.00           C  
ATOM   1545  HA  ALA    97     -10.692 -18.915  12.290  1.00  0.00           H  
ATOM   1546  CB  ALA    97     -10.261 -21.008  12.573  1.00  0.00           C  
ATOM   1547  HB1 ALA    97      -9.469 -21.678  12.239  1.00  0.00           H  
ATOM   1548  HB2 ALA    97     -10.274 -20.791  13.641  1.00  0.00           H  
ATOM   1549  HB3 ALA    97     -11.231 -21.334  12.199  1.00  0.00           H  
ATOM   1550  C   ALA    97      -8.648 -19.022  12.550  1.00  0.00           C  
ATOM   1551  O   ALA    97      -8.582 -18.686  13.685  1.00  0.00           O  
ATOM   1552  N   TYR    98      -7.589 -18.925  11.732  1.00  0.00           N  
ATOM   1553  H   TYR    98      -7.719 -19.299  10.803  1.00  0.00           H  
ATOM   1554  CA  TYR    98      -6.256 -18.461  12.087  1.00  0.00           C  
ATOM   1555  HA  TYR    98      -6.079 -18.278  13.147  1.00  0.00           H  
ATOM   1556  CB  TYR    98      -5.232 -19.573  11.777  1.00  0.00           C  
ATOM   1557  HB2 TYR    98      -5.155 -19.592  10.690  1.00  0.00           H  
ATOM   1558  HB3 TYR    98      -4.237 -19.163  11.952  1.00  0.00           H  
ATOM   1559  CG  TYR    98      -5.276 -20.980  12.361  1.00  0.00           C  
ATOM   1560  CD1 TYR    98      -6.104 -21.310  13.454  1.00  0.00           C  
ATOM   1561  HD1 TYR    98      -6.688 -20.519  13.900  1.00  0.00           H  
ATOM   1562  CE1 TYR    98      -6.224 -22.643  13.932  1.00  0.00           C  
ATOM   1563  HE1 TYR    98      -6.938 -22.916  14.696  1.00  0.00           H  
ATOM   1564  CZ  TYR    98      -5.477 -23.641  13.333  1.00  0.00           C  
ATOM   1565  OH  TYR    98      -5.583 -24.931  13.808  1.00  0.00           O  
ATOM   1566  HH  TYR    98      -5.148 -25.452  13.129  1.00  0.00           H  
ATOM   1567  CE2 TYR    98      -4.562 -23.345  12.314  1.00  0.00           C  
ATOM   1568  HE2 TYR    98      -3.790 -24.010  11.956  1.00  0.00           H  
ATOM   1569  CD2 TYR    98      -4.510 -22.032  11.788  1.00  0.00           C  
ATOM   1570  HD2 TYR    98      -3.820 -21.904  10.967  1.00  0.00           H  
ATOM   1571  C   TYR    98      -5.786 -17.133  11.385  1.00  0.00           C  
ATOM   1572  O   TYR    98      -4.685 -16.702  11.560  1.00  0.00           O  
ATOM   1573  N   TYR    99      -6.758 -16.472  10.744  1.00  0.00           N  
ATOM   1574  H   TYR    99      -7.708 -16.810  10.672  1.00  0.00           H  
ATOM   1575  CA  TYR    99      -6.640 -14.974  10.363  1.00  0.00           C  
ATOM   1576  HA  TYR    99      -5.944 -14.879   9.530  1.00  0.00           H  
ATOM   1577  CB  TYR    99      -8.044 -14.634   9.826  1.00  0.00           C  
ATOM   1578  HB2 TYR    99      -8.227 -15.103   8.859  1.00  0.00           H  
ATOM   1579  HB3 TYR    99      -8.819 -15.077  10.452  1.00  0.00           H  
ATOM   1580  CG  TYR    99      -8.443 -13.174   9.669  1.00  0.00           C  
ATOM   1581  CD1 TYR    99      -7.982 -12.482   8.514  1.00  0.00           C  
ATOM   1582  HD1 TYR    99      -7.526 -13.043   7.711  1.00  0.00           H  
ATOM   1583  CE1 TYR    99      -7.924 -11.076   8.495  1.00  0.00           C  
ATOM   1584  HE1 TYR    99      -7.469 -10.558   7.664  1.00  0.00           H  
ATOM   1585  CZ  TYR    99      -8.390 -10.267   9.604  1.00  0.00           C  
ATOM   1586  OH  TYR    99      -8.320  -8.920   9.496  1.00  0.00           O  
ATOM   1587  HH  TYR    99      -8.580  -8.537  10.336  1.00  0.00           H  
ATOM   1588  CE2 TYR    99      -8.949 -10.961  10.739  1.00  0.00           C  
ATOM   1589  HE2 TYR    99      -9.283 -10.432  11.619  1.00  0.00           H  
ATOM   1590  CD2 TYR    99      -8.883 -12.376  10.814  1.00  0.00           C  
ATOM   1591  HD2 TYR    99      -9.204 -12.914  11.694  1.00  0.00           H  
ATOM   1592  C   TYR    99      -6.092 -14.064  11.485  1.00  0.00           C  
ATOM   1593  O   TYR    99      -5.285 -13.181  11.302  1.00  0.00           O  
ATOM   1594  N   SER   100      -6.560 -14.240  12.770  1.00  0.00           N  
ATOM   1595  H   SER   100      -7.177 -15.002  13.012  1.00  0.00           H  
ATOM   1596  CA  SER   100      -5.949 -13.500  13.894  1.00  0.00           C  
ATOM   1597  HA  SER   100      -6.163 -12.456  13.664  1.00  0.00           H  
ATOM   1598  CB  SER   100      -6.665 -13.798  15.207  1.00  0.00           C  
ATOM   1599  HB2 SER   100      -6.353 -13.076  15.962  1.00  0.00           H  
ATOM   1600  HB3 SER   100      -7.747 -13.677  15.141  1.00  0.00           H  
ATOM   1601  OG  SER   100      -6.417 -15.018  15.757  1.00  0.00           O  
ATOM   1602  HG  SER   100      -5.661 -14.866  16.329  1.00  0.00           H  
ATOM   1603  C   SER   100      -4.475 -13.683  14.074  1.00  0.00           C  
ATOM   1604  O   SER   100      -3.855 -12.763  14.629  1.00  0.00           O  
ATOM   1605  N   TYR   101      -3.861 -14.801  13.611  1.00  0.00           N  
ATOM   1606  H   TYR   101      -4.490 -15.506  13.254  1.00  0.00           H  
ATOM   1607  CA  TYR   101      -2.432 -14.883  13.748  1.00  0.00           C  
ATOM   1608  HA  TYR   101      -2.181 -14.407  14.696  1.00  0.00           H  
ATOM   1609  CB  TYR   101      -2.051 -16.342  13.712  1.00  0.00           C  
ATOM   1610  HB2 TYR   101      -2.651 -16.805  12.929  1.00  0.00           H  
ATOM   1611  HB3 TYR   101      -0.992 -16.419  13.464  1.00  0.00           H  
ATOM   1612  CG  TYR   101      -2.473 -16.887  15.060  1.00  0.00           C  
ATOM   1613  CD1 TYR   101      -3.608 -17.752  15.038  1.00  0.00           C  
ATOM   1614  HD1 TYR   101      -4.143 -18.036  14.144  1.00  0.00           H  
ATOM   1615  CE1 TYR   101      -4.073 -18.157  16.255  1.00  0.00           C  
ATOM   1616  HE1 TYR   101      -4.972 -18.754  16.279  1.00  0.00           H  
ATOM   1617  CZ  TYR   101      -3.394 -17.885  17.459  1.00  0.00           C  
ATOM   1618  OH  TYR   101      -4.018 -18.201  18.672  1.00  0.00           O  
ATOM   1619  HH  TYR   101      -3.624 -17.743  19.418  1.00  0.00           H  
ATOM   1620  CE2 TYR   101      -2.160 -17.170  17.458  1.00  0.00           C  
ATOM   1621  HE2 TYR   101      -1.588 -17.046  18.365  1.00  0.00           H  
ATOM   1622  CD2 TYR   101      -1.776 -16.563  16.266  1.00  0.00           C  
ATOM   1623  HD2 TYR   101      -0.878 -15.966  16.332  1.00  0.00           H  
ATOM   1624  C   TYR   101      -1.839 -13.909  12.700  1.00  0.00           C  
ATOM   1625  O   TYR   101      -0.926 -13.172  13.025  1.00  0.00           O  
ATOM   1626  N   ALA   102      -2.268 -13.987  11.472  1.00  0.00           N  
ATOM   1627  H   ALA   102      -2.968 -14.690  11.278  1.00  0.00           H  
ATOM   1628  CA  ALA   102      -1.841 -13.058  10.391  1.00  0.00           C  
ATOM   1629  HA  ALA   102      -0.801 -13.290  10.163  1.00  0.00           H  
ATOM   1630  CB  ALA   102      -2.662 -13.279   9.147  1.00  0.00           C  
ATOM   1631  HB1 ALA   102      -3.710 -13.018   9.290  1.00  0.00           H  
ATOM   1632  HB2 ALA   102      -2.187 -12.686   8.366  1.00  0.00           H  
ATOM   1633  HB3 ALA   102      -2.586 -14.304   8.782  1.00  0.00           H  
ATOM   1634  C   ALA   102      -1.946 -11.634  10.868  1.00  0.00           C  
ATOM   1635  O   ALA   102      -0.985 -10.870  10.823  1.00  0.00           O  
ATOM   1636  N   ALA   103      -3.057 -11.208  11.430  1.00  0.00           N  
ATOM   1637  H   ALA   103      -3.833 -11.840  11.295  1.00  0.00           H  
ATOM   1638  CA  ALA   103      -3.278  -9.893  12.053  1.00  0.00           C  
ATOM   1639  HA  ALA   103      -3.145  -9.160  11.258  1.00  0.00           H  
ATOM   1640  CB  ALA   103      -4.778  -9.814  12.468  1.00  0.00           C  
ATOM   1641  HB1 ALA   103      -4.901  -8.911  13.066  1.00  0.00           H  
ATOM   1642  HB2 ALA   103      -5.459  -9.759  11.618  1.00  0.00           H  
ATOM   1643  HB3 ALA   103      -4.963 -10.598  13.202  1.00  0.00           H  
ATOM   1644  C   ALA   103      -2.289  -9.576  13.169  1.00  0.00           C  
ATOM   1645  O   ALA   103      -1.695  -8.469  13.132  1.00  0.00           O  
ATOM   1646  N   SER   104      -2.099 -10.563  14.050  1.00  0.00           N  
ATOM   1647  H   SER   104      -2.683 -11.385  13.991  1.00  0.00           H  
ATOM   1648  CA  SER   104      -1.125 -10.413  15.170  1.00  0.00           C  
ATOM   1649  HA  SER   104      -1.383  -9.636  15.890  1.00  0.00           H  
ATOM   1650  CB  SER   104      -1.302 -11.621  16.043  1.00  0.00           C  
ATOM   1651  HB2 SER   104      -2.352 -11.708  16.321  1.00  0.00           H  
ATOM   1652  HB3 SER   104      -1.113 -12.552  15.508  1.00  0.00           H  
ATOM   1653  OG  SER   104      -0.582 -11.548  17.234  1.00  0.00           O  
ATOM   1654  HG  SER   104      -0.960 -12.132  17.896  1.00  0.00           H  
ATOM   1655  C   SER   104       0.293 -10.225  14.657  1.00  0.00           C  
ATOM   1656  O   SER   104       0.960  -9.292  15.070  1.00  0.00           O  
ATOM   1657  N   ASN   105       0.669 -10.957  13.606  1.00  0.00           N  
ATOM   1658  H   ASN   105      -0.053 -11.497  13.151  1.00  0.00           H  
ATOM   1659  CA  ASN   105       2.038 -11.002  13.049  1.00  0.00           C  
ATOM   1660  HA  ASN   105       2.759 -11.125  13.858  1.00  0.00           H  
ATOM   1661  CB  ASN   105       2.174 -12.288  12.151  1.00  0.00           C  
ATOM   1662  HB2 ASN   105       1.381 -12.467  11.424  1.00  0.00           H  
ATOM   1663  HB3 ASN   105       3.060 -12.121  11.538  1.00  0.00           H  
ATOM   1664  CG  ASN   105       2.267 -13.605  12.949  1.00  0.00           C  
ATOM   1665  OD1 ASN   105       2.581 -13.599  14.123  1.00  0.00           O  
ATOM   1666  ND2 ASN   105       2.174 -14.744  12.267  1.00  0.00           N  
ATOM   1667 HD21 ASN   105       2.407 -15.604  12.742  1.00  0.00           H  
ATOM   1668 HD22 ASN   105       1.885 -14.813  11.301  1.00  0.00           H  
ATOM   1669  C   ASN   105       2.526  -9.660  12.401  1.00  0.00           C  
ATOM   1670  O   ASN   105       3.723  -9.368  12.367  1.00  0.00           O  
ATOM   1671  N   THR   106       1.531  -8.787  12.088  1.00  0.00           N  
ATOM   1672  H   THR   106       0.595  -9.124  12.260  1.00  0.00           H  
ATOM   1673  CA  THR   106       1.740  -7.519  11.339  1.00  0.00           C  
ATOM   1674  HA  THR   106       2.227  -7.702  10.381  1.00  0.00           H  
ATOM   1675  CB  THR   106       0.448  -6.692  11.133  1.00  0.00           C  
ATOM   1676  HB  THR   106       0.709  -5.685  10.807  1.00  0.00           H  
ATOM   1677  CG2 THR   106      -0.539  -7.278  10.094  1.00  0.00           C  
ATOM   1678 HG21 THR   106      -1.384  -6.599   9.981  1.00  0.00           H  
ATOM   1679 HG22 THR   106      -0.060  -7.555   9.155  1.00  0.00           H  
ATOM   1680 HG23 THR   106      -0.871  -8.208  10.555  1.00  0.00           H  
ATOM   1681  OG1 THR   106      -0.203  -6.468  12.355  1.00  0.00           O  
ATOM   1682  HG1 THR   106      -0.735  -7.238  12.572  1.00  0.00           H  
ATOM   1683  C   THR   106       2.633  -6.600  12.203  1.00  0.00           C  
ATOM   1684  O   THR   106       3.233  -5.702  11.612  1.00  0.00           O  
ATOM   1685  N   ARG   107       2.717  -6.746  13.519  1.00  0.00           N  
ATOM   1686  H   ARG   107       2.164  -7.493  13.914  1.00  0.00           H  
ATOM   1687  CA  ARG   107       3.491  -5.922  14.394  1.00  0.00           C  
ATOM   1688  HA  ARG   107       3.388  -4.862  14.161  1.00  0.00           H  
ATOM   1689  CB  ARG   107       2.985  -6.099  15.868  1.00  0.00           C  
ATOM   1690  HB2 ARG   107       3.220  -7.106  16.215  1.00  0.00           H  
ATOM   1691  HB3 ARG   107       3.588  -5.422  16.473  1.00  0.00           H  
ATOM   1692  CG  ARG   107       1.547  -5.715  16.109  1.00  0.00           C  
ATOM   1693  HG2 ARG   107       1.371  -4.816  15.518  1.00  0.00           H  
ATOM   1694  HG3 ARG   107       0.833  -6.455  15.748  1.00  0.00           H  
ATOM   1695  CD  ARG   107       1.214  -5.427  17.622  1.00  0.00           C  
ATOM   1696  HD2 ARG   107       1.253  -6.312  18.256  1.00  0.00           H  
ATOM   1697  HD3 ARG   107       1.907  -4.727  18.090  1.00  0.00           H  
ATOM   1698  NE  ARG   107      -0.158  -4.870  17.763  1.00  0.00           N  
ATOM   1699  HE  ARG   107      -0.885  -5.564  17.670  1.00  0.00           H  
ATOM   1700  CZ  ARG   107      -0.482  -3.686  18.371  1.00  0.00           C  
ATOM   1701  NH1 ARG   107       0.393  -2.884  18.863  1.00  0.00           N  
ATOM   1702 HH11 ARG   107       1.373  -3.129  18.897  1.00  0.00           H  
ATOM   1703 HH12 ARG   107       0.169  -2.013  19.321  1.00  0.00           H  
ATOM   1704  NH2 ARG   107      -1.738  -3.384  18.451  1.00  0.00           N  
ATOM   1705 HH21 ARG   107      -2.360  -4.095  18.093  1.00  0.00           H  
ATOM   1706 HH22 ARG   107      -1.958  -2.482  18.849  1.00  0.00           H  
ATOM   1707  C   ARG   107       4.988  -6.393  14.274  1.00  0.00           C  
ATOM   1708  O   ARG   107       5.847  -5.536  14.421  1.00  0.00           O  
ATOM   1709  N   LEU   108       5.337  -7.696  14.226  1.00  0.00           N  
ATOM   1710  H   LEU   108       4.604  -8.381  14.103  1.00  0.00           H  
ATOM   1711  CA  LEU   108       6.741  -8.209  14.063  1.00  0.00           C  
ATOM   1712  HA  LEU   108       7.381  -7.564  14.666  1.00  0.00           H  
ATOM   1713  CB  LEU   108       6.952  -9.721  14.263  1.00  0.00           C  
ATOM   1714  HB2 LEU   108       6.744 -10.215  13.314  1.00  0.00           H  
ATOM   1715  HB3 LEU   108       8.015  -9.891  14.431  1.00  0.00           H  
ATOM   1716  CG  LEU   108       6.055 -10.360  15.329  1.00  0.00           C  
ATOM   1717  HG  LEU   108       5.024 -10.090  15.098  1.00  0.00           H  
ATOM   1718  CD1 LEU   108       6.057 -11.943  15.356  1.00  0.00           C  
ATOM   1719 HD11 LEU   108       5.336 -12.249  16.115  1.00  0.00           H  
ATOM   1720 HD12 LEU   108       5.581 -12.334  14.457  1.00  0.00           H  
ATOM   1721 HD13 LEU   108       7.044 -12.370  15.535  1.00  0.00           H  
ATOM   1722  CD2 LEU   108       6.377  -9.911  16.755  1.00  0.00           C  
ATOM   1723 HD21 LEU   108       5.883 -10.198  17.683  1.00  0.00           H  
ATOM   1724 HD22 LEU   108       7.441  -9.903  16.993  1.00  0.00           H  
ATOM   1725 HD23 LEU   108       6.067  -8.866  16.733  1.00  0.00           H  
ATOM   1726  C   LEU   108       7.235  -7.860  12.595  1.00  0.00           C  
ATOM   1727  O   LEU   108       8.370  -7.435  12.411  1.00  0.00           O  
ATOM   1728  N   VAL   109       6.379  -8.114  11.558  1.00  0.00           N  
ATOM   1729  H   VAL   109       5.419  -8.270  11.832  1.00  0.00           H  
ATOM   1730  CA  VAL   109       6.571  -7.754  10.140  1.00  0.00           C  
ATOM   1731  HA  VAL   109       7.475  -8.278   9.831  1.00  0.00           H  
ATOM   1732  CB  VAL   109       5.517  -8.374   9.248  1.00  0.00           C  
ATOM   1733  HB  VAL   109       4.491  -8.050   9.421  1.00  0.00           H  
ATOM   1734  CG1 VAL   109       5.876  -8.216   7.773  1.00  0.00           C  
ATOM   1735 HG11 VAL   109       5.812  -7.199   7.384  1.00  0.00           H  
ATOM   1736 HG12 VAL   109       6.921  -8.503   7.654  1.00  0.00           H  
ATOM   1737 HG13 VAL   109       5.236  -8.673   7.019  1.00  0.00           H  
ATOM   1738  CG2 VAL   109       5.461  -9.920   9.468  1.00  0.00           C  
ATOM   1739 HG21 VAL   109       6.327 -10.274   8.909  1.00  0.00           H  
ATOM   1740 HG22 VAL   109       5.618 -10.327  10.467  1.00  0.00           H  
ATOM   1741 HG23 VAL   109       4.519 -10.314   9.088  1.00  0.00           H  
ATOM   1742  C   VAL   109       6.747  -6.259   9.964  1.00  0.00           C  
ATOM   1743  O   VAL   109       7.593  -5.796   9.164  1.00  0.00           O  
ATOM   1744  N   GLY   110       6.099  -5.464  10.774  1.00  0.00           N  
ATOM   1745  H   GLY   110       5.287  -5.863  11.223  1.00  0.00           H  
ATOM   1746  CA  GLY   110       6.270  -4.039  10.970  1.00  0.00           C  
ATOM   1747  HA2 GLY   110       6.032  -3.518  10.043  1.00  0.00           H  
ATOM   1748  HA3 GLY   110       5.630  -3.775  11.812  1.00  0.00           H  
ATOM   1749  C   GLY   110       7.743  -3.685  11.298  1.00  0.00           C  
ATOM   1750  O   GLY   110       8.402  -2.923  10.593  1.00  0.00           O  
ATOM   1751  N   ASN   111       8.304  -4.365  12.303  1.00  0.00           N  
ATOM   1752  H   ASN   111       7.716  -4.932  12.897  1.00  0.00           H  
ATOM   1753  CA  ASN   111       9.707  -4.290  12.874  1.00  0.00           C  
ATOM   1754  HA  ASN   111       9.891  -3.286  13.256  1.00  0.00           H  
ATOM   1755  CB  ASN   111       9.766  -5.131  14.132  1.00  0.00           C  
ATOM   1756  HB2 ASN   111       8.923  -4.924  14.791  1.00  0.00           H  
ATOM   1757  HB3 ASN   111       9.702  -6.192  13.891  1.00  0.00           H  
ATOM   1758  CG  ASN   111      11.076  -4.962  14.922  1.00  0.00           C  
ATOM   1759  OD1 ASN   111      11.408  -3.941  15.423  1.00  0.00           O  
ATOM   1760  ND2 ASN   111      11.854  -5.964  15.098  1.00  0.00           N  
ATOM   1761 HD21 ASN   111      12.485  -5.918  15.885  1.00  0.00           H  
ATOM   1762 HD22 ASN   111      11.576  -6.851  14.703  1.00  0.00           H  
ATOM   1763  C   ASN   111      10.723  -4.847  11.806  1.00  0.00           C  
ATOM   1764  O   ASN   111      11.815  -4.299  11.812  1.00  0.00           O  
ATOM   1765  N   TYR   112      10.301  -5.786  10.966  1.00  0.00           N  
ATOM   1766  H   TYR   112       9.342  -6.098  11.014  1.00  0.00           H  
ATOM   1767  CA  TYR   112      11.010  -6.357   9.860  1.00  0.00           C  
ATOM   1768  HA  TYR   112      11.975  -6.708  10.224  1.00  0.00           H  
ATOM   1769  CB  TYR   112      10.304  -7.582   9.207  1.00  0.00           C  
ATOM   1770  HB2 TYR   112      10.313  -8.343   9.987  1.00  0.00           H  
ATOM   1771  HB3 TYR   112       9.316  -7.284   8.856  1.00  0.00           H  
ATOM   1772  CG  TYR   112      10.923  -8.267   8.011  1.00  0.00           C  
ATOM   1773  CD1 TYR   112      10.391  -8.008   6.750  1.00  0.00           C  
ATOM   1774  HD1 TYR   112       9.556  -7.330   6.655  1.00  0.00           H  
ATOM   1775  CE1 TYR   112      11.014  -8.562   5.653  1.00  0.00           C  
ATOM   1776  HE1 TYR   112      10.737  -8.218   4.667  1.00  0.00           H  
ATOM   1777  CZ  TYR   112      12.148  -9.375   5.791  1.00  0.00           C  
ATOM   1778  OH  TYR   112      12.667  -9.900   4.581  1.00  0.00           O  
ATOM   1779  HH  TYR   112      13.334 -10.565   4.768  1.00  0.00           H  
ATOM   1780  CE2 TYR   112      12.721  -9.732   7.047  1.00  0.00           C  
ATOM   1781  HE2 TYR   112      13.435 -10.536   7.146  1.00  0.00           H  
ATOM   1782  CD2 TYR   112      12.061  -9.079   8.146  1.00  0.00           C  
ATOM   1783  HD2 TYR   112      12.376  -9.241   9.166  1.00  0.00           H  
ATOM   1784  C   TYR   112      11.256  -5.260   8.879  1.00  0.00           C  
ATOM   1785  O   TYR   112      12.446  -5.003   8.535  1.00  0.00           O  
ATOM   1786  N   ILE   113      10.160  -4.569   8.490  1.00  0.00           N  
ATOM   1787  H   ILE   113       9.230  -4.823   8.792  1.00  0.00           H  
ATOM   1788  CA  ILE   113      10.347  -3.434   7.506  1.00  0.00           C  
ATOM   1789  HA  ILE   113      10.972  -3.670   6.645  1.00  0.00           H  
ATOM   1790  CB  ILE   113       9.005  -3.035   6.919  1.00  0.00           C  
ATOM   1791  HB  ILE   113       8.374  -2.645   7.718  1.00  0.00           H  
ATOM   1792  CG2 ILE   113       9.244  -1.990   5.803  1.00  0.00           C  
ATOM   1793 HG21 ILE   113       9.664  -1.072   6.213  1.00  0.00           H  
ATOM   1794 HG22 ILE   113       9.933  -2.499   5.129  1.00  0.00           H  
ATOM   1795 HG23 ILE   113       8.324  -1.575   5.391  1.00  0.00           H  
ATOM   1796  CG1 ILE   113       8.259  -4.306   6.279  1.00  0.00           C  
ATOM   1797 HG12 ILE   113       8.904  -4.557   5.437  1.00  0.00           H  
ATOM   1798 HG13 ILE   113       8.136  -5.205   6.882  1.00  0.00           H  
ATOM   1799  CD1 ILE   113       6.841  -4.003   5.874  1.00  0.00           C  
ATOM   1800 HD11 ILE   113       6.660  -3.319   5.045  1.00  0.00           H  
ATOM   1801 HD12 ILE   113       6.244  -4.875   5.609  1.00  0.00           H  
ATOM   1802 HD13 ILE   113       6.296  -3.736   6.780  1.00  0.00           H  
ATOM   1803  C   ILE   113      11.061  -2.276   8.184  1.00  0.00           C  
ATOM   1804  O   ILE   113      11.978  -1.703   7.584  1.00  0.00           O  
ATOM   1805  N   ALA   114      10.829  -2.061   9.481  1.00  0.00           N  
ATOM   1806  H   ALA   114      10.021  -2.547   9.841  1.00  0.00           H  
ATOM   1807  CA  ALA   114      11.671  -1.097  10.225  1.00  0.00           C  
ATOM   1808  HA  ALA   114      11.476  -0.121   9.782  1.00  0.00           H  
ATOM   1809  CB  ALA   114      11.360  -0.934  11.677  1.00  0.00           C  
ATOM   1810  HB1 ALA   114      11.734   0.004  12.088  1.00  0.00           H  
ATOM   1811  HB2 ALA   114      10.290  -0.962  11.884  1.00  0.00           H  
ATOM   1812  HB3 ALA   114      11.825  -1.706  12.289  1.00  0.00           H  
ATOM   1813  C   ALA   114      13.227  -1.406  10.170  1.00  0.00           C  
ATOM   1814  O   ALA   114      14.085  -0.510  10.079  1.00  0.00           O  
ATOM   1815  N   THR   115      13.539  -2.705  10.257  1.00  0.00           N  
ATOM   1816  H   THR   115      12.765  -3.333  10.420  1.00  0.00           H  
ATOM   1817  CA  THR   115      14.931  -3.290  10.359  1.00  0.00           C  
ATOM   1818  HA  THR   115      15.436  -2.694  11.119  1.00  0.00           H  
ATOM   1819  CB  THR   115      15.049  -4.741  10.806  1.00  0.00           C  
ATOM   1820  HB  THR   115      14.627  -5.431  10.075  1.00  0.00           H  
ATOM   1821  CG2 THR   115      16.539  -5.115  11.002  1.00  0.00           C  
ATOM   1822 HG21 THR   115      16.567  -6.038  11.579  1.00  0.00           H  
ATOM   1823 HG22 THR   115      16.981  -5.297  10.022  1.00  0.00           H  
ATOM   1824 HG23 THR   115      17.077  -4.366  11.583  1.00  0.00           H  
ATOM   1825  OG1 THR   115      14.366  -4.859  12.065  1.00  0.00           O  
ATOM   1826  HG1 THR   115      13.412  -4.781  11.989  1.00  0.00           H  
ATOM   1827  C   THR   115      15.597  -3.194   8.991  1.00  0.00           C  
ATOM   1828  O   THR   115      16.795  -2.892   8.905  1.00  0.00           O  
ATOM   1829  N   VAL   116      14.802  -3.343   7.885  1.00  0.00           N  
ATOM   1830  H   VAL   116      13.912  -3.786   8.063  1.00  0.00           H  
ATOM   1831  CA  VAL   116      15.314  -3.091   6.534  1.00  0.00           C  
ATOM   1832  HA  VAL   116      16.296  -3.558   6.458  1.00  0.00           H  
ATOM   1833  CB  VAL   116      14.302  -3.659   5.386  1.00  0.00           C  
ATOM   1834  HB  VAL   116      13.305  -3.249   5.546  1.00  0.00           H  
ATOM   1835  CG1 VAL   116      14.734  -3.245   3.987  1.00  0.00           C  
ATOM   1836 HG11 VAL   116      15.780  -3.483   3.796  1.00  0.00           H  
ATOM   1837 HG12 VAL   116      14.125  -3.814   3.284  1.00  0.00           H  
ATOM   1838 HG13 VAL   116      14.593  -2.178   3.812  1.00  0.00           H  
ATOM   1839  CG2 VAL   116      14.072  -5.150   5.426  1.00  0.00           C  
ATOM   1840 HG21 VAL   116      14.964  -5.754   5.263  1.00  0.00           H  
ATOM   1841 HG22 VAL   116      13.754  -5.410   6.436  1.00  0.00           H  
ATOM   1842 HG23 VAL   116      13.405  -5.446   4.616  1.00  0.00           H  
ATOM   1843  C   VAL   116      15.550  -1.556   6.413  1.00  0.00           C  
ATOM   1844  O   VAL   116      16.589  -1.175   5.935  1.00  0.00           O  
ATOM   1845  N   THR   117      14.618  -0.725   6.867  1.00  0.00           N  
ATOM   1846  H   THR   117      13.857  -1.185   7.345  1.00  0.00           H  
ATOM   1847  CA  THR   117      14.726   0.738   6.803  1.00  0.00           C  
ATOM   1848  HA  THR   117      14.898   1.061   5.776  1.00  0.00           H  
ATOM   1849  CB  THR   117      13.442   1.421   7.352  1.00  0.00           C  
ATOM   1850  HB  THR   117      13.464   1.084   8.389  1.00  0.00           H  
ATOM   1851  CG2 THR   117      13.550   2.958   7.220  1.00  0.00           C  
ATOM   1852 HG21 THR   117      14.507   3.316   7.601  1.00  0.00           H  
ATOM   1853 HG22 THR   117      13.481   3.284   6.182  1.00  0.00           H  
ATOM   1854 HG23 THR   117      12.703   3.477   7.667  1.00  0.00           H  
ATOM   1855  OG1 THR   117      12.292   0.991   6.677  1.00  0.00           O  
ATOM   1856  HG1 THR   117      12.255   0.100   7.032  1.00  0.00           H  
ATOM   1857  C   THR   117      15.972   1.084   7.554  1.00  0.00           C  
ATOM   1858  O   THR   117      16.682   1.967   7.106  1.00  0.00           O  
ATOM   1859  N   LYS   118      16.287   0.360   8.666  1.00  0.00           N  
ATOM   1860  H   LYS   118      15.624  -0.310   9.030  1.00  0.00           H  
ATOM   1861  CA  LYS   118      17.598   0.674   9.421  1.00  0.00           C  
ATOM   1862  HA  LYS   118      17.690   1.743   9.615  1.00  0.00           H  
ATOM   1863  CB  LYS   118      17.643  -0.076  10.763  1.00  0.00           C  
ATOM   1864  HB2 LYS   118      16.776   0.192  11.367  1.00  0.00           H  
ATOM   1865  HB3 LYS   118      17.429  -1.124  10.553  1.00  0.00           H  
ATOM   1866  CG  LYS   118      18.996   0.179  11.492  1.00  0.00           C  
ATOM   1867  HG2 LYS   118      19.850  -0.206  10.935  1.00  0.00           H  
ATOM   1868  HG3 LYS   118      19.266   1.230  11.390  1.00  0.00           H  
ATOM   1869  CD  LYS   118      19.061  -0.459  12.894  1.00  0.00           C  
ATOM   1870  HD2 LYS   118      18.362   0.094  13.520  1.00  0.00           H  
ATOM   1871  HD3 LYS   118      18.799  -1.517  12.872  1.00  0.00           H  
ATOM   1872  CE  LYS   118      20.517  -0.279  13.449  1.00  0.00           C  
ATOM   1873  HE2 LYS   118      21.182  -0.955  12.912  1.00  0.00           H  
ATOM   1874  HE3 LYS   118      20.775   0.779  13.402  1.00  0.00           H  
ATOM   1875  NZ  LYS   118      20.469  -0.636  14.865  1.00  0.00           N  
ATOM   1876  HZ1 LYS   118      20.102  -1.568  14.992  1.00  0.00           H  
ATOM   1877  HZ2 LYS   118      21.334  -0.472  15.360  1.00  0.00           H  
ATOM   1878  HZ3 LYS   118      19.789  -0.079  15.363  1.00  0.00           H  
ATOM   1879  C   LYS   118      18.828   0.398   8.504  1.00  0.00           C  
ATOM   1880  O   LYS   118      19.582   1.334   8.118  1.00  0.00           O  
ATOM   1881  N   MET   119      18.978  -0.861   8.041  1.00  0.00           N  
ATOM   1882  H   MET   119      18.192  -1.474   8.206  1.00  0.00           H  
ATOM   1883  CA  MET   119      19.931  -1.293   6.985  1.00  0.00           C  
ATOM   1884  HA  MET   119      20.903  -1.120   7.445  1.00  0.00           H  
ATOM   1885  CB  MET   119      19.703  -2.802   6.648  1.00  0.00           C  
ATOM   1886  HB2 MET   119      19.876  -3.444   7.512  1.00  0.00           H  
ATOM   1887  HB3 MET   119      18.637  -2.904   6.445  1.00  0.00           H  
ATOM   1888  CG  MET   119      20.446  -3.233   5.370  1.00  0.00           C  
ATOM   1889  HG2 MET   119      21.237  -2.544   5.073  1.00  0.00           H  
ATOM   1890  HG3 MET   119      20.843  -4.245   5.452  1.00  0.00           H  
ATOM   1891  SD  MET   119      19.292  -3.229   3.918  1.00  0.00           S  
ATOM   1892  CE  MET   119      18.533  -4.913   4.017  1.00  0.00           C  
ATOM   1893  HE1 MET   119      17.861  -5.136   3.187  1.00  0.00           H  
ATOM   1894  HE2 MET   119      19.376  -5.604   4.016  1.00  0.00           H  
ATOM   1895  HE3 MET   119      17.987  -4.964   4.959  1.00  0.00           H  
ATOM   1896  C   MET   119      19.988  -0.377   5.771  1.00  0.00           C  
ATOM   1897  O   MET   119      21.090   0.075   5.402  1.00  0.00           O  
ATOM   1898  N   LEU   120      18.878   0.039   5.092  1.00  0.00           N  
ATOM   1899  H   LEU   120      17.980  -0.379   5.294  1.00  0.00           H  
ATOM   1900  CA  LEU   120      18.873   1.071   4.020  1.00  0.00           C  
ATOM   1901  HA  LEU   120      19.430   0.601   3.209  1.00  0.00           H  
ATOM   1902  CB  LEU   120      17.447   1.307   3.437  1.00  0.00           C  
ATOM   1903  HB2 LEU   120      16.867   1.445   4.350  1.00  0.00           H  
ATOM   1904  HB3 LEU   120      17.411   2.160   2.758  1.00  0.00           H  
ATOM   1905  CG  LEU   120      17.054   0.103   2.570  1.00  0.00           C  
ATOM   1906  HG  LEU   120      17.246  -0.857   3.049  1.00  0.00           H  
ATOM   1907  CD1 LEU   120      15.522   0.257   2.300  1.00  0.00           C  
ATOM   1908 HD11 LEU   120      15.037   0.149   3.270  1.00  0.00           H  
ATOM   1909 HD12 LEU   120      15.331   1.240   1.870  1.00  0.00           H  
ATOM   1910 HD13 LEU   120      15.221  -0.583   1.675  1.00  0.00           H  
ATOM   1911  CD2 LEU   120      17.744   0.173   1.173  1.00  0.00           C  
ATOM   1912 HD21 LEU   120      17.426  -0.654   0.538  1.00  0.00           H  
ATOM   1913 HD22 LEU   120      17.554   1.149   0.726  1.00  0.00           H  
ATOM   1914 HD23 LEU   120      18.832   0.181   1.233  1.00  0.00           H  
ATOM   1915  C   LEU   120      19.505   2.452   4.424  1.00  0.00           C  
ATOM   1916  O   LEU   120      20.188   3.099   3.696  1.00  0.00           O  
ATOM   1917  N   VAL   121      19.078   3.013   5.596  1.00  0.00           N  
ATOM   1918  H   VAL   121      18.435   2.479   6.162  1.00  0.00           H  
ATOM   1919  CA  VAL   121      19.592   4.263   6.102  1.00  0.00           C  
ATOM   1920  HA  VAL   121      19.657   5.012   5.313  1.00  0.00           H  
ATOM   1921  CB  VAL   121      18.801   4.777   7.366  1.00  0.00           C  
ATOM   1922  HB  VAL   121      18.628   3.888   7.972  1.00  0.00           H  
ATOM   1923  CG1 VAL   121      19.405   5.947   8.132  1.00  0.00           C  
ATOM   1924 HG11 VAL   121      19.359   6.852   7.526  1.00  0.00           H  
ATOM   1925 HG12 VAL   121      18.795   6.092   9.024  1.00  0.00           H  
ATOM   1926 HG13 VAL   121      20.364   5.787   8.626  1.00  0.00           H  
ATOM   1927  CG2 VAL   121      17.445   5.235   6.877  1.00  0.00           C  
ATOM   1928 HG21 VAL   121      16.920   4.397   6.419  1.00  0.00           H  
ATOM   1929 HG22 VAL   121      16.801   5.514   7.711  1.00  0.00           H  
ATOM   1930 HG23 VAL   121      17.546   6.174   6.333  1.00  0.00           H  
ATOM   1931  C   VAL   121      21.067   4.175   6.486  1.00  0.00           C  
ATOM   1932  O   VAL   121      21.866   5.004   6.016  1.00  0.00           O  
ATOM   1933  N   GLN   122      21.485   3.128   7.193  1.00  0.00           N  
ATOM   1934  H   GLN   122      20.814   2.421   7.456  1.00  0.00           H  
ATOM   1935  CA  GLN   122      22.769   3.063   7.778  1.00  0.00           C  
ATOM   1936  HA  GLN   122      23.132   4.081   7.919  1.00  0.00           H  
ATOM   1937  CB  GLN   122      22.700   2.462   9.141  1.00  0.00           C  
ATOM   1938  HB2 GLN   122      22.235   1.476   9.128  1.00  0.00           H  
ATOM   1939  HB3 GLN   122      23.712   2.397   9.540  1.00  0.00           H  
ATOM   1940  CG  GLN   122      21.850   3.345  10.136  1.00  0.00           C  
ATOM   1941  HG2 GLN   122      22.264   4.351  10.201  1.00  0.00           H  
ATOM   1942  HG3 GLN   122      20.813   3.430   9.811  1.00  0.00           H  
ATOM   1943  CD  GLN   122      21.954   2.823  11.583  1.00  0.00           C  
ATOM   1944  OE1 GLN   122      22.445   1.744  11.908  1.00  0.00           O  
ATOM   1945  NE2 GLN   122      21.405   3.574  12.529  1.00  0.00           N  
ATOM   1946 HE21 GLN   122      21.376   3.192  13.463  1.00  0.00           H  
ATOM   1947 HE22 GLN   122      20.930   4.445  12.341  1.00  0.00           H  
ATOM   1948  C   GLN   122      23.910   2.266   7.006  1.00  0.00           C  
ATOM   1949  O   GLN   122      24.990   2.846   6.926  1.00  0.00           O  
ATOM   1950  N   GLN   123      23.656   1.146   6.347  1.00  0.00           N  
ATOM   1951  H   GLN   123      22.710   0.798   6.408  1.00  0.00           H  
ATOM   1952  CA  GLN   123      24.645   0.395   5.568  1.00  0.00           C  
ATOM   1953  HA  GLN   123      25.585   0.421   6.119  1.00  0.00           H  
ATOM   1954  CB  GLN   123      24.302  -1.098   5.316  1.00  0.00           C  
ATOM   1955  HB2 GLN   123      23.351  -1.262   4.810  1.00  0.00           H  
ATOM   1956  HB3 GLN   123      25.079  -1.640   4.777  1.00  0.00           H  
ATOM   1957  CG  GLN   123      24.232  -1.810   6.669  1.00  0.00           C  
ATOM   1958  HG2 GLN   123      25.245  -2.052   6.989  1.00  0.00           H  
ATOM   1959  HG3 GLN   123      23.800  -1.121   7.395  1.00  0.00           H  
ATOM   1960  CD  GLN   123      23.410  -3.017   6.654  1.00  0.00           C  
ATOM   1961  OE1 GLN   123      22.464  -3.135   7.402  1.00  0.00           O  
ATOM   1962  NE2 GLN   123      23.808  -4.011   5.908  1.00  0.00           N  
ATOM   1963 HE21 GLN   123      23.368  -4.910   6.043  1.00  0.00           H  
ATOM   1964 HE22 GLN   123      24.682  -3.966   5.404  1.00  0.00           H  
ATOM   1965  C   GLN   123      24.776   1.083   4.161  1.00  0.00           C  
ATOM   1966  O   GLN   123      25.847   0.938   3.504  1.00  0.00           O  
ATOM   1967  N   TYR   124      23.689   1.708   3.604  1.00  0.00           N  
ATOM   1968  H   TYR   124      22.816   1.594   4.099  1.00  0.00           H  
ATOM   1969  CA  TYR   124      23.765   2.442   2.255  1.00  0.00           C  
ATOM   1970  HA  TYR   124      24.804   2.605   1.971  1.00  0.00           H  
ATOM   1971  CB  TYR   124      22.951   1.568   1.267  1.00  0.00           C  
ATOM   1972  HB2 TYR   124      21.876   1.716   1.373  1.00  0.00           H  
ATOM   1973  HB3 TYR   124      23.110   2.056   0.306  1.00  0.00           H  
ATOM   1974  CG  TYR   124      23.316   0.018   1.257  1.00  0.00           C  
ATOM   1975  CD1 TYR   124      24.396  -0.539   0.593  1.00  0.00           C  
ATOM   1976  HD1 TYR   124      24.971   0.198   0.052  1.00  0.00           H  
ATOM   1977  CE1 TYR   124      24.720  -1.930   0.656  1.00  0.00           C  
ATOM   1978  HE1 TYR   124      25.544  -2.355   0.102  1.00  0.00           H  
ATOM   1979  CZ  TYR   124      23.936  -2.820   1.350  1.00  0.00           C  
ATOM   1980  OH  TYR   124      24.178  -4.131   1.425  1.00  0.00           O  
ATOM   1981  HH  TYR   124      25.121  -4.312   1.449  1.00  0.00           H  
ATOM   1982  CE2 TYR   124      22.853  -2.293   2.030  1.00  0.00           C  
ATOM   1983  HE2 TYR   124      22.202  -3.042   2.457  1.00  0.00           H  
ATOM   1984  CD2 TYR   124      22.542  -0.900   1.992  1.00  0.00           C  
ATOM   1985  HD2 TYR   124      21.605  -0.693   2.487  1.00  0.00           H  
ATOM   1986  C   TYR   124      23.200   3.858   2.295  1.00  0.00           C  
ATOM   1987  O   TYR   124      22.899   4.398   1.245  1.00  0.00           O  
ATOM   1988  N   ASN   125      23.179   4.581   3.455  1.00  0.00           N  
ATOM   1989  H   ASN   125      23.272   4.149   4.363  1.00  0.00           H  
ATOM   1990  CA  ASN   125      23.079   6.051   3.492  1.00  0.00           C  
ATOM   1991  HA  ASN   125      23.091   6.355   4.538  1.00  0.00           H  
ATOM   1992  CB  ASN   125      24.352   6.747   2.952  1.00  0.00           C  
ATOM   1993  HB2 ASN   125      24.368   6.632   1.869  1.00  0.00           H  
ATOM   1994  HB3 ASN   125      24.400   7.792   3.261  1.00  0.00           H  
ATOM   1995  CG  ASN   125      25.767   6.215   3.162  1.00  0.00           C  
ATOM   1996  OD1 ASN   125      26.003   5.031   3.280  1.00  0.00           O  
ATOM   1997  ND2 ASN   125      26.752   7.102   3.050  1.00  0.00           N  
ATOM   1998 HD21 ASN   125      27.709   6.780   3.070  1.00  0.00           H  
ATOM   1999 HD22 ASN   125      26.589   8.093   2.944  1.00  0.00           H  
ATOM   2000  C   ASN   125      21.770   6.628   2.950  1.00  0.00           C  
ATOM   2001  O   ASN   125      21.753   7.785   2.601  1.00  0.00           O  
ATOM   2002  N   VAL   126      20.686   5.867   2.781  1.00  0.00           N  
ATOM   2003  H   VAL   126      20.680   4.939   3.179  1.00  0.00           H  
ATOM   2004  CA  VAL   126      19.488   6.295   2.034  1.00  0.00           C  
ATOM   2005  HA  VAL   126      19.859   6.850   1.173  1.00  0.00           H  
ATOM   2006  CB  VAL   126      18.649   5.093   1.454  1.00  0.00           C  
ATOM   2007  HB  VAL   126      18.443   4.319   2.194  1.00  0.00           H  
ATOM   2008  CG1 VAL   126      17.236   5.547   1.096  1.00  0.00           C  
ATOM   2009 HG11 VAL   126      16.700   4.679   0.713  1.00  0.00           H  
ATOM   2010 HG12 VAL   126      16.719   5.932   1.975  1.00  0.00           H  
ATOM   2011 HG13 VAL   126      17.190   6.329   0.338  1.00  0.00           H  
ATOM   2012  CG2 VAL   126      19.329   4.512   0.225  1.00  0.00           C  
ATOM   2013 HG21 VAL   126      19.034   5.080  -0.657  1.00  0.00           H  
ATOM   2014 HG22 VAL   126      20.417   4.565   0.207  1.00  0.00           H  
ATOM   2015 HG23 VAL   126      19.012   3.506  -0.051  1.00  0.00           H  
ATOM   2016  C   VAL   126      18.686   7.309   2.875  1.00  0.00           C  
ATOM   2017  O   VAL   126      18.471   7.104   4.032  1.00  0.00           O  
ATOM   2018  N   PRO   127      18.238   8.434   2.279  1.00  0.00           N  
ATOM   2019  CD  PRO   127      18.848   9.087   1.133  1.00  0.00           C  
ATOM   2020  HD2 PRO   127      18.462   8.788   0.158  1.00  0.00           H  
ATOM   2021  HD3 PRO   127      19.934   9.006   1.168  1.00  0.00           H  
ATOM   2022  CG  PRO   127      18.639  10.591   1.359  1.00  0.00           C  
ATOM   2023  HG2 PRO   127      18.512  11.180   0.450  1.00  0.00           H  
ATOM   2024  HG3 PRO   127      19.428  11.079   1.931  1.00  0.00           H  
ATOM   2025  CB  PRO   127      17.334  10.657   2.151  1.00  0.00           C  
ATOM   2026  HB2 PRO   127      16.589  10.655   1.356  1.00  0.00           H  
ATOM   2027  HB3 PRO   127      17.125  11.568   2.713  1.00  0.00           H  
ATOM   2028  CA  PRO   127      17.331   9.361   2.966  1.00  0.00           C  
ATOM   2029  HA  PRO   127      17.815   9.520   3.930  1.00  0.00           H  
ATOM   2030  C   PRO   127      15.973   8.731   3.194  1.00  0.00           C  
ATOM   2031  O   PRO   127      15.434   8.002   2.421  1.00  0.00           O  
ATOM   2032  N   MET   128      15.429   9.050   4.360  1.00  0.00           N  
ATOM   2033  H   MET   128      15.928   9.723   4.925  1.00  0.00           H  
ATOM   2034  CA  MET   128      14.023   8.774   4.727  1.00  0.00           C  
ATOM   2035  HA  MET   128      13.867   7.696   4.686  1.00  0.00           H  
ATOM   2036  CB  MET   128      13.760   9.096   6.191  1.00  0.00           C  
ATOM   2037  HB2 MET   128      13.979  10.145   6.389  1.00  0.00           H  
ATOM   2038  HB3 MET   128      12.718   8.888   6.434  1.00  0.00           H  
ATOM   2039  CG  MET   128      14.540   8.068   7.057  1.00  0.00           C  
ATOM   2040  HG2 MET   128      15.527   7.936   6.613  1.00  0.00           H  
ATOM   2041  HG3 MET   128      14.662   8.407   8.086  1.00  0.00           H  
ATOM   2042  SD  MET   128      13.861   6.435   7.281  1.00  0.00           S  
ATOM   2043  CE  MET   128      12.241   6.798   7.901  1.00  0.00           C  
ATOM   2044  HE1 MET   128      12.324   7.690   8.522  1.00  0.00           H  
ATOM   2045  HE2 MET   128      11.545   7.093   7.116  1.00  0.00           H  
ATOM   2046  HE3 MET   128      11.765   5.970   8.427  1.00  0.00           H  
ATOM   2047  C   MET   128      13.007   9.560   3.873  1.00  0.00           C  
ATOM   2048  O   MET   128      11.823   9.276   3.689  1.00  0.00           O  
ATOM   2049  N   ALA   129      13.502  10.657   3.333  1.00  0.00           N  
ATOM   2050  H   ALA   129      14.388  11.044   3.623  1.00  0.00           H  
ATOM   2051  CA  ALA   129      12.803  11.462   2.321  1.00  0.00           C  
ATOM   2052  HA  ALA   129      11.795  11.635   2.698  1.00  0.00           H  
ATOM   2053  CB  ALA   129      13.591  12.773   2.270  1.00  0.00           C  
ATOM   2054  HB1 ALA   129      14.596  12.593   1.887  1.00  0.00           H  
ATOM   2055  HB2 ALA   129      13.187  13.468   1.534  1.00  0.00           H  
ATOM   2056  HB3 ALA   129      13.692  13.171   3.280  1.00  0.00           H  
ATOM   2057  C   ALA   129      12.678  10.741   0.982  1.00  0.00           C  
ATOM   2058  O   ALA   129      11.927  11.227   0.074  1.00  0.00           O  
ATOM   2059  N   ASN   130      13.471   9.684   0.844  1.00  0.00           N  
ATOM   2060  H   ASN   130      14.033   9.444   1.649  1.00  0.00           H  
ATOM   2061  CA  ASN   130      13.538   8.859  -0.363  1.00  0.00           C  
ATOM   2062  HA  ASN   130      12.964   9.320  -1.167  1.00  0.00           H  
ATOM   2063  CB  ASN   130      15.039   8.791  -0.815  1.00  0.00           C  
ATOM   2064  HB2 ASN   130      15.583   8.339   0.015  1.00  0.00           H  
ATOM   2065  HB3 ASN   130      15.159   8.102  -1.651  1.00  0.00           H  
ATOM   2066  CG  ASN   130      15.663  10.066  -1.290  1.00  0.00           C  
ATOM   2067  OD1 ASN   130      15.242  11.196  -1.022  1.00  0.00           O  
ATOM   2068  ND2 ASN   130      16.727   9.923  -2.032  1.00  0.00           N  
ATOM   2069 HD21 ASN   130      17.029  10.821  -2.383  1.00  0.00           H  
ATOM   2070 HD22 ASN   130      17.210   9.049  -2.178  1.00  0.00           H  
ATOM   2071  C   ASN   130      12.896   7.492  -0.162  1.00  0.00           C  
ATOM   2072  O   ASN   130      13.215   6.556  -0.893  1.00  0.00           O  
ATOM   2073  N   ILE   131      11.946   7.315   0.778  1.00  0.00           N  
ATOM   2074  H   ILE   131      11.557   8.024   1.383  1.00  0.00           H  
ATOM   2075  CA  ILE   131      11.433   6.032   1.133  1.00  0.00           C  
ATOM   2076  HA  ILE   131      11.607   5.391   0.270  1.00  0.00           H  
ATOM   2077  CB  ILE   131      11.969   5.283   2.385  1.00  0.00           C  
ATOM   2078  HB  ILE   131      11.736   5.836   3.295  1.00  0.00           H  
ATOM   2079  CG2 ILE   131      11.368   3.848   2.550  1.00  0.00           C  
ATOM   2080 HG21 ILE   131      10.282   3.901   2.619  1.00  0.00           H  
ATOM   2081 HG22 ILE   131      11.521   3.317   1.610  1.00  0.00           H  
ATOM   2082 HG23 ILE   131      11.780   3.350   3.427  1.00  0.00           H  
ATOM   2083  CG1 ILE   131      13.471   5.082   2.237  1.00  0.00           C  
ATOM   2084 HG12 ILE   131      13.654   4.338   1.462  1.00  0.00           H  
ATOM   2085 HG13 ILE   131      13.954   6.001   1.906  1.00  0.00           H  
ATOM   2086  CD1 ILE   131      14.255   4.651   3.443  1.00  0.00           C  
ATOM   2087 HD11 ILE   131      13.894   5.265   4.268  1.00  0.00           H  
ATOM   2088 HD12 ILE   131      14.052   3.599   3.642  1.00  0.00           H  
ATOM   2089 HD13 ILE   131      15.274   5.008   3.290  1.00  0.00           H  
ATOM   2090  C   ILE   131       9.884   6.303   1.254  1.00  0.00           C  
ATOM   2091  O   ILE   131       9.506   7.366   1.826  1.00  0.00           O  
ATOM   2092  N   ARG   132       8.970   5.441   0.753  1.00  0.00           N  
ATOM   2093  H   ARG   132       9.362   4.745   0.135  1.00  0.00           H  
ATOM   2094  CA  ARG   132       7.532   5.339   0.972  1.00  0.00           C  
ATOM   2095  HA  ARG   132       7.242   5.728   1.948  1.00  0.00           H  
ATOM   2096  CB  ARG   132       6.578   6.131   0.012  1.00  0.00           C  
ATOM   2097  HB2 ARG   132       5.618   6.465   0.407  1.00  0.00           H  
ATOM   2098  HB3 ARG   132       7.063   7.101  -0.095  1.00  0.00           H  
ATOM   2099  CG  ARG   132       6.289   5.498  -1.321  1.00  0.00           C  
ATOM   2100  HG2 ARG   132       7.247   5.229  -1.765  1.00  0.00           H  
ATOM   2101  HG3 ARG   132       5.734   4.575  -1.152  1.00  0.00           H  
ATOM   2102  CD  ARG   132       5.641   6.582  -2.218  1.00  0.00           C  
ATOM   2103  HD2 ARG   132       4.987   6.136  -2.968  1.00  0.00           H  
ATOM   2104  HD3 ARG   132       5.098   7.279  -1.579  1.00  0.00           H  
ATOM   2105  NE  ARG   132       6.587   7.410  -2.932  1.00  0.00           N  
ATOM   2106  HE  ARG   132       7.564   7.243  -2.738  1.00  0.00           H  
ATOM   2107  CZ  ARG   132       6.363   8.547  -3.615  1.00  0.00           C  
ATOM   2108  NH1 ARG   132       5.259   9.163  -3.608  1.00  0.00           N  
ATOM   2109 HH11 ARG   132       4.694   9.052  -2.778  1.00  0.00           H  
ATOM   2110 HH12 ARG   132       5.182   9.982  -4.194  1.00  0.00           H  
ATOM   2111  NH2 ARG   132       7.208   9.256  -4.303  1.00  0.00           N  
ATOM   2112 HH21 ARG   132       8.211   9.143  -4.325  1.00  0.00           H  
ATOM   2113 HH22 ARG   132       6.941  10.180  -4.611  1.00  0.00           H  
ATOM   2114  C   ARG   132       7.082   3.846   1.030  1.00  0.00           C  
ATOM   2115  O   ARG   132       7.788   3.009   0.438  1.00  0.00           O  
ATOM   2116  N   LEU   133       5.923   3.594   1.687  1.00  0.00           N  
ATOM   2117  H   LEU   133       5.632   4.369   2.265  1.00  0.00           H  
ATOM   2118  CA  LEU   133       5.270   2.217   1.928  1.00  0.00           C  
ATOM   2119  HA  LEU   133       5.792   1.433   1.379  1.00  0.00           H  
ATOM   2120  CB  LEU   133       5.337   1.997   3.525  1.00  0.00           C  
ATOM   2121  HB2 LEU   133       4.975   2.837   4.118  1.00  0.00           H  
ATOM   2122  HB3 LEU   133       4.627   1.190   3.706  1.00  0.00           H  
ATOM   2123  CG  LEU   133       6.631   1.422   4.109  1.00  0.00           C  
ATOM   2124  HG  LEU   133       6.920   0.466   3.672  1.00  0.00           H  
ATOM   2125  CD1 LEU   133       7.814   2.351   4.060  1.00  0.00           C  
ATOM   2126 HD11 LEU   133       7.642   3.190   4.734  1.00  0.00           H  
ATOM   2127 HD12 LEU   133       8.684   1.778   4.380  1.00  0.00           H  
ATOM   2128 HD13 LEU   133       8.020   2.693   3.046  1.00  0.00           H  
ATOM   2129  CD2 LEU   133       6.490   0.981   5.578  1.00  0.00           C  
ATOM   2130 HD21 LEU   133       7.446   0.610   5.949  1.00  0.00           H  
ATOM   2131 HD22 LEU   133       6.082   1.808   6.158  1.00  0.00           H  
ATOM   2132 HD23 LEU   133       5.760   0.172   5.626  1.00  0.00           H  
ATOM   2133  C   LEU   133       3.838   2.230   1.349  1.00  0.00           C  
ATOM   2134  O   LEU   133       2.972   2.949   1.865  1.00  0.00           O  
ATOM   2135  N   ILE   134       3.507   1.420   0.342  1.00  0.00           N  
ATOM   2136  H   ILE   134       4.170   0.827  -0.136  1.00  0.00           H  
ATOM   2137  CA  ILE   134       2.154   0.996  -0.096  1.00  0.00           C  
ATOM   2138  HA  ILE   134       1.506   1.827   0.185  1.00  0.00           H  
ATOM   2139  CB  ILE   134       2.076   0.788  -1.574  1.00  0.00           C  
ATOM   2140  HB  ILE   134       2.962   0.190  -1.787  1.00  0.00           H  
ATOM   2141  CG2 ILE   134       0.812  -0.039  -2.001  1.00  0.00           C  
ATOM   2142 HG21 ILE   134       0.683  -0.103  -3.081  1.00  0.00           H  
ATOM   2143 HG22 ILE   134       1.009  -1.090  -1.786  1.00  0.00           H  
ATOM   2144 HG23 ILE   134      -0.072   0.409  -1.548  1.00  0.00           H  
ATOM   2145  CG1 ILE   134       2.156   2.058  -2.342  1.00  0.00           C  
ATOM   2146 HG12 ILE   134       1.173   2.525  -2.389  1.00  0.00           H  
ATOM   2147 HG13 ILE   134       2.922   2.734  -1.962  1.00  0.00           H  
ATOM   2148  CD1 ILE   134       2.721   1.909  -3.832  1.00  0.00           C  
ATOM   2149 HD11 ILE   134       3.621   1.303  -3.728  1.00  0.00           H  
ATOM   2150 HD12 ILE   134       1.950   1.465  -4.462  1.00  0.00           H  
ATOM   2151 HD13 ILE   134       2.927   2.930  -4.153  1.00  0.00           H  
ATOM   2152  C   ILE   134       1.692  -0.272   0.711  1.00  0.00           C  
ATOM   2153  O   ILE   134       2.460  -1.205   0.784  1.00  0.00           O  
ATOM   2154  N   GLY   135       0.499  -0.315   1.258  1.00  0.00           N  
ATOM   2155  H   GLY   135      -0.204   0.392   1.098  1.00  0.00           H  
ATOM   2156  CA  GLY   135      -0.026  -1.510   2.016  1.00  0.00           C  
ATOM   2157  HA2 GLY   135       0.627  -2.381   1.957  1.00  0.00           H  
ATOM   2158  HA3 GLY   135       0.023  -1.219   3.065  1.00  0.00           H  
ATOM   2159  C   GLY   135      -1.475  -1.857   1.658  1.00  0.00           C  
ATOM   2160  O   GLY   135      -2.254  -0.917   1.354  1.00  0.00           O  
ATOM   2161  N   HIE   136      -1.911  -3.118   1.749  1.00  0.00           N  
ATOM   2162  H   HIE   136      -1.332  -3.816   2.193  1.00  0.00           H  
ATOM   2163  CA  HIE   136      -3.288  -3.561   1.485  1.00  0.00           C  
ATOM   2164  HA  HIE   136      -3.942  -2.691   1.434  1.00  0.00           H  
ATOM   2165  CB  HIE   136      -3.352  -4.331   0.113  1.00  0.00           C  
ATOM   2166  HB2 HIE   136      -2.878  -3.694  -0.634  1.00  0.00           H  
ATOM   2167  HB3 HIE   136      -2.634  -5.149   0.173  1.00  0.00           H  
ATOM   2168  CG  HIE   136      -4.617  -4.856  -0.384  1.00  0.00           C  
ATOM   2169  ND1 HIE   136      -4.837  -6.097  -0.837  1.00  0.00           N  
ATOM   2170  CE1 HIE   136      -6.148  -6.067  -1.361  1.00  0.00           C  
ATOM   2171  HE1 HIE   136      -6.558  -6.874  -1.950  1.00  0.00           H  
ATOM   2172  NE2 HIE   136      -6.705  -4.813  -1.136  1.00  0.00           N  
ATOM   2173  HE2 HIE   136      -7.519  -4.428  -1.595  1.00  0.00           H  
ATOM   2174  CD2 HIE   136      -5.762  -4.081  -0.495  1.00  0.00           C  
ATOM   2175  HD2 HIE   136      -5.940  -3.053  -0.217  1.00  0.00           H  
ATOM   2176  C   HIE   136      -3.875  -4.425   2.543  1.00  0.00           C  
ATOM   2177  O   HIE   136      -3.213  -5.394   2.896  1.00  0.00           O  
ATOM   2178  N   SER   137      -5.118  -4.124   3.050  1.00  0.00           N  
ATOM   2179  H   SER   137      -5.510  -3.211   2.873  1.00  0.00           H  
ATOM   2180  CA  SER   137      -5.726  -4.996   4.143  1.00  0.00           C  
ATOM   2181  HA  SER   137      -6.656  -4.536   4.475  1.00  0.00           H  
ATOM   2182  CB  SER   137      -6.173  -6.300   3.630  1.00  0.00           C  
ATOM   2183  HB2 SER   137      -6.859  -6.090   2.810  1.00  0.00           H  
ATOM   2184  HB3 SER   137      -5.359  -6.742   3.055  1.00  0.00           H  
ATOM   2185  OG  SER   137      -6.789  -7.196   4.543  1.00  0.00           O  
ATOM   2186  HG  SER   137      -7.653  -7.262   4.130  1.00  0.00           H  
ATOM   2187  C   SER   137      -4.792  -5.152   5.322  1.00  0.00           C  
ATOM   2188  O   SER   137      -4.480  -4.171   5.951  1.00  0.00           O  
ATOM   2189  N   LEU   138      -4.281  -6.322   5.679  1.00  0.00           N  
ATOM   2190  H   LEU   138      -4.727  -7.152   5.314  1.00  0.00           H  
ATOM   2191  CA  LEU   138      -3.388  -6.502   6.779  1.00  0.00           C  
ATOM   2192  HA  LEU   138      -3.746  -6.046   7.702  1.00  0.00           H  
ATOM   2193  CB  LEU   138      -3.231  -8.017   6.959  1.00  0.00           C  
ATOM   2194  HB2 LEU   138      -2.619  -8.349   6.120  1.00  0.00           H  
ATOM   2195  HB3 LEU   138      -2.608  -8.238   7.825  1.00  0.00           H  
ATOM   2196  CG  LEU   138      -4.403  -8.962   7.276  1.00  0.00           C  
ATOM   2197  HG  LEU   138      -5.130  -8.824   6.476  1.00  0.00           H  
ATOM   2198  CD1 LEU   138      -3.966 -10.441   7.351  1.00  0.00           C  
ATOM   2199 HD11 LEU   138      -3.554 -10.604   8.347  1.00  0.00           H  
ATOM   2200 HD12 LEU   138      -4.851 -11.076   7.377  1.00  0.00           H  
ATOM   2201 HD13 LEU   138      -3.275 -10.711   6.552  1.00  0.00           H  
ATOM   2202  CD2 LEU   138      -5.184  -8.494   8.546  1.00  0.00           C  
ATOM   2203 HD21 LEU   138      -5.624  -7.497   8.505  1.00  0.00           H  
ATOM   2204 HD22 LEU   138      -6.013  -9.185   8.694  1.00  0.00           H  
ATOM   2205 HD23 LEU   138      -4.512  -8.610   9.396  1.00  0.00           H  
ATOM   2206  C   LEU   138      -2.055  -5.775   6.626  1.00  0.00           C  
ATOM   2207  O   LEU   138      -1.452  -5.308   7.605  1.00  0.00           O  
ATOM   2208  N   GLY   139      -1.637  -5.693   5.319  1.00  0.00           N  
ATOM   2209  H   GLY   139      -2.123  -6.169   4.573  1.00  0.00           H  
ATOM   2210  CA  GLY   139      -0.467  -4.883   4.912  1.00  0.00           C  
ATOM   2211  HA2 GLY   139       0.330  -5.262   5.551  1.00  0.00           H  
ATOM   2212  HA3 GLY   139      -0.208  -5.146   3.887  1.00  0.00           H  
ATOM   2213  C   GLY   139      -0.581  -3.369   5.193  1.00  0.00           C  
ATOM   2214  O   GLY   139       0.370  -2.727   5.513  1.00  0.00           O  
ATOM   2215  N   ALA   140      -1.830  -2.884   5.059  1.00  0.00           N  
ATOM   2216  H   ALA   140      -2.530  -3.601   4.934  1.00  0.00           H  
ATOM   2217  CA  ALA   140      -1.990  -1.497   5.427  1.00  0.00           C  
ATOM   2218  HA  ALA   140      -1.327  -0.928   4.774  1.00  0.00           H  
ATOM   2219  CB  ALA   140      -3.463  -1.073   5.143  1.00  0.00           C  
ATOM   2220  HB1 ALA   140      -3.590   0.009   5.120  1.00  0.00           H  
ATOM   2221  HB2 ALA   140      -3.737  -1.483   4.171  1.00  0.00           H  
ATOM   2222  HB3 ALA   140      -4.185  -1.470   5.856  1.00  0.00           H  
ATOM   2223  C   ALA   140      -1.617  -1.165   6.888  1.00  0.00           C  
ATOM   2224  O   ALA   140      -0.837  -0.303   7.227  1.00  0.00           O  
ATOM   2225  N   HIE   141      -2.155  -1.947   7.860  1.00  0.00           N  
ATOM   2226  H   HIE   141      -2.782  -2.690   7.585  1.00  0.00           H  
ATOM   2227  CA  HIE   141      -1.845  -1.840   9.315  1.00  0.00           C  
ATOM   2228  HA  HIE   141      -2.063  -0.816   9.619  1.00  0.00           H  
ATOM   2229  CB  HIE   141      -2.823  -2.578  10.175  1.00  0.00           C  
ATOM   2230  HB2 HIE   141      -2.686  -3.651  10.037  1.00  0.00           H  
ATOM   2231  HB3 HIE   141      -2.449  -2.508  11.196  1.00  0.00           H  
ATOM   2232  CG  HIE   141      -4.255  -2.292   9.940  1.00  0.00           C  
ATOM   2233  ND1 HIE   141      -4.867  -1.192  10.475  1.00  0.00           N  
ATOM   2234  CE1 HIE   141      -6.149  -1.289  10.107  1.00  0.00           C  
ATOM   2235  HE1 HIE   141      -6.872  -0.590  10.500  1.00  0.00           H  
ATOM   2236  NE2 HIE   141      -6.340  -2.364   9.284  1.00  0.00           N  
ATOM   2237  HE2 HIE   141      -7.257  -2.608   8.936  1.00  0.00           H  
ATOM   2238  CD2 HIE   141      -5.150  -3.061   9.258  1.00  0.00           C  
ATOM   2239  HD2 HIE   141      -4.949  -4.018   8.800  1.00  0.00           H  
ATOM   2240  C   HIE   141      -0.379  -2.239   9.710  1.00  0.00           C  
ATOM   2241  O   HIE   141       0.261  -1.564  10.494  1.00  0.00           O  
ATOM   2242  N   THR   142       0.182  -3.186   8.914  1.00  0.00           N  
ATOM   2243  H   THR   142      -0.431  -3.705   8.302  1.00  0.00           H  
ATOM   2244  CA  THR   142       1.603  -3.424   8.837  1.00  0.00           C  
ATOM   2245  HA  THR   142       1.959  -3.548   9.860  1.00  0.00           H  
ATOM   2246  CB  THR   142       2.003  -4.537   7.901  1.00  0.00           C  
ATOM   2247  HB  THR   142       1.872  -4.256   6.856  1.00  0.00           H  
ATOM   2248  CG2 THR   142       3.437  -5.092   8.099  1.00  0.00           C  
ATOM   2249 HG21 THR   142       4.168  -4.521   7.526  1.00  0.00           H  
ATOM   2250 HG22 THR   142       3.620  -4.919   9.159  1.00  0.00           H  
ATOM   2251 HG23 THR   142       3.533  -6.161   7.909  1.00  0.00           H  
ATOM   2252  OG1 THR   142       1.095  -5.645   8.171  1.00  0.00           O  
ATOM   2253  HG1 THR   142       0.207  -5.611   7.807  1.00  0.00           H  
ATOM   2254  C   THR   142       2.342  -2.200   8.323  1.00  0.00           C  
ATOM   2255  O   THR   142       3.402  -1.973   8.888  1.00  0.00           O  
ATOM   2256  N   SER   143       1.945  -1.338   7.422  1.00  0.00           N  
ATOM   2257  H   SER   143       1.176  -1.601   6.822  1.00  0.00           H  
ATOM   2258  CA  SER   143       2.721  -0.208   7.033  1.00  0.00           C  
ATOM   2259  HA  SER   143       3.714  -0.588   6.793  1.00  0.00           H  
ATOM   2260  CB  SER   143       2.222   0.297   5.637  1.00  0.00           C  
ATOM   2261  HB2 SER   143       2.893   1.077   5.278  1.00  0.00           H  
ATOM   2262  HB3 SER   143       2.182  -0.510   4.905  1.00  0.00           H  
ATOM   2263  OG  SER   143       0.973   0.948   5.742  1.00  0.00           O  
ATOM   2264  HG  SER   143       0.363   0.412   6.255  1.00  0.00           H  
ATOM   2265  C   SER   143       2.823   0.848   8.130  1.00  0.00           C  
ATOM   2266  O   SER   143       3.850   1.348   8.482  1.00  0.00           O  
ATOM   2267  N   GLY   144       1.631   1.113   8.664  1.00  0.00           N  
ATOM   2268  H   GLY   144       0.844   0.792   8.118  1.00  0.00           H  
ATOM   2269  CA  GLY   144       1.484   1.909   9.905  1.00  0.00           C  
ATOM   2270  HA2 GLY   144       1.544   2.973   9.673  1.00  0.00           H  
ATOM   2271  HA3 GLY   144       0.468   1.878  10.299  1.00  0.00           H  
ATOM   2272  C   GLY   144       2.440   1.407  11.035  1.00  0.00           C  
ATOM   2273  O   GLY   144       3.263   2.163  11.511  1.00  0.00           O  
ATOM   2274  N   PHE   145       2.440   0.097  11.362  1.00  0.00           N  
ATOM   2275  H   PHE   145       1.825  -0.547  10.887  1.00  0.00           H  
ATOM   2276  CA  PHE   145       3.299  -0.524  12.367  1.00  0.00           C  
ATOM   2277  HA  PHE   145       3.239   0.049  13.293  1.00  0.00           H  
ATOM   2278  CB  PHE   145       2.999  -1.958  12.692  1.00  0.00           C  
ATOM   2279  HB2 PHE   145       3.036  -2.497  11.746  1.00  0.00           H  
ATOM   2280  HB3 PHE   145       3.768  -2.313  13.379  1.00  0.00           H  
ATOM   2281  CG  PHE   145       1.724  -2.171  13.434  1.00  0.00           C  
ATOM   2282  CD1 PHE   145       1.636  -1.595  14.702  1.00  0.00           C  
ATOM   2283  HD1 PHE   145       2.464  -1.099  15.187  1.00  0.00           H  
ATOM   2284  CE1 PHE   145       0.445  -1.775  15.456  1.00  0.00           C  
ATOM   2285  HE1 PHE   145       0.292  -1.295  16.411  1.00  0.00           H  
ATOM   2286  CZ  PHE   145      -0.645  -2.594  14.946  1.00  0.00           C  
ATOM   2287  HZ  PHE   145      -1.579  -2.514  15.483  1.00  0.00           H  
ATOM   2288  CE2 PHE   145      -0.465  -3.207  13.689  1.00  0.00           C  
ATOM   2289  HE2 PHE   145      -1.218  -3.886  13.318  1.00  0.00           H  
ATOM   2290  CD2 PHE   145       0.725  -3.047  12.984  1.00  0.00           C  
ATOM   2291  HD2 PHE   145       0.927  -3.570  12.061  1.00  0.00           H  
ATOM   2292  C   PHE   145       4.812  -0.347  12.130  1.00  0.00           C  
ATOM   2293  O   PHE   145       5.520  -0.101  13.095  1.00  0.00           O  
ATOM   2294  N   ALA   146       5.250  -0.444  10.867  1.00  0.00           N  
ATOM   2295  H   ALA   146       4.569  -0.749  10.187  1.00  0.00           H  
ATOM   2296  CA  ALA   146       6.575  -0.025  10.371  1.00  0.00           C  
ATOM   2297  HA  ALA   146       7.325  -0.612  10.900  1.00  0.00           H  
ATOM   2298  CB  ALA   146       6.721  -0.402   8.925  1.00  0.00           C  
ATOM   2299  HB1 ALA   146       7.709  -0.166   8.530  1.00  0.00           H  
ATOM   2300  HB2 ALA   146       6.572  -1.471   8.771  1.00  0.00           H  
ATOM   2301  HB3 ALA   146       6.080   0.286   8.374  1.00  0.00           H  
ATOM   2302  C   ALA   146       6.869   1.434  10.771  1.00  0.00           C  
ATOM   2303  O   ALA   146       7.729   1.736  11.605  1.00  0.00           O  
ATOM   2304  N   GLY   147       5.948   2.340  10.358  1.00  0.00           N  
ATOM   2305  H   GLY   147       5.133   1.931   9.924  1.00  0.00           H  
ATOM   2306  CA  GLY   147       6.002   3.864  10.612  1.00  0.00           C  
ATOM   2307  HA2 GLY   147       6.934   4.149  10.125  1.00  0.00           H  
ATOM   2308  HA3 GLY   147       5.102   4.280  10.159  1.00  0.00           H  
ATOM   2309  C   GLY   147       6.050   4.221  12.075  1.00  0.00           C  
ATOM   2310  O   GLY   147       6.867   5.107  12.461  1.00  0.00           O  
ATOM   2311  N   LYS   148       5.444   3.533  12.960  1.00  0.00           N  
ATOM   2312  H   LYS   148       4.884   2.750  12.653  1.00  0.00           H  
ATOM   2313  CA  LYS   148       5.560   3.605  14.384  1.00  0.00           C  
ATOM   2314  HA  LYS   148       5.432   4.625  14.747  1.00  0.00           H  
ATOM   2315  CB  LYS   148       4.499   2.709  15.106  1.00  0.00           C  
ATOM   2316  HB2 LYS   148       4.652   1.675  14.796  1.00  0.00           H  
ATOM   2317  HB3 LYS   148       4.676   2.806  16.177  1.00  0.00           H  
ATOM   2318  CG  LYS   148       3.079   3.161  14.788  1.00  0.00           C  
ATOM   2319  HG2 LYS   148       2.887   4.196  15.073  1.00  0.00           H  
ATOM   2320  HG3 LYS   148       2.864   3.112  13.721  1.00  0.00           H  
ATOM   2321  CD  LYS   148       2.093   2.224  15.546  1.00  0.00           C  
ATOM   2322  HD2 LYS   148       2.606   1.284  15.748  1.00  0.00           H  
ATOM   2323  HD3 LYS   148       1.694   2.586  16.494  1.00  0.00           H  
ATOM   2324  CE  LYS   148       0.855   2.007  14.600  1.00  0.00           C  
ATOM   2325  HE2 LYS   148       1.299   1.496  13.745  1.00  0.00           H  
ATOM   2326  HE3 LYS   148       0.094   1.399  15.088  1.00  0.00           H  
ATOM   2327  NZ  LYS   148       0.114   3.249  14.178  1.00  0.00           N  
ATOM   2328  HZ1 LYS   148      -0.757   2.955  13.759  1.00  0.00           H  
ATOM   2329  HZ2 LYS   148      -0.158   3.863  14.932  1.00  0.00           H  
ATOM   2330  HZ3 LYS   148       0.622   3.831  13.527  1.00  0.00           H  
ATOM   2331  C   LYS   148       6.939   3.142  14.820  1.00  0.00           C  
ATOM   2332  O   LYS   148       7.658   3.923  15.455  1.00  0.00           O  
ATOM   2333  N   LYS   149       7.487   1.973  14.487  1.00  0.00           N  
ATOM   2334  H   LYS   149       7.023   1.388  13.807  1.00  0.00           H  
ATOM   2335  CA  LYS   149       8.642   1.479  15.087  1.00  0.00           C  
ATOM   2336  HA  LYS   149       8.550   1.778  16.131  1.00  0.00           H  
ATOM   2337  CB  LYS   149       8.830  -0.032  14.874  1.00  0.00           C  
ATOM   2338  HB2 LYS   149       7.941  -0.490  15.306  1.00  0.00           H  
ATOM   2339  HB3 LYS   149       8.823  -0.394  13.846  1.00  0.00           H  
ATOM   2340  CG  LYS   149      10.025  -0.740  15.658  1.00  0.00           C  
ATOM   2341  HG2 LYS   149      10.097  -1.791  15.381  1.00  0.00           H  
ATOM   2342  HG3 LYS   149      10.981  -0.239  15.503  1.00  0.00           H  
ATOM   2343  CD  LYS   149       9.881  -0.913  17.163  1.00  0.00           C  
ATOM   2344  HD2 LYS   149       9.639  -0.022  17.742  1.00  0.00           H  
ATOM   2345  HD3 LYS   149       9.010  -1.554  17.301  1.00  0.00           H  
ATOM   2346  CE  LYS   149      11.208  -1.511  17.664  1.00  0.00           C  
ATOM   2347  HE2 LYS   149      11.812  -1.752  16.790  1.00  0.00           H  
ATOM   2348  HE3 LYS   149      11.674  -0.720  18.252  1.00  0.00           H  
ATOM   2349  NZ  LYS   149      11.090  -2.765  18.457  1.00  0.00           N  
ATOM   2350  HZ1 LYS   149      10.517  -3.406  17.926  1.00  0.00           H  
ATOM   2351  HZ2 LYS   149      12.008  -3.124  18.677  1.00  0.00           H  
ATOM   2352  HZ3 LYS   149      10.598  -2.681  19.335  1.00  0.00           H  
ATOM   2353  C   LYS   149       9.934   2.227  14.695  1.00  0.00           C  
ATOM   2354  O   LYS   149      10.756   2.298  15.610  1.00  0.00           O  
ATOM   2355  N   VAL   150      10.078   2.761  13.472  1.00  0.00           N  
ATOM   2356  H   VAL   150       9.269   2.770  12.867  1.00  0.00           H  
ATOM   2357  CA  VAL   150      11.186   3.619  13.057  1.00  0.00           C  
ATOM   2358  HA  VAL   150      12.047   2.973  13.227  1.00  0.00           H  
ATOM   2359  CB  VAL   150      11.107   3.919  11.522  1.00  0.00           C  
ATOM   2360  HB  VAL   150      12.010   4.503  11.341  1.00  0.00           H  
ATOM   2361  CG1 VAL   150      11.208   2.617  10.662  1.00  0.00           C  
ATOM   2362 HG11 VAL   150      11.875   1.870  11.092  1.00  0.00           H  
ATOM   2363 HG12 VAL   150      10.200   2.203  10.623  1.00  0.00           H  
ATOM   2364 HG13 VAL   150      11.590   2.853   9.669  1.00  0.00           H  
ATOM   2365  CG2 VAL   150       9.896   4.718  11.121  1.00  0.00           C  
ATOM   2366 HG21 VAL   150       8.989   4.179  11.394  1.00  0.00           H  
ATOM   2367 HG22 VAL   150      10.021   5.655  11.663  1.00  0.00           H  
ATOM   2368 HG23 VAL   150       9.843   4.786  10.034  1.00  0.00           H  
ATOM   2369  C   VAL   150      11.328   4.909  13.872  1.00  0.00           C  
ATOM   2370  O   VAL   150      12.468   5.314  14.157  1.00  0.00           O  
ATOM   2371  N   GLN   151      10.229   5.553  14.336  1.00  0.00           N  
ATOM   2372  H   GLN   151       9.352   5.075  14.182  1.00  0.00           H  
ATOM   2373  CA  GLN   151      10.158   6.702  15.261  1.00  0.00           C  
ATOM   2374  HA  GLN   151      11.027   7.345  15.119  1.00  0.00           H  
ATOM   2375  CB  GLN   151       8.807   7.440  15.090  1.00  0.00           C  
ATOM   2376  HB2 GLN   151       8.051   6.874  15.635  1.00  0.00           H  
ATOM   2377  HB3 GLN   151       8.958   8.302  15.741  1.00  0.00           H  
ATOM   2378  CG  GLN   151       8.399   7.860  13.706  1.00  0.00           C  
ATOM   2379  HG2 GLN   151       9.218   8.482  13.344  1.00  0.00           H  
ATOM   2380  HG3 GLN   151       8.342   6.983  13.062  1.00  0.00           H  
ATOM   2381  CD  GLN   151       7.013   8.545  13.642  1.00  0.00           C  
ATOM   2382  OE1 GLN   151       6.943   9.687  13.945  1.00  0.00           O  
ATOM   2383  NE2 GLN   151       5.995   7.873  13.172  1.00  0.00           N  
ATOM   2384 HE21 GLN   151       5.167   8.432  13.023  1.00  0.00           H  
ATOM   2385 HE22 GLN   151       6.073   6.878  13.014  1.00  0.00           H  
ATOM   2386  C   GLN   151      10.213   6.344  16.750  1.00  0.00           C  
ATOM   2387  O   GLN   151      10.980   7.003  17.411  1.00  0.00           O  
ATOM   2388  N   GLU   152       9.667   5.230  17.312  1.00  0.00           N  
ATOM   2389  H   GLU   152       9.151   4.648  16.667  1.00  0.00           H  
ATOM   2390  CA  GLU   152      10.203   4.557  18.552  1.00  0.00           C  
ATOM   2391  HA  GLU   152      10.195   5.259  19.386  1.00  0.00           H  
ATOM   2392  CB  GLU   152       9.237   3.447  18.896  1.00  0.00           C  
ATOM   2393  HB2 GLU   152       8.310   3.792  19.355  1.00  0.00           H  
ATOM   2394  HB3 GLU   152       9.000   2.959  17.951  1.00  0.00           H  
ATOM   2395  CG  GLU   152       9.698   2.385  19.890  1.00  0.00           C  
ATOM   2396  HG2 GLU   152       8.939   1.619  20.049  1.00  0.00           H  
ATOM   2397  HG3 GLU   152      10.542   1.819  19.496  1.00  0.00           H  
ATOM   2398  CD  GLU   152      10.061   2.926  21.321  1.00  0.00           C  
ATOM   2399  OE1 GLU   152       9.614   3.974  21.778  1.00  0.00           O  
ATOM   2400  OE2 GLU   152      10.739   2.113  21.998  1.00  0.00           O  
ATOM   2401  C   GLU   152      11.764   4.257  18.416  1.00  0.00           C  
ATOM   2402  O   GLU   152      12.572   4.634  19.237  1.00  0.00           O  
ATOM   2403  N   LEU   153      12.278   3.794  17.301  1.00  0.00           N  
ATOM   2404  H   LEU   153      11.625   3.662  16.542  1.00  0.00           H  
ATOM   2405  CA  LEU   153      13.802   3.547  17.094  1.00  0.00           C  
ATOM   2406  HA  LEU   153      14.177   3.121  18.025  1.00  0.00           H  
ATOM   2407  CB  LEU   153      13.986   2.621  15.817  1.00  0.00           C  
ATOM   2408  HB2 LEU   153      13.377   3.053  15.024  1.00  0.00           H  
ATOM   2409  HB3 LEU   153      15.030   2.692  15.510  1.00  0.00           H  
ATOM   2410  CG  LEU   153      13.716   1.088  16.107  1.00  0.00           C  
ATOM   2411  HG  LEU   153      12.708   0.988  16.509  1.00  0.00           H  
ATOM   2412  CD1 LEU   153      13.622   0.243  14.855  1.00  0.00           C  
ATOM   2413 HD11 LEU   153      14.513   0.255  14.227  1.00  0.00           H  
ATOM   2414 HD12 LEU   153      13.421  -0.808  15.061  1.00  0.00           H  
ATOM   2415 HD13 LEU   153      12.731   0.452  14.262  1.00  0.00           H  
ATOM   2416  CD2 LEU   153      14.735   0.563  17.091  1.00  0.00           C  
ATOM   2417 HD21 LEU   153      14.696  -0.512  17.267  1.00  0.00           H  
ATOM   2418 HD22 LEU   153      15.675   0.927  16.677  1.00  0.00           H  
ATOM   2419 HD23 LEU   153      14.574   0.989  18.082  1.00  0.00           H  
ATOM   2420  C   LEU   153      14.618   4.836  16.836  1.00  0.00           C  
ATOM   2421  O   LEU   153      15.873   4.735  16.856  1.00  0.00           O  
ATOM   2422  N   ARG   154      13.937   5.917  16.603  1.00  0.00           N  
ATOM   2423  H   ARG   154      12.958   5.948  16.848  1.00  0.00           H  
ATOM   2424  CA  ARG   154      14.619   7.233  16.360  1.00  0.00           C  
ATOM   2425  HA  ARG   154      13.753   7.881  16.231  1.00  0.00           H  
ATOM   2426  CB  ARG   154      15.321   7.746  17.573  1.00  0.00           C  
ATOM   2427  HB2 ARG   154      16.167   7.087  17.768  1.00  0.00           H  
ATOM   2428  HB3 ARG   154      15.626   8.792  17.545  1.00  0.00           H  
ATOM   2429  CG  ARG   154      14.339   7.695  18.861  1.00  0.00           C  
ATOM   2430  HG2 ARG   154      13.566   8.464  18.863  1.00  0.00           H  
ATOM   2431  HG3 ARG   154      14.091   6.637  18.937  1.00  0.00           H  
ATOM   2432  CD  ARG   154      15.150   7.985  20.071  1.00  0.00           C  
ATOM   2433  HD2 ARG   154      16.025   7.342  19.968  1.00  0.00           H  
ATOM   2434  HD3 ARG   154      15.389   9.041  20.198  1.00  0.00           H  
ATOM   2435  NE  ARG   154      14.406   7.465  21.228  1.00  0.00           N  
ATOM   2436  HE  ARG   154      13.654   6.794  21.169  1.00  0.00           H  
ATOM   2437  CZ  ARG   154      14.613   7.894  22.473  1.00  0.00           C  
ATOM   2438  NH1 ARG   154      15.700   8.526  22.828  1.00  0.00           N  
ATOM   2439 HH11 ARG   154      16.477   8.503  22.183  1.00  0.00           H  
ATOM   2440 HH12 ARG   154      15.669   8.867  23.778  1.00  0.00           H  
ATOM   2441  NH2 ARG   154      13.849   7.468  23.439  1.00  0.00           N  
ATOM   2442 HH21 ARG   154      13.145   6.788  23.193  1.00  0.00           H  
ATOM   2443 HH22 ARG   154      13.945   7.800  24.388  1.00  0.00           H  
ATOM   2444  C   ARG   154      15.471   7.281  15.128  1.00  0.00           C  
ATOM   2445  O   ARG   154      16.649   7.662  15.160  1.00  0.00           O  
ATOM   2446  N   LEU   155      14.860   6.805  14.018  1.00  0.00           N  
ATOM   2447  H   LEU   155      13.951   6.386  14.154  1.00  0.00           H  
ATOM   2448  CA  LEU   155      15.425   6.911  12.665  1.00  0.00           C  
ATOM   2449  HA  LEU   155      16.447   7.284  12.724  1.00  0.00           H  
ATOM   2450  CB  LEU   155      15.432   5.572  11.986  1.00  0.00           C  
ATOM   2451  HB2 LEU   155      14.392   5.297  11.811  1.00  0.00           H  
ATOM   2452  HB3 LEU   155      15.775   5.808  10.978  1.00  0.00           H  
ATOM   2453  CG  LEU   155      16.148   4.316  12.587  1.00  0.00           C  
ATOM   2454  HG  LEU   155      16.222   4.347  13.674  1.00  0.00           H  
ATOM   2455  CD1 LEU   155      15.354   3.065  12.199  1.00  0.00           C  
ATOM   2456 HD11 LEU   155      15.042   3.024  11.155  1.00  0.00           H  
ATOM   2457 HD12 LEU   155      15.823   2.120  12.473  1.00  0.00           H  
ATOM   2458 HD13 LEU   155      14.511   3.018  12.888  1.00  0.00           H  
ATOM   2459  CD2 LEU   155      17.524   4.127  12.099  1.00  0.00           C  
ATOM   2460 HD21 LEU   155      18.139   4.896  12.566  1.00  0.00           H  
ATOM   2461 HD22 LEU   155      18.018   3.213  12.429  1.00  0.00           H  
ATOM   2462 HD23 LEU   155      17.623   4.213  11.017  1.00  0.00           H  
ATOM   2463  C   LEU   155      14.746   8.034  11.735  1.00  0.00           C  
ATOM   2464  O   LEU   155      15.240   8.301  10.658  1.00  0.00           O  
ATOM   2465  N   GLY   156      13.665   8.675  12.229  1.00  0.00           N  
ATOM   2466  H   GLY   156      13.234   8.330  13.075  1.00  0.00           H  
ATOM   2467  CA  GLY   156      12.884   9.743  11.619  1.00  0.00           C  
ATOM   2468  HA2 GLY   156      12.693  10.504  12.375  1.00  0.00           H  
ATOM   2469  HA3 GLY   156      13.571  10.176  10.893  1.00  0.00           H  
ATOM   2470  C   GLY   156      11.587   9.225  10.965  1.00  0.00           C  
ATOM   2471  O   GLY   156      11.342   7.976  10.910  1.00  0.00           O  
ATOM   2472  N   LYS   157      10.726  10.126  10.557  1.00  0.00           N  
ATOM   2473  H   LYS   157      11.107  11.061  10.581  1.00  0.00           H  
ATOM   2474  CA  LYS   157       9.618   9.794   9.604  1.00  0.00           C  
ATOM   2475  HA  LYS   157       9.041   8.954   9.990  1.00  0.00           H  
ATOM   2476  CB  LYS   157       8.561  10.954   9.673  1.00  0.00           C  
ATOM   2477  HB2 LYS   157       8.973  11.962   9.645  1.00  0.00           H  
ATOM   2478  HB3 LYS   157       7.830  10.821   8.875  1.00  0.00           H  
ATOM   2479  CG  LYS   157       7.877  10.860  11.041  1.00  0.00           C  
ATOM   2480  HG2 LYS   157       7.342   9.910  11.031  1.00  0.00           H  
ATOM   2481  HG3 LYS   157       8.548  11.009  11.887  1.00  0.00           H  
ATOM   2482  CD  LYS   157       6.790  11.981  11.066  1.00  0.00           C  
ATOM   2483  HD2 LYS   157       7.382  12.882  11.225  1.00  0.00           H  
ATOM   2484  HD3 LYS   157       6.221  12.070  10.141  1.00  0.00           H  
ATOM   2485  CE  LYS   157       5.914  11.895  12.291  1.00  0.00           C  
ATOM   2486  HE2 LYS   157       5.273  11.017  12.216  1.00  0.00           H  
ATOM   2487  HE3 LYS   157       6.577  11.710  13.136  1.00  0.00           H  
ATOM   2488  NZ  LYS   157       4.998  13.067  12.487  1.00  0.00           N  
ATOM   2489  HZ1 LYS   157       4.526  13.085  13.379  1.00  0.00           H  
ATOM   2490  HZ2 LYS   157       5.393  13.974  12.283  1.00  0.00           H  
ATOM   2491  HZ3 LYS   157       4.261  13.029  11.797  1.00  0.00           H  
ATOM   2492  C   LYS   157      10.007   9.435   8.180  1.00  0.00           C  
ATOM   2493  O   LYS   157      10.634  10.224   7.523  1.00  0.00           O  
ATOM   2494  N   TYR   158       9.355   8.371   7.709  1.00  0.00           N  
ATOM   2495  H   TYR   158       8.725   7.880   8.328  1.00  0.00           H  
ATOM   2496  CA  TYR   158       9.073   8.318   6.246  1.00  0.00           C  
ATOM   2497  HA  TYR   158       9.966   8.077   5.669  1.00  0.00           H  
ATOM   2498  CB  TYR   158       8.154   7.103   5.993  1.00  0.00           C  
ATOM   2499  HB2 TYR   158       7.252   7.340   6.557  1.00  0.00           H  
ATOM   2500  HB3 TYR   158       7.965   7.168   4.922  1.00  0.00           H  
ATOM   2501  CG  TYR   158       8.650   5.699   6.491  1.00  0.00           C  
ATOM   2502  CD1 TYR   158       7.786   4.938   7.305  1.00  0.00           C  
ATOM   2503  HD1 TYR   158       6.900   5.436   7.669  1.00  0.00           H  
ATOM   2504  CE1 TYR   158       8.171   3.683   7.793  1.00  0.00           C  
ATOM   2505  HE1 TYR   158       7.407   3.069   8.247  1.00  0.00           H  
ATOM   2506  CZ  TYR   158       9.376   3.044   7.260  1.00  0.00           C  
ATOM   2507  OH  TYR   158       9.743   1.802   7.616  1.00  0.00           O  
ATOM   2508  HH  TYR   158      10.532   1.441   7.205  1.00  0.00           H  
ATOM   2509  CE2 TYR   158      10.152   3.758   6.332  1.00  0.00           C  
ATOM   2510  HE2 TYR   158      11.077   3.323   5.984  1.00  0.00           H  
ATOM   2511  CD2 TYR   158       9.807   5.063   6.000  1.00  0.00           C  
ATOM   2512  HD2 TYR   158      10.476   5.554   5.310  1.00  0.00           H  
ATOM   2513  C   TYR   158       8.372   9.540   5.607  1.00  0.00           C  
ATOM   2514  O   TYR   158       7.557  10.228   6.242  1.00  0.00           O  
ATOM   2515  N   SER   159       8.670   9.714   4.317  1.00  0.00           N  
ATOM   2516  H   SER   159       9.388   9.112   3.941  1.00  0.00           H  
ATOM   2517  CA  SER   159       8.034  10.652   3.441  1.00  0.00           C  
ATOM   2518  HA  SER   159       8.037  11.556   4.051  1.00  0.00           H  
ATOM   2519  CB  SER   159       8.835  10.817   2.189  1.00  0.00           C  
ATOM   2520  HB2 SER   159       8.725  11.794   1.719  1.00  0.00           H  
ATOM   2521  HB3 SER   159       9.877  10.691   2.483  1.00  0.00           H  
ATOM   2522  OG  SER   159       8.474   9.876   1.216  1.00  0.00           O  
ATOM   2523  HG  SER   159       8.738   9.007   1.528  1.00  0.00           H  
ATOM   2524  C   SER   159       6.548  10.407   3.148  1.00  0.00           C  
ATOM   2525  O   SER   159       5.791  11.376   2.969  1.00  0.00           O  
ATOM   2526  N   GLU   160       6.078   9.166   3.141  1.00  0.00           N  
ATOM   2527  H   GLU   160       6.790   8.474   2.957  1.00  0.00           H  
ATOM   2528  CA  GLU   160       4.674   8.855   2.802  1.00  0.00           C  
ATOM   2529  HA  GLU   160       4.087   9.602   3.336  1.00  0.00           H  
ATOM   2530  CB  GLU   160       4.453   9.151   1.288  1.00  0.00           C  
ATOM   2531  HB2 GLU   160       4.409  10.229   1.135  1.00  0.00           H  
ATOM   2532  HB3 GLU   160       5.224   8.708   0.659  1.00  0.00           H  
ATOM   2533  CG  GLU   160       3.104   8.703   0.752  1.00  0.00           C  
ATOM   2534  HG2 GLU   160       3.055   7.616   0.690  1.00  0.00           H  
ATOM   2535  HG3 GLU   160       2.390   8.993   1.523  1.00  0.00           H  
ATOM   2536  CD  GLU   160       2.843   9.239  -0.662  1.00  0.00           C  
ATOM   2537  OE1 GLU   160       1.729   9.761  -0.859  1.00  0.00           O  
ATOM   2538  OE2 GLU   160       3.749   9.416  -1.436  1.00  0.00           O  
ATOM   2539  C   GLU   160       4.280   7.421   3.138  1.00  0.00           C  
ATOM   2540  O   GLU   160       5.054   6.418   2.866  1.00  0.00           O  
ATOM   2541  N   ILE   161       3.021   7.191   3.612  1.00  0.00           N  
ATOM   2542  H   ILE   161       2.372   7.961   3.680  1.00  0.00           H  
ATOM   2543  CA  ILE   161       2.334   5.886   3.693  1.00  0.00           C  
ATOM   2544  HA  ILE   161       2.982   5.110   3.285  1.00  0.00           H  
ATOM   2545  CB  ILE   161       2.129   5.368   5.135  1.00  0.00           C  
ATOM   2546  HB  ILE   161       1.705   6.184   5.719  1.00  0.00           H  
ATOM   2547  CG2 ILE   161       1.305   4.056   5.167  1.00  0.00           C  
ATOM   2548 HG21 ILE   161       1.818   3.280   4.599  1.00  0.00           H  
ATOM   2549 HG22 ILE   161       1.210   3.547   6.126  1.00  0.00           H  
ATOM   2550 HG23 ILE   161       0.296   4.257   4.806  1.00  0.00           H  
ATOM   2551  CG1 ILE   161       3.551   5.102   5.749  1.00  0.00           C  
ATOM   2552 HG12 ILE   161       4.039   4.354   5.124  1.00  0.00           H  
ATOM   2553 HG13 ILE   161       4.134   6.023   5.758  1.00  0.00           H  
ATOM   2554  CD1 ILE   161       3.623   4.624   7.134  1.00  0.00           C  
ATOM   2555 HD11 ILE   161       4.641   4.337   7.399  1.00  0.00           H  
ATOM   2556 HD12 ILE   161       3.148   5.227   7.907  1.00  0.00           H  
ATOM   2557 HD13 ILE   161       2.932   3.789   7.247  1.00  0.00           H  
ATOM   2558  C   ILE   161       1.069   5.860   2.822  1.00  0.00           C  
ATOM   2559  O   ILE   161       0.388   6.862   2.751  1.00  0.00           O  
ATOM   2560  N   ILE   162       0.687   4.747   2.138  1.00  0.00           N  
ATOM   2561  H   ILE   162       1.240   3.909   2.247  1.00  0.00           H  
ATOM   2562  CA  ILE   162      -0.475   4.553   1.174  1.00  0.00           C  
ATOM   2563  HA  ILE   162      -1.190   5.368   1.290  1.00  0.00           H  
ATOM   2564  CB  ILE   162       0.034   4.587  -0.248  1.00  0.00           C  
ATOM   2565  HB  ILE   162       0.742   3.765  -0.356  1.00  0.00           H  
ATOM   2566  CG2 ILE   162      -1.150   4.282  -1.186  1.00  0.00           C  
ATOM   2567 HG21 ILE   162      -1.073   4.660  -2.205  1.00  0.00           H  
ATOM   2568 HG22 ILE   162      -1.365   3.216  -1.262  1.00  0.00           H  
ATOM   2569 HG23 ILE   162      -2.022   4.805  -0.792  1.00  0.00           H  
ATOM   2570  CG1 ILE   162       0.681   5.832  -0.750  1.00  0.00           C  
ATOM   2571 HG12 ILE   162      -0.125   6.338  -1.282  1.00  0.00           H  
ATOM   2572 HG13 ILE   162       1.050   6.467   0.055  1.00  0.00           H  
ATOM   2573  CD1 ILE   162       1.721   5.471  -1.790  1.00  0.00           C  
ATOM   2574 HD11 ILE   162       1.177   4.805  -2.459  1.00  0.00           H  
ATOM   2575 HD12 ILE   162       2.037   6.370  -2.318  1.00  0.00           H  
ATOM   2576 HD13 ILE   162       2.538   5.015  -1.230  1.00  0.00           H  
ATOM   2577  C   ILE   162      -1.174   3.267   1.571  1.00  0.00           C  
ATOM   2578  O   ILE   162      -0.724   2.147   1.334  1.00  0.00           O  
ATOM   2579  N   GLY   163      -2.282   3.569   2.330  1.00  0.00           N  
ATOM   2580  H   GLY   163      -2.453   4.541   2.545  1.00  0.00           H  
ATOM   2581  CA  GLY   163      -3.149   2.582   2.882  1.00  0.00           C  
ATOM   2582  HA2 GLY   163      -2.588   1.672   3.092  1.00  0.00           H  
ATOM   2583  HA3 GLY   163      -3.551   2.933   3.832  1.00  0.00           H  
ATOM   2584  C   GLY   163      -4.281   2.325   1.986  1.00  0.00           C  
ATOM   2585  O   GLY   163      -5.396   2.856   2.085  1.00  0.00           O  
ATOM   2586  N   LEU   164      -4.141   1.356   1.042  1.00  0.00           N  
ATOM   2587  H   LEU   164      -3.246   0.898   0.948  1.00  0.00           H  
ATOM   2588  CA  LEU   164      -5.241   0.816   0.283  1.00  0.00           C  
ATOM   2589  HA  LEU   164      -5.887   1.629  -0.047  1.00  0.00           H  
ATOM   2590  CB  LEU   164      -4.589   0.086  -0.946  1.00  0.00           C  
ATOM   2591  HB2 LEU   164      -4.084  -0.810  -0.585  1.00  0.00           H  
ATOM   2592  HB3 LEU   164      -5.442  -0.306  -1.500  1.00  0.00           H  
ATOM   2593  CG  LEU   164      -3.556   0.918  -1.765  1.00  0.00           C  
ATOM   2594  HG  LEU   164      -2.612   1.168  -1.282  1.00  0.00           H  
ATOM   2595  CD1 LEU   164      -3.197   0.089  -3.002  1.00  0.00           C  
ATOM   2596 HD11 LEU   164      -2.558   0.544  -3.759  1.00  0.00           H  
ATOM   2597 HD12 LEU   164      -2.724  -0.815  -2.617  1.00  0.00           H  
ATOM   2598 HD13 LEU   164      -4.110  -0.215  -3.513  1.00  0.00           H  
ATOM   2599  CD2 LEU   164      -4.271   2.205  -2.190  1.00  0.00           C  
ATOM   2600 HD21 LEU   164      -4.394   2.903  -1.361  1.00  0.00           H  
ATOM   2601 HD22 LEU   164      -3.577   2.691  -2.876  1.00  0.00           H  
ATOM   2602 HD23 LEU   164      -5.221   1.973  -2.670  1.00  0.00           H  
ATOM   2603  C   LEU   164      -6.125  -0.099   1.183  1.00  0.00           C  
ATOM   2604  O   LEU   164      -5.594  -0.934   1.985  1.00  0.00           O  
ATOM   2605  N   ASP   165      -7.479   0.023   1.123  1.00  0.00           N  
ATOM   2606  H   ASP   165      -7.874   0.892   0.794  1.00  0.00           H  
ATOM   2607  CA  ASP   165      -8.484  -0.782   1.804  1.00  0.00           C  
ATOM   2608  HA  ASP   165      -9.213  -0.040   2.130  1.00  0.00           H  
ATOM   2609  CB  ASP   165      -9.327  -1.690   0.763  1.00  0.00           C  
ATOM   2610  HB2 ASP   165      -9.323  -1.345  -0.270  1.00  0.00           H  
ATOM   2611  HB3 ASP   165      -8.946  -2.711   0.797  1.00  0.00           H  
ATOM   2612  CG  ASP   165     -10.835  -1.750   1.151  1.00  0.00           C  
ATOM   2613  OD1 ASP   165     -11.444  -0.712   1.491  1.00  0.00           O  
ATOM   2614  OD2 ASP   165     -11.415  -2.841   1.386  1.00  0.00           O  
ATOM   2615  C   ASP   165      -8.117  -1.491   3.170  1.00  0.00           C  
ATOM   2616  O   ASP   165      -7.955  -2.742   3.158  1.00  0.00           O  
ATOM   2617  N   PRO   166      -7.839  -0.699   4.226  1.00  0.00           N  
ATOM   2618  CD  PRO   166      -7.675   0.743   4.457  1.00  0.00           C  
ATOM   2619  HD2 PRO   166      -8.661   1.040   4.817  1.00  0.00           H  
ATOM   2620  HD3 PRO   166      -7.632   1.350   3.553  1.00  0.00           H  
ATOM   2621  CG  PRO   166      -6.579   0.849   5.542  1.00  0.00           C  
ATOM   2622  HG2 PRO   166      -6.718   1.701   6.208  1.00  0.00           H  
ATOM   2623  HG3 PRO   166      -5.595   0.890   5.074  1.00  0.00           H  
ATOM   2624  CB  PRO   166      -6.830  -0.394   6.476  1.00  0.00           C  
ATOM   2625  HB2 PRO   166      -7.589  -0.067   7.186  1.00  0.00           H  
ATOM   2626  HB3 PRO   166      -5.921  -0.631   7.031  1.00  0.00           H  
ATOM   2627  CA  PRO   166      -7.341  -1.425   5.456  1.00  0.00           C  
ATOM   2628  HA  PRO   166      -6.523  -2.064   5.124  1.00  0.00           H  
ATOM   2629  C   PRO   166      -8.403  -2.284   6.180  1.00  0.00           C  
ATOM   2630  O   PRO   166      -9.589  -1.920   6.257  1.00  0.00           O  
ATOM   2631  N   ALA   167      -7.939  -3.444   6.608  1.00  0.00           N  
ATOM   2632  H   ALA   167      -7.039  -3.728   6.250  1.00  0.00           H  
ATOM   2633  CA  ALA   167      -8.698  -4.523   7.288  1.00  0.00           C  
ATOM   2634  HA  ALA   167      -9.257  -5.071   6.530  1.00  0.00           H  
ATOM   2635  CB  ALA   167      -7.631  -5.436   7.783  1.00  0.00           C  
ATOM   2636  HB1 ALA   167      -7.041  -5.859   6.969  1.00  0.00           H  
ATOM   2637  HB2 ALA   167      -6.901  -4.948   8.429  1.00  0.00           H  
ATOM   2638  HB3 ALA   167      -8.092  -6.275   8.305  1.00  0.00           H  
ATOM   2639  C   ALA   167      -9.700  -4.069   8.389  1.00  0.00           C  
ATOM   2640  O   ALA   167      -9.321  -3.232   9.246  1.00  0.00           O  
ATOM   2641  N   GLY   168     -10.942  -4.560   8.308  1.00  0.00           N  
ATOM   2642  H   GLY   168     -11.192  -5.035   7.453  1.00  0.00           H  
ATOM   2643  CA  GLY   168     -11.922  -4.400   9.360  1.00  0.00           C  
ATOM   2644  HA2 GLY   168     -12.063  -3.361   9.657  1.00  0.00           H  
ATOM   2645  HA3 GLY   168     -12.903  -4.644   8.952  1.00  0.00           H  
ATOM   2646  C   GLY   168     -11.640  -5.224  10.605  1.00  0.00           C  
ATOM   2647  O   GLY   168     -11.175  -4.676  11.665  1.00  0.00           O  
ATOM   2648  N   PRO   169     -11.916  -6.531  10.595  1.00  0.00           N  
ATOM   2649  CD  PRO   169     -12.264  -7.371   9.472  1.00  0.00           C  
ATOM   2650  HD2 PRO   169     -11.717  -7.323   8.531  1.00  0.00           H  
ATOM   2651  HD3 PRO   169     -13.343  -7.295   9.334  1.00  0.00           H  
ATOM   2652  CG  PRO   169     -12.030  -8.770  10.062  1.00  0.00           C  
ATOM   2653  HG2 PRO   169     -11.005  -9.122   9.942  1.00  0.00           H  
ATOM   2654  HG3 PRO   169     -12.692  -9.460   9.537  1.00  0.00           H  
ATOM   2655  CB  PRO   169     -12.263  -8.698  11.525  1.00  0.00           C  
ATOM   2656  HB2 PRO   169     -11.704  -9.484  12.032  1.00  0.00           H  
ATOM   2657  HB3 PRO   169     -13.305  -8.626  11.838  1.00  0.00           H  
ATOM   2658  CA  PRO   169     -11.757  -7.259  11.821  1.00  0.00           C  
ATOM   2659  HA  PRO   169     -12.310  -6.648  12.535  1.00  0.00           H  
ATOM   2660  C   PRO   169     -10.326  -7.331  12.385  1.00  0.00           C  
ATOM   2661  O   PRO   169      -9.361  -7.525  11.718  1.00  0.00           O  
ATOM   2662  N   SER   170     -10.236  -7.237  13.717  1.00  0.00           N  
ATOM   2663  H   SER   170     -11.027  -6.904  14.249  1.00  0.00           H  
ATOM   2664  CA  SER   170      -8.886  -7.118  14.464  1.00  0.00           C  
ATOM   2665  HA  SER   170      -9.223  -7.028  15.497  1.00  0.00           H  
ATOM   2666  CB  SER   170      -7.890  -8.242  14.175  1.00  0.00           C  
ATOM   2667  HB2 SER   170      -8.452  -9.100  13.809  1.00  0.00           H  
ATOM   2668  HB3 SER   170      -7.094  -7.899  13.514  1.00  0.00           H  
ATOM   2669  OG  SER   170      -7.352  -8.530  15.439  1.00  0.00           O  
ATOM   2670  HG  SER   170      -6.522  -8.077  15.604  1.00  0.00           H  
ATOM   2671  C   SER   170      -8.166  -5.663  14.376  1.00  0.00           C  
ATOM   2672  O   SER   170      -7.120  -5.483  14.987  1.00  0.00           O  
ATOM   2673  N   PHE   171      -8.906  -4.770  13.755  1.00  0.00           N  
ATOM   2674  H   PHE   171      -9.629  -4.961  13.077  1.00  0.00           H  
ATOM   2675  CA  PHE   171      -8.453  -3.364  13.700  1.00  0.00           C  
ATOM   2676  HA  PHE   171      -7.850  -3.154  14.584  1.00  0.00           H  
ATOM   2677  CB  PHE   171      -7.580  -3.077  12.433  1.00  0.00           C  
ATOM   2678  HB2 PHE   171      -8.228  -3.222  11.568  1.00  0.00           H  
ATOM   2679  HB3 PHE   171      -7.258  -2.050  12.602  1.00  0.00           H  
ATOM   2680  CG  PHE   171      -6.371  -3.925  12.298  1.00  0.00           C  
ATOM   2681  CD1 PHE   171      -5.229  -3.672  13.037  1.00  0.00           C  
ATOM   2682  HD1 PHE   171      -5.180  -2.815  13.693  1.00  0.00           H  
ATOM   2683  CE1 PHE   171      -4.210  -4.658  13.144  1.00  0.00           C  
ATOM   2684  HE1 PHE   171      -3.379  -4.521  13.820  1.00  0.00           H  
ATOM   2685  CZ  PHE   171      -4.291  -5.797  12.294  1.00  0.00           C  
ATOM   2686  HZ  PHE   171      -3.412  -6.425  12.297  1.00  0.00           H  
ATOM   2687  CE2 PHE   171      -5.416  -6.000  11.540  1.00  0.00           C  
ATOM   2688  HE2 PHE   171      -5.530  -6.921  10.988  1.00  0.00           H  
ATOM   2689  CD2 PHE   171      -6.475  -5.091  11.528  1.00  0.00           C  
ATOM   2690  HD2 PHE   171      -7.396  -5.357  11.029  1.00  0.00           H  
ATOM   2691  C   PHE   171      -9.573  -2.300  13.759  1.00  0.00           C  
ATOM   2692  O   PHE   171      -9.371  -1.151  14.119  1.00  0.00           O  
ATOM   2693  N   LYS   172     -10.838  -2.609  13.475  1.00  0.00           N  
ATOM   2694  H   LYS   172     -10.965  -3.534  13.088  1.00  0.00           H  
ATOM   2695  CA  LYS   172     -12.006  -1.739  13.474  1.00  0.00           C  
ATOM   2696  HA  LYS   172     -11.949  -0.972  12.701  1.00  0.00           H  
ATOM   2697  CB  LYS   172     -13.210  -2.677  13.192  1.00  0.00           C  
ATOM   2698  HB2 LYS   172     -13.150  -3.059  12.173  1.00  0.00           H  
ATOM   2699  HB3 LYS   172     -13.137  -3.506  13.896  1.00  0.00           H  
ATOM   2700  CG  LYS   172     -14.568  -1.865  13.360  1.00  0.00           C  
ATOM   2701  HG2 LYS   172     -14.774  -1.700  14.418  1.00  0.00           H  
ATOM   2702  HG3 LYS   172     -14.462  -0.920  12.829  1.00  0.00           H  
ATOM   2703  CD  LYS   172     -15.828  -2.666  12.911  1.00  0.00           C  
ATOM   2704  HD2 LYS   172     -15.669  -3.694  13.238  1.00  0.00           H  
ATOM   2705  HD3 LYS   172     -16.707  -2.330  13.462  1.00  0.00           H  
ATOM   2706  CE  LYS   172     -16.044  -2.632  11.401  1.00  0.00           C  
ATOM   2707  HE2 LYS   172     -15.790  -1.651  11.000  1.00  0.00           H  
ATOM   2708  HE3 LYS   172     -15.446  -3.474  11.052  1.00  0.00           H  
ATOM   2709  NZ  LYS   172     -17.471  -2.864  11.035  1.00  0.00           N  
ATOM   2710  HZ1 LYS   172     -17.908  -3.741  11.281  1.00  0.00           H  
ATOM   2711  HZ2 LYS   172     -17.974  -2.059  11.381  1.00  0.00           H  
ATOM   2712  HZ3 LYS   172     -17.608  -2.825  10.035  1.00  0.00           H  
ATOM   2713  C   LYS   172     -12.166  -1.059  14.824  1.00  0.00           C  
ATOM   2714  O   LYS   172     -12.179  -1.777  15.827  1.00  0.00           O  
ATOM   2715  N   SER   173     -12.445   0.274  14.847  1.00  0.00           N  
ATOM   2716  H   SER   173     -12.624   0.720  13.959  1.00  0.00           H  
ATOM   2717  CA  SER   173     -12.650   1.235  16.026  1.00  0.00           C  
ATOM   2718  HA  SER   173     -12.631   2.243  15.612  1.00  0.00           H  
ATOM   2719  CB  SER   173     -14.119   1.005  16.519  1.00  0.00           C  
ATOM   2720  HB2 SER   173     -14.185  -0.035  16.840  1.00  0.00           H  
ATOM   2721  HB3 SER   173     -14.314   1.602  17.410  1.00  0.00           H  
ATOM   2722  OG  SER   173     -14.971   1.384  15.470  1.00  0.00           O  
ATOM   2723  HG  SER   173     -14.773   2.280  15.187  1.00  0.00           H  
ATOM   2724  C   SER   173     -11.544   1.064  17.065  1.00  0.00           C  
ATOM   2725  O   SER   173     -11.765   0.791  18.186  1.00  0.00           O  
ATOM   2726  N   GLN   174     -10.303   1.258  16.610  1.00  0.00           N  
ATOM   2727  H   GLN   174     -10.336   1.183  15.604  1.00  0.00           H  
ATOM   2728  CA  GLN   174      -9.131   1.212  17.356  1.00  0.00           C  
ATOM   2729  HA  GLN   174      -9.357   1.109  18.418  1.00  0.00           H  
ATOM   2730  CB  GLN   174      -8.248   0.009  16.864  1.00  0.00           C  
ATOM   2731  HB2 GLN   174      -8.043  -0.010  15.794  1.00  0.00           H  
ATOM   2732  HB3 GLN   174      -7.430   0.022  17.585  1.00  0.00           H  
ATOM   2733  CG  GLN   174      -8.857  -1.279  17.380  1.00  0.00           C  
ATOM   2734  HG2 GLN   174      -8.976  -1.147  18.455  1.00  0.00           H  
ATOM   2735  HG3 GLN   174      -9.861  -1.527  17.037  1.00  0.00           H  
ATOM   2736  CD  GLN   174      -7.975  -2.576  17.116  1.00  0.00           C  
ATOM   2737  OE1 GLN   174      -6.694  -2.670  17.135  1.00  0.00           O  
ATOM   2738  NE2 GLN   174      -8.666  -3.702  17.097  1.00  0.00           N  
ATOM   2739 HE21 GLN   174      -8.100  -4.536  17.038  1.00  0.00           H  
ATOM   2740 HE22 GLN   174      -9.675  -3.719  17.126  1.00  0.00           H  
ATOM   2741  C   GLN   174      -8.226   2.501  17.353  1.00  0.00           C  
ATOM   2742  O   GLN   174      -8.329   3.325  16.452  1.00  0.00           O  
ATOM   2743  N   GLU   175      -7.441   2.723  18.398  1.00  0.00           N  
ATOM   2744  H   GLU   175      -7.374   1.967  19.064  1.00  0.00           H  
ATOM   2745  CA  GLU   175      -6.603   3.926  18.497  1.00  0.00           C  
ATOM   2746  HA  GLU   175      -7.264   4.734  18.182  1.00  0.00           H  
ATOM   2747  CB  GLU   175      -6.248   4.109  19.983  1.00  0.00           C  
ATOM   2748  HB2 GLU   175      -7.212   3.954  20.468  1.00  0.00           H  
ATOM   2749  HB3 GLU   175      -5.446   3.430  20.272  1.00  0.00           H  
ATOM   2750  CG  GLU   175      -5.757   5.493  20.500  1.00  0.00           C  
ATOM   2751  HG2 GLU   175      -6.323   6.221  19.918  1.00  0.00           H  
ATOM   2752  HG3 GLU   175      -5.989   5.575  21.562  1.00  0.00           H  
ATOM   2753  CD  GLU   175      -4.275   5.741  20.448  1.00  0.00           C  
ATOM   2754  OE1 GLU   175      -3.414   4.883  20.194  1.00  0.00           O  
ATOM   2755  OE2 GLU   175      -3.850   6.814  20.843  1.00  0.00           O  
ATOM   2756  C   GLU   175      -5.405   3.921  17.573  1.00  0.00           C  
ATOM   2757  O   GLU   175      -4.917   2.896  17.177  1.00  0.00           O  
ATOM   2758  N   CYX   176      -4.888   5.131  17.300  1.00  0.00           N  
ATOM   2759  H   CYX   176      -5.508   5.885  17.560  1.00  0.00           H  
ATOM   2760  CA  CYX   176      -3.730   5.522  16.447  1.00  0.00           C  
ATOM   2761  HA  CYX   176      -4.095   5.330  15.438  1.00  0.00           H  
ATOM   2762  CB  CYX   176      -3.440   7.005  16.753  1.00  0.00           C  
ATOM   2763  HB2 CYX   176      -4.204   7.684  16.375  1.00  0.00           H  
ATOM   2764  HB3 CYX   176      -3.300   7.205  17.816  1.00  0.00           H  
ATOM   2765  SG  CYX   176      -2.062   7.677  15.808  1.00  0.00           S  
ATOM   2766  C   CYX   176      -2.452   4.670  16.659  1.00  0.00           C  
ATOM   2767  O   CYX   176      -1.605   4.620  15.771  1.00  0.00           O  
ATOM   2768  N   SER   177      -2.185   4.101  17.774  1.00  0.00           N  
ATOM   2769  H   SER   177      -2.911   4.071  18.476  1.00  0.00           H  
ATOM   2770  CA  SER   177      -1.096   3.201  18.030  1.00  0.00           C  
ATOM   2771  HA  SER   177      -0.287   3.553  17.390  1.00  0.00           H  
ATOM   2772  CB  SER   177      -0.546   3.291  19.495  1.00  0.00           C  
ATOM   2773  HB2 SER   177       0.257   2.570  19.648  1.00  0.00           H  
ATOM   2774  HB3 SER   177      -0.250   4.295  19.799  1.00  0.00           H  
ATOM   2775  OG  SER   177      -1.573   2.924  20.431  1.00  0.00           O  
ATOM   2776  HG  SER   177      -2.243   3.601  20.314  1.00  0.00           H  
ATOM   2777  C   SER   177      -1.419   1.727  17.668  1.00  0.00           C  
ATOM   2778  O   SER   177      -0.406   0.990  17.352  1.00  0.00           O  
ATOM   2779  N   GLN   178      -2.693   1.360  17.587  1.00  0.00           N  
ATOM   2780  H   GLN   178      -3.406   2.070  17.674  1.00  0.00           H  
ATOM   2781  CA  GLN   178      -3.085  -0.038  17.345  1.00  0.00           C  
ATOM   2782  HA  GLN   178      -2.204  -0.672  17.439  1.00  0.00           H  
ATOM   2783  CB  GLN   178      -4.217  -0.449  18.327  1.00  0.00           C  
ATOM   2784  HB2 GLN   178      -5.135  -0.071  17.878  1.00  0.00           H  
ATOM   2785  HB3 GLN   178      -4.167  -1.536  18.379  1.00  0.00           H  
ATOM   2786  CG  GLN   178      -4.210   0.121  19.767  1.00  0.00           C  
ATOM   2787  HG2 GLN   178      -4.078   1.202  19.725  1.00  0.00           H  
ATOM   2788  HG3 GLN   178      -5.135  -0.088  20.304  1.00  0.00           H  
ATOM   2789  CD  GLN   178      -3.211  -0.480  20.754  1.00  0.00           C  
ATOM   2790  OE1 GLN   178      -2.366  -1.294  20.312  1.00  0.00           O  
ATOM   2791  NE2 GLN   178      -3.182  -0.180  22.051  1.00  0.00           N  
ATOM   2792 HE21 GLN   178      -2.393  -0.430  22.630  1.00  0.00           H  
ATOM   2793 HE22 GLN   178      -3.841   0.490  22.422  1.00  0.00           H  
ATOM   2794  C   GLN   178      -3.517  -0.265  15.875  1.00  0.00           C  
ATOM   2795  O   GLN   178      -3.836  -1.447  15.511  1.00  0.00           O  
ATOM   2796  N   ARG   179      -3.512   0.797  15.025  1.00  0.00           N  
ATOM   2797  H   ARG   179      -3.077   1.586  15.481  1.00  0.00           H  
ATOM   2798  CA  ARG   179      -3.832   0.682  13.577  1.00  0.00           C  
ATOM   2799  HA  ARG   179      -3.370  -0.258  13.278  1.00  0.00           H  
ATOM   2800  CB  ARG   179      -5.369   0.627  13.350  1.00  0.00           C  
ATOM   2801  HB2 ARG   179      -5.541   0.806  12.289  1.00  0.00           H  
ATOM   2802  HB3 ARG   179      -5.647  -0.403  13.571  1.00  0.00           H  
ATOM   2803  CG  ARG   179      -6.195   1.578  14.166  1.00  0.00           C  
ATOM   2804  HG2 ARG   179      -7.265   1.380  14.097  1.00  0.00           H  
ATOM   2805  HG3 ARG   179      -5.950   1.397  15.212  1.00  0.00           H  
ATOM   2806  CD  ARG   179      -6.022   3.001  13.580  1.00  0.00           C  
ATOM   2807  HD2 ARG   179      -4.964   3.255  13.642  1.00  0.00           H  
ATOM   2808  HD3 ARG   179      -6.363   2.972  12.545  1.00  0.00           H  
ATOM   2809  NE  ARG   179      -6.791   4.045  14.292  1.00  0.00           N  
ATOM   2810  HE  ARG   179      -7.368   3.819  15.089  1.00  0.00           H  
ATOM   2811  CZ  ARG   179      -6.773   5.292  13.956  1.00  0.00           C  
ATOM   2812  NH1 ARG   179      -5.870   5.882  13.160  1.00  0.00           N  
ATOM   2813 HH11 ARG   179      -5.261   5.318  12.586  1.00  0.00           H  
ATOM   2814 HH12 ARG   179      -5.899   6.852  12.878  1.00  0.00           H  
ATOM   2815  NH2 ARG   179      -7.656   6.155  14.385  1.00  0.00           N  
ATOM   2816 HH21 ARG   179      -8.384   5.811  14.995  1.00  0.00           H  
ATOM   2817 HH22 ARG   179      -7.618   7.114  14.069  1.00  0.00           H  
ATOM   2818  C   ARG   179      -3.156   1.781  12.725  1.00  0.00           C  
ATOM   2819  O   ARG   179      -2.402   2.538  13.264  1.00  0.00           O  
ATOM   2820  N   ILE   180      -3.599   1.966  11.421  1.00  0.00           N  
ATOM   2821  H   ILE   180      -4.240   1.254  11.103  1.00  0.00           H  
ATOM   2822  CA  ILE   180      -2.769   2.829  10.488  1.00  0.00           C  
ATOM   2823  HA  ILE   180      -1.717   2.770  10.767  1.00  0.00           H  
ATOM   2824  CB  ILE   180      -2.826   2.351   9.072  1.00  0.00           C  
ATOM   2825  HB  ILE   180      -2.271   1.413   9.090  1.00  0.00           H  
ATOM   2826  CG2 ILE   180      -4.270   2.056   8.592  1.00  0.00           C  
ATOM   2827 HG21 ILE   180      -4.675   2.905   8.041  1.00  0.00           H  
ATOM   2828 HG22 ILE   180      -4.217   1.213   7.902  1.00  0.00           H  
ATOM   2829 HG23 ILE   180      -4.967   1.900   9.415  1.00  0.00           H  
ATOM   2830  CG1 ILE   180      -2.130   3.342   8.141  1.00  0.00           C  
ATOM   2831 HG12 ILE   180      -2.714   4.244   7.956  1.00  0.00           H  
ATOM   2832 HG13 ILE   180      -1.192   3.681   8.581  1.00  0.00           H  
ATOM   2833  CD1 ILE   180      -1.869   2.823   6.723  1.00  0.00           C  
ATOM   2834 HD11 ILE   180      -2.533   1.993   6.480  1.00  0.00           H  
ATOM   2835 HD12 ILE   180      -2.061   3.632   6.019  1.00  0.00           H  
ATOM   2836 HD13 ILE   180      -0.855   2.495   6.493  1.00  0.00           H  
ATOM   2837  C   ILE   180      -3.217   4.262  10.802  1.00  0.00           C  
ATOM   2838  O   ILE   180      -4.358   4.464  11.157  1.00  0.00           O  
ATOM   2839  N   CYX   181      -2.398   5.259  10.972  1.00  0.00           N  
ATOM   2840  H   CYX   181      -1.400   5.129  10.898  1.00  0.00           H  
ATOM   2841  CA  CYX   181      -2.760   6.564  11.618  1.00  0.00           C  
ATOM   2842  HA  CYX   181      -3.823   6.794  11.537  1.00  0.00           H  
ATOM   2843  CB  CYX   181      -2.396   6.569  13.114  1.00  0.00           C  
ATOM   2844  HB2 CYX   181      -2.889   5.655  13.445  1.00  0.00           H  
ATOM   2845  HB3 CYX   181      -1.350   6.281  13.219  1.00  0.00           H  
ATOM   2846  SG  CYX   181      -2.731   8.046  14.013  1.00  0.00           S  
ATOM   2847  C   CYX   181      -1.910   7.660  10.956  1.00  0.00           C  
ATOM   2848  O   CYX   181      -0.867   7.311  10.384  1.00  0.00           O  
ATOM   2849  N   GLU   182      -2.376   8.870  11.077  1.00  0.00           N  
ATOM   2850  H   GLU   182      -3.134   9.128  11.692  1.00  0.00           H  
ATOM   2851  CA  GLU   182      -1.793  10.004  10.366  1.00  0.00           C  
ATOM   2852  HA  GLU   182      -1.633   9.680   9.338  1.00  0.00           H  
ATOM   2853  CB  GLU   182      -2.647  11.303  10.550  1.00  0.00           C  
ATOM   2854  HB2 GLU   182      -2.127  12.001   9.894  1.00  0.00           H  
ATOM   2855  HB3 GLU   182      -3.646  11.175  10.133  1.00  0.00           H  
ATOM   2856  CG  GLU   182      -2.849  11.865  11.986  1.00  0.00           C  
ATOM   2857  HG2 GLU   182      -1.905  11.755  12.520  1.00  0.00           H  
ATOM   2858  HG3 GLU   182      -2.852  12.948  11.864  1.00  0.00           H  
ATOM   2859  CD  GLU   182      -3.986  11.370  12.811  1.00  0.00           C  
ATOM   2860  OE1 GLU   182      -4.591  12.264  13.509  1.00  0.00           O  
ATOM   2861  OE2 GLU   182      -4.479  10.226  12.611  1.00  0.00           O  
ATOM   2862  C   GLU   182      -0.337  10.258  10.860  1.00  0.00           C  
ATOM   2863  O   GLU   182       0.446  10.909  10.195  1.00  0.00           O  
ATOM   2864  N   THR   183      -0.032   9.895  12.111  1.00  0.00           N  
ATOM   2865  H   THR   183      -0.697   9.457  12.732  1.00  0.00           H  
ATOM   2866  CA  THR   183       1.286  10.106  12.764  1.00  0.00           C  
ATOM   2867  HA  THR   183       1.745  11.053  12.478  1.00  0.00           H  
ATOM   2868  CB  THR   183       1.215  10.082  14.217  1.00  0.00           C  
ATOM   2869  HB  THR   183       2.232  10.213  14.589  1.00  0.00           H  
ATOM   2870  CG2 THR   183       0.323  11.231  14.736  1.00  0.00           C  
ATOM   2871 HG21 THR   183       0.317  12.013  13.978  1.00  0.00           H  
ATOM   2872 HG22 THR   183      -0.721  10.920  14.784  1.00  0.00           H  
ATOM   2873 HG23 THR   183       0.737  11.565  15.688  1.00  0.00           H  
ATOM   2874  OG1 THR   183       0.711   8.907  14.800  1.00  0.00           O  
ATOM   2875  HG1 THR   183       1.422   8.263  14.798  1.00  0.00           H  
ATOM   2876  C   THR   183       2.366   9.147  12.198  1.00  0.00           C  
ATOM   2877  O   THR   183       3.543   9.373  12.307  1.00  0.00           O  
ATOM   2878  N   ASP   184       1.995   8.045  11.511  1.00  0.00           N  
ATOM   2879  H   ASP   184       1.020   7.911  11.282  1.00  0.00           H  
ATOM   2880  CA  ASP   184       2.937   7.066  11.075  1.00  0.00           C  
ATOM   2881  HA  ASP   184       3.567   6.714  11.892  1.00  0.00           H  
ATOM   2882  CB  ASP   184       1.959   5.858  10.651  1.00  0.00           C  
ATOM   2883  HB2 ASP   184       1.307   6.160   9.832  1.00  0.00           H  
ATOM   2884  HB3 ASP   184       2.571   5.049  10.252  1.00  0.00           H  
ATOM   2885  CG  ASP   184       1.088   5.125  11.781  1.00  0.00           C  
ATOM   2886  OD1 ASP   184       1.495   5.357  12.975  1.00  0.00           O  
ATOM   2887  OD2 ASP   184       0.079   4.391  11.457  1.00  0.00           O  
ATOM   2888  C   ASP   184       4.062   7.478  10.129  1.00  0.00           C  
ATOM   2889  O   ASP   184       5.095   6.878  10.009  1.00  0.00           O  
ATOM   2890  N   ALA   185       3.798   8.562   9.340  1.00  0.00           N  
ATOM   2891  H   ALA   185       2.941   9.035   9.590  1.00  0.00           H  
ATOM   2892  CA  ALA   185       4.764   9.261   8.481  1.00  0.00           C  
ATOM   2893  HA  ALA   185       5.790   9.252   8.851  1.00  0.00           H  
ATOM   2894  CB  ALA   185       4.758   8.341   7.187  1.00  0.00           C  
ATOM   2895  HB1 ALA   185       5.077   7.358   7.533  1.00  0.00           H  
ATOM   2896  HB2 ALA   185       3.754   8.170   6.797  1.00  0.00           H  
ATOM   2897  HB3 ALA   185       5.445   8.741   6.441  1.00  0.00           H  
ATOM   2898  C   ALA   185       4.417  10.710   8.203  1.00  0.00           C  
ATOM   2899  O   ALA   185       3.518  11.260   8.813  1.00  0.00           O  
ATOM   2900  N   ASN   186       5.181  11.381   7.335  1.00  0.00           N  
ATOM   2901  H   ASN   186       6.111  11.002   7.221  1.00  0.00           H  
ATOM   2902  CA  ASN   186       4.946  12.806   6.960  1.00  0.00           C  
ATOM   2903  HA  ASN   186       4.839  13.430   7.847  1.00  0.00           H  
ATOM   2904  CB  ASN   186       6.136  13.533   6.365  1.00  0.00           C  
ATOM   2905  HB2 ASN   186       6.569  12.916   5.578  1.00  0.00           H  
ATOM   2906  HB3 ASN   186       5.843  14.519   6.004  1.00  0.00           H  
ATOM   2907  CG  ASN   186       7.347  13.828   7.328  1.00  0.00           C  
ATOM   2908  OD1 ASN   186       7.213  14.260   8.451  1.00  0.00           O  
ATOM   2909  ND2 ASN   186       8.577  13.711   6.941  1.00  0.00           N  
ATOM   2910 HD21 ASN   186       9.343  13.890   7.574  1.00  0.00           H  
ATOM   2911 HD22 ASN   186       8.762  13.522   5.966  1.00  0.00           H  
ATOM   2912  C   ASN   186       3.652  13.008   6.105  1.00  0.00           C  
ATOM   2913  O   ASN   186       3.017  14.069   6.148  1.00  0.00           O  
ATOM   2914  N   TYR   187       3.153  11.947   5.433  1.00  0.00           N  
ATOM   2915  H   TYR   187       3.677  11.084   5.435  1.00  0.00           H  
ATOM   2916  CA  TYR   187       1.819  11.940   4.840  1.00  0.00           C  
ATOM   2917  HA  TYR   187       1.121  12.556   5.408  1.00  0.00           H  
ATOM   2918  CB  TYR   187       1.890  12.610   3.414  1.00  0.00           C  
ATOM   2919  HB2 TYR   187       2.332  13.601   3.523  1.00  0.00           H  
ATOM   2920  HB3 TYR   187       2.402  11.967   2.697  1.00  0.00           H  
ATOM   2921  CG  TYR   187       0.497  12.863   2.793  1.00  0.00           C  
ATOM   2922  CD1 TYR   187      -0.026  11.823   1.942  1.00  0.00           C  
ATOM   2923  HD1 TYR   187       0.560  10.929   1.786  1.00  0.00           H  
ATOM   2924  CE1 TYR   187      -1.239  12.068   1.195  1.00  0.00           C  
ATOM   2925  HE1 TYR   187      -1.558  11.421   0.391  1.00  0.00           H  
ATOM   2926  CZ  TYR   187      -1.946  13.214   1.440  1.00  0.00           C  
ATOM   2927  OH  TYR   187      -2.965  13.549   0.626  1.00  0.00           O  
ATOM   2928  HH  TYR   187      -3.175  14.485   0.652  1.00  0.00           H  
ATOM   2929  CE2 TYR   187      -1.414  14.228   2.263  1.00  0.00           C  
ATOM   2930  HE2 TYR   187      -2.053  15.086   2.405  1.00  0.00           H  
ATOM   2931  CD2 TYR   187      -0.152  14.024   2.935  1.00  0.00           C  
ATOM   2932  HD2 TYR   187       0.309  14.761   3.576  1.00  0.00           H  
ATOM   2933  C   TYR   187       1.201  10.547   4.767  1.00  0.00           C  
ATOM   2934  O   TYR   187       1.895   9.557   4.708  1.00  0.00           O  
ATOM   2935  N   VAL   188      -0.152  10.429   4.869  1.00  0.00           N  
ATOM   2936  H   VAL   188      -0.695  11.201   5.227  1.00  0.00           H  
ATOM   2937  CA  VAL   188      -0.735   9.110   4.972  1.00  0.00           C  
ATOM   2938  HA  VAL   188      -0.129   8.369   4.450  1.00  0.00           H  
ATOM   2939  CB  VAL   188      -0.892   8.625   6.405  1.00  0.00           C  
ATOM   2940  HB  VAL   188      -1.603   9.320   6.852  1.00  0.00           H  
ATOM   2941  CG1 VAL   188      -1.544   7.231   6.335  1.00  0.00           C  
ATOM   2942 HG11 VAL   188      -0.887   6.508   5.850  1.00  0.00           H  
ATOM   2943 HG12 VAL   188      -1.695   6.872   7.353  1.00  0.00           H  
ATOM   2944 HG13 VAL   188      -2.521   7.336   5.864  1.00  0.00           H  
ATOM   2945  CG2 VAL   188       0.333   8.629   7.376  1.00  0.00           C  
ATOM   2946 HG21 VAL   188       0.144   8.142   8.333  1.00  0.00           H  
ATOM   2947 HG22 VAL   188       1.139   8.104   6.865  1.00  0.00           H  
ATOM   2948 HG23 VAL   188       0.630   9.642   7.650  1.00  0.00           H  
ATOM   2949  C   VAL   188      -2.097   9.145   4.202  1.00  0.00           C  
ATOM   2950  O   VAL   188      -3.037   9.738   4.648  1.00  0.00           O  
ATOM   2951  N   GLN   189      -2.139   8.320   3.134  1.00  0.00           N  
ATOM   2952  H   GLN   189      -1.338   7.858   2.729  1.00  0.00           H  
ATOM   2953  CA  GLN   189      -3.360   8.381   2.299  1.00  0.00           C  
ATOM   2954  HA  GLN   189      -4.048   9.121   2.709  1.00  0.00           H  
ATOM   2955  CB  GLN   189      -3.075   8.843   0.845  1.00  0.00           C  
ATOM   2956  HB2 GLN   189      -3.834   8.538   0.124  1.00  0.00           H  
ATOM   2957  HB3 GLN   189      -2.990   9.929   0.795  1.00  0.00           H  
ATOM   2958  CG  GLN   189      -1.769   8.371   0.304  1.00  0.00           C  
ATOM   2959  HG2 GLN   189      -0.987   9.022   0.693  1.00  0.00           H  
ATOM   2960  HG3 GLN   189      -1.565   7.371   0.687  1.00  0.00           H  
ATOM   2961  CD  GLN   189      -1.719   8.475  -1.263  1.00  0.00           C  
ATOM   2962  OE1 GLN   189      -2.634   8.022  -1.897  1.00  0.00           O  
ATOM   2963  NE2 GLN   189      -0.753   9.121  -1.899  1.00  0.00           N  
ATOM   2964 HE21 GLN   189      -0.804   9.146  -2.907  1.00  0.00           H  
ATOM   2965 HE22 GLN   189      -0.018   9.562  -1.364  1.00  0.00           H  
ATOM   2966  C   GLN   189      -4.111   7.045   2.116  1.00  0.00           C  
ATOM   2967  O   GLN   189      -3.479   6.020   1.974  1.00  0.00           O  
ATOM   2968  N   ILE   190      -5.432   7.106   2.260  1.00  0.00           N  
ATOM   2969  H   ILE   190      -5.893   7.980   2.470  1.00  0.00           H  
ATOM   2970  CA  ILE   190      -6.263   5.915   2.566  1.00  0.00           C  
ATOM   2971  HA  ILE   190      -5.561   5.086   2.482  1.00  0.00           H  
ATOM   2972  CB  ILE   190      -6.720   6.081   3.991  1.00  0.00           C  
ATOM   2973  HB  ILE   190      -7.312   6.996   4.022  1.00  0.00           H  
ATOM   2974  CG2 ILE   190      -7.648   4.926   4.447  1.00  0.00           C  
ATOM   2975 HG21 ILE   190      -7.988   5.162   5.455  1.00  0.00           H  
ATOM   2976 HG22 ILE   190      -8.457   4.779   3.731  1.00  0.00           H  
ATOM   2977 HG23 ILE   190      -7.173   3.945   4.455  1.00  0.00           H  
ATOM   2978  CG1 ILE   190      -5.737   6.239   5.114  1.00  0.00           C  
ATOM   2979 HG12 ILE   190      -5.076   7.093   4.968  1.00  0.00           H  
ATOM   2980 HG13 ILE   190      -6.333   6.528   5.979  1.00  0.00           H  
ATOM   2981  CD1 ILE   190      -4.932   4.995   5.554  1.00  0.00           C  
ATOM   2982 HD11 ILE   190      -4.246   4.933   4.710  1.00  0.00           H  
ATOM   2983 HD12 ILE   190      -4.364   5.207   6.460  1.00  0.00           H  
ATOM   2984 HD13 ILE   190      -5.480   4.053   5.585  1.00  0.00           H  
ATOM   2985  C   ILE   190      -7.340   5.756   1.519  1.00  0.00           C  
ATOM   2986  O   ILE   190      -8.250   6.536   1.322  1.00  0.00           O  
ATOM   2987  N   ILE   191      -7.213   4.648   0.762  1.00  0.00           N  
ATOM   2988  H   ILE   191      -6.448   4.018   0.957  1.00  0.00           H  
ATOM   2989  CA  ILE   191      -8.093   4.403  -0.360  1.00  0.00           C  
ATOM   2990  HA  ILE   191      -8.661   5.291  -0.638  1.00  0.00           H  
ATOM   2991  CB  ILE   191      -7.405   4.078  -1.720  1.00  0.00           C  
ATOM   2992  HB  ILE   191      -6.679   3.272  -1.614  1.00  0.00           H  
ATOM   2993  CG2 ILE   191      -8.432   3.677  -2.914  1.00  0.00           C  
ATOM   2994 HG21 ILE   191      -8.563   4.474  -3.647  1.00  0.00           H  
ATOM   2995 HG22 ILE   191      -8.112   2.784  -3.452  1.00  0.00           H  
ATOM   2996 HG23 ILE   191      -9.418   3.304  -2.637  1.00  0.00           H  
ATOM   2997  CG1 ILE   191      -6.515   5.162  -2.370  1.00  0.00           C  
ATOM   2998 HG12 ILE   191      -6.193   4.802  -3.347  1.00  0.00           H  
ATOM   2999 HG13 ILE   191      -7.179   6.016  -2.506  1.00  0.00           H  
ATOM   3000  CD1 ILE   191      -5.417   5.821  -1.535  1.00  0.00           C  
ATOM   3001 HD11 ILE   191      -5.857   6.535  -0.838  1.00  0.00           H  
ATOM   3002 HD12 ILE   191      -4.811   5.054  -1.053  1.00  0.00           H  
ATOM   3003 HD13 ILE   191      -4.711   6.374  -2.154  1.00  0.00           H  
ATOM   3004  C   ILE   191      -9.097   3.283  -0.022  1.00  0.00           C  
ATOM   3005  O   ILE   191      -8.764   2.139  -0.121  1.00  0.00           O  
ATOM   3006  N   HIE   192     -10.346   3.686   0.346  1.00  0.00           N  
ATOM   3007  H   HIE   192     -10.465   4.689   0.332  1.00  0.00           H  
ATOM   3008  CA  HIE   192     -11.479   2.756   0.595  1.00  0.00           C  
ATOM   3009  HA  HIE   192     -11.005   1.923   1.114  1.00  0.00           H  
ATOM   3010  CB  HIE   192     -12.477   3.429   1.468  1.00  0.00           C  
ATOM   3011  HB2 HIE   192     -12.786   4.380   1.035  1.00  0.00           H  
ATOM   3012  HB3 HIE   192     -13.349   2.781   1.564  1.00  0.00           H  
ATOM   3013  CG  HIE   192     -11.921   3.663   2.863  1.00  0.00           C  
ATOM   3014  ND1 HIE   192     -11.377   2.753   3.730  1.00  0.00           N  
ATOM   3015  CE1 HIE   192     -10.748   3.527   4.697  1.00  0.00           C  
ATOM   3016  HE1 HIE   192     -10.109   3.171   5.491  1.00  0.00           H  
ATOM   3017  NE2 HIE   192     -10.942   4.853   4.514  1.00  0.00           N  
ATOM   3018  HE2 HIE   192     -11.031   5.537   5.252  1.00  0.00           H  
ATOM   3019  CD2 HIE   192     -11.692   4.946   3.323  1.00  0.00           C  
ATOM   3020  HD2 HIE   192     -11.998   5.875   2.863  1.00  0.00           H  
ATOM   3021  C   HIE   192     -12.168   2.212  -0.582  1.00  0.00           C  
ATOM   3022  O   HIE   192     -12.557   2.934  -1.505  1.00  0.00           O  
ATOM   3023  N   THR   193     -12.413   0.889  -0.698  1.00  0.00           N  
ATOM   3024  H   THR   193     -11.942   0.346   0.013  1.00  0.00           H  
ATOM   3025  CA  THR   193     -13.124   0.184  -1.757  1.00  0.00           C  
ATOM   3026  HA  THR   193     -13.750   0.979  -2.162  1.00  0.00           H  
ATOM   3027  CB  THR   193     -12.178  -0.443  -2.799  1.00  0.00           C  
ATOM   3028  HB  THR   193     -12.714  -0.704  -3.711  1.00  0.00           H  
ATOM   3029  CG2 THR   193     -11.238   0.630  -3.414  1.00  0.00           C  
ATOM   3030 HG21 THR   193     -10.817   0.295  -4.362  1.00  0.00           H  
ATOM   3031 HG22 THR   193     -11.803   1.535  -3.638  1.00  0.00           H  
ATOM   3032 HG23 THR   193     -10.438   0.951  -2.746  1.00  0.00           H  
ATOM   3033  OG1 THR   193     -11.428  -1.559  -2.402  1.00  0.00           O  
ATOM   3034  HG1 THR   193     -12.113  -2.212  -2.563  1.00  0.00           H  
ATOM   3035  C   THR   193     -13.988  -0.897  -1.242  1.00  0.00           C  
ATOM   3036  O   THR   193     -14.591  -1.493  -2.063  1.00  0.00           O  
ATOM   3037  N   SER   194     -14.132  -1.270   0.028  1.00  0.00           N  
ATOM   3038  H   SER   194     -13.548  -0.960   0.792  1.00  0.00           H  
ATOM   3039  CA  SER   194     -15.113  -2.222   0.507  1.00  0.00           C  
ATOM   3040  HA  SER   194     -16.056  -2.014   0.001  1.00  0.00           H  
ATOM   3041  CB  SER   194     -14.668  -3.684   0.193  1.00  0.00           C  
ATOM   3042  HB2 SER   194     -15.546  -4.298  -0.008  1.00  0.00           H  
ATOM   3043  HB3 SER   194     -14.197  -3.687  -0.790  1.00  0.00           H  
ATOM   3044  OG  SER   194     -13.737  -4.175   1.139  1.00  0.00           O  
ATOM   3045  HG  SER   194     -12.956  -3.626   1.033  1.00  0.00           H  
ATOM   3046  C   SER   194     -15.469  -2.056   2.019  1.00  0.00           C  
ATOM   3047  O   SER   194     -14.655  -1.899   2.909  1.00  0.00           O  
ATOM   3048  N   ASN   195     -16.706  -2.187   2.316  1.00  0.00           N  
ATOM   3049  H   ASN   195     -17.390  -2.312   1.583  1.00  0.00           H  
ATOM   3050  CA  ASN   195     -17.283  -1.967   3.667  1.00  0.00           C  
ATOM   3051  HA  ASN   195     -16.753  -1.175   4.195  1.00  0.00           H  
ATOM   3052  CB  ASN   195     -18.771  -1.515   3.531  1.00  0.00           C  
ATOM   3053  HB2 ASN   195     -18.847  -0.682   2.833  1.00  0.00           H  
ATOM   3054  HB3 ASN   195     -19.174  -2.407   3.051  1.00  0.00           H  
ATOM   3055  CG  ASN   195     -19.487  -1.168   4.839  1.00  0.00           C  
ATOM   3056  OD1 ASN   195     -19.018  -0.325   5.639  1.00  0.00           O  
ATOM   3057  ND2 ASN   195     -20.506  -1.879   5.203  1.00  0.00           N  
ATOM   3058 HD21 ASN   195     -20.831  -1.850   6.159  1.00  0.00           H  
ATOM   3059 HD22 ASN   195     -20.876  -2.597   4.597  1.00  0.00           H  
ATOM   3060  C   ASN   195     -17.249  -3.236   4.564  1.00  0.00           C  
ATOM   3061  O   ASN   195     -17.520  -3.132   5.826  1.00  0.00           O  
ATOM   3062  N   HID   196     -17.028  -4.396   4.030  1.00  0.00           N  
ATOM   3063  H   HID   196     -16.758  -4.464   3.059  1.00  0.00           H  
ATOM   3064  CA  HID   196     -17.125  -5.604   4.866  1.00  0.00           C  
ATOM   3065  HA  HID   196     -17.403  -5.313   5.879  1.00  0.00           H  
ATOM   3066  CB  HID   196     -18.168  -6.531   4.325  1.00  0.00           C  
ATOM   3067  HB2 HID   196     -17.833  -7.252   3.579  1.00  0.00           H  
ATOM   3068  HB3 HID   196     -18.528  -7.146   5.149  1.00  0.00           H  
ATOM   3069  CG  HID   196     -19.415  -5.744   3.940  1.00  0.00           C  
ATOM   3070  ND1 HID   196     -19.922  -5.645   2.687  1.00  0.00           N  
ATOM   3071  HD1 HID   196     -19.413  -5.972   1.877  1.00  0.00           H  
ATOM   3072  CE1 HID   196     -21.113  -5.026   2.728  1.00  0.00           C  
ATOM   3073  HE1 HID   196     -21.695  -4.601   1.923  1.00  0.00           H  
ATOM   3074  NE2 HID   196     -21.365  -4.682   4.073  1.00  0.00           N  
ATOM   3075  CD2 HID   196     -20.280  -5.177   4.800  1.00  0.00           C  
ATOM   3076  HD2 HID   196     -20.236  -5.175   5.879  1.00  0.00           H  
ATOM   3077  C   HID   196     -15.822  -6.272   5.128  1.00  0.00           C  
ATOM   3078  O   HID   196     -15.590  -6.604   6.313  1.00  0.00           O  
ATOM   3079  N   LEU   197     -14.863  -6.397   4.169  1.00  0.00           N  
ATOM   3080  H   LEU   197     -15.136  -6.131   3.234  1.00  0.00           H  
ATOM   3081  CA  LEU   197     -13.497  -6.828   4.444  1.00  0.00           C  
ATOM   3082  HA  LEU   197     -13.534  -7.635   5.176  1.00  0.00           H  
ATOM   3083  CB  LEU   197     -12.875  -7.403   3.108  1.00  0.00           C  
ATOM   3084  HB2 LEU   197     -12.695  -6.537   2.470  1.00  0.00           H  
ATOM   3085  HB3 LEU   197     -11.957  -7.903   3.418  1.00  0.00           H  
ATOM   3086  CG  LEU   197     -13.670  -8.529   2.345  1.00  0.00           C  
ATOM   3087  HG  LEU   197     -14.507  -8.095   1.798  1.00  0.00           H  
ATOM   3088  CD1 LEU   197     -12.751  -9.314   1.346  1.00  0.00           C  
ATOM   3089 HD11 LEU   197     -12.471  -8.588   0.582  1.00  0.00           H  
ATOM   3090 HD12 LEU   197     -11.793  -9.531   1.819  1.00  0.00           H  
ATOM   3091 HD13 LEU   197     -13.211 -10.209   0.929  1.00  0.00           H  
ATOM   3092  CD2 LEU   197     -14.202  -9.618   3.204  1.00  0.00           C  
ATOM   3093 HD21 LEU   197     -14.913  -9.196   3.914  1.00  0.00           H  
ATOM   3094 HD22 LEU   197     -14.532 -10.410   2.531  1.00  0.00           H  
ATOM   3095 HD23 LEU   197     -13.493 -10.109   3.870  1.00  0.00           H  
ATOM   3096  C   LEU   197     -12.668  -5.660   4.984  1.00  0.00           C  
ATOM   3097  O   LEU   197     -11.834  -5.854   5.846  1.00  0.00           O  
ATOM   3098  N   GLY   198     -12.950  -4.411   4.607  1.00  0.00           N  
ATOM   3099  H   GLY   198     -13.612  -4.311   3.851  1.00  0.00           H  
ATOM   3100  CA  GLY   198     -12.392  -3.199   5.147  1.00  0.00           C  
ATOM   3101  HA2 GLY   198     -11.453  -3.346   5.682  1.00  0.00           H  
ATOM   3102  HA3 GLY   198     -12.230  -2.436   4.385  1.00  0.00           H  
ATOM   3103  C   GLY   198     -13.242  -2.529   6.205  1.00  0.00           C  
ATOM   3104  O   GLY   198     -14.123  -3.202   6.825  1.00  0.00           O  
ATOM   3105  N   THR   199     -13.081  -1.198   6.399  1.00  0.00           N  
ATOM   3106  H   THR   199     -12.385  -0.713   5.851  1.00  0.00           H  
ATOM   3107  CA  THR   199     -14.038  -0.394   7.204  1.00  0.00           C  
ATOM   3108  HA  THR   199     -15.048  -0.759   7.014  1.00  0.00           H  
ATOM   3109  CB  THR   199     -13.800  -0.580   8.709  1.00  0.00           C  
ATOM   3110  HB  THR   199     -12.717  -0.557   8.824  1.00  0.00           H  
ATOM   3111  CG2 THR   199     -14.535   0.375   9.622  1.00  0.00           C  
ATOM   3112 HG21 THR   199     -15.620   0.304   9.544  1.00  0.00           H  
ATOM   3113 HG22 THR   199     -14.256   0.226  10.666  1.00  0.00           H  
ATOM   3114 HG23 THR   199     -14.297   1.427   9.459  1.00  0.00           H  
ATOM   3115  OG1 THR   199     -13.993  -1.905   9.095  1.00  0.00           O  
ATOM   3116  HG1 THR   199     -13.721  -2.473   8.371  1.00  0.00           H  
ATOM   3117  C   THR   199     -13.957   1.057   6.742  1.00  0.00           C  
ATOM   3118  O   THR   199     -12.850   1.565   6.597  1.00  0.00           O  
ATOM   3119  N   LEU   200     -15.070   1.710   6.636  1.00  0.00           N  
ATOM   3120  H   LEU   200     -15.925   1.315   7.001  1.00  0.00           H  
ATOM   3121  CA  LEU   200     -15.151   3.060   6.075  1.00  0.00           C  
ATOM   3122  HA  LEU   200     -14.241   3.129   5.479  1.00  0.00           H  
ATOM   3123  CB  LEU   200     -16.469   3.192   5.220  1.00  0.00           C  
ATOM   3124  HB2 LEU   200     -17.286   3.336   5.926  1.00  0.00           H  
ATOM   3125  HB3 LEU   200     -16.433   4.117   4.644  1.00  0.00           H  
ATOM   3126  CG  LEU   200     -16.640   2.086   4.183  1.00  0.00           C  
ATOM   3127  HG  LEU   200     -16.926   1.214   4.770  1.00  0.00           H  
ATOM   3128  CD1 LEU   200     -17.755   2.370   3.292  1.00  0.00           C  
ATOM   3129 HD11 LEU   200     -18.687   2.469   3.850  1.00  0.00           H  
ATOM   3130 HD12 LEU   200     -17.636   3.181   2.574  1.00  0.00           H  
ATOM   3131 HD13 LEU   200     -17.875   1.516   2.625  1.00  0.00           H  
ATOM   3132  CD2 LEU   200     -15.422   1.680   3.390  1.00  0.00           C  
ATOM   3133 HD21 LEU   200     -14.568   1.366   3.990  1.00  0.00           H  
ATOM   3134 HD22 LEU   200     -15.664   0.751   2.873  1.00  0.00           H  
ATOM   3135 HD23 LEU   200     -15.189   2.462   2.667  1.00  0.00           H  
ATOM   3136  C   LEU   200     -15.051   4.150   7.161  1.00  0.00           C  
ATOM   3137  O   LEU   200     -16.053   4.604   7.757  1.00  0.00           O  
ATOM   3138  N   VAL   201     -13.871   4.750   7.370  1.00  0.00           N  
ATOM   3139  H   VAL   201     -13.053   4.328   6.953  1.00  0.00           H  
ATOM   3140  CA  VAL   201     -13.622   5.837   8.335  1.00  0.00           C  
ATOM   3141  HA  VAL   201     -14.412   6.564   8.146  1.00  0.00           H  
ATOM   3142  CB  VAL   201     -13.574   5.357   9.819  1.00  0.00           C  
ATOM   3143  HB  VAL   201     -14.535   4.889  10.033  1.00  0.00           H  
ATOM   3144  CG1 VAL   201     -12.448   4.399  10.098  1.00  0.00           C  
ATOM   3145 HG11 VAL   201     -11.451   4.816   9.955  1.00  0.00           H  
ATOM   3146 HG12 VAL   201     -12.356   3.996  11.106  1.00  0.00           H  
ATOM   3147 HG13 VAL   201     -12.577   3.529   9.454  1.00  0.00           H  
ATOM   3148  CG2 VAL   201     -13.401   6.523  10.732  1.00  0.00           C  
ATOM   3149 HG21 VAL   201     -12.364   6.825  10.882  1.00  0.00           H  
ATOM   3150 HG22 VAL   201     -14.114   7.241  10.327  1.00  0.00           H  
ATOM   3151 HG23 VAL   201     -13.748   6.210  11.716  1.00  0.00           H  
ATOM   3152  C   VAL   201     -12.252   6.436   8.008  1.00  0.00           C  
ATOM   3153  O   VAL   201     -11.474   5.862   7.242  1.00  0.00           O  
ATOM   3154  N   THR   202     -12.026   7.622   8.481  1.00  0.00           N  
ATOM   3155  H   THR   202     -12.708   7.999   9.123  1.00  0.00           H  
ATOM   3156  CA  THR   202     -10.679   8.273   8.444  1.00  0.00           C  
ATOM   3157  HA  THR   202     -10.273   8.292   7.433  1.00  0.00           H  
ATOM   3158  CB  THR   202     -10.899   9.783   8.802  1.00  0.00           C  
ATOM   3159  HB  THR   202     -11.737  10.218   8.257  1.00  0.00           H  
ATOM   3160  CG2 THR   202     -11.111  10.020  10.229  1.00  0.00           C  
ATOM   3161 HG21 THR   202     -11.532  11.005  10.433  1.00  0.00           H  
ATOM   3162 HG22 THR   202     -11.785   9.277  10.655  1.00  0.00           H  
ATOM   3163 HG23 THR   202     -10.183   9.854  10.777  1.00  0.00           H  
ATOM   3164  OG1 THR   202      -9.781  10.575   8.423  1.00  0.00           O  
ATOM   3165  HG1 THR   202      -9.794  10.627   7.465  1.00  0.00           H  
ATOM   3166  C   THR   202      -9.624   7.519   9.213  1.00  0.00           C  
ATOM   3167  O   THR   202      -9.762   7.288  10.380  1.00  0.00           O  
ATOM   3168  N   LEU   203      -8.473   7.362   8.595  1.00  0.00           N  
ATOM   3169  H   LEU   203      -8.341   7.574   7.616  1.00  0.00           H  
ATOM   3170  CA  LEU   203      -7.256   6.627   9.159  1.00  0.00           C  
ATOM   3171  HA  LEU   203      -7.244   6.613  10.249  1.00  0.00           H  
ATOM   3172  CB  LEU   203      -7.342   5.136   8.689  1.00  0.00           C  
ATOM   3173  HB2 LEU   203      -7.396   5.232   7.605  1.00  0.00           H  
ATOM   3174  HB3 LEU   203      -6.466   4.542   8.947  1.00  0.00           H  
ATOM   3175  CG  LEU   203      -8.583   4.181   9.001  1.00  0.00           C  
ATOM   3176  HG  LEU   203      -9.489   4.639   8.604  1.00  0.00           H  
ATOM   3177  CD1 LEU   203      -8.287   2.899   8.202  1.00  0.00           C  
ATOM   3178 HD11 LEU   203      -7.277   2.513   8.344  1.00  0.00           H  
ATOM   3179 HD12 LEU   203      -8.907   2.019   8.370  1.00  0.00           H  
ATOM   3180 HD13 LEU   203      -8.381   3.172   7.151  1.00  0.00           H  
ATOM   3181  CD2 LEU   203      -8.618   3.868  10.478  1.00  0.00           C  
ATOM   3182 HD21 LEU   203      -7.792   3.253  10.836  1.00  0.00           H  
ATOM   3183 HD22 LEU   203      -8.689   4.872  10.897  1.00  0.00           H  
ATOM   3184 HD23 LEU   203      -9.560   3.377  10.723  1.00  0.00           H  
ATOM   3185  C   LEU   203      -5.842   7.278   8.896  1.00  0.00           C  
ATOM   3186  O   LEU   203      -4.837   6.604   9.100  1.00  0.00           O  
ATOM   3187  N   GLY   204      -5.793   8.458   8.359  1.00  0.00           N  
ATOM   3188  H   GLY   204      -6.697   8.907   8.322  1.00  0.00           H  
ATOM   3189  CA  GLY   204      -4.562   9.047   7.851  1.00  0.00           C  
ATOM   3190  HA2 GLY   204      -3.767   8.788   8.550  1.00  0.00           H  
ATOM   3191  HA3 GLY   204      -4.288   8.671   6.865  1.00  0.00           H  
ATOM   3192  C   GLY   204      -4.785  10.532   7.693  1.00  0.00           C  
ATOM   3193  O   GLY   204      -5.670  11.159   8.353  1.00  0.00           O  
ATOM   3194  N   THR   205      -4.099  11.219   6.805  1.00  0.00           N  
ATOM   3195  H   THR   205      -3.445  10.687   6.250  1.00  0.00           H  
ATOM   3196  CA  THR   205      -4.124  12.709   6.605  1.00  0.00           C  
ATOM   3197  HA  THR   205      -4.274  13.280   7.521  1.00  0.00           H  
ATOM   3198  CB  THR   205      -2.832  13.121   5.946  1.00  0.00           C  
ATOM   3199  HB  THR   205      -2.878  12.764   4.917  1.00  0.00           H  
ATOM   3200  CG2 THR   205      -2.574  14.648   5.964  1.00  0.00           C  
ATOM   3201 HG21 THR   205      -2.201  15.151   6.857  1.00  0.00           H  
ATOM   3202 HG22 THR   205      -1.893  14.942   5.166  1.00  0.00           H  
ATOM   3203 HG23 THR   205      -3.498  15.176   5.732  1.00  0.00           H  
ATOM   3204  OG1 THR   205      -1.767  12.520   6.564  1.00  0.00           O  
ATOM   3205  HG1 THR   205      -1.484  13.029   7.327  1.00  0.00           H  
ATOM   3206  C   THR   205      -5.342  12.959   5.586  1.00  0.00           C  
ATOM   3207  O   THR   205      -5.897  14.075   5.578  1.00  0.00           O  
ATOM   3208  N   VAL   206      -5.728  11.944   4.801  1.00  0.00           N  
ATOM   3209  H   VAL   206      -5.210  11.080   4.875  1.00  0.00           H  
ATOM   3210  CA  VAL   206      -6.652  11.967   3.615  1.00  0.00           C  
ATOM   3211  HA  VAL   206      -7.417  12.735   3.733  1.00  0.00           H  
ATOM   3212  CB  VAL   206      -5.837  12.362   2.330  1.00  0.00           C  
ATOM   3213  HB  VAL   206      -4.848  11.904   2.343  1.00  0.00           H  
ATOM   3214  CG1 VAL   206      -6.470  12.084   0.903  1.00  0.00           C  
ATOM   3215 HG11 VAL   206      -5.720  12.553   0.266  1.00  0.00           H  
ATOM   3216 HG12 VAL   206      -6.610  11.005   0.854  1.00  0.00           H  
ATOM   3217 HG13 VAL   206      -7.404  12.595   0.670  1.00  0.00           H  
ATOM   3218  CG2 VAL   206      -5.463  13.822   2.408  1.00  0.00           C  
ATOM   3219 HG21 VAL   206      -4.596  14.017   3.039  1.00  0.00           H  
ATOM   3220 HG22 VAL   206      -5.109  14.179   1.442  1.00  0.00           H  
ATOM   3221 HG23 VAL   206      -6.361  14.403   2.620  1.00  0.00           H  
ATOM   3222  C   VAL   206      -7.408  10.571   3.473  1.00  0.00           C  
ATOM   3223  O   VAL   206      -6.787   9.509   3.719  1.00  0.00           O  
ATOM   3224  N   ASP   207      -8.701  10.627   3.176  1.00  0.00           N  
ATOM   3225  H   ASP   207      -9.109  11.550   3.219  1.00  0.00           H  
ATOM   3226  CA  ASP   207      -9.529   9.437   2.931  1.00  0.00           C  
ATOM   3227  HA  ASP   207      -8.906   8.546   2.849  1.00  0.00           H  
ATOM   3228  CB  ASP   207     -10.477   9.072   4.084  1.00  0.00           C  
ATOM   3229  HB2 ASP   207     -11.430   8.692   3.716  1.00  0.00           H  
ATOM   3230  HB3 ASP   207      -9.982   8.293   4.664  1.00  0.00           H  
ATOM   3231  CG  ASP   207     -10.753  10.137   5.138  1.00  0.00           C  
ATOM   3232  OD1 ASP   207      -9.787  10.557   5.819  1.00  0.00           O  
ATOM   3233  OD2 ASP   207     -11.921  10.682   5.179  1.00  0.00           O  
ATOM   3234  C   ASP   207     -10.274   9.641   1.595  1.00  0.00           C  
ATOM   3235  O   ASP   207     -11.094  10.581   1.489  1.00  0.00           O  
ATOM   3236  N   PHE   208     -10.072   8.688   0.648  1.00  0.00           N  
ATOM   3237  H   PHE   208      -9.296   8.134   0.980  1.00  0.00           H  
ATOM   3238  CA  PHE   208     -10.574   8.538  -0.623  1.00  0.00           C  
ATOM   3239  HA  PHE   208     -11.053   9.417  -1.054  1.00  0.00           H  
ATOM   3240  CB  PHE   208      -9.377   8.267  -1.530  1.00  0.00           C  
ATOM   3241  HB2 PHE   208      -8.841   7.378  -1.199  1.00  0.00           H  
ATOM   3242  HB3 PHE   208      -9.865   7.952  -2.453  1.00  0.00           H  
ATOM   3243  CG  PHE   208      -8.398   9.395  -1.891  1.00  0.00           C  
ATOM   3244  CD1 PHE   208      -7.138   9.297  -1.313  1.00  0.00           C  
ATOM   3245  HD1 PHE   208      -6.940   8.573  -0.536  1.00  0.00           H  
ATOM   3246  CE1 PHE   208      -6.112  10.170  -1.613  1.00  0.00           C  
ATOM   3247  HE1 PHE   208      -5.133  10.037  -1.177  1.00  0.00           H  
ATOM   3248  CZ  PHE   208      -6.463  11.338  -2.376  1.00  0.00           C  
ATOM   3249  HZ  PHE   208      -5.794  12.174  -2.514  1.00  0.00           H  
ATOM   3250  CE2 PHE   208      -7.822  11.473  -2.918  1.00  0.00           C  
ATOM   3251  HE2 PHE   208      -8.103  12.304  -3.548  1.00  0.00           H  
ATOM   3252  CD2 PHE   208      -8.765  10.477  -2.671  1.00  0.00           C  
ATOM   3253  HD2 PHE   208      -9.679  10.599  -3.234  1.00  0.00           H  
ATOM   3254  C   PHE   208     -11.652   7.450  -0.580  1.00  0.00           C  
ATOM   3255  O   PHE   208     -11.321   6.268  -0.473  1.00  0.00           O  
ATOM   3256  N   TYR   209     -12.929   7.845  -0.697  1.00  0.00           N  
ATOM   3257  H   TYR   209     -13.167   8.819  -0.577  1.00  0.00           H  
ATOM   3258  CA  TYR   209     -14.159   6.992  -0.684  1.00  0.00           C  
ATOM   3259  HA  TYR   209     -14.170   6.080  -0.087  1.00  0.00           H  
ATOM   3260  CB  TYR   209     -15.216   7.858   0.076  1.00  0.00           C  
ATOM   3261  HB2 TYR   209     -15.291   8.810  -0.450  1.00  0.00           H  
ATOM   3262  HB3 TYR   209     -16.185   7.359   0.083  1.00  0.00           H  
ATOM   3263  CG  TYR   209     -14.972   8.170   1.613  1.00  0.00           C  
ATOM   3264  CD1 TYR   209     -15.226   7.208   2.556  1.00  0.00           C  
ATOM   3265  HD1 TYR   209     -15.817   6.340   2.301  1.00  0.00           H  
ATOM   3266  CE1 TYR   209     -14.866   7.472   3.960  1.00  0.00           C  
ATOM   3267  HE1 TYR   209     -15.239   6.936   4.821  1.00  0.00           H  
ATOM   3268  CZ  TYR   209     -14.362   8.747   4.280  1.00  0.00           C  
ATOM   3269  OH  TYR   209     -13.977   9.091   5.556  1.00  0.00           O  
ATOM   3270  HH  TYR   209     -13.349   9.816   5.586  1.00  0.00           H  
ATOM   3271  CE2 TYR   209     -14.030   9.626   3.293  1.00  0.00           C  
ATOM   3272  HE2 TYR   209     -13.590  10.563   3.602  1.00  0.00           H  
ATOM   3273  CD2 TYR   209     -14.433   9.421   1.974  1.00  0.00           C  
ATOM   3274  HD2 TYR   209     -14.214  10.155   1.212  1.00  0.00           H  
ATOM   3275  C   TYR   209     -14.660   6.592  -2.069  1.00  0.00           C  
ATOM   3276  O   TYR   209     -15.623   7.173  -2.568  1.00  0.00           O  
ATOM   3277  N   MET   210     -14.034   5.624  -2.651  1.00  0.00           N  
ATOM   3278  H   MET   210     -13.169   5.333  -2.219  1.00  0.00           H  
ATOM   3279  CA  MET   210     -14.277   5.230  -4.096  1.00  0.00           C  
ATOM   3280  HA  MET   210     -14.101   6.106  -4.720  1.00  0.00           H  
ATOM   3281  CB  MET   210     -13.377   4.090  -4.604  1.00  0.00           C  
ATOM   3282  HB2 MET   210     -13.660   3.182  -4.071  1.00  0.00           H  
ATOM   3283  HB3 MET   210     -13.616   3.825  -5.634  1.00  0.00           H  
ATOM   3284  CG  MET   210     -11.854   4.485  -4.584  1.00  0.00           C  
ATOM   3285  HG2 MET   210     -11.592   5.238  -3.840  1.00  0.00           H  
ATOM   3286  HG3 MET   210     -11.269   3.575  -4.452  1.00  0.00           H  
ATOM   3287  SD  MET   210     -11.402   5.262  -6.159  1.00  0.00           S  
ATOM   3288  CE  MET   210      -9.667   5.775  -5.842  1.00  0.00           C  
ATOM   3289  HE1 MET   210      -9.109   4.863  -6.053  1.00  0.00           H  
ATOM   3290  HE2 MET   210      -9.354   6.611  -6.467  1.00  0.00           H  
ATOM   3291  HE3 MET   210      -9.583   6.153  -4.824  1.00  0.00           H  
ATOM   3292  C   MET   210     -15.740   4.845  -4.397  1.00  0.00           C  
ATOM   3293  O   MET   210     -16.145   3.829  -3.918  1.00  0.00           O  
ATOM   3294  N   ASN   211     -16.529   5.686  -5.143  1.00  0.00           N  
ATOM   3295  H   ASN   211     -16.169   6.510  -5.601  1.00  0.00           H  
ATOM   3296  CA  ASN   211     -17.945   5.504  -5.385  1.00  0.00           C  
ATOM   3297  HA  ASN   211     -18.341   6.286  -6.032  1.00  0.00           H  
ATOM   3298  CB  ASN   211     -18.155   4.219  -6.112  1.00  0.00           C  
ATOM   3299  HB2 ASN   211     -18.033   3.315  -5.517  1.00  0.00           H  
ATOM   3300  HB3 ASN   211     -19.207   4.139  -6.389  1.00  0.00           H  
ATOM   3301  CG  ASN   211     -17.390   4.230  -7.392  1.00  0.00           C  
ATOM   3302  OD1 ASN   211     -17.615   5.029  -8.268  1.00  0.00           O  
ATOM   3303  ND2 ASN   211     -16.608   3.164  -7.587  1.00  0.00           N  
ATOM   3304 HD21 ASN   211     -16.231   3.004  -8.510  1.00  0.00           H  
ATOM   3305 HD22 ASN   211     -16.365   2.623  -6.769  1.00  0.00           H  
ATOM   3306  C   ASN   211     -18.746   5.506  -4.016  1.00  0.00           C  
ATOM   3307  O   ASN   211     -19.776   4.792  -3.862  1.00  0.00           O  
ATOM   3308  N   ASN   212     -18.145   6.070  -2.978  1.00  0.00           N  
ATOM   3309  H   ASN   212     -17.318   6.600  -3.212  1.00  0.00           H  
ATOM   3310  CA  ASN   212     -18.566   6.100  -1.504  1.00  0.00           C  
ATOM   3311  HA  ASN   212     -17.972   6.900  -1.063  1.00  0.00           H  
ATOM   3312  CB  ASN   212     -20.014   6.568  -1.465  1.00  0.00           C  
ATOM   3313  HB2 ASN   212     -20.154   7.472  -2.058  1.00  0.00           H  
ATOM   3314  HB3 ASN   212     -20.624   5.737  -1.818  1.00  0.00           H  
ATOM   3315  CG  ASN   212     -20.527   6.993  -0.022  1.00  0.00           C  
ATOM   3316  OD1 ASN   212     -19.956   7.825   0.654  1.00  0.00           O  
ATOM   3317  ND2 ASN   212     -21.689   6.551   0.357  1.00  0.00           N  
ATOM   3318 HD21 ASN   212     -21.717   6.914   1.299  1.00  0.00           H  
ATOM   3319 HD22 ASN   212     -22.316   5.829   0.034  1.00  0.00           H  
ATOM   3320  C   ASN   212     -18.187   4.805  -0.706  1.00  0.00           C  
ATOM   3321  O   ASN   212     -18.862   4.563   0.267  1.00  0.00           O  
ATOM   3322  N   GLY   213     -17.239   3.991  -1.091  1.00  0.00           N  
ATOM   3323  H   GLY   213     -16.811   4.221  -1.977  1.00  0.00           H  
ATOM   3324  CA  GLY   213     -16.631   2.900  -0.323  1.00  0.00           C  
ATOM   3325  HA2 GLY   213     -15.622   2.760  -0.710  1.00  0.00           H  
ATOM   3326  HA3 GLY   213     -16.754   3.229   0.708  1.00  0.00           H  
ATOM   3327  C   GLY   213     -17.330   1.495  -0.239  1.00  0.00           C  
ATOM   3328  O   GLY   213     -16.767   0.455  -0.061  1.00  0.00           O  
ATOM   3329  N   TYR   214     -18.657   1.572  -0.249  1.00  0.00           N  
ATOM   3330  H   TYR   214     -18.911   2.548  -0.193  1.00  0.00           H  
ATOM   3331  CA  TYR   214     -19.715   0.543  -0.506  1.00  0.00           C  
ATOM   3332  HA  TYR   214     -19.666  -0.305   0.178  1.00  0.00           H  
ATOM   3333  CB  TYR   214     -21.178   1.141  -0.358  1.00  0.00           C  
ATOM   3334  HB2 TYR   214     -21.134   2.113  -0.851  1.00  0.00           H  
ATOM   3335  HB3 TYR   214     -21.971   0.538  -0.800  1.00  0.00           H  
ATOM   3336  CG  TYR   214     -21.608   1.398   1.002  1.00  0.00           C  
ATOM   3337  CD1 TYR   214     -21.348   2.611   1.683  1.00  0.00           C  
ATOM   3338  HD1 TYR   214     -20.751   3.380   1.216  1.00  0.00           H  
ATOM   3339  CE1 TYR   214     -21.756   2.802   3.037  1.00  0.00           C  
ATOM   3340  HE1 TYR   214     -21.559   3.708   3.590  1.00  0.00           H  
ATOM   3341  CZ  TYR   214     -22.434   1.757   3.687  1.00  0.00           C  
ATOM   3342  OH  TYR   214     -22.915   1.990   4.868  1.00  0.00           O  
ATOM   3343  HH  TYR   214     -23.769   1.554   4.880  1.00  0.00           H  
ATOM   3344  CE2 TYR   214     -22.729   0.599   2.972  1.00  0.00           C  
ATOM   3345  HE2 TYR   214     -23.317  -0.165   3.458  1.00  0.00           H  
ATOM   3346  CD2 TYR   214     -22.241   0.356   1.677  1.00  0.00           C  
ATOM   3347  HD2 TYR   214     -22.402  -0.591   1.183  1.00  0.00           H  
ATOM   3348  C   TYR   214     -19.380  -0.129  -1.826  1.00  0.00           C  
ATOM   3349  O   TYR   214     -18.872   0.474  -2.791  1.00  0.00           O  
ATOM   3350  N   ASN   215     -19.857  -1.338  -2.018  1.00  0.00           N  
ATOM   3351  H   ASN   215     -20.464  -1.690  -1.293  1.00  0.00           H  
ATOM   3352  CA  ASN   215     -19.592  -2.172  -3.199  1.00  0.00           C  
ATOM   3353  HA  ASN   215     -18.673  -2.714  -2.978  1.00  0.00           H  
ATOM   3354  CB  ASN   215     -20.656  -3.233  -3.414  1.00  0.00           C  
ATOM   3355  HB2 ASN   215     -21.636  -2.757  -3.452  1.00  0.00           H  
ATOM   3356  HB3 ASN   215     -20.361  -3.707  -4.350  1.00  0.00           H  
ATOM   3357  CG  ASN   215     -20.698  -4.288  -2.286  1.00  0.00           C  
ATOM   3358  OD1 ASN   215     -21.108  -3.942  -1.184  1.00  0.00           O  
ATOM   3359  ND2 ASN   215     -20.409  -5.539  -2.427  1.00  0.00           N  
ATOM   3360 HD21 ASN   215     -20.418  -6.049  -1.555  1.00  0.00           H  
ATOM   3361 HD22 ASN   215     -20.346  -5.799  -3.401  1.00  0.00           H  
ATOM   3362  C   ASN   215     -19.427  -1.481  -4.526  1.00  0.00           C  
ATOM   3363  O   ASN   215     -20.345  -0.903  -5.110  1.00  0.00           O  
ATOM   3364  N   GLN   216     -18.259  -1.722  -5.121  1.00  0.00           N  
ATOM   3365  H   GLN   216     -17.537  -2.288  -4.699  1.00  0.00           H  
ATOM   3366  CA  GLN   216     -17.855  -1.110  -6.382  1.00  0.00           C  
ATOM   3367  HA  GLN   216     -18.059  -0.069  -6.133  1.00  0.00           H  
ATOM   3368  CB  GLN   216     -16.365  -1.376  -6.615  1.00  0.00           C  
ATOM   3369  HB2 GLN   216     -16.317  -2.455  -6.763  1.00  0.00           H  
ATOM   3370  HB3 GLN   216     -16.166  -0.818  -7.531  1.00  0.00           H  
ATOM   3371  CG  GLN   216     -15.485  -0.982  -5.452  1.00  0.00           C  
ATOM   3372  HG2 GLN   216     -15.522  -1.705  -4.637  1.00  0.00           H  
ATOM   3373  HG3 GLN   216     -14.465  -1.092  -5.820  1.00  0.00           H  
ATOM   3374  CD  GLN   216     -15.544   0.494  -5.031  1.00  0.00           C  
ATOM   3375  OE1 GLN   216     -15.286   1.399  -5.874  1.00  0.00           O  
ATOM   3376  NE2 GLN   216     -15.765   0.868  -3.785  1.00  0.00           N  
ATOM   3377 HE21 GLN   216     -15.904   1.862  -3.672  1.00  0.00           H  
ATOM   3378 HE22 GLN   216     -16.160   0.214  -3.124  1.00  0.00           H  
ATOM   3379  C   GLN   216     -18.755  -1.424  -7.575  1.00  0.00           C  
ATOM   3380  O   GLN   216     -19.074  -2.577  -7.740  1.00  0.00           O  
ATOM   3381  N   PRO   217     -19.140  -0.455  -8.428  1.00  0.00           N  
ATOM   3382  CD  PRO   217     -19.111   1.042  -8.142  1.00  0.00           C  
ATOM   3383  HD2 PRO   217     -18.043   1.252  -8.087  1.00  0.00           H  
ATOM   3384  HD3 PRO   217     -19.603   1.229  -7.187  1.00  0.00           H  
ATOM   3385  CG  PRO   217     -19.987   1.691  -9.270  1.00  0.00           C  
ATOM   3386  HG2 PRO   217     -19.544   2.609  -9.658  1.00  0.00           H  
ATOM   3387  HG3 PRO   217     -21.007   1.707  -8.888  1.00  0.00           H  
ATOM   3388  CB  PRO   217     -19.914   0.654 -10.388  1.00  0.00           C  
ATOM   3389  HB2 PRO   217     -18.958   0.869 -10.866  1.00  0.00           H  
ATOM   3390  HB3 PRO   217     -20.688   0.715 -11.154  1.00  0.00           H  
ATOM   3391  CA  PRO   217     -19.811  -0.732  -9.699  1.00  0.00           C  
ATOM   3392  HA  PRO   217     -20.845  -0.966  -9.447  1.00  0.00           H  
ATOM   3393  C   PRO   217     -19.148  -1.860 -10.517  1.00  0.00           C  
ATOM   3394  O   PRO   217     -17.916  -1.915 -10.729  1.00  0.00           O  
ATOM   3395  N   GLY   218     -20.013  -2.764 -10.923  1.00  0.00           N  
ATOM   3396  H   GLY   218     -21.003  -2.571 -10.878  1.00  0.00           H  
ATOM   3397  CA  GLY   218     -19.668  -3.931 -11.694  1.00  0.00           C  
ATOM   3398  HA2 GLY   218     -20.615  -4.177 -12.174  1.00  0.00           H  
ATOM   3399  HA3 GLY   218     -18.894  -3.705 -12.428  1.00  0.00           H  
ATOM   3400  C   GLY   218     -19.264  -5.197 -11.009  1.00  0.00           C  
ATOM   3401  O   GLY   218     -19.081  -6.137 -11.665  1.00  0.00           O  
ATOM   3402  N   CYX   219     -19.169  -5.112  -9.657  1.00  0.00           N  
ATOM   3403  H   CYX   219     -19.165  -4.200  -9.224  1.00  0.00           H  
ATOM   3404  CA  CYX   219     -18.826  -6.293  -8.882  1.00  0.00           C  
ATOM   3405  HA  CYX   219     -18.043  -6.890  -9.350  1.00  0.00           H  
ATOM   3406  CB  CYX   219     -18.072  -5.969  -7.530  1.00  0.00           C  
ATOM   3407  HB2 CYX   219     -18.662  -5.250  -6.962  1.00  0.00           H  
ATOM   3408  HB3 CYX   219     -18.126  -6.872  -6.922  1.00  0.00           H  
ATOM   3409  SG  CYX   219     -16.440  -5.329  -7.595  1.00  0.00           S  
ATOM   3410  C   CYX   219     -19.897  -7.368  -8.666  1.00  0.00           C  
ATOM   3411  O   CYX   219     -19.507  -8.452  -8.333  1.00  0.00           O  
ATOM   3412  N   GLY   220     -21.157  -7.046  -9.015  1.00  0.00           N  
ATOM   3413  H   GLY   220     -21.411  -6.078  -9.151  1.00  0.00           H  
ATOM   3414  CA  GLY   220     -22.269  -8.013  -8.901  1.00  0.00           C  
ATOM   3415  HA2 GLY   220     -23.122  -7.399  -9.193  1.00  0.00           H  
ATOM   3416  HA3 GLY   220     -22.122  -8.826  -9.613  1.00  0.00           H  
ATOM   3417  C   GLY   220     -22.517  -8.598  -7.488  1.00  0.00           C  
ATOM   3418  O   GLY   220     -22.367  -7.800  -6.565  1.00  0.00           O  
ATOM   3419  N   LEU   221     -22.997  -9.826  -7.346  1.00  0.00           N  
ATOM   3420  H   LEU   221     -23.153 -10.352  -8.194  1.00  0.00           H  
ATOM   3421  CA  LEU   221     -23.515 -10.521  -6.112  1.00  0.00           C  
ATOM   3422  HA  LEU   221     -24.353  -9.901  -5.792  1.00  0.00           H  
ATOM   3423  CB  LEU   221     -24.127 -11.972  -6.550  1.00  0.00           C  
ATOM   3424  HB2 LEU   221     -23.338 -12.572  -7.002  1.00  0.00           H  
ATOM   3425  HB3 LEU   221     -24.501 -12.510  -5.679  1.00  0.00           H  
ATOM   3426  CG  LEU   221     -25.324 -11.964  -7.529  1.00  0.00           C  
ATOM   3427  HG  LEU   221     -24.923 -11.628  -8.485  1.00  0.00           H  
ATOM   3428  CD1 LEU   221     -25.587 -13.406  -7.823  1.00  0.00           C  
ATOM   3429 HD11 LEU   221     -26.184 -13.974  -7.109  1.00  0.00           H  
ATOM   3430 HD12 LEU   221     -26.022 -13.487  -8.819  1.00  0.00           H  
ATOM   3431 HD13 LEU   221     -24.672 -13.980  -7.970  1.00  0.00           H  
ATOM   3432  CD2 LEU   221     -26.609 -11.146  -7.273  1.00  0.00           C  
ATOM   3433 HD21 LEU   221     -27.285 -11.240  -8.123  1.00  0.00           H  
ATOM   3434 HD22 LEU   221     -27.149 -11.621  -6.454  1.00  0.00           H  
ATOM   3435 HD23 LEU   221     -26.411 -10.078  -7.191  1.00  0.00           H  
ATOM   3436  C   LEU   221     -22.525 -10.702  -4.923  1.00  0.00           C  
ATOM   3437  O   LEU   221     -21.347 -10.976  -5.225  1.00  0.00           O  
ATOM   3438  N   PRO   222     -22.927 -10.588  -3.622  1.00  0.00           N  
ATOM   3439  CD  PRO   222     -24.231 -10.331  -2.991  1.00  0.00           C  
ATOM   3440  HD2 PRO   222     -25.002 -10.994  -3.385  1.00  0.00           H  
ATOM   3441  HD3 PRO   222     -24.711  -9.400  -3.293  1.00  0.00           H  
ATOM   3442  CG  PRO   222     -24.024 -10.521  -1.504  1.00  0.00           C  
ATOM   3443  HG2 PRO   222     -24.104 -11.600  -1.369  1.00  0.00           H  
ATOM   3444  HG3 PRO   222     -24.793  -9.919  -1.019  1.00  0.00           H  
ATOM   3445  CB  PRO   222     -22.583 -10.048  -1.288  1.00  0.00           C  
ATOM   3446  HB2 PRO   222     -22.117 -10.667  -0.521  1.00  0.00           H  
ATOM   3447  HB3 PRO   222     -22.627  -9.032  -0.894  1.00  0.00           H  
ATOM   3448  CA  PRO   222     -21.865 -10.301  -2.591  1.00  0.00           C  
ATOM   3449  HA  PRO   222     -21.332  -9.421  -2.951  1.00  0.00           H  
ATOM   3450  C   PRO   222     -20.836 -11.484  -2.503  1.00  0.00           C  
ATOM   3451  O   PRO   222     -19.661 -11.206  -2.221  1.00  0.00           O  
ATOM   3452  N   ILE   223     -21.235 -12.729  -2.754  1.00  0.00           N  
ATOM   3453  H   ILE   223     -22.238 -12.850  -2.775  1.00  0.00           H  
ATOM   3454  CA  ILE   223     -20.523 -14.012  -2.975  1.00  0.00           C  
ATOM   3455  HA  ILE   223     -20.376 -14.511  -2.017  1.00  0.00           H  
ATOM   3456  CB  ILE   223     -21.380 -14.946  -3.823  1.00  0.00           C  
ATOM   3457  HB  ILE   223     -22.194 -15.368  -3.234  1.00  0.00           H  
ATOM   3458  CG2 ILE   223     -22.151 -14.383  -4.976  1.00  0.00           C  
ATOM   3459 HG21 ILE   223     -21.555 -14.086  -5.838  1.00  0.00           H  
ATOM   3460 HG22 ILE   223     -22.839 -15.115  -5.399  1.00  0.00           H  
ATOM   3461 HG23 ILE   223     -22.845 -13.645  -4.574  1.00  0.00           H  
ATOM   3462  CG1 ILE   223     -20.666 -16.177  -4.433  1.00  0.00           C  
ATOM   3463 HG12 ILE   223     -21.289 -16.627  -5.206  1.00  0.00           H  
ATOM   3464 HG13 ILE   223     -19.747 -15.893  -4.944  1.00  0.00           H  
ATOM   3465  CD1 ILE   223     -20.315 -17.275  -3.441  1.00  0.00           C  
ATOM   3466 HD11 ILE   223     -19.944 -18.130  -4.006  1.00  0.00           H  
ATOM   3467 HD12 ILE   223     -19.522 -16.944  -2.771  1.00  0.00           H  
ATOM   3468 HD13 ILE   223     -21.216 -17.520  -2.880  1.00  0.00           H  
ATOM   3469  C   ILE   223     -19.164 -13.870  -3.720  1.00  0.00           C  
ATOM   3470  O   ILE   223     -18.197 -14.529  -3.274  1.00  0.00           O  
ATOM   3471  N   ILE   224     -19.088 -13.034  -4.710  1.00  0.00           N  
ATOM   3472  H   ILE   224     -19.959 -12.595  -4.972  1.00  0.00           H  
ATOM   3473  CA  ILE   224     -17.772 -12.534  -5.247  1.00  0.00           C  
ATOM   3474  HA  ILE   224     -16.952 -13.049  -4.746  1.00  0.00           H  
ATOM   3475  CB  ILE   224     -17.730 -12.974  -6.790  1.00  0.00           C  
ATOM   3476  HB  ILE   224     -16.932 -12.512  -7.371  1.00  0.00           H  
ATOM   3477  CG2 ILE   224     -17.367 -14.494  -6.698  1.00  0.00           C  
ATOM   3478 HG21 ILE   224     -17.206 -14.801  -7.732  1.00  0.00           H  
ATOM   3479 HG22 ILE   224     -16.547 -14.809  -6.053  1.00  0.00           H  
ATOM   3480 HG23 ILE   224     -18.337 -14.944  -6.485  1.00  0.00           H  
ATOM   3481  CG1 ILE   224     -19.068 -12.709  -7.630  1.00  0.00           C  
ATOM   3482 HG12 ILE   224     -19.898 -13.182  -7.105  1.00  0.00           H  
ATOM   3483 HG13 ILE   224     -19.134 -11.621  -7.614  1.00  0.00           H  
ATOM   3484  CD1 ILE   224     -18.982 -13.126  -9.091  1.00  0.00           C  
ATOM   3485 HD11 ILE   224     -18.079 -12.760  -9.580  1.00  0.00           H  
ATOM   3486 HD12 ILE   224     -18.992 -14.214  -9.029  1.00  0.00           H  
ATOM   3487 HD13 ILE   224     -19.838 -12.741  -9.645  1.00  0.00           H  
ATOM   3488  C   ILE   224     -17.632 -11.007  -5.110  1.00  0.00           C  
ATOM   3489  O   ILE   224     -16.477 -10.548  -5.246  1.00  0.00           O  
ATOM   3490  N   GLY   225     -18.762 -10.302  -4.891  1.00  0.00           N  
ATOM   3491  H   GLY   225     -19.666 -10.745  -4.816  1.00  0.00           H  
ATOM   3492  CA  GLY   225     -18.849  -8.858  -4.967  1.00  0.00           C  
ATOM   3493  HA2 GLY   225     -18.612  -8.521  -5.976  1.00  0.00           H  
ATOM   3494  HA3 GLY   225     -19.888  -8.596  -4.767  1.00  0.00           H  
ATOM   3495  C   GLY   225     -17.881  -8.208  -3.949  1.00  0.00           C  
ATOM   3496  O   GLY   225     -17.252  -7.220  -4.252  1.00  0.00           O  
ATOM   3497  N   GLU   226     -17.951  -8.648  -2.681  1.00  0.00           N  
ATOM   3498  H   GLU   226     -18.603  -9.394  -2.485  1.00  0.00           H  
ATOM   3499  CA  GLU   226     -17.050  -8.160  -1.643  1.00  0.00           C  
ATOM   3500  HA  GLU   226     -17.109  -7.075  -1.549  1.00  0.00           H  
ATOM   3501  CB  GLU   226     -17.327  -8.902  -0.284  1.00  0.00           C  
ATOM   3502  HB2 GLU   226     -17.204  -9.942  -0.586  1.00  0.00           H  
ATOM   3503  HB3 GLU   226     -16.611  -8.608   0.483  1.00  0.00           H  
ATOM   3504  CG  GLU   226     -18.669  -8.735   0.271  1.00  0.00           C  
ATOM   3505  HG2 GLU   226     -19.368  -9.311  -0.336  1.00  0.00           H  
ATOM   3506  HG3 GLU   226     -18.784  -9.078   1.299  1.00  0.00           H  
ATOM   3507  CD  GLU   226     -19.186  -7.330   0.170  1.00  0.00           C  
ATOM   3508  OE1 GLU   226     -20.393  -7.267  -0.022  1.00  0.00           O  
ATOM   3509  OE2 GLU   226     -18.401  -6.360   0.375  1.00  0.00           O  
ATOM   3510  C   GLU   226     -15.562  -8.393  -2.051  1.00  0.00           C  
ATOM   3511  O   GLU   226     -14.841  -7.385  -1.986  1.00  0.00           O  
ATOM   3512  N   THR   227     -15.090  -9.613  -2.359  1.00  0.00           N  
ATOM   3513  H   THR   227     -15.599 -10.474  -2.218  1.00  0.00           H  
ATOM   3514  CA  THR   227     -13.670  -9.753  -2.803  1.00  0.00           C  
ATOM   3515  HA  THR   227     -13.057  -9.289  -2.031  1.00  0.00           H  
ATOM   3516  CB  THR   227     -13.249 -11.215  -2.799  1.00  0.00           C  
ATOM   3517  HB  THR   227     -12.199 -11.193  -3.088  1.00  0.00           H  
ATOM   3518  CG2 THR   227     -13.298 -12.010  -1.475  1.00  0.00           C  
ATOM   3519 HG21 THR   227     -12.792 -11.612  -0.596  1.00  0.00           H  
ATOM   3520 HG22 THR   227     -14.344 -12.229  -1.257  1.00  0.00           H  
ATOM   3521 HG23 THR   227     -12.848 -12.996  -1.590  1.00  0.00           H  
ATOM   3522  OG1 THR   227     -13.935 -11.820  -3.867  1.00  0.00           O  
ATOM   3523  HG1 THR   227     -14.882 -11.798  -3.713  1.00  0.00           H  
ATOM   3524  C   THR   227     -13.366  -8.972  -4.047  1.00  0.00           C  
ATOM   3525  O   THR   227     -12.346  -8.234  -4.014  1.00  0.00           O  
ATOM   3526  N   CYX   228     -14.144  -8.911  -5.147  1.00  0.00           N  
ATOM   3527  H   CYX   228     -14.958  -9.508  -5.165  1.00  0.00           H  
ATOM   3528  CA  CYX   228     -14.064  -7.998  -6.229  1.00  0.00           C  
ATOM   3529  HA  CYX   228     -13.191  -8.364  -6.769  1.00  0.00           H  
ATOM   3530  CB  CYX   228     -15.306  -8.098  -7.096  1.00  0.00           C  
ATOM   3531  HB2 CYX   228     -15.372  -9.081  -7.564  1.00  0.00           H  
ATOM   3532  HB3 CYX   228     -16.119  -7.874  -6.407  1.00  0.00           H  
ATOM   3533  SG  CYX   228     -15.441  -6.795  -8.395  1.00  0.00           S  
ATOM   3534  C   CYX   228     -13.800  -6.576  -5.792  1.00  0.00           C  
ATOM   3535  O   CYX   228     -12.825  -5.919  -6.144  1.00  0.00           O  
ATOM   3536  N   SER   229     -14.714  -6.118  -4.922  1.00  0.00           N  
ATOM   3537  H   SER   229     -15.513  -6.720  -4.787  1.00  0.00           H  
ATOM   3538  CA  SER   229     -14.687  -4.711  -4.341  1.00  0.00           C  
ATOM   3539  HA  SER   229     -14.744  -4.142  -5.269  1.00  0.00           H  
ATOM   3540  CB  SER   229     -15.979  -4.358  -3.559  1.00  0.00           C  
ATOM   3541  HB2 SER   229     -16.100  -5.038  -2.716  1.00  0.00           H  
ATOM   3542  HB3 SER   229     -15.836  -3.391  -3.077  1.00  0.00           H  
ATOM   3543  OG  SER   229     -17.229  -4.352  -4.268  1.00  0.00           O  
ATOM   3544  HG  SER   229     -17.432  -5.230  -4.601  1.00  0.00           H  
ATOM   3545  C   SER   229     -13.417  -4.317  -3.651  1.00  0.00           C  
ATOM   3546  O   SER   229     -12.710  -3.356  -3.991  1.00  0.00           O  
ATOM   3547  N   HID   230     -13.078  -5.169  -2.658  1.00  0.00           N  
ATOM   3548  H   HID   230     -13.688  -5.956  -2.484  1.00  0.00           H  
ATOM   3549  CA  HID   230     -11.843  -5.104  -1.868  1.00  0.00           C  
ATOM   3550  HA  HID   230     -11.839  -4.155  -1.332  1.00  0.00           H  
ATOM   3551  CB  HID   230     -11.907  -6.308  -0.875  1.00  0.00           C  
ATOM   3552  HB2 HID   230     -12.710  -6.287  -0.138  1.00  0.00           H  
ATOM   3553  HB3 HID   230     -12.169  -7.177  -1.479  1.00  0.00           H  
ATOM   3554  CG  HID   230     -10.621  -6.423  -0.082  1.00  0.00           C  
ATOM   3555  ND1 HID   230      -9.973  -5.417   0.513  1.00  0.00           N  
ATOM   3556  HD1 HID   230     -10.304  -4.463   0.519  1.00  0.00           H  
ATOM   3557  CE1 HID   230      -8.706  -5.784   0.827  1.00  0.00           C  
ATOM   3558  HE1 HID   230      -7.934  -5.151   1.238  1.00  0.00           H  
ATOM   3559  NE2 HID   230      -8.566  -7.091   0.571  1.00  0.00           N  
ATOM   3560  CD2 HID   230      -9.720  -7.473  -0.046  1.00  0.00           C  
ATOM   3561  HD2 HID   230      -9.828  -8.447  -0.500  1.00  0.00           H  
ATOM   3562  C   HID   230     -10.550  -5.180  -2.786  1.00  0.00           C  
ATOM   3563  O   HID   230      -9.502  -4.534  -2.396  1.00  0.00           O  
ATOM   3564  N   THR   231     -10.528  -5.930  -3.875  1.00  0.00           N  
ATOM   3565  H   THR   231     -11.342  -6.488  -4.089  1.00  0.00           H  
ATOM   3566  CA  THR   231      -9.307  -6.137  -4.724  1.00  0.00           C  
ATOM   3567  HA  THR   231      -8.465  -6.409  -4.087  1.00  0.00           H  
ATOM   3568  CB  THR   231      -9.545  -7.340  -5.612  1.00  0.00           C  
ATOM   3569  HB  THR   231     -10.473  -7.104  -6.133  1.00  0.00           H  
ATOM   3570  CG2 THR   231      -8.403  -7.581  -6.621  1.00  0.00           C  
ATOM   3571 HG21 THR   231      -7.413  -7.668  -6.175  1.00  0.00           H  
ATOM   3572 HG22 THR   231      -8.543  -8.495  -7.198  1.00  0.00           H  
ATOM   3573 HG23 THR   231      -8.274  -6.745  -7.309  1.00  0.00           H  
ATOM   3574  OG1 THR   231      -9.689  -8.460  -4.773  1.00  0.00           O  
ATOM   3575  HG1 THR   231     -10.626  -8.529  -4.575  1.00  0.00           H  
ATOM   3576  C   THR   231      -8.957  -4.882  -5.366  1.00  0.00           C  
ATOM   3577  O   THR   231      -7.825  -4.430  -5.344  1.00  0.00           O  
ATOM   3578  N   ARG   232      -9.977  -4.161  -5.817  1.00  0.00           N  
ATOM   3579  H   ARG   232     -10.870  -4.633  -5.810  1.00  0.00           H  
ATOM   3580  CA  ARG   232      -9.877  -3.010  -6.752  1.00  0.00           C  
ATOM   3581  HA  ARG   232      -9.338  -3.231  -7.673  1.00  0.00           H  
ATOM   3582  CB  ARG   232     -11.320  -2.636  -7.105  1.00  0.00           C  
ATOM   3583  HB2 ARG   232     -12.006  -2.681  -6.259  1.00  0.00           H  
ATOM   3584  HB3 ARG   232     -11.279  -1.672  -7.613  1.00  0.00           H  
ATOM   3585  CG  ARG   232     -11.801  -3.634  -8.202  1.00  0.00           C  
ATOM   3586  HG2 ARG   232     -11.287  -3.411  -9.137  1.00  0.00           H  
ATOM   3587  HG3 ARG   232     -11.689  -4.654  -7.836  1.00  0.00           H  
ATOM   3588  CD  ARG   232     -13.226  -3.268  -8.466  1.00  0.00           C  
ATOM   3589  HD2 ARG   232     -13.740  -3.674  -7.595  1.00  0.00           H  
ATOM   3590  HD3 ARG   232     -13.443  -2.204  -8.569  1.00  0.00           H  
ATOM   3591  NE  ARG   232     -13.852  -3.887  -9.659  1.00  0.00           N  
ATOM   3592  HE  ARG   232     -13.679  -4.864  -9.846  1.00  0.00           H  
ATOM   3593  CZ  ARG   232     -14.691  -3.389 -10.538  1.00  0.00           C  
ATOM   3594  NH1 ARG   232     -15.043  -2.137 -10.449  1.00  0.00           N  
ATOM   3595 HH11 ARG   232     -14.891  -1.664  -9.569  1.00  0.00           H  
ATOM   3596 HH12 ARG   232     -15.875  -1.890 -10.965  1.00  0.00           H  
ATOM   3597  NH2 ARG   232     -15.209  -4.137 -11.519  1.00  0.00           N  
ATOM   3598 HH21 ARG   232     -14.785  -5.052 -11.570  1.00  0.00           H  
ATOM   3599 HH22 ARG   232     -15.762  -3.790 -12.290  1.00  0.00           H  
ATOM   3600  C   ARG   232      -9.243  -1.709  -6.236  1.00  0.00           C  
ATOM   3601  O   ARG   232      -8.849  -0.925  -7.095  1.00  0.00           O  
ATOM   3602  N   ALA   233      -8.929  -1.494  -4.956  1.00  0.00           N  
ATOM   3603  H   ALA   233      -9.110  -2.273  -4.338  1.00  0.00           H  
ATOM   3604  CA  ALA   233      -8.031  -0.474  -4.461  1.00  0.00           C  
ATOM   3605  HA  ALA   233      -8.594   0.448  -4.605  1.00  0.00           H  
ATOM   3606  CB  ALA   233      -7.951  -0.709  -2.971  1.00  0.00           C  
ATOM   3607  HB1 ALA   233      -8.940  -0.612  -2.523  1.00  0.00           H  
ATOM   3608  HB2 ALA   233      -7.490  -1.667  -2.733  1.00  0.00           H  
ATOM   3609  HB3 ALA   233      -7.288   0.056  -2.566  1.00  0.00           H  
ATOM   3610  C   ALA   233      -6.653  -0.419  -5.225  1.00  0.00           C  
ATOM   3611  O   ALA   233      -6.136   0.582  -5.737  1.00  0.00           O  
ATOM   3612  N   VAL   234      -6.217  -1.637  -5.485  1.00  0.00           N  
ATOM   3613  H   VAL   234      -6.650  -2.410  -5.000  1.00  0.00           H  
ATOM   3614  CA  VAL   234      -4.983  -1.843  -6.158  1.00  0.00           C  
ATOM   3615  HA  VAL   234      -4.247  -1.132  -5.782  1.00  0.00           H  
ATOM   3616  CB  VAL   234      -4.434  -3.201  -5.951  1.00  0.00           C  
ATOM   3617  HB  VAL   234      -5.229  -3.890  -6.237  1.00  0.00           H  
ATOM   3618  CG1 VAL   234      -3.135  -3.495  -6.650  1.00  0.00           C  
ATOM   3619 HG11 VAL   234      -2.348  -2.797  -6.367  1.00  0.00           H  
ATOM   3620 HG12 VAL   234      -2.836  -4.480  -6.290  1.00  0.00           H  
ATOM   3621 HG13 VAL   234      -3.141  -3.553  -7.738  1.00  0.00           H  
ATOM   3622  CG2 VAL   234      -4.158  -3.372  -4.399  1.00  0.00           C  
ATOM   3623 HG21 VAL   234      -5.097  -3.212  -3.870  1.00  0.00           H  
ATOM   3624 HG22 VAL   234      -3.767  -4.367  -4.185  1.00  0.00           H  
ATOM   3625 HG23 VAL   234      -3.312  -2.716  -4.197  1.00  0.00           H  
ATOM   3626  C   VAL   234      -5.134  -1.560  -7.658  1.00  0.00           C  
ATOM   3627  O   VAL   234      -4.291  -0.887  -8.248  1.00  0.00           O  
ATOM   3628  N   LYS   235      -6.280  -1.995  -8.362  1.00  0.00           N  
ATOM   3629  H   LYS   235      -6.731  -2.772  -7.900  1.00  0.00           H  
ATOM   3630  CA  LYS   235      -6.533  -1.569  -9.770  1.00  0.00           C  
ATOM   3631  HA  LYS   235      -5.546  -1.724 -10.207  1.00  0.00           H  
ATOM   3632  CB  LYS   235      -7.671  -2.319 -10.390  1.00  0.00           C  
ATOM   3633  HB2 LYS   235      -7.624  -3.315  -9.949  1.00  0.00           H  
ATOM   3634  HB3 LYS   235      -8.696  -2.095 -10.094  1.00  0.00           H  
ATOM   3635  CG  LYS   235      -7.655  -2.483 -11.869  1.00  0.00           C  
ATOM   3636  HG2 LYS   235      -8.511  -3.091 -12.163  1.00  0.00           H  
ATOM   3637  HG3 LYS   235      -7.708  -1.540 -12.414  1.00  0.00           H  
ATOM   3638  CD  LYS   235      -6.335  -3.096 -12.388  1.00  0.00           C  
ATOM   3639  HD2 LYS   235      -6.311  -3.012 -13.475  1.00  0.00           H  
ATOM   3640  HD3 LYS   235      -5.437  -2.550 -12.100  1.00  0.00           H  
ATOM   3641  CE  LYS   235      -6.057  -4.556 -12.103  1.00  0.00           C  
ATOM   3642  HE2 LYS   235      -6.309  -4.927 -11.110  1.00  0.00           H  
ATOM   3643  HE3 LYS   235      -6.754  -4.998 -12.814  1.00  0.00           H  
ATOM   3644  NZ  LYS   235      -4.675  -5.004 -12.289  1.00  0.00           N  
ATOM   3645  HZ1 LYS   235      -4.078  -4.517 -11.636  1.00  0.00           H  
ATOM   3646  HZ2 LYS   235      -4.674  -5.996 -12.099  1.00  0.00           H  
ATOM   3647  HZ3 LYS   235      -4.496  -4.897 -13.277  1.00  0.00           H  
ATOM   3648  C   LYS   235      -6.682   0.017  -9.924  1.00  0.00           C  
ATOM   3649  O   LYS   235      -5.932   0.607 -10.696  1.00  0.00           O  
ATOM   3650  N   TYR   236      -7.521   0.709  -9.111  1.00  0.00           N  
ATOM   3651  H   TYR   236      -8.047   0.235  -8.391  1.00  0.00           H  
ATOM   3652  CA  TYR   236      -7.682   2.190  -9.130  1.00  0.00           C  
ATOM   3653  HA  TYR   236      -8.045   2.405 -10.135  1.00  0.00           H  
ATOM   3654  CB  TYR   236      -8.700   2.607  -8.055  1.00  0.00           C  
ATOM   3655  HB2 TYR   236      -8.199   2.357  -7.120  1.00  0.00           H  
ATOM   3656  HB3 TYR   236      -8.900   3.675  -7.970  1.00  0.00           H  
ATOM   3657  CG  TYR   236     -10.060   1.897  -8.105  1.00  0.00           C  
ATOM   3658  CD1 TYR   236     -10.548   1.232  -9.264  1.00  0.00           C  
ATOM   3659  HD1 TYR   236     -10.001   1.229 -10.195  1.00  0.00           H  
ATOM   3660  CE1 TYR   236     -11.843   0.623  -9.186  1.00  0.00           C  
ATOM   3661  HE1 TYR   236     -12.339   0.157 -10.024  1.00  0.00           H  
ATOM   3662  CZ  TYR   236     -12.638   0.773  -8.066  1.00  0.00           C  
ATOM   3663  OH  TYR   236     -13.928   0.314  -8.017  1.00  0.00           O  
ATOM   3664  HH  TYR   236     -14.468   0.706  -7.326  1.00  0.00           H  
ATOM   3665  CE2 TYR   236     -12.123   1.368  -6.885  1.00  0.00           C  
ATOM   3666  HE2 TYR   236     -12.794   1.494  -6.049  1.00  0.00           H  
ATOM   3667  CD2 TYR   236     -10.799   1.936  -6.905  1.00  0.00           C  
ATOM   3668  HD2 TYR   236     -10.381   2.407  -6.027  1.00  0.00           H  
ATOM   3669  C   TYR   236      -6.395   2.992  -8.933  1.00  0.00           C  
ATOM   3670  O   TYR   236      -6.135   3.872  -9.729  1.00  0.00           O  
ATOM   3671  N   PHE   237      -5.574   2.646  -7.983  1.00  0.00           N  
ATOM   3672  H   PHE   237      -5.924   1.914  -7.380  1.00  0.00           H  
ATOM   3673  CA  PHE   237      -4.340   3.263  -7.713  1.00  0.00           C  
ATOM   3674  HA  PHE   237      -4.412   4.349  -7.779  1.00  0.00           H  
ATOM   3675  CB  PHE   237      -3.877   2.929  -6.275  1.00  0.00           C  
ATOM   3676  HB2 PHE   237      -4.811   2.893  -5.713  1.00  0.00           H  
ATOM   3677  HB3 PHE   237      -3.241   2.056  -6.134  1.00  0.00           H  
ATOM   3678  CG  PHE   237      -3.106   4.015  -5.619  1.00  0.00           C  
ATOM   3679  CD1 PHE   237      -1.669   3.972  -5.634  1.00  0.00           C  
ATOM   3680  HD1 PHE   237      -1.247   3.090  -6.093  1.00  0.00           H  
ATOM   3681  CE1 PHE   237      -0.943   4.996  -5.035  1.00  0.00           C  
ATOM   3682  HE1 PHE   237       0.121   4.843  -4.922  1.00  0.00           H  
ATOM   3683  CZ  PHE   237      -1.582   6.068  -4.358  1.00  0.00           C  
ATOM   3684  HZ  PHE   237      -0.992   6.857  -3.916  1.00  0.00           H  
ATOM   3685  CE2 PHE   237      -2.942   6.148  -4.341  1.00  0.00           C  
ATOM   3686  HE2 PHE   237      -3.505   6.953  -3.893  1.00  0.00           H  
ATOM   3687  CD2 PHE   237      -3.716   5.127  -5.029  1.00  0.00           C  
ATOM   3688  HD2 PHE   237      -4.778   5.208  -5.206  1.00  0.00           H  
ATOM   3689  C   PHE   237      -3.274   2.880  -8.841  1.00  0.00           C  
ATOM   3690  O   PHE   237      -2.473   3.801  -9.284  1.00  0.00           O  
ATOM   3691  N   THR   238      -3.265   1.616  -9.446  1.00  0.00           N  
ATOM   3692  H   THR   238      -3.725   0.852  -8.973  1.00  0.00           H  
ATOM   3693  CA  THR   238      -2.396   1.362 -10.623  1.00  0.00           C  
ATOM   3694  HA  THR   238      -1.355   1.601 -10.406  1.00  0.00           H  
ATOM   3695  CB  THR   238      -2.456  -0.076 -10.951  1.00  0.00           C  
ATOM   3696  HB  THR   238      -3.464  -0.315 -11.290  1.00  0.00           H  
ATOM   3697  CG2 THR   238      -1.445  -0.421 -12.023  1.00  0.00           C  
ATOM   3698 HG21 THR   238      -0.464  -0.045 -11.733  1.00  0.00           H  
ATOM   3699 HG22 THR   238      -1.426  -1.508 -12.108  1.00  0.00           H  
ATOM   3700 HG23 THR   238      -1.669   0.039 -12.986  1.00  0.00           H  
ATOM   3701  OG1 THR   238      -2.109  -0.888  -9.876  1.00  0.00           O  
ATOM   3702  HG1 THR   238      -2.810  -0.817  -9.224  1.00  0.00           H  
ATOM   3703  C   THR   238      -2.733   2.225 -11.760  1.00  0.00           C  
ATOM   3704  O   THR   238      -1.902   2.811 -12.471  1.00  0.00           O  
ATOM   3705  N   GLU   239      -4.014   2.538 -12.015  1.00  0.00           N  
ATOM   3706  H   GLU   239      -4.705   2.017 -11.496  1.00  0.00           H  
ATOM   3707  CA  GLU   239      -4.520   3.444 -13.030  1.00  0.00           C  
ATOM   3708  HA  GLU   239      -4.149   3.118 -14.002  1.00  0.00           H  
ATOM   3709  CB  GLU   239      -6.074   3.460 -13.181  1.00  0.00           C  
ATOM   3710  HB2 GLU   239      -6.653   3.811 -12.326  1.00  0.00           H  
ATOM   3711  HB3 GLU   239      -6.235   4.112 -14.040  1.00  0.00           H  
ATOM   3712  CG  GLU   239      -6.648   2.100 -13.646  1.00  0.00           C  
ATOM   3713  HG2 GLU   239      -6.205   1.344 -12.998  1.00  0.00           H  
ATOM   3714  HG3 GLU   239      -7.735   2.083 -13.575  1.00  0.00           H  
ATOM   3715  CD  GLU   239      -6.174   1.728 -15.076  1.00  0.00           C  
ATOM   3716  OE1 GLU   239      -6.861   2.145 -16.075  1.00  0.00           O  
ATOM   3717  OE2 GLU   239      -5.034   1.258 -15.240  1.00  0.00           O  
ATOM   3718  C   GLU   239      -4.023   4.822 -12.788  1.00  0.00           C  
ATOM   3719  O   GLU   239      -3.642   5.473 -13.750  1.00  0.00           O  
ATOM   3720  N   CYS   240      -3.886   5.305 -11.533  1.00  0.00           N  
ATOM   3721  H   CYS   240      -4.306   4.762 -10.792  1.00  0.00           H  
ATOM   3722  CA  CYS   240      -3.281   6.623 -11.317  1.00  0.00           C  
ATOM   3723  HA  CYS   240      -3.551   7.303 -12.125  1.00  0.00           H  
ATOM   3724  CB  CYS   240      -3.954   7.141 -10.023  1.00  0.00           C  
ATOM   3725  HB2 CYS   240      -3.512   6.725  -9.118  1.00  0.00           H  
ATOM   3726  HB3 CYS   240      -3.733   8.204 -10.118  1.00  0.00           H  
ATOM   3727  SG  CYS   240      -5.781   7.077 -10.086  1.00  0.00           S  
ATOM   3728  HG  CYS   240      -5.628   5.770 -10.313  1.00  0.00           H  
ATOM   3729  C   CYS   240      -1.721   6.645 -11.270  1.00  0.00           C  
ATOM   3730  O   CYS   240      -1.116   7.704 -11.317  1.00  0.00           O  
ATOM   3731  N   ILE   241      -1.083   5.533 -11.193  1.00  0.00           N  
ATOM   3732  H   ILE   241      -1.658   4.715 -11.045  1.00  0.00           H  
ATOM   3733  CA  ILE   241       0.348   5.359 -11.494  1.00  0.00           C  
ATOM   3734  HA  ILE   241       0.973   6.184 -11.153  1.00  0.00           H  
ATOM   3735  CB  ILE   241       1.025   4.101 -10.726  1.00  0.00           C  
ATOM   3736  HB  ILE   241       0.383   3.305 -11.102  1.00  0.00           H  
ATOM   3737  CG2 ILE   241       2.495   3.767 -11.001  1.00  0.00           C  
ATOM   3738 HG21 ILE   241       2.683   3.979 -12.054  1.00  0.00           H  
ATOM   3739 HG22 ILE   241       3.137   4.351 -10.342  1.00  0.00           H  
ATOM   3740 HG23 ILE   241       2.663   2.717 -10.763  1.00  0.00           H  
ATOM   3741  CG1 ILE   241       0.853   4.213  -9.182  1.00  0.00           C  
ATOM   3742 HG12 ILE   241       1.311   5.150  -8.865  1.00  0.00           H  
ATOM   3743 HG13 ILE   241      -0.185   4.499  -9.009  1.00  0.00           H  
ATOM   3744  CD1 ILE   241       1.297   3.050  -8.316  1.00  0.00           C  
ATOM   3745 HD11 ILE   241       2.382   2.993  -8.228  1.00  0.00           H  
ATOM   3746 HD12 ILE   241       0.837   3.126  -7.331  1.00  0.00           H  
ATOM   3747 HD13 ILE   241       0.939   2.148  -8.813  1.00  0.00           H  
ATOM   3748  C   ILE   241       0.698   5.300 -12.999  1.00  0.00           C  
ATOM   3749  O   ILE   241       1.601   5.970 -13.508  1.00  0.00           O  
ATOM   3750  N   ARG   242      -0.134   4.625 -13.814  1.00  0.00           N  
ATOM   3751  H   ARG   242      -0.863   4.039 -13.434  1.00  0.00           H  
ATOM   3752  CA  ARG   242      -0.075   4.635 -15.312  1.00  0.00           C  
ATOM   3753  HA  ARG   242       0.894   4.295 -15.677  1.00  0.00           H  
ATOM   3754  CB  ARG   242      -1.002   3.429 -15.754  1.00  0.00           C  
ATOM   3755  HB2 ARG   242      -1.860   3.414 -15.083  1.00  0.00           H  
ATOM   3756  HB3 ARG   242      -1.285   3.486 -16.805  1.00  0.00           H  
ATOM   3757  CG  ARG   242      -0.430   1.961 -15.540  1.00  0.00           C  
ATOM   3758  HG2 ARG   242       0.561   2.118 -15.965  1.00  0.00           H  
ATOM   3759  HG3 ARG   242      -0.393   1.641 -14.498  1.00  0.00           H  
ATOM   3760  CD  ARG   242      -1.148   0.914 -16.363  1.00  0.00           C  
ATOM   3761  HD2 ARG   242      -0.570   0.820 -17.283  1.00  0.00           H  
ATOM   3762  HD3 ARG   242      -0.906  -0.087 -16.007  1.00  0.00           H  
ATOM   3763  NE  ARG   242      -2.579   1.108 -16.588  1.00  0.00           N  
ATOM   3764  HE  ARG   242      -3.199   0.925 -15.812  1.00  0.00           H  
ATOM   3765  CZ  ARG   242      -3.193   1.337 -17.774  1.00  0.00           C  
ATOM   3766  NH1 ARG   242      -2.538   1.251 -18.889  1.00  0.00           N  
ATOM   3767 HH11 ARG   242      -1.568   0.972 -18.897  1.00  0.00           H  
ATOM   3768 HH12 ARG   242      -3.056   1.456 -19.732  1.00  0.00           H  
ATOM   3769  NH2 ARG   242      -4.408   1.684 -17.873  1.00  0.00           N  
ATOM   3770 HH21 ARG   242      -4.960   1.779 -17.033  1.00  0.00           H  
ATOM   3771 HH22 ARG   242      -4.704   1.984 -18.791  1.00  0.00           H  
ATOM   3772  C   ARG   242      -0.330   6.026 -15.939  1.00  0.00           C  
ATOM   3773  O   ARG   242       0.338   6.230 -16.949  1.00  0.00           O  
ATOM   3774  N   HID   243      -1.210   6.928 -15.368  1.00  0.00           N  
ATOM   3775  H   HID   243      -1.781   6.615 -14.597  1.00  0.00           H  
ATOM   3776  CA  HID   243      -1.468   8.248 -15.957  1.00  0.00           C  
ATOM   3777  HA  HID   243      -0.613   8.397 -16.617  1.00  0.00           H  
ATOM   3778  CB  HID   243      -2.813   8.312 -16.709  1.00  0.00           C  
ATOM   3779  HB2 HID   243      -3.540   8.466 -15.912  1.00  0.00           H  
ATOM   3780  HB3 HID   243      -2.941   9.076 -17.476  1.00  0.00           H  
ATOM   3781  CG  HID   243      -3.253   6.975 -17.246  1.00  0.00           C  
ATOM   3782  ND1 HID   243      -3.666   5.966 -16.475  1.00  0.00           N  
ATOM   3783  HD1 HID   243      -3.732   5.922 -15.469  1.00  0.00           H  
ATOM   3784  CE1 HID   243      -3.799   4.889 -17.256  1.00  0.00           C  
ATOM   3785  HE1 HID   243      -4.187   3.971 -16.837  1.00  0.00           H  
ATOM   3786  NE2 HID   243      -3.336   5.103 -18.493  1.00  0.00           N  
ATOM   3787  CD2 HID   243      -3.009   6.439 -18.524  1.00  0.00           C  
ATOM   3788  HD2 HID   243      -2.662   6.985 -19.389  1.00  0.00           H  
ATOM   3789  C   HID   243      -1.537   9.302 -14.834  1.00  0.00           C  
ATOM   3790  O   HID   243      -2.204   9.069 -13.834  1.00  0.00           O  
ATOM   3791  N   GLU   244      -1.134  10.551 -15.139  1.00  0.00           N  
ATOM   3792  H   GLU   244      -0.484  10.749 -15.887  1.00  0.00           H  
ATOM   3793  CA  GLU   244      -1.365  11.768 -14.294  1.00  0.00           C  
ATOM   3794  HA  GLU   244      -1.287  11.284 -13.321  1.00  0.00           H  
ATOM   3795  CB  GLU   244      -0.272  12.801 -14.508  1.00  0.00           C  
ATOM   3796  HB2 GLU   244       0.632  12.192 -14.535  1.00  0.00           H  
ATOM   3797  HB3 GLU   244      -0.393  13.299 -15.471  1.00  0.00           H  
ATOM   3798  CG  GLU   244      -0.180  13.941 -13.462  1.00  0.00           C  
ATOM   3799  HG2 GLU   244       0.595  14.665 -13.716  1.00  0.00           H  
ATOM   3800  HG3 GLU   244      -1.096  14.531 -13.511  1.00  0.00           H  
ATOM   3801  CD  GLU   244       0.170  13.580 -11.999  1.00  0.00           C  
ATOM   3802  OE1 GLU   244       0.973  14.339 -11.386  1.00  0.00           O  
ATOM   3803  OE2 GLU   244      -0.223  12.507 -11.530  1.00  0.00           O  
ATOM   3804  C   GLU   244      -2.761  12.337 -14.385  1.00  0.00           C  
ATOM   3805  O   GLU   244      -3.297  12.454 -15.481  1.00  0.00           O  
ATOM   3806  N   CYX   245      -3.449  12.527 -13.220  1.00  0.00           N  
ATOM   3807  H   CYX   245      -2.889  12.436 -12.384  1.00  0.00           H  
ATOM   3808  CA  CYX   245      -4.943  12.968 -13.166  1.00  0.00           C  
ATOM   3809  HA  CYX   245      -5.229  12.867 -12.119  1.00  0.00           H  
ATOM   3810  CB  CYX   245      -5.039  14.410 -13.459  1.00  0.00           C  
ATOM   3811  HB2 CYX   245      -4.655  14.582 -14.464  1.00  0.00           H  
ATOM   3812  HB3 CYX   245      -6.024  14.875 -13.426  1.00  0.00           H  
ATOM   3813  SG  CYX   245      -4.037  15.476 -12.345  1.00  0.00           S  
ATOM   3814  C   CYX   245      -5.944  12.069 -13.906  1.00  0.00           C  
ATOM   3815  O   CYX   245      -6.928  12.586 -14.358  1.00  0.00           O  
ATOM   3816  N   CYX   246      -5.704  10.751 -13.947  1.00  0.00           N  
ATOM   3817  H   CYX   246      -4.822  10.539 -13.504  1.00  0.00           H  
ATOM   3818  CA  CYX   246      -6.639   9.640 -14.174  1.00  0.00           C  
ATOM   3819  HA  CYX   246      -7.046   9.797 -15.173  1.00  0.00           H  
ATOM   3820  CB  CYX   246      -5.879   8.360 -13.900  1.00  0.00           C  
ATOM   3821  HB2 CYX   246      -5.121   8.182 -14.662  1.00  0.00           H  
ATOM   3822  HB3 CYX   246      -5.393   8.538 -12.940  1.00  0.00           H  
ATOM   3823  SG  CYX   246      -6.881   6.913 -13.784  1.00  0.00           S  
ATOM   3824  C   CYX   246      -7.959   9.743 -13.351  1.00  0.00           C  
ATOM   3825  O   CYX   246      -9.017   9.496 -13.956  1.00  0.00           O  
ATOM   3826  N   LEU   247      -7.844  10.014 -12.036  1.00  0.00           N  
ATOM   3827  H   LEU   247      -6.980  10.148 -11.532  1.00  0.00           H  
ATOM   3828  CA  LEU   247      -9.058  10.264 -11.181  1.00  0.00           C  
ATOM   3829  HA  LEU   247      -9.918  10.319 -11.848  1.00  0.00           H  
ATOM   3830  CB  LEU   247      -9.309   9.090 -10.155  1.00  0.00           C  
ATOM   3831  HB2 LEU   247      -8.429   9.018  -9.516  1.00  0.00           H  
ATOM   3832  HB3 LEU   247     -10.198   9.338  -9.576  1.00  0.00           H  
ATOM   3833  CG  LEU   247      -9.601   7.753 -10.839  1.00  0.00           C  
ATOM   3834  HG  LEU   247      -8.767   7.556 -11.512  1.00  0.00           H  
ATOM   3835  CD1 LEU   247      -9.583   6.666  -9.819  1.00  0.00           C  
ATOM   3836 HD11 LEU   247     -10.429   6.729  -9.135  1.00  0.00           H  
ATOM   3837 HD12 LEU   247      -9.633   5.686 -10.293  1.00  0.00           H  
ATOM   3838 HD13 LEU   247      -8.713   6.744  -9.166  1.00  0.00           H  
ATOM   3839  CD2 LEU   247     -10.905   7.681 -11.613  1.00  0.00           C  
ATOM   3840 HD21 LEU   247     -10.846   8.435 -12.398  1.00  0.00           H  
ATOM   3841 HD22 LEU   247     -11.097   6.737 -12.123  1.00  0.00           H  
ATOM   3842 HD23 LEU   247     -11.740   7.853 -10.934  1.00  0.00           H  
ATOM   3843  C   LEU   247      -8.861  11.545 -10.399  1.00  0.00           C  
ATOM   3844  O   LEU   247      -7.954  11.740  -9.571  1.00  0.00           O  
ATOM   3845  N   ILE   248      -9.843  12.437 -10.610  1.00  0.00           N  
ATOM   3846  H   ILE   248     -10.584  12.104 -11.211  1.00  0.00           H  
ATOM   3847  CA  ILE   248      -9.927  13.560  -9.723  1.00  0.00           C  
ATOM   3848  HA  ILE   248      -9.006  13.764  -9.177  1.00  0.00           H  
ATOM   3849  CB  ILE   248     -10.394  14.810 -10.467  1.00  0.00           C  
ATOM   3850  HB  ILE   248     -11.265  14.607 -11.090  1.00  0.00           H  
ATOM   3851  CG2 ILE   248     -10.650  16.035  -9.508  1.00  0.00           C  
ATOM   3852 HG21 ILE   248      -9.800  16.671  -9.261  1.00  0.00           H  
ATOM   3853 HG22 ILE   248     -11.456  16.631  -9.936  1.00  0.00           H  
ATOM   3854 HG23 ILE   248     -11.135  15.679  -8.599  1.00  0.00           H  
ATOM   3855  CG1 ILE   248      -9.266  15.270 -11.468  1.00  0.00           C  
ATOM   3856 HG12 ILE   248      -8.327  15.214 -10.918  1.00  0.00           H  
ATOM   3857 HG13 ILE   248      -9.211  14.532 -12.268  1.00  0.00           H  
ATOM   3858  CD1 ILE   248      -9.299  16.598 -12.103  1.00  0.00           C  
ATOM   3859 HD11 ILE   248      -8.571  16.645 -12.913  1.00  0.00           H  
ATOM   3860 HD12 ILE   248     -10.311  16.792 -12.457  1.00  0.00           H  
ATOM   3861 HD13 ILE   248      -9.131  17.408 -11.394  1.00  0.00           H  
ATOM   3862  C   ILE   248     -10.808  13.265  -8.481  1.00  0.00           C  
ATOM   3863  O   ILE   248     -12.010  13.207  -8.511  1.00  0.00           O  
ATOM   3864  N   GLY   249     -10.191  13.230  -7.277  1.00  0.00           N  
ATOM   3865  H   GLY   249      -9.197  13.063  -7.348  1.00  0.00           H  
ATOM   3866  CA  GLY   249     -10.822  13.346  -5.908  1.00  0.00           C  
ATOM   3867  HA2 GLY   249     -11.407  12.432  -5.806  1.00  0.00           H  
ATOM   3868  HA3 GLY   249     -10.110  13.349  -5.083  1.00  0.00           H  
ATOM   3869  C   GLY   249     -11.602  14.692  -5.768  1.00  0.00           C  
ATOM   3870  O   GLY   249     -10.989  15.764  -5.781  1.00  0.00           O  
ATOM   3871  N   VAL   250     -12.917  14.573  -5.432  1.00  0.00           N  
ATOM   3872  H   VAL   250     -13.423  13.712  -5.583  1.00  0.00           H  
ATOM   3873  CA  VAL   250     -13.682  15.800  -5.120  1.00  0.00           C  
ATOM   3874  HA  VAL   250     -13.100  16.717  -5.207  1.00  0.00           H  
ATOM   3875  CB  VAL   250     -14.908  15.872  -6.062  1.00  0.00           C  
ATOM   3876  HB  VAL   250     -15.394  16.791  -5.733  1.00  0.00           H  
ATOM   3877  CG1 VAL   250     -14.368  16.117  -7.469  1.00  0.00           C  
ATOM   3878 HG11 VAL   250     -15.103  16.531  -8.159  1.00  0.00           H  
ATOM   3879 HG12 VAL   250     -13.664  16.946  -7.396  1.00  0.00           H  
ATOM   3880 HG13 VAL   250     -13.857  15.252  -7.891  1.00  0.00           H  
ATOM   3881  CG2 VAL   250     -15.943  14.730  -6.024  1.00  0.00           C  
ATOM   3882 HG21 VAL   250     -16.771  14.944  -6.700  1.00  0.00           H  
ATOM   3883 HG22 VAL   250     -15.425  13.804  -6.272  1.00  0.00           H  
ATOM   3884 HG23 VAL   250     -16.378  14.686  -5.026  1.00  0.00           H  
ATOM   3885  C   VAL   250     -14.103  15.692  -3.648  1.00  0.00           C  
ATOM   3886  O   VAL   250     -14.278  14.615  -3.085  1.00  0.00           O  
ATOM   3887  N   PRO   251     -14.263  16.851  -2.981  1.00  0.00           N  
ATOM   3888  CD  PRO   251     -13.765  18.190  -3.382  1.00  0.00           C  
ATOM   3889  HD2 PRO   251     -14.545  18.572  -4.040  1.00  0.00           H  
ATOM   3890  HD3 PRO   251     -12.816  18.123  -3.915  1.00  0.00           H  
ATOM   3891  CG  PRO   251     -13.765  19.022  -2.098  1.00  0.00           C  
ATOM   3892  HG2 PRO   251     -14.061  20.049  -2.310  1.00  0.00           H  
ATOM   3893  HG3 PRO   251     -12.828  18.969  -1.544  1.00  0.00           H  
ATOM   3894  CB  PRO   251     -14.842  18.425  -1.240  1.00  0.00           C  
ATOM   3895  HB2 PRO   251     -15.798  18.818  -1.583  1.00  0.00           H  
ATOM   3896  HB3 PRO   251     -14.773  18.589  -0.164  1.00  0.00           H  
ATOM   3897  CA  PRO   251     -14.690  16.926  -1.591  1.00  0.00           C  
ATOM   3898  HA  PRO   251     -13.827  16.534  -1.052  1.00  0.00           H  
ATOM   3899  C   PRO   251     -15.905  16.018  -1.343  1.00  0.00           C  
ATOM   3900  O   PRO   251     -16.921  16.016  -2.070  1.00  0.00           O  
ATOM   3901  N   GLN   252     -15.834  15.248  -0.273  1.00  0.00           N  
ATOM   3902  H   GLN   252     -14.962  15.148   0.226  1.00  0.00           H  
ATOM   3903  CA  GLN   252     -16.820  14.207   0.074  1.00  0.00           C  
ATOM   3904  HA  GLN   252     -17.157  13.660  -0.807  1.00  0.00           H  
ATOM   3905  CB  GLN   252     -16.169  13.091   0.958  1.00  0.00           C  
ATOM   3906  HB2 GLN   252     -15.626  12.443   0.270  1.00  0.00           H  
ATOM   3907  HB3 GLN   252     -15.363  13.525   1.551  1.00  0.00           H  
ATOM   3908  CG  GLN   252     -16.972  12.156   1.866  1.00  0.00           C  
ATOM   3909  HG2 GLN   252     -16.215  11.583   2.402  1.00  0.00           H  
ATOM   3910  HG3 GLN   252     -17.562  12.726   2.583  1.00  0.00           H  
ATOM   3911  CD  GLN   252     -17.828  11.241   0.970  1.00  0.00           C  
ATOM   3912  OE1 GLN   252     -18.405  11.558  -0.032  1.00  0.00           O  
ATOM   3913  NE2 GLN   252     -17.826   9.935   1.249  1.00  0.00           N  
ATOM   3914 HE21 GLN   252     -18.375   9.338   0.647  1.00  0.00           H  
ATOM   3915 HE22 GLN   252     -17.329   9.529   2.028  1.00  0.00           H  
ATOM   3916  C   GLN   252     -18.138  14.924   0.655  1.00  0.00           C  
ATOM   3917  O   GLN   252     -18.133  15.746   1.548  1.00  0.00           O  
ATOM   3918  N   SER   253     -19.255  14.595   0.034  1.00  0.00           N  
ATOM   3919  H   SER   253     -19.202  13.778  -0.557  1.00  0.00           H  
ATOM   3920  CA  SER   253     -20.404  15.501   0.056  1.00  0.00           C  
ATOM   3921  HA  SER   253     -20.422  16.071   0.985  1.00  0.00           H  
ATOM   3922  CB  SER   253     -20.159  16.408  -1.163  1.00  0.00           C  
ATOM   3923  HB2 SER   253     -19.222  16.914  -0.931  1.00  0.00           H  
ATOM   3924  HB3 SER   253     -19.945  15.906  -2.107  1.00  0.00           H  
ATOM   3925  OG  SER   253     -21.187  17.389  -1.250  1.00  0.00           O  
ATOM   3926  HG  SER   253     -20.934  18.073  -1.874  1.00  0.00           H  
ATOM   3927  C   SER   253     -21.810  14.782  -0.274  1.00  0.00           C  
ATOM   3928  O   SER   253     -21.784  13.658  -0.806  1.00  0.00           O  
ATOM   3929  N   LYS   254     -23.045  15.398   0.021  1.00  0.00           N  
ATOM   3930  H   LYS   254     -23.047  16.340   0.386  1.00  0.00           H  
ATOM   3931  CA  LYS   254     -24.301  14.927  -0.511  1.00  0.00           C  
ATOM   3932  HA  LYS   254     -24.242  13.848  -0.373  1.00  0.00           H  
ATOM   3933  CB  LYS   254     -25.430  15.526   0.281  1.00  0.00           C  
ATOM   3934  HB2 LYS   254     -25.478  15.237   1.331  1.00  0.00           H  
ATOM   3935  HB3 LYS   254     -25.375  16.613   0.217  1.00  0.00           H  
ATOM   3936  CG  LYS   254     -26.896  15.196  -0.161  1.00  0.00           C  
ATOM   3937  HG2 LYS   254     -27.069  15.427  -1.211  1.00  0.00           H  
ATOM   3938  HG3 LYS   254     -27.017  14.136   0.066  1.00  0.00           H  
ATOM   3939  CD  LYS   254     -27.960  15.963   0.638  1.00  0.00           C  
ATOM   3940  HD2 LYS   254     -28.861  15.436   0.323  1.00  0.00           H  
ATOM   3941  HD3 LYS   254     -27.829  15.923   1.720  1.00  0.00           H  
ATOM   3942  CE  LYS   254     -28.037  17.411   0.155  1.00  0.00           C  
ATOM   3943  HE2 LYS   254     -27.005  17.737   0.023  1.00  0.00           H  
ATOM   3944  HE3 LYS   254     -28.533  17.410  -0.816  1.00  0.00           H  
ATOM   3945  NZ  LYS   254     -28.762  18.244   1.146  1.00  0.00           N  
ATOM   3946  HZ1 LYS   254     -29.433  17.627   1.583  1.00  0.00           H  
ATOM   3947  HZ2 LYS   254     -28.148  18.532   1.894  1.00  0.00           H  
ATOM   3948  HZ3 LYS   254     -29.170  19.017   0.640  1.00  0.00           H  
ATOM   3949  C   LYS   254     -24.405  15.157  -2.049  1.00  0.00           C  
ATOM   3950  O   LYS   254     -25.063  14.338  -2.704  1.00  0.00           O  
ATOM   3951  N   ASN   255     -23.746  16.195  -2.640  1.00  0.00           N  
ATOM   3952  H   ASN   255     -23.235  16.841  -2.055  1.00  0.00           H  
ATOM   3953  CA  ASN   255     -23.837  16.564  -4.075  1.00  0.00           C  
ATOM   3954  HA  ASN   255     -24.390  15.758  -4.557  1.00  0.00           H  
ATOM   3955  CB  ASN   255     -24.576  17.929  -4.071  1.00  0.00           C  
ATOM   3956  HB2 ASN   255     -24.090  18.638  -3.401  1.00  0.00           H  
ATOM   3957  HB3 ASN   255     -24.637  18.366  -5.068  1.00  0.00           H  
ATOM   3958  CG  ASN   255     -25.991  17.804  -3.720  1.00  0.00           C  
ATOM   3959  OD1 ASN   255     -26.495  18.658  -3.027  1.00  0.00           O  
ATOM   3960  ND2 ASN   255     -26.749  16.766  -4.065  1.00  0.00           N  
ATOM   3961 HD21 ASN   255     -27.725  16.927  -3.859  1.00  0.00           H  
ATOM   3962 HD22 ASN   255     -26.447  16.020  -4.676  1.00  0.00           H  
ATOM   3963  C   ASN   255     -22.431  16.724  -4.759  1.00  0.00           C  
ATOM   3964  O   ASN   255     -22.098  17.891  -5.058  1.00  0.00           O  
ATOM   3965  N   PRO   256     -21.675  15.640  -5.164  1.00  0.00           N  
ATOM   3966  CD  PRO   256     -21.926  14.226  -4.737  1.00  0.00           C  
ATOM   3967  HD2 PRO   256     -22.494  13.879  -5.600  1.00  0.00           H  
ATOM   3968  HD3 PRO   256     -22.437  14.127  -3.779  1.00  0.00           H  
ATOM   3969  CG  PRO   256     -20.556  13.590  -4.640  1.00  0.00           C  
ATOM   3970  HG2 PRO   256     -20.610  12.562  -4.998  1.00  0.00           H  
ATOM   3971  HG3 PRO   256     -20.097  13.637  -3.652  1.00  0.00           H  
ATOM   3972  CB  PRO   256     -19.785  14.457  -5.654  1.00  0.00           C  
ATOM   3973  HB2 PRO   256     -19.849  14.048  -6.663  1.00  0.00           H  
ATOM   3974  HB3 PRO   256     -18.747  14.606  -5.359  1.00  0.00           H  
ATOM   3975  CA  PRO   256     -20.366  15.865  -5.640  1.00  0.00           C  
ATOM   3976  HA  PRO   256     -19.928  16.478  -4.853  1.00  0.00           H  
ATOM   3977  C   PRO   256     -20.260  16.757  -6.879  1.00  0.00           C  
ATOM   3978  O   PRO   256     -20.938  16.536  -7.880  1.00  0.00           O  
ATOM   3979  N   GLN   257     -19.307  17.654  -6.814  1.00  0.00           N  
ATOM   3980  H   GLN   257     -18.763  17.633  -5.962  1.00  0.00           H  
ATOM   3981  CA  GLN   257     -18.963  18.436  -8.024  1.00  0.00           C  
ATOM   3982  HA  GLN   257     -19.826  19.056  -8.262  1.00  0.00           H  
ATOM   3983  CB  GLN   257     -17.810  19.395  -7.637  1.00  0.00           C  
ATOM   3984  HB2 GLN   257     -18.196  20.235  -7.060  1.00  0.00           H  
ATOM   3985  HB3 GLN   257     -17.030  18.877  -7.078  1.00  0.00           H  
ATOM   3986  CG  GLN   257     -17.172  20.070  -8.810  1.00  0.00           C  
ATOM   3987  HG2 GLN   257     -16.512  19.380  -9.335  1.00  0.00           H  
ATOM   3988  HG3 GLN   257     -17.915  20.347  -9.559  1.00  0.00           H  
ATOM   3989  CD  GLN   257     -16.330  21.299  -8.454  1.00  0.00           C  
ATOM   3990  OE1 GLN   257     -16.897  22.325  -8.257  1.00  0.00           O  
ATOM   3991  NE2 GLN   257     -15.029  21.198  -8.358  1.00  0.00           N  
ATOM   3992 HE21 GLN   257     -14.532  22.041  -8.106  1.00  0.00           H  
ATOM   3993 HE22 GLN   257     -14.666  20.264  -8.239  1.00  0.00           H  
ATOM   3994  C   GLN   257     -18.574  17.548  -9.214  1.00  0.00           C  
ATOM   3995  O   GLN   257     -17.648  16.715  -9.063  1.00  0.00           O  
ATOM   3996  N   PRO   258     -19.139  17.797 -10.486  1.00  0.00           N  
ATOM   3997  CD  PRO   258     -20.197  18.697 -10.770  1.00  0.00           C  
ATOM   3998  HD2 PRO   258     -19.832  19.724 -10.785  1.00  0.00           H  
ATOM   3999  HD3 PRO   258     -21.015  18.541 -10.067  1.00  0.00           H  
ATOM   4000  CG  PRO   258     -20.626  18.239 -12.258  1.00  0.00           C  
ATOM   4001  HG2 PRO   258     -21.144  19.046 -12.776  1.00  0.00           H  
ATOM   4002  HG3 PRO   258     -21.228  17.331 -12.296  1.00  0.00           H  
ATOM   4003  CB  PRO   258     -19.249  17.886 -12.881  1.00  0.00           C  
ATOM   4004  HB2 PRO   258     -18.674  18.758 -13.193  1.00  0.00           H  
ATOM   4005  HB3 PRO   258     -19.437  17.147 -13.660  1.00  0.00           H  
ATOM   4006  CA  PRO   258     -18.604  17.229 -11.737  1.00  0.00           C  
ATOM   4007  HA  PRO   258     -18.875  16.173 -11.742  1.00  0.00           H  
ATOM   4008  C   PRO   258     -17.078  17.310 -11.803  1.00  0.00           C  
ATOM   4009  O   PRO   258     -16.614  18.464 -11.689  1.00  0.00           O  
ATOM   4010  N   VAL   259     -16.287  16.298 -12.159  1.00  0.00           N  
ATOM   4011  H   VAL   259     -16.676  15.452 -12.550  1.00  0.00           H  
ATOM   4012  CA  VAL   259     -14.743  16.436 -12.198  1.00  0.00           C  
ATOM   4013  HA  VAL   259     -14.385  16.925 -11.292  1.00  0.00           H  
ATOM   4014  CB  VAL   259     -13.919  15.126 -12.309  1.00  0.00           C  
ATOM   4015  HB  VAL   259     -12.875  15.387 -12.488  1.00  0.00           H  
ATOM   4016  CG1 VAL   259     -14.015  14.250 -11.015  1.00  0.00           C  
ATOM   4017 HG11 VAL   259     -15.042  14.074 -10.696  1.00  0.00           H  
ATOM   4018 HG12 VAL   259     -13.431  13.337 -11.132  1.00  0.00           H  
ATOM   4019 HG13 VAL   259     -13.481  14.859 -10.286  1.00  0.00           H  
ATOM   4020  CG2 VAL   259     -14.405  14.165 -13.435  1.00  0.00           C  
ATOM   4021 HG21 VAL   259     -15.445  13.881 -13.277  1.00  0.00           H  
ATOM   4022 HG22 VAL   259     -14.411  14.601 -14.434  1.00  0.00           H  
ATOM   4023 HG23 VAL   259     -13.794  13.270 -13.318  1.00  0.00           H  
ATOM   4024  C   VAL   259     -14.222  17.361 -13.308  1.00  0.00           C  
ATOM   4025  O   VAL   259     -13.232  18.003 -13.106  1.00  0.00           O  
ATOM   4026  N   SER   260     -15.044  17.443 -14.398  1.00  0.00           N  
ATOM   4027  H   SER   260     -15.878  16.876 -14.454  1.00  0.00           H  
ATOM   4028  CA  SER   260     -14.888  18.508 -15.461  1.00  0.00           C  
ATOM   4029  HA  SER   260     -13.983  18.360 -16.050  1.00  0.00           H  
ATOM   4030  CB  SER   260     -16.184  18.506 -16.416  1.00  0.00           C  
ATOM   4031  HB2 SER   260     -15.968  19.348 -17.073  1.00  0.00           H  
ATOM   4032  HB3 SER   260     -16.424  17.543 -16.869  1.00  0.00           H  
ATOM   4033  OG  SER   260     -17.244  18.879 -15.552  1.00  0.00           O  
ATOM   4034  HG  SER   260     -18.029  18.604 -16.031  1.00  0.00           H  
ATOM   4035  C   SER   260     -14.710  19.973 -14.961  1.00  0.00           C  
ATOM   4036  O   SER   260     -14.206  20.785 -15.690  1.00  0.00           O  
ATOM   4037  N   LYS   261     -15.188  20.357 -13.759  1.00  0.00           N  
ATOM   4038  H   LYS   261     -15.776  19.684 -13.288  1.00  0.00           H  
ATOM   4039  CA  LYS   261     -15.081  21.708 -13.206  1.00  0.00           C  
ATOM   4040  HA  LYS   261     -14.820  22.445 -13.965  1.00  0.00           H  
ATOM   4041  CB  LYS   261     -16.425  22.026 -12.587  1.00  0.00           C  
ATOM   4042  HB2 LYS   261     -16.671  21.290 -11.821  1.00  0.00           H  
ATOM   4043  HB3 LYS   261     -16.171  22.907 -11.998  1.00  0.00           H  
ATOM   4044  CG  LYS   261     -17.504  22.290 -13.698  1.00  0.00           C  
ATOM   4045  HG2 LYS   261     -17.215  23.182 -14.254  1.00  0.00           H  
ATOM   4046  HG3 LYS   261     -17.610  21.522 -14.465  1.00  0.00           H  
ATOM   4047  CD  LYS   261     -18.871  22.405 -12.973  1.00  0.00           C  
ATOM   4048  HD2 LYS   261     -18.999  21.410 -12.545  1.00  0.00           H  
ATOM   4049  HD3 LYS   261     -18.863  23.181 -12.208  1.00  0.00           H  
ATOM   4050  CE  LYS   261     -20.043  22.569 -13.904  1.00  0.00           C  
ATOM   4051  HE2 LYS   261     -19.915  21.867 -14.728  1.00  0.00           H  
ATOM   4052  HE3 LYS   261     -20.958  22.246 -13.409  1.00  0.00           H  
ATOM   4053  NZ  LYS   261     -20.062  24.011 -14.445  1.00  0.00           N  
ATOM   4054  HZ1 LYS   261     -20.594  24.083 -15.301  1.00  0.00           H  
ATOM   4055  HZ2 LYS   261     -20.334  24.696 -13.755  1.00  0.00           H  
ATOM   4056  HZ3 LYS   261     -19.144  24.333 -14.715  1.00  0.00           H  
ATOM   4057  C   LYS   261     -13.857  21.889 -12.248  1.00  0.00           C  
ATOM   4058  O   LYS   261     -13.624  23.031 -11.850  1.00  0.00           O  
ATOM   4059  N   CYX   262     -13.157  20.849 -11.877  1.00  0.00           N  
ATOM   4060  H   CYX   262     -13.352  19.916 -12.214  1.00  0.00           H  
ATOM   4061  CA  CYX   262     -12.117  20.978 -10.852  1.00  0.00           C  
ATOM   4062  HA  CYX   262     -12.604  21.590 -10.092  1.00  0.00           H  
ATOM   4063  CB  CYX   262     -11.653  19.623 -10.367  1.00  0.00           C  
ATOM   4064  HB2 CYX   262     -11.457  18.932 -11.187  1.00  0.00           H  
ATOM   4065  HB3 CYX   262     -10.670  19.755  -9.914  1.00  0.00           H  
ATOM   4066  SG  CYX   262     -12.814  18.910  -9.191  1.00  0.00           S  
ATOM   4067  C   CYX   262     -10.912  21.897 -11.077  1.00  0.00           C  
ATOM   4068  O   CYX   262     -10.230  21.937 -12.175  1.00  0.00           O  
ATOM   4069  N   THR   263     -10.457  22.407  -9.966  1.00  0.00           N  
ATOM   4070  H   THR   263     -10.924  22.063  -9.140  1.00  0.00           H  
ATOM   4071  CA  THR   263      -9.312  23.298  -9.672  1.00  0.00           C  
ATOM   4072  HA  THR   263      -8.713  23.300 -10.582  1.00  0.00           H  
ATOM   4073  CB  THR   263      -9.810  24.756  -9.497  1.00  0.00           C  
ATOM   4074  HB  THR   263      -9.023  25.342  -9.022  1.00  0.00           H  
ATOM   4075  CG2 THR   263     -10.095  25.449 -10.832  1.00  0.00           C  
ATOM   4076 HG21 THR   263     -10.520  26.429 -10.612  1.00  0.00           H  
ATOM   4077 HG22 THR   263      -9.163  25.590 -11.377  1.00  0.00           H  
ATOM   4078 HG23 THR   263     -10.769  24.841 -11.435  1.00  0.00           H  
ATOM   4079  OG1 THR   263     -10.979  24.838  -8.671  1.00  0.00           O  
ATOM   4080  HG1 THR   263     -10.832  24.987  -7.734  1.00  0.00           H  
ATOM   4081  C   THR   263      -8.365  22.780  -8.535  1.00  0.00           C  
ATOM   4082  O   THR   263      -8.708  21.917  -7.723  1.00  0.00           O  
ATOM   4083  N   ARG   264      -7.064  23.206  -8.544  1.00  0.00           N  
ATOM   4084  H   ARG   264      -6.838  23.922  -9.219  1.00  0.00           H  
ATOM   4085  CA  ARG   264      -6.086  22.724  -7.601  1.00  0.00           C  
ATOM   4086  HA  ARG   264      -6.111  21.634  -7.588  1.00  0.00           H  
ATOM   4087  CB  ARG   264      -4.678  23.072  -8.139  1.00  0.00           C  
ATOM   4088  HB2 ARG   264      -4.643  22.489  -9.059  1.00  0.00           H  
ATOM   4089  HB3 ARG   264      -4.613  24.098  -8.500  1.00  0.00           H  
ATOM   4090  CG  ARG   264      -3.481  22.727  -7.229  1.00  0.00           C  
ATOM   4091  HG2 ARG   264      -3.448  23.371  -6.351  1.00  0.00           H  
ATOM   4092  HG3 ARG   264      -3.542  21.674  -6.951  1.00  0.00           H  
ATOM   4093  CD  ARG   264      -2.168  22.933  -7.994  1.00  0.00           C  
ATOM   4094  HD2 ARG   264      -2.290  23.825  -8.609  1.00  0.00           H  
ATOM   4095  HD3 ARG   264      -1.310  23.105  -7.345  1.00  0.00           H  
ATOM   4096  NE  ARG   264      -1.907  21.803  -8.888  1.00  0.00           N  
ATOM   4097  HE  ARG   264      -2.485  21.723  -9.712  1.00  0.00           H  
ATOM   4098  CZ  ARG   264      -1.032  20.870  -8.687  1.00  0.00           C  
ATOM   4099  NH1 ARG   264      -0.057  20.996  -7.800  1.00  0.00           N  
ATOM   4100 HH11 ARG   264      -0.102  21.880  -7.313  1.00  0.00           H  
ATOM   4101 HH12 ARG   264       0.601  20.254  -7.607  1.00  0.00           H  
ATOM   4102  NH2 ARG   264      -1.001  19.838  -9.432  1.00  0.00           N  
ATOM   4103 HH21 ARG   264      -1.614  19.730 -10.227  1.00  0.00           H  
ATOM   4104 HH22 ARG   264      -0.438  19.045  -9.160  1.00  0.00           H  
ATOM   4105  C   ARG   264      -6.391  23.154  -6.102  1.00  0.00           C  
ATOM   4106  O   ARG   264      -6.032  22.376  -5.234  1.00  0.00           O  
ATOM   4107  N   ASN   265      -7.087  24.236  -5.797  1.00  0.00           N  
ATOM   4108  H   ASN   265      -7.411  24.797  -6.571  1.00  0.00           H  
ATOM   4109  CA  ASN   265      -7.433  24.805  -4.421  1.00  0.00           C  
ATOM   4110  HA  ASN   265      -6.475  24.935  -3.917  1.00  0.00           H  
ATOM   4111  CB  ASN   265      -8.234  26.134  -4.592  1.00  0.00           C  
ATOM   4112  HB2 ASN   265      -8.522  26.521  -3.615  1.00  0.00           H  
ATOM   4113  HB3 ASN   265      -7.608  26.859  -5.111  1.00  0.00           H  
ATOM   4114  CG  ASN   265      -9.602  26.111  -5.278  1.00  0.00           C  
ATOM   4115  OD1 ASN   265      -9.749  25.551  -6.370  1.00  0.00           O  
ATOM   4116  ND2 ASN   265     -10.661  26.576  -4.711  1.00  0.00           N  
ATOM   4117 HD21 ASN   265     -11.571  26.377  -5.101  1.00  0.00           H  
ATOM   4118 HD22 ASN   265     -10.520  27.149  -3.892  1.00  0.00           H  
ATOM   4119  C   ASN   265      -8.239  23.780  -3.570  1.00  0.00           C  
ATOM   4120  O   ASN   265      -8.210  23.858  -2.341  1.00  0.00           O  
ATOM   4121  N   GLU   266      -9.088  22.875  -4.224  1.00  0.00           N  
ATOM   4122  H   GLU   266      -9.060  22.858  -5.233  1.00  0.00           H  
ATOM   4123  CA  GLU   266      -9.984  22.050  -3.448  1.00  0.00           C  
ATOM   4124  HA  GLU   266      -9.462  21.873  -2.507  1.00  0.00           H  
ATOM   4125  CB  GLU   266     -11.346  22.752  -3.285  1.00  0.00           C  
ATOM   4126  HB2 GLU   266     -11.799  22.142  -2.504  1.00  0.00           H  
ATOM   4127  HB3 GLU   266     -11.177  23.757  -2.899  1.00  0.00           H  
ATOM   4128  CG  GLU   266     -12.192  22.880  -4.601  1.00  0.00           C  
ATOM   4129  HG2 GLU   266     -11.510  23.159  -5.404  1.00  0.00           H  
ATOM   4130  HG3 GLU   266     -12.602  21.893  -4.815  1.00  0.00           H  
ATOM   4131  CD  GLU   266     -13.286  23.957  -4.377  1.00  0.00           C  
ATOM   4132  OE1 GLU   266     -13.583  24.364  -3.253  1.00  0.00           O  
ATOM   4133  OE2 GLU   266     -13.772  24.538  -5.382  1.00  0.00           O  
ATOM   4134  C   GLU   266     -10.205  20.561  -3.917  1.00  0.00           C  
ATOM   4135  O   GLU   266     -10.845  19.769  -3.158  1.00  0.00           O  
ATOM   4136  N   CYX   267      -9.743  20.234  -5.155  1.00  0.00           N  
ATOM   4137  H   CYX   267      -9.273  20.970  -5.662  1.00  0.00           H  
ATOM   4138  CA  CYX   267      -9.719  18.863  -5.768  1.00  0.00           C  
ATOM   4139  HA  CYX   267     -10.374  18.229  -5.171  1.00  0.00           H  
ATOM   4140  CB  CYX   267     -10.363  18.796  -7.207  1.00  0.00           C  
ATOM   4141  HB2 CYX   267      -9.732  19.368  -7.888  1.00  0.00           H  
ATOM   4142  HB3 CYX   267     -10.316  17.754  -7.525  1.00  0.00           H  
ATOM   4143  SG  CYX   267     -12.103  19.347  -7.285  1.00  0.00           S  
ATOM   4144  C   CYX   267      -8.306  18.234  -5.887  1.00  0.00           C  
ATOM   4145  O   CYX   267      -7.353  18.985  -5.817  1.00  0.00           O  
ATOM   4146  N   VAL   268      -8.148  16.927  -5.809  1.00  0.00           N  
ATOM   4147  H   VAL   268      -9.016  16.422  -5.701  1.00  0.00           H  
ATOM   4148  CA  VAL   268      -6.901  16.231  -5.659  1.00  0.00           C  
ATOM   4149  HA  VAL   268      -6.122  16.964  -5.869  1.00  0.00           H  
ATOM   4150  CB  VAL   268      -6.579  15.713  -4.179  1.00  0.00           C  
ATOM   4151  HB  VAL   268      -7.357  14.981  -3.961  1.00  0.00           H  
ATOM   4152  CG1 VAL   268      -5.229  15.101  -3.961  1.00  0.00           C  
ATOM   4153 HG11 VAL   268      -5.063  14.300  -4.681  1.00  0.00           H  
ATOM   4154 HG12 VAL   268      -4.376  15.748  -4.163  1.00  0.00           H  
ATOM   4155 HG13 VAL   268      -5.127  14.824  -2.912  1.00  0.00           H  
ATOM   4156  CG2 VAL   268      -6.639  16.952  -3.275  1.00  0.00           C  
ATOM   4157 HG21 VAL   268      -5.851  17.630  -3.604  1.00  0.00           H  
ATOM   4158 HG22 VAL   268      -7.586  17.464  -3.446  1.00  0.00           H  
ATOM   4159 HG23 VAL   268      -6.438  16.599  -2.263  1.00  0.00           H  
ATOM   4160  C   VAL   268      -6.739  15.107  -6.702  1.00  0.00           C  
ATOM   4161  O   VAL   268      -7.485  14.152  -6.501  1.00  0.00           O  
ATOM   4162  N   CYX   269      -5.907  15.194  -7.756  1.00  0.00           N  
ATOM   4163  H   CYX   269      -5.256  15.964  -7.817  1.00  0.00           H  
ATOM   4164  CA  CYX   269      -5.608  14.019  -8.467  1.00  0.00           C  
ATOM   4165  HA  CYX   269      -6.500  13.608  -8.940  1.00  0.00           H  
ATOM   4166  CB  CYX   269      -4.601  14.432  -9.607  1.00  0.00           C  
ATOM   4167  HB2 CYX   269      -3.657  14.763  -9.176  1.00  0.00           H  
ATOM   4168  HB3 CYX   269      -4.382  13.522 -10.165  1.00  0.00           H  
ATOM   4169  SG  CYX   269      -5.207  15.664 -10.726  1.00  0.00           S  
ATOM   4170  C   CYX   269      -4.984  12.951  -7.571  1.00  0.00           C  
ATOM   4171  O   CYX   269      -3.984  13.199  -6.858  1.00  0.00           O  
ATOM   4172  N   VAL   270      -5.426  11.715  -7.684  1.00  0.00           N  
ATOM   4173  H   VAL   270      -6.050  11.558  -8.462  1.00  0.00           H  
ATOM   4174  CA  VAL   270      -5.101  10.526  -6.861  1.00  0.00           C  
ATOM   4175  HA  VAL   270      -4.868  10.691  -5.810  1.00  0.00           H  
ATOM   4176  CB  VAL   270      -6.249   9.494  -6.939  1.00  0.00           C  
ATOM   4177  HB  VAL   270      -6.419   9.501  -8.015  1.00  0.00           H  
ATOM   4178  CG1 VAL   270      -5.923   8.097  -6.361  1.00  0.00           C  
ATOM   4179 HG11 VAL   270      -5.091   7.606  -6.865  1.00  0.00           H  
ATOM   4180 HG12 VAL   270      -5.659   8.237  -5.313  1.00  0.00           H  
ATOM   4181 HG13 VAL   270      -6.793   7.443  -6.420  1.00  0.00           H  
ATOM   4182  CG2 VAL   270      -7.566  10.018  -6.426  1.00  0.00           C  
ATOM   4183 HG21 VAL   270      -7.822  10.934  -6.958  1.00  0.00           H  
ATOM   4184 HG22 VAL   270      -8.367   9.302  -6.606  1.00  0.00           H  
ATOM   4185 HG23 VAL   270      -7.599  10.160  -5.345  1.00  0.00           H  
ATOM   4186  C   VAL   270      -3.764   9.915  -7.423  1.00  0.00           C  
ATOM   4187  O   VAL   270      -3.478   9.959  -8.696  1.00  0.00           O  
ATOM   4188  N   GLY   271      -2.822   9.442  -6.554  1.00  0.00           N  
ATOM   4189  H   GLY   271      -3.089   9.534  -5.584  1.00  0.00           H  
ATOM   4190  CA  GLY   271      -1.548   8.714  -6.826  1.00  0.00           C  
ATOM   4191  HA2 GLY   271      -1.698   7.682  -6.511  1.00  0.00           H  
ATOM   4192  HA3 GLY   271      -1.358   8.679  -7.899  1.00  0.00           H  
ATOM   4193  C   GLY   271      -0.314   9.188  -6.001  1.00  0.00           C  
ATOM   4194  O   GLY   271      -0.426   9.825  -4.924  1.00  0.00           O  
ATOM   4195  N   LEU   272       0.877   8.983  -6.625  1.00  0.00           N  
ATOM   4196  H   LEU   272       0.823   8.463  -7.489  1.00  0.00           H  
ATOM   4197  CA  LEU   272       2.154   9.390  -6.087  1.00  0.00           C  
ATOM   4198  HA  LEU   272       2.306   8.851  -5.152  1.00  0.00           H  
ATOM   4199  CB  LEU   272       3.287   8.963  -6.920  1.00  0.00           C  
ATOM   4200  HB2 LEU   272       3.206   9.348  -7.936  1.00  0.00           H  
ATOM   4201  HB3 LEU   272       4.291   9.197  -6.565  1.00  0.00           H  
ATOM   4202  CG  LEU   272       3.311   7.444  -7.202  1.00  0.00           C  
ATOM   4203  HG  LEU   272       2.345   7.159  -7.619  1.00  0.00           H  
ATOM   4204  CD1 LEU   272       4.274   7.094  -8.343  1.00  0.00           C  
ATOM   4205 HD11 LEU   272       4.285   7.842  -9.136  1.00  0.00           H  
ATOM   4206 HD12 LEU   272       5.252   7.093  -7.860  1.00  0.00           H  
ATOM   4207 HD13 LEU   272       3.979   6.082  -8.619  1.00  0.00           H  
ATOM   4208  CD2 LEU   272       3.567   6.568  -5.943  1.00  0.00           C  
ATOM   4209 HD21 LEU   272       3.632   5.518  -6.228  1.00  0.00           H  
ATOM   4210 HD22 LEU   272       4.494   6.794  -5.416  1.00  0.00           H  
ATOM   4211 HD23 LEU   272       2.756   6.739  -5.235  1.00  0.00           H  
ATOM   4212  C   LEU   272       2.249  10.883  -5.803  1.00  0.00           C  
ATOM   4213  O   LEU   272       3.080  11.195  -4.959  1.00  0.00           O  
ATOM   4214  N   ASN   273       1.477  11.783  -6.457  1.00  0.00           N  
ATOM   4215  H   ASN   273       0.673  11.385  -6.922  1.00  0.00           H  
ATOM   4216  CA  ASN   273       1.623  13.220  -6.109  1.00  0.00           C  
ATOM   4217  HA  ASN   273       2.575  13.300  -5.585  1.00  0.00           H  
ATOM   4218  CB  ASN   273       1.821  13.990  -7.403  1.00  0.00           C  
ATOM   4219  HB2 ASN   273       0.983  14.027  -8.099  1.00  0.00           H  
ATOM   4220  HB3 ASN   273       1.990  15.020  -7.087  1.00  0.00           H  
ATOM   4221  CG  ASN   273       3.027  13.560  -8.201  1.00  0.00           C  
ATOM   4222  OD1 ASN   273       4.188  13.591  -7.720  1.00  0.00           O  
ATOM   4223  ND2 ASN   273       2.906  13.061  -9.417  1.00  0.00           N  
ATOM   4224 HD21 ASN   273       3.679  12.669  -9.934  1.00  0.00           H  
ATOM   4225 HD22 ASN   273       1.986  13.134  -9.826  1.00  0.00           H  
ATOM   4226  C   ASN   273       0.481  13.797  -5.288  1.00  0.00           C  
ATOM   4227  O   ASN   273       0.317  15.046  -5.201  1.00  0.00           O  
ATOM   4228  N   ALA   274      -0.339  12.966  -4.573  1.00  0.00           N  
ATOM   4229  H   ALA   274      -0.220  11.967  -4.473  1.00  0.00           H  
ATOM   4230  CA  ALA   274      -1.431  13.489  -3.809  1.00  0.00           C  
ATOM   4231  HA  ALA   274      -2.067  14.050  -4.495  1.00  0.00           H  
ATOM   4232  CB  ALA   274      -2.250  12.261  -3.295  1.00  0.00           C  
ATOM   4233  HB1 ALA   274      -1.596  11.764  -2.578  1.00  0.00           H  
ATOM   4234  HB2 ALA   274      -3.072  12.699  -2.729  1.00  0.00           H  
ATOM   4235  HB3 ALA   274      -2.508  11.544  -4.075  1.00  0.00           H  
ATOM   4236  C   ALA   274      -1.103  14.451  -2.671  1.00  0.00           C  
ATOM   4237  O   ALA   274      -1.843  15.382  -2.532  1.00  0.00           O  
ATOM   4238  N   LYS   275       0.025  14.328  -1.956  1.00  0.00           N  
ATOM   4239  H   LYS   275       0.629  13.528  -2.075  1.00  0.00           H  
ATOM   4240  CA  LYS   275       0.436  15.409  -1.002  1.00  0.00           C  
ATOM   4241  HA  LYS   275      -0.427  15.759  -0.434  1.00  0.00           H  
ATOM   4242  CB  LYS   275       1.473  14.870   0.047  1.00  0.00           C  
ATOM   4243  HB2 LYS   275       1.678  15.542   0.880  1.00  0.00           H  
ATOM   4244  HB3 LYS   275       0.963  14.022   0.504  1.00  0.00           H  
ATOM   4245  CG  LYS   275       2.823  14.531  -0.494  1.00  0.00           C  
ATOM   4246  HG2 LYS   275       2.730  14.156  -1.513  1.00  0.00           H  
ATOM   4247  HG3 LYS   275       3.372  15.472  -0.529  1.00  0.00           H  
ATOM   4248  CD  LYS   275       3.493  13.392   0.410  1.00  0.00           C  
ATOM   4249  HD2 LYS   275       3.858  13.913   1.295  1.00  0.00           H  
ATOM   4250  HD3 LYS   275       2.784  12.585   0.593  1.00  0.00           H  
ATOM   4251  CE  LYS   275       4.825  12.801  -0.096  1.00  0.00           C  
ATOM   4252  HE2 LYS   275       5.503  13.642  -0.241  1.00  0.00           H  
ATOM   4253  HE3 LYS   275       5.214  12.307   0.794  1.00  0.00           H  
ATOM   4254  NZ  LYS   275       4.626  11.995  -1.310  1.00  0.00           N  
ATOM   4255  HZ1 LYS   275       4.183  12.518  -2.051  1.00  0.00           H  
ATOM   4256  HZ2 LYS   275       5.531  11.692  -1.642  1.00  0.00           H  
ATOM   4257  HZ3 LYS   275       4.005  11.198  -1.305  1.00  0.00           H  
ATOM   4258  C   LYS   275       0.865  16.754  -1.654  1.00  0.00           C  
ATOM   4259  O   LYS   275       0.985  17.777  -0.950  1.00  0.00           O  
ATOM   4260  N   THR   276       1.302  16.796  -2.909  1.00  0.00           N  
ATOM   4261  H   THR   276       1.298  15.966  -3.485  1.00  0.00           H  
ATOM   4262  CA  THR   276       1.697  18.087  -3.626  1.00  0.00           C  
ATOM   4263  HA  THR   276       2.496  18.590  -3.081  1.00  0.00           H  
ATOM   4264  CB  THR   276       2.186  17.737  -5.077  1.00  0.00           C  
ATOM   4265  HB  THR   276       2.449  18.698  -5.517  1.00  0.00           H  
ATOM   4266  CG2 THR   276       3.430  16.880  -5.169  1.00  0.00           C  
ATOM   4267 HG21 THR   276       4.036  17.127  -6.041  1.00  0.00           H  
ATOM   4268 HG22 THR   276       4.150  17.063  -4.372  1.00  0.00           H  
ATOM   4269 HG23 THR   276       3.268  15.802  -5.138  1.00  0.00           H  
ATOM   4270  OG1 THR   276       1.214  17.233  -5.930  1.00  0.00           O  
ATOM   4271  HG1 THR   276       1.044  16.311  -5.726  1.00  0.00           H  
ATOM   4272  C   THR   276       0.541  19.004  -3.768  1.00  0.00           C  
ATOM   4273  O   THR   276       0.743  20.188  -4.084  1.00  0.00           O  
ATOM   4274  N   TYR   277      -0.730  18.569  -3.584  1.00  0.00           N  
ATOM   4275  H   TYR   277      -0.855  17.596  -3.344  1.00  0.00           H  
ATOM   4276  CA  TYR   277      -1.947  19.455  -3.609  1.00  0.00           C  
ATOM   4277  HA  TYR   277      -1.741  20.105  -4.459  1.00  0.00           H  
ATOM   4278  CB  TYR   277      -3.250  18.741  -3.989  1.00  0.00           C  
ATOM   4279  HB2 TYR   277      -3.548  17.936  -3.317  1.00  0.00           H  
ATOM   4280  HB3 TYR   277      -4.064  19.465  -4.026  1.00  0.00           H  
ATOM   4281  CG  TYR   277      -3.150  18.171  -5.408  1.00  0.00           C  
ATOM   4282  CD1 TYR   277      -3.811  18.903  -6.405  1.00  0.00           C  
ATOM   4283  HD1 TYR   277      -4.310  19.849  -6.256  1.00  0.00           H  
ATOM   4284  CE1 TYR   277      -3.569  18.602  -7.819  1.00  0.00           C  
ATOM   4285  HE1 TYR   277      -4.076  19.196  -8.566  1.00  0.00           H  
ATOM   4286  CZ  TYR   277      -2.914  17.396  -8.128  1.00  0.00           C  
ATOM   4287  OH  TYR   277      -2.585  16.986  -9.407  1.00  0.00           O  
ATOM   4288  HH  TYR   277      -2.916  17.421 -10.196  1.00  0.00           H  
ATOM   4289  CE2 TYR   277      -2.353  16.627  -7.053  1.00  0.00           C  
ATOM   4290  HE2 TYR   277      -1.972  15.657  -7.336  1.00  0.00           H  
ATOM   4291  CD2 TYR   277      -2.446  16.965  -5.748  1.00  0.00           C  
ATOM   4292  HD2 TYR   277      -2.018  16.242  -5.069  1.00  0.00           H  
ATOM   4293  C   TYR   277      -2.214  20.198  -2.327  1.00  0.00           C  
ATOM   4294  O   TYR   277      -1.775  19.692  -1.331  1.00  0.00           O  
ATOM   4295  N   PRO   278      -2.907  21.368  -2.298  1.00  0.00           N  
ATOM   4296  CD  PRO   278      -3.148  22.116  -3.500  1.00  0.00           C  
ATOM   4297  HD2 PRO   278      -4.130  21.911  -3.928  1.00  0.00           H  
ATOM   4298  HD3 PRO   278      -2.394  21.995  -4.277  1.00  0.00           H  
ATOM   4299  CG  PRO   278      -3.214  23.551  -2.987  1.00  0.00           C  
ATOM   4300  HG2 PRO   278      -3.740  24.181  -3.705  1.00  0.00           H  
ATOM   4301  HG3 PRO   278      -2.173  23.872  -3.000  1.00  0.00           H  
ATOM   4302  CB  PRO   278      -3.690  23.421  -1.600  1.00  0.00           C  
ATOM   4303  HB2 PRO   278      -4.776  23.466  -1.672  1.00  0.00           H  
ATOM   4304  HB3 PRO   278      -3.252  24.274  -1.082  1.00  0.00           H  
ATOM   4305  CA  PRO   278      -3.268  22.116  -1.090  1.00  0.00           C  
ATOM   4306  HA  PRO   278      -2.298  22.189  -0.598  1.00  0.00           H  
ATOM   4307  C   PRO   278      -4.351  21.490  -0.163  1.00  0.00           C  
ATOM   4308  O   PRO   278      -4.262  21.644   1.053  1.00  0.00           O  
ATOM   4309  N   LYS   279      -5.326  20.731  -0.705  1.00  0.00           N  
ATOM   4310  H   LYS   279      -5.370  20.574  -1.702  1.00  0.00           H  
ATOM   4311  CA  LYS   279      -6.384  20.257   0.202  1.00  0.00           C  
ATOM   4312  HA  LYS   279      -6.462  20.940   1.048  1.00  0.00           H  
ATOM   4313  CB  LYS   279      -7.742  20.308  -0.537  1.00  0.00           C  
ATOM   4314  HB2 LYS   279      -7.671  21.116  -1.266  1.00  0.00           H  
ATOM   4315  HB3 LYS   279      -8.056  19.393  -1.040  1.00  0.00           H  
ATOM   4316  CG  LYS   279      -8.800  20.533   0.520  1.00  0.00           C  
ATOM   4317  HG2 LYS   279      -8.690  19.921   1.415  1.00  0.00           H  
ATOM   4318  HG3 LYS   279      -8.718  21.600   0.726  1.00  0.00           H  
ATOM   4319  CD  LYS   279     -10.300  20.279  -0.012  1.00  0.00           C  
ATOM   4320  HD2 LYS   279     -10.354  20.808  -0.963  1.00  0.00           H  
ATOM   4321  HD3 LYS   279     -10.526  19.234  -0.226  1.00  0.00           H  
ATOM   4322  CE  LYS   279     -11.399  20.799   0.922  1.00  0.00           C  
ATOM   4323  HE2 LYS   279     -11.188  21.728   1.451  1.00  0.00           H  
ATOM   4324  HE3 LYS   279     -12.264  21.031   0.301  1.00  0.00           H  
ATOM   4325  NZ  LYS   279     -11.879  19.733   1.888  1.00  0.00           N  
ATOM   4326  HZ1 LYS   279     -11.883  18.768   1.591  1.00  0.00           H  
ATOM   4327  HZ2 LYS   279     -11.228  19.670   2.657  1.00  0.00           H  
ATOM   4328  HZ3 LYS   279     -12.806  19.955   2.221  1.00  0.00           H  
ATOM   4329  C   LYS   279      -6.062  18.907   0.776  1.00  0.00           C  
ATOM   4330  O   LYS   279      -5.632  18.031   0.011  1.00  0.00           O  
ATOM   4331  N   THR   280      -6.382  18.753   2.037  1.00  0.00           N  
ATOM   4332  H   THR   280      -6.820  19.543   2.489  1.00  0.00           H  
ATOM   4333  CA  THR   280      -6.405  17.536   2.774  1.00  0.00           C  
ATOM   4334  HA  THR   280      -6.155  16.680   2.147  1.00  0.00           H  
ATOM   4335  CB  THR   280      -5.439  17.444   3.966  1.00  0.00           C  
ATOM   4336  HB  THR   280      -5.640  16.474   4.421  1.00  0.00           H  
ATOM   4337  CG2 THR   280      -3.969  17.420   3.538  1.00  0.00           C  
ATOM   4338 HG21 THR   280      -3.380  16.766   4.180  1.00  0.00           H  
ATOM   4339 HG22 THR   280      -3.886  16.988   2.541  1.00  0.00           H  
ATOM   4340 HG23 THR   280      -3.698  18.476   3.555  1.00  0.00           H  
ATOM   4341  OG1 THR   280      -5.732  18.611   4.735  1.00  0.00           O  
ATOM   4342  HG1 THR   280      -6.633  18.461   5.032  1.00  0.00           H  
ATOM   4343  C   THR   280      -7.893  17.214   3.288  1.00  0.00           C  
ATOM   4344  O   THR   280      -8.849  17.802   2.821  1.00  0.00           O  
ATOM   4345  N   GLY   281      -8.037  16.044   3.919  1.00  0.00           N  
ATOM   4346  H   GLY   281      -7.276  15.605   4.417  1.00  0.00           H  
ATOM   4347  CA  GLY   281      -9.332  15.614   4.410  1.00  0.00           C  
ATOM   4348  HA2 GLY   281      -9.125  15.362   5.450  1.00  0.00           H  
ATOM   4349  HA3 GLY   281     -10.039  16.444   4.401  1.00  0.00           H  
ATOM   4350  C   GLY   281     -10.057  14.557   3.591  1.00  0.00           C  
ATOM   4351  O   GLY   281      -9.497  13.566   3.169  1.00  0.00           O  
ATOM   4352  N   SER   282     -11.385  14.557   3.562  1.00  0.00           N  
ATOM   4353  H   SER   282     -11.888  15.266   4.076  1.00  0.00           H  
ATOM   4354  CA  SER   282     -12.315  13.495   3.033  1.00  0.00           C  
ATOM   4355  HA  SER   282     -11.705  12.592   2.992  1.00  0.00           H  
ATOM   4356  CB  SER   282     -13.466  13.401   3.991  1.00  0.00           C  
ATOM   4357  HB2 SER   282     -13.948  14.379   3.992  1.00  0.00           H  
ATOM   4358  HB3 SER   282     -14.176  12.639   3.670  1.00  0.00           H  
ATOM   4359  OG  SER   282     -12.992  13.158   5.368  1.00  0.00           O  
ATOM   4360  HG  SER   282     -12.534  12.315   5.408  1.00  0.00           H  
ATOM   4361  C   SER   282     -12.845  13.761   1.617  1.00  0.00           C  
ATOM   4362  O   SER   282     -13.429  14.778   1.272  1.00  0.00           O  
ATOM   4363  N   PHE   283     -12.763  12.785   0.723  1.00  0.00           N  
ATOM   4364  H   PHE   283     -12.370  11.943   1.118  1.00  0.00           H  
ATOM   4365  CA  PHE   283     -12.907  12.915  -0.666  1.00  0.00           C  
ATOM   4366  HA  PHE   283     -13.427  13.827  -0.959  1.00  0.00           H  
ATOM   4367  CB  PHE   283     -11.575  13.047  -1.321  1.00  0.00           C  
ATOM   4368  HB2 PHE   283     -10.783  12.320  -1.140  1.00  0.00           H  
ATOM   4369  HB3 PHE   283     -11.689  13.076  -2.404  1.00  0.00           H  
ATOM   4370  CG  PHE   283     -10.749  14.347  -1.022  1.00  0.00           C  
ATOM   4371  CD1 PHE   283     -10.936  15.496  -1.807  1.00  0.00           C  
ATOM   4372  HD1 PHE   283     -11.646  15.556  -2.619  1.00  0.00           H  
ATOM   4373  CE1 PHE   283     -10.134  16.662  -1.505  1.00  0.00           C  
ATOM   4374  HE1 PHE   283     -10.180  17.455  -2.236  1.00  0.00           H  
ATOM   4375  CZ  PHE   283      -9.183  16.638  -0.485  1.00  0.00           C  
ATOM   4376  HZ  PHE   283      -8.562  17.473  -0.196  1.00  0.00           H  
ATOM   4377  CE2 PHE   283      -8.914  15.428   0.160  1.00  0.00           C  
ATOM   4378  HE2 PHE   283      -8.103  15.452   0.872  1.00  0.00           H  
ATOM   4379  CD2 PHE   283      -9.742  14.308  -0.082  1.00  0.00           C  
ATOM   4380  HD2 PHE   283      -9.461  13.356   0.342  1.00  0.00           H  
ATOM   4381  C   PHE   283     -13.684  11.699  -1.306  1.00  0.00           C  
ATOM   4382  O   PHE   283     -13.371  10.503  -0.956  1.00  0.00           O  
ATOM   4383  N   TYR   284     -14.630  12.039  -2.176  1.00  0.00           N  
ATOM   4384  H   TYR   284     -14.631  13.015  -2.435  1.00  0.00           H  
ATOM   4385  CA  TYR   284     -15.418  11.203  -2.999  1.00  0.00           C  
ATOM   4386  HA  TYR   284     -15.356  10.219  -2.534  1.00  0.00           H  
ATOM   4387  CB  TYR   284     -16.843  11.818  -3.085  1.00  0.00           C  
ATOM   4388  HB2 TYR   284     -17.358  11.814  -2.125  1.00  0.00           H  
ATOM   4389  HB3 TYR   284     -16.849  12.876  -3.345  1.00  0.00           H  
ATOM   4390  CG  TYR   284     -17.781  11.019  -4.082  1.00  0.00           C  
ATOM   4391  CD1 TYR   284     -18.548   9.924  -3.555  1.00  0.00           C  
ATOM   4392  HD1 TYR   284     -18.252   9.608  -2.566  1.00  0.00           H  
ATOM   4393  CE1 TYR   284     -19.359   9.148  -4.406  1.00  0.00           C  
ATOM   4394  HE1 TYR   284     -19.897   8.268  -4.087  1.00  0.00           H  
ATOM   4395  CZ  TYR   284     -19.448   9.464  -5.800  1.00  0.00           C  
ATOM   4396  OH  TYR   284     -20.295   8.695  -6.511  1.00  0.00           O  
ATOM   4397  HH  TYR   284     -20.169   8.739  -7.462  1.00  0.00           H  
ATOM   4398  CE2 TYR   284     -18.792  10.621  -6.291  1.00  0.00           C  
ATOM   4399  HE2 TYR   284     -18.918  10.814  -7.346  1.00  0.00           H  
ATOM   4400  CD2 TYR   284     -17.938  11.335  -5.425  1.00  0.00           C  
ATOM   4401  HD2 TYR   284     -17.341  12.124  -5.859  1.00  0.00           H  
ATOM   4402  C   TYR   284     -14.697  11.101  -4.328  1.00  0.00           C  
ATOM   4403  O   TYR   284     -14.153  12.087  -4.839  1.00  0.00           O  
ATOM   4404  N   VAL   285     -14.549   9.942  -4.912  1.00  0.00           N  
ATOM   4405  H   VAL   285     -15.103   9.146  -4.629  1.00  0.00           H  
ATOM   4406  CA  VAL   285     -13.989   9.653  -6.215  1.00  0.00           C  
ATOM   4407  HA  VAL   285     -13.765  10.607  -6.693  1.00  0.00           H  
ATOM   4408  CB  VAL   285     -12.663   8.889  -6.082  1.00  0.00           C  
ATOM   4409  HB  VAL   285     -12.865   7.881  -5.722  1.00  0.00           H  
ATOM   4410  CG1 VAL   285     -11.938   8.965  -7.363  1.00  0.00           C  
ATOM   4411 HG11 VAL   285     -11.832  10.001  -7.687  1.00  0.00           H  
ATOM   4412 HG12 VAL   285     -10.994   8.424  -7.303  1.00  0.00           H  
ATOM   4413 HG13 VAL   285     -12.512   8.509  -8.170  1.00  0.00           H  
ATOM   4414  CG2 VAL   285     -11.672   9.440  -4.996  1.00  0.00           C  
ATOM   4415 HG21 VAL   285     -10.896   8.724  -4.726  1.00  0.00           H  
ATOM   4416 HG22 VAL   285     -11.080  10.283  -5.353  1.00  0.00           H  
ATOM   4417 HG23 VAL   285     -12.138   9.704  -4.047  1.00  0.00           H  
ATOM   4418  C   VAL   285     -14.975   8.876  -7.091  1.00  0.00           C  
ATOM   4419  O   VAL   285     -15.249   7.653  -6.728  1.00  0.00           O  
ATOM   4420  N   PRO   286     -15.413   9.375  -8.259  1.00  0.00           N  
ATOM   4421  CD  PRO   286     -15.452  10.821  -8.524  1.00  0.00           C  
ATOM   4422  HD2 PRO   286     -14.459  11.266  -8.581  1.00  0.00           H  
ATOM   4423  HD3 PRO   286     -16.136  11.341  -7.853  1.00  0.00           H  
ATOM   4424  CG  PRO   286     -16.141  10.909  -9.951  1.00  0.00           C  
ATOM   4425  HG2 PRO   286     -15.351  10.833 -10.699  1.00  0.00           H  
ATOM   4426  HG3 PRO   286     -16.778  11.790 -10.035  1.00  0.00           H  
ATOM   4427  CB  PRO   286     -16.983   9.574  -9.954  1.00  0.00           C  
ATOM   4428  HB2 PRO   286     -17.194   9.220 -10.964  1.00  0.00           H  
ATOM   4429  HB3 PRO   286     -17.948   9.817  -9.510  1.00  0.00           H  
ATOM   4430  CA  PRO   286     -16.137   8.551  -9.217  1.00  0.00           C  
ATOM   4431  HA  PRO   286     -16.759   7.891  -8.613  1.00  0.00           H  
ATOM   4432  C   PRO   286     -15.158   7.818 -10.139  1.00  0.00           C  
ATOM   4433  O   PRO   286     -14.183   8.460 -10.639  1.00  0.00           O  
ATOM   4434  N   VAL   287     -15.394   6.548 -10.424  1.00  0.00           N  
ATOM   4435  H   VAL   287     -16.230   6.138 -10.033  1.00  0.00           H  
ATOM   4436  CA  VAL   287     -14.578   5.613 -11.214  1.00  0.00           C  
ATOM   4437  HA  VAL   287     -13.975   6.124 -11.964  1.00  0.00           H  
ATOM   4438  CB  VAL   287     -13.744   4.748 -10.268  1.00  0.00           C  
ATOM   4439  HB  VAL   287     -14.269   3.854  -9.931  1.00  0.00           H  
ATOM   4440  CG1 VAL   287     -12.586   4.136 -11.024  1.00  0.00           C  
ATOM   4441 HG11 VAL   287     -11.950   3.620 -10.305  1.00  0.00           H  
ATOM   4442 HG12 VAL   287     -13.061   3.398 -11.672  1.00  0.00           H  
ATOM   4443 HG13 VAL   287     -12.098   4.934 -11.583  1.00  0.00           H  
ATOM   4444  CG2 VAL   287     -13.235   5.379  -9.031  1.00  0.00           C  
ATOM   4445 HG21 VAL   287     -14.051   5.528  -8.323  1.00  0.00           H  
ATOM   4446 HG22 VAL   287     -12.576   4.760  -8.423  1.00  0.00           H  
ATOM   4447 HG23 VAL   287     -12.781   6.362  -9.156  1.00  0.00           H  
ATOM   4448  C   VAL   287     -15.523   4.686 -11.959  1.00  0.00           C  
ATOM   4449  O   VAL   287     -16.521   4.167 -11.463  1.00  0.00           O  
ATOM   4450  N   GLU   288     -15.159   4.459 -13.208  1.00  0.00           N  
ATOM   4451  H   GLU   288     -14.314   4.908 -13.530  1.00  0.00           H  
ATOM   4452  CA  GLU   288     -15.829   3.459 -14.089  1.00  0.00           C  
ATOM   4453  HA  GLU   288     -16.850   3.670 -14.407  1.00  0.00           H  
ATOM   4454  CB  GLU   288     -15.158   3.472 -15.502  1.00  0.00           C  
ATOM   4455  HB2 GLU   288     -14.106   3.288 -15.279  1.00  0.00           H  
ATOM   4456  HB3 GLU   288     -15.358   2.570 -16.081  1.00  0.00           H  
ATOM   4457  CG  GLU   288     -15.364   4.836 -16.165  1.00  0.00           C  
ATOM   4458  HG2 GLU   288     -14.853   5.620 -15.606  1.00  0.00           H  
ATOM   4459  HG3 GLU   288     -14.896   4.765 -17.147  1.00  0.00           H  
ATOM   4460  CD  GLU   288     -16.904   5.091 -16.258  1.00  0.00           C  
ATOM   4461  OE1 GLU   288     -17.420   6.037 -15.611  1.00  0.00           O  
ATOM   4462  OE2 GLU   288     -17.517   4.347 -17.062  1.00  0.00           O  
ATOM   4463  C   GLU   288     -15.894   2.031 -13.487  1.00  0.00           C  
ATOM   4464  O   GLU   288     -14.872   1.652 -12.849  1.00  0.00           O  
ATOM   4465  N   SER   289     -16.950   1.239 -13.757  1.00  0.00           N  
ATOM   4466  H   SER   289     -17.760   1.608 -14.235  1.00  0.00           H  
ATOM   4467  CA  SER   289     -17.179  -0.129 -13.199  1.00  0.00           C  
ATOM   4468  HA  SER   289     -17.007  -0.099 -12.123  1.00  0.00           H  
ATOM   4469  CB  SER   289     -18.644  -0.457 -13.573  1.00  0.00           C  
ATOM   4470  HB2 SER   289     -19.001  -1.374 -13.103  1.00  0.00           H  
ATOM   4471  HB3 SER   289     -19.180   0.408 -13.182  1.00  0.00           H  
ATOM   4472  OG  SER   289     -18.850  -0.593 -14.991  1.00  0.00           O  
ATOM   4473  HG  SER   289     -18.810   0.227 -15.488  1.00  0.00           H  
ATOM   4474  C   SER   289     -16.330  -1.177 -13.884  1.00  0.00           C  
ATOM   4475  O   SER   289     -16.181  -2.324 -13.430  1.00  0.00           O  
ATOM   4476  N   LYS   290     -15.696  -0.841 -15.003  1.00  0.00           N  
ATOM   4477  H   LYS   290     -15.710   0.166 -15.081  1.00  0.00           H  
ATOM   4478  CA  LYS   290     -14.854  -1.623 -15.860  1.00  0.00           C  
ATOM   4479  HA  LYS   290     -14.196  -2.162 -15.179  1.00  0.00           H  
ATOM   4480  CB  LYS   290     -15.706  -2.573 -16.718  1.00  0.00           C  
ATOM   4481  HB2 LYS   290     -14.989  -3.342 -17.006  1.00  0.00           H  
ATOM   4482  HB3 LYS   290     -16.378  -3.188 -16.118  1.00  0.00           H  
ATOM   4483  CG  LYS   290     -16.489  -1.793 -17.793  1.00  0.00           C  
ATOM   4484  HG2 LYS   290     -17.133  -1.058 -17.309  1.00  0.00           H  
ATOM   4485  HG3 LYS   290     -15.804  -1.284 -18.470  1.00  0.00           H  
ATOM   4486  CD  LYS   290     -17.351  -2.773 -18.554  1.00  0.00           C  
ATOM   4487  HD2 LYS   290     -16.725  -3.639 -18.770  1.00  0.00           H  
ATOM   4488  HD3 LYS   290     -18.232  -3.050 -17.976  1.00  0.00           H  
ATOM   4489  CE  LYS   290     -17.854  -2.157 -19.829  1.00  0.00           C  
ATOM   4490  HE2 LYS   290     -18.333  -1.225 -19.528  1.00  0.00           H  
ATOM   4491  HE3 LYS   290     -16.977  -1.938 -20.438  1.00  0.00           H  
ATOM   4492  NZ  LYS   290     -18.782  -3.041 -20.451  1.00  0.00           N  
ATOM   4493  HZ1 LYS   290     -18.418  -3.977 -20.558  1.00  0.00           H  
ATOM   4494  HZ2 LYS   290     -19.586  -3.102 -19.842  1.00  0.00           H  
ATOM   4495  HZ3 LYS   290     -19.065  -2.677 -21.350  1.00  0.00           H  
ATOM   4496  C   LYS   290     -13.775  -0.811 -16.611  1.00  0.00           C  
ATOM   4497  O   LYS   290     -13.774   0.385 -16.581  1.00  0.00           O  
ATOM   4498  N   ALA   291     -12.813  -1.494 -17.383  1.00  0.00           N  
ATOM   4499  H   ALA   291     -12.835  -2.503 -17.377  1.00  0.00           H  
ATOM   4500  CA  ALA   291     -11.708  -0.780 -17.975  1.00  0.00           C  
ATOM   4501  HA  ALA   291     -11.294  -0.133 -17.203  1.00  0.00           H  
ATOM   4502  CB  ALA   291     -10.648  -1.817 -18.197  1.00  0.00           C  
ATOM   4503  HB1 ALA   291      -9.817  -1.402 -18.766  1.00  0.00           H  
ATOM   4504  HB2 ALA   291     -10.331  -2.294 -17.269  1.00  0.00           H  
ATOM   4505  HB3 ALA   291     -11.069  -2.584 -18.848  1.00  0.00           H  
ATOM   4506  C   ALA   291     -12.093  -0.034 -19.324  1.00  0.00           C  
ATOM   4507  O   ALA   291     -12.980  -0.538 -20.007  1.00  0.00           O  
ATOM   4508  N   PRO   292     -11.408   1.052 -19.736  1.00  0.00           N  
ATOM   4509  CD  PRO   292     -11.469   1.656 -21.000  1.00  0.00           C  
ATOM   4510  HD2 PRO   292     -12.508   1.820 -21.288  1.00  0.00           H  
ATOM   4511  HD3 PRO   292     -10.980   1.002 -21.722  1.00  0.00           H  
ATOM   4512  CG  PRO   292     -10.628   2.958 -20.943  1.00  0.00           C  
ATOM   4513  HG2 PRO   292     -11.394   3.626 -20.550  1.00  0.00           H  
ATOM   4514  HG3 PRO   292     -10.331   3.293 -21.937  1.00  0.00           H  
ATOM   4515  CB  PRO   292      -9.675   2.726 -19.854  1.00  0.00           C  
ATOM   4516  HB2 PRO   292      -9.391   3.625 -19.308  1.00  0.00           H  
ATOM   4517  HB3 PRO   292      -8.783   2.261 -20.273  1.00  0.00           H  
ATOM   4518  CA  PRO   292     -10.520   1.838 -18.891  1.00  0.00           C  
ATOM   4519  HA  PRO   292      -9.860   1.145 -18.369  1.00  0.00           H  
ATOM   4520  C   PRO   292     -11.249   2.627 -17.844  1.00  0.00           C  
ATOM   4521  O   PRO   292     -12.199   3.356 -18.155  1.00  0.00           O  
ATOM   4522  N   TYR   293     -10.677   2.529 -16.660  1.00  0.00           N  
ATOM   4523  H   TYR   293      -9.747   2.140 -16.600  1.00  0.00           H  
ATOM   4524  CA  TYR   293     -11.290   2.948 -15.454  1.00  0.00           C  
ATOM   4525  HA  TYR   293     -12.367   2.779 -15.469  1.00  0.00           H  
ATOM   4526  CB  TYR   293     -10.622   2.216 -14.278  1.00  0.00           C  
ATOM   4527  HB2 TYR   293      -9.588   2.557 -14.248  1.00  0.00           H  
ATOM   4528  HB3 TYR   293     -11.081   2.685 -13.408  1.00  0.00           H  
ATOM   4529  CG  TYR   293     -10.746   0.724 -14.178  1.00  0.00           C  
ATOM   4530  CD1 TYR   293     -11.922   0.277 -13.639  1.00  0.00           C  
ATOM   4531  HD1 TYR   293     -12.670   0.934 -13.219  1.00  0.00           H  
ATOM   4532  CE1 TYR   293     -12.164  -1.099 -13.509  1.00  0.00           C  
ATOM   4533  HE1 TYR   293     -13.103  -1.414 -13.079  1.00  0.00           H  
ATOM   4534  CZ  TYR   293     -11.194  -2.007 -14.072  1.00  0.00           C  
ATOM   4535  OH  TYR   293     -11.436  -3.356 -13.990  1.00  0.00           O  
ATOM   4536  HH  TYR   293     -10.910  -3.914 -14.568  1.00  0.00           H  
ATOM   4537  CE2 TYR   293      -9.993  -1.561 -14.677  1.00  0.00           C  
ATOM   4538  HE2 TYR   293      -9.256  -2.229 -15.098  1.00  0.00           H  
ATOM   4539  CD2 TYR   293      -9.794  -0.175 -14.714  1.00  0.00           C  
ATOM   4540  HD2 TYR   293      -8.939   0.275 -15.197  1.00  0.00           H  
ATOM   4541  C   TYR   293     -11.252   4.451 -15.222  1.00  0.00           C  
ATOM   4542  O   TYR   293     -12.011   4.966 -14.438  1.00  0.00           O  
ATOM   4543  N   CYX   294     -10.331   5.153 -15.900  1.00  0.00           N  
ATOM   4544  H   CYX   294      -9.672   4.650 -16.477  1.00  0.00           H  
ATOM   4545  CA  CYX   294     -10.084   6.504 -15.616  1.00  0.00           C  
ATOM   4546  HA  CYX   294      -9.937   6.577 -14.539  1.00  0.00           H  
ATOM   4547  CB  CYX   294      -8.819   6.972 -16.314  1.00  0.00           C  
ATOM   4548  HB2 CYX   294      -8.911   6.952 -17.400  1.00  0.00           H  
ATOM   4549  HB3 CYX   294      -8.861   8.052 -16.174  1.00  0.00           H  
ATOM   4550  SG  CYX   294      -7.256   6.231 -15.760  1.00  0.00           S  
ATOM   4551  C   CYX   294     -11.291   7.473 -15.921  1.00  0.00           C  
ATOM   4552  O   CYX   294     -12.119   7.112 -16.816  1.00  0.00           O  
ATOM   4553  N   ASN   295     -11.426   8.517 -15.129  1.00  0.00           N  
ATOM   4554  H   ASN   295     -10.688   8.792 -14.496  1.00  0.00           H  
ATOM   4555  CA  ASN   295     -12.657   9.245 -15.132  1.00  0.00           C  
ATOM   4556  HA  ASN   295     -13.140   9.208 -16.108  1.00  0.00           H  
ATOM   4557  CB  ASN   295     -13.669   8.601 -14.222  1.00  0.00           C  
ATOM   4558  HB2 ASN   295     -13.610   7.553 -14.518  1.00  0.00           H  
ATOM   4559  HB3 ASN   295     -13.366   8.683 -13.179  1.00  0.00           H  
ATOM   4560  CG  ASN   295     -15.081   9.137 -14.245  1.00  0.00           C  
ATOM   4561  OD1 ASN   295     -15.598   9.530 -15.294  1.00  0.00           O  
ATOM   4562  ND2 ASN   295     -15.680   9.395 -13.107  1.00  0.00           N  
ATOM   4563 HD21 ASN   295     -16.643   9.700 -13.078  1.00  0.00           H  
ATOM   4564 HD22 ASN   295     -15.090   9.395 -12.287  1.00  0.00           H  
ATOM   4565  C   ASN   295     -12.303  10.686 -14.677  1.00  0.00           C  
ATOM   4566  O   ASN   295     -12.237  11.027 -13.521  1.00  0.00           O  
ATOM   4567  N   ASN   296     -12.015  11.496 -15.690  1.00  0.00           N  
ATOM   4568  H   ASN   296     -12.052  11.153 -16.639  1.00  0.00           H  
ATOM   4569  CA  ASN   296     -11.579  12.867 -15.526  1.00  0.00           C  
ATOM   4570  HA  ASN   296     -11.982  13.310 -14.615  1.00  0.00           H  
ATOM   4571  CB  ASN   296     -10.043  12.925 -15.365  1.00  0.00           C  
ATOM   4572  HB2 ASN   296      -9.826  13.993 -15.346  1.00  0.00           H  
ATOM   4573  HB3 ASN   296      -9.714  12.435 -14.448  1.00  0.00           H  
ATOM   4574  CG  ASN   296      -9.333  12.335 -16.591  1.00  0.00           C  
ATOM   4575  OD1 ASN   296      -9.239  12.972 -17.676  1.00  0.00           O  
ATOM   4576  ND2 ASN   296      -8.785  11.158 -16.475  1.00  0.00           N  
ATOM   4577 HD21 ASN   296      -8.254  10.811 -17.261  1.00  0.00           H  
ATOM   4578 HD22 ASN   296      -8.683  10.756 -15.553  1.00  0.00           H  
ATOM   4579  C   ASN   296     -12.038  13.900 -16.626  1.00  0.00           C  
ATOM   4580  O   ASN   296     -11.915  15.098 -16.459  1.00  0.00           O  
ATOM   4581  N   LYS   297     -12.507  13.414 -17.761  1.00  0.00           N  
ATOM   4582  H   LYS   297     -12.417  12.437 -18.004  1.00  0.00           H  
ATOM   4583  CA  LYS   297     -12.933  14.266 -18.962  1.00  0.00           C  
ATOM   4584  HA  LYS   297     -13.027  13.647 -19.855  1.00  0.00           H  
ATOM   4585  CB  LYS   297     -14.282  14.936 -18.729  1.00  0.00           C  
ATOM   4586  HB2 LYS   297     -14.246  15.580 -17.851  1.00  0.00           H  
ATOM   4587  HB3 LYS   297     -14.486  15.523 -19.625  1.00  0.00           H  
ATOM   4588  CG  LYS   297     -15.385  13.869 -18.474  1.00  0.00           C  
ATOM   4589  HG2 LYS   297     -15.130  13.022 -19.110  1.00  0.00           H  
ATOM   4590  HG3 LYS   297     -15.408  13.465 -17.462  1.00  0.00           H  
ATOM   4591  CD  LYS   297     -16.753  14.418 -18.759  1.00  0.00           C  
ATOM   4592  HD2 LYS   297     -17.033  15.349 -18.265  1.00  0.00           H  
ATOM   4593  HD3 LYS   297     -16.813  14.427 -19.848  1.00  0.00           H  
ATOM   4594  CE  LYS   297     -17.785  13.354 -18.318  1.00  0.00           C  
ATOM   4595  HE2 LYS   297     -17.427  12.374 -18.633  1.00  0.00           H  
ATOM   4596  HE3 LYS   297     -17.883  13.425 -17.235  1.00  0.00           H  
ATOM   4597  NZ  LYS   297     -19.149  13.639 -18.878  1.00  0.00           N  
ATOM   4598  HZ1 LYS   297     -19.924  13.071 -18.566  1.00  0.00           H  
ATOM   4599  HZ2 LYS   297     -19.285  14.599 -18.594  1.00  0.00           H  
ATOM   4600  HZ3 LYS   297     -19.139  13.495 -19.878  1.00  0.00           H  
ATOM   4601  C   LYS   297     -11.848  15.266 -19.351  1.00  0.00           C  
ATOM   4602  O   LYS   297     -12.096  16.499 -19.403  1.00  0.00           O  
ATOM   4603  N   GLY   298     -10.606  14.789 -19.581  1.00  0.00           N  
ATOM   4604  H   GLY   298     -10.344  13.867 -19.262  1.00  0.00           H  
ATOM   4605  CA  GLY   298      -9.542  15.646 -20.077  1.00  0.00           C  
ATOM   4606  HA2 GLY   298      -8.805  14.906 -20.389  1.00  0.00           H  
ATOM   4607  HA3 GLY   298      -9.846  16.222 -20.951  1.00  0.00           H  
ATOM   4608  C   GLY   298      -8.885  16.516 -18.994  1.00  0.00           C  
ATOM   4609  O   GLY   298      -7.998  17.253 -19.293  1.00  0.00           O  
ATOM   4610  N   LYS   299      -9.367  16.555 -17.748  1.00  0.00           N  
ATOM   4611  H   LYS   299     -10.148  15.975 -17.477  1.00  0.00           H  
ATOM   4612  CA  LYS   299      -9.074  17.657 -16.760  1.00  0.00           C  
ATOM   4613  HA  LYS   299      -9.052  18.536 -17.405  1.00  0.00           H  
ATOM   4614  CB  LYS   299     -10.143  17.738 -15.623  1.00  0.00           C  
ATOM   4615  HB2 LYS   299     -11.111  17.351 -15.941  1.00  0.00           H  
ATOM   4616  HB3 LYS   299      -9.800  16.989 -14.910  1.00  0.00           H  
ATOM   4617  CG  LYS   299     -10.305  19.042 -14.903  1.00  0.00           C  
ATOM   4618  HG2 LYS   299     -11.153  18.751 -14.284  1.00  0.00           H  
ATOM   4619  HG3 LYS   299      -9.465  19.215 -14.230  1.00  0.00           H  
ATOM   4620  CD  LYS   299     -10.708  20.264 -15.798  1.00  0.00           C  
ATOM   4621  HD2 LYS   299     -10.023  20.266 -16.645  1.00  0.00           H  
ATOM   4622  HD3 LYS   299     -11.708  20.220 -16.229  1.00  0.00           H  
ATOM   4623  CE  LYS   299     -10.541  21.583 -15.085  1.00  0.00           C  
ATOM   4624  HE2 LYS   299     -11.293  21.701 -14.305  1.00  0.00           H  
ATOM   4625  HE3 LYS   299      -9.550  21.600 -14.631  1.00  0.00           H  
ATOM   4626  NZ  LYS   299     -10.601  22.580 -16.126  1.00  0.00           N  
ATOM   4627  HZ1 LYS   299     -10.016  22.332 -16.911  1.00  0.00           H  
ATOM   4628  HZ2 LYS   299     -11.546  22.797 -16.409  1.00  0.00           H  
ATOM   4629  HZ3 LYS   299     -10.362  23.489 -15.755  1.00  0.00           H  
ATOM   4630  C   LYS   299      -7.655  17.396 -16.161  1.00  0.00           C  
ATOM   4631  O   LYS   299      -7.331  16.246 -15.797  1.00  0.00           O  
ATOM   4632  N   ILE   300      -6.843  18.428 -16.051  1.00  0.00           N  
ATOM   4633  H   ILE   300      -7.273  19.323 -16.235  1.00  0.00           H  
ATOM   4634  CA  ILE   300      -5.613  18.361 -15.380  1.00  0.00           C  
ATOM   4635  HA  ILE   300      -5.561  17.486 -14.732  1.00  0.00           H  
ATOM   4636  CB  ILE   300      -4.402  18.228 -16.398  1.00  0.00           C  
ATOM   4637  HB  ILE   300      -4.437  17.188 -16.722  1.00  0.00           H  
ATOM   4638  CG2 ILE   300      -4.540  19.222 -17.586  1.00  0.00           C  
ATOM   4639 HG21 ILE   300      -5.478  19.213 -18.141  1.00  0.00           H  
ATOM   4640 HG22 ILE   300      -4.320  20.190 -17.136  1.00  0.00           H  
ATOM   4641 HG23 ILE   300      -3.742  19.008 -18.297  1.00  0.00           H  
ATOM   4642  CG1 ILE   300      -2.993  18.432 -15.814  1.00  0.00           C  
ATOM   4643 HG12 ILE   300      -2.748  19.493 -15.776  1.00  0.00           H  
ATOM   4644 HG13 ILE   300      -3.047  18.066 -14.788  1.00  0.00           H  
ATOM   4645  CD1 ILE   300      -1.870  17.658 -16.464  1.00  0.00           C  
ATOM   4646 HD11 ILE   300      -1.003  17.651 -15.803  1.00  0.00           H  
ATOM   4647 HD12 ILE   300      -2.112  16.598 -16.549  1.00  0.00           H  
ATOM   4648 HD13 ILE   300      -1.567  18.045 -17.437  1.00  0.00           H  
ATOM   4649  C   ILE   300      -5.442  19.585 -14.466  1.00  0.00           C  
ATOM   4650  O   ILE   300      -5.375  20.759 -14.944  1.00  0.00           O  
ATOM   4651  N   ILE   301      -5.213  19.287 -13.135  1.00  0.00           N  
ATOM   4652  H   ILE   301      -5.364  18.381 -12.716  1.00  0.00           H  
ATOM   4653  CA  ILE   301      -5.184  20.303 -12.111  1.00  0.00           C  
ATOM   4654  HA  ILE   301      -5.376  21.238 -12.637  1.00  0.00           H  
ATOM   4655  CB  ILE   301      -6.349  20.104 -11.161  1.00  0.00           C  
ATOM   4656  HB  ILE   301      -6.240  20.946 -10.477  1.00  0.00           H  
ATOM   4657  CG2 ILE   301      -7.673  20.268 -11.855  1.00  0.00           C  
ATOM   4658 HG21 ILE   301      -7.644  21.193 -12.431  1.00  0.00           H  
ATOM   4659 HG22 ILE   301      -7.851  19.447 -12.550  1.00  0.00           H  
ATOM   4660 HG23 ILE   301      -8.440  20.304 -11.081  1.00  0.00           H  
ATOM   4661  CG1 ILE   301      -6.298  18.686 -10.534  1.00  0.00           C  
ATOM   4662 HG12 ILE   301      -6.634  17.911 -11.222  1.00  0.00           H  
ATOM   4663 HG13 ILE   301      -5.244  18.530 -10.303  1.00  0.00           H  
ATOM   4664  CD1 ILE   301      -7.108  18.656  -9.242  1.00  0.00           C  
ATOM   4665 HD11 ILE   301      -7.697  19.567  -9.139  1.00  0.00           H  
ATOM   4666 HD12 ILE   301      -7.774  17.796  -9.166  1.00  0.00           H  
ATOM   4667 HD13 ILE   301      -6.468  18.512  -8.371  1.00  0.00           H  
ATOM   4668  C   ILE   301      -3.785  20.431 -11.441  1.00  0.00           C  
ATOM   4669  O   ILE   301      -3.171  19.409 -11.081  1.00  0.00           O  
ATOM   4670  OXT ILE   301      -3.238  21.535 -11.384  1.00  0.00           O  
TER    4671      ILE   301 
ATOM   4671  C36 MOL   302     -21.927 -13.643   0.920  1.00  0.00           C  
ATOM   4672  H42 MOL   302     -21.089 -13.818   0.233  1.00  0.00           H  
ATOM   4673  H43 MOL   302     -21.651 -12.961   1.734  1.00  0.00           H  
ATOM   4674  H44 MOL   302     -22.595 -12.967   0.372  1.00  0.00           H  
ATOM   4675  C35 MOL   302     -22.567 -14.954   1.471  1.00  0.00           C  
ATOM   4676  C37 MOL   302     -23.194 -15.961   0.535  1.00  0.00           C  
ATOM   4677  C38 MOL   302     -24.101 -15.052   1.343  1.00  0.00           C  
ATOM   4678  H47 MOL   302     -24.514 -14.204   0.803  1.00  0.00           H  
ATOM   4679  H48 MOL   302     -24.749 -15.543   2.065  1.00  0.00           H  
ATOM   4680  H45 MOL   302     -23.129 -17.033   0.706  1.00  0.00           H  
ATOM   4681  H46 MOL   302     -23.075 -15.844  -0.539  1.00  0.00           H  
ATOM   4682  S   MOL   302     -21.630 -15.598   2.995  1.00  0.00           S  
ATOM   4683  O8  MOL   302     -22.670 -16.395   3.595  1.00  0.00           O  
ATOM   4684  O9  MOL   302     -20.367 -16.188   2.649  1.00  0.00           O  
ATOM   4685  N6  MOL   302     -21.184 -14.343   4.056  1.00  0.00           N  
ATOM   4686  H41 MOL   302     -20.197 -14.310   4.285  1.00  0.00           H  
ATOM   4687  C34 MOL   302     -21.937 -13.417   4.598  1.00  0.00           C  
ATOM   4688  O7  MOL   302     -23.112 -13.379   4.380  1.00  0.00           O  
ATOM   4689  C31 MOL   302     -21.307 -12.378   5.491  1.00  0.00           C  
ATOM   4690  C32 MOL   302     -22.297 -11.440   6.095  1.00  0.00           C  
ATOM   4691  C33 MOL   302     -21.473 -12.375   6.961  1.00  0.00           C  
ATOM   4692  C39 MOL   302     -22.091 -13.534   7.757  1.00  0.00           C  
ATOM   4693  F3  MOL   302     -21.547 -14.789   7.517  1.00  0.00           F  
ATOM   4694  F4  MOL   302     -21.783 -13.310   9.070  1.00  0.00           F  
ATOM   4695  H49 MOL   302     -23.182 -13.582   7.668  1.00  0.00           H  
ATOM   4696  H40 MOL   302     -20.706 -11.919   7.581  1.00  0.00           H  
ATOM   4697  H38 MOL   302     -23.362 -11.644   6.016  1.00  0.00           H  
ATOM   4698  H39 MOL   302     -22.097 -10.429   6.440  1.00  0.00           H  
ATOM   4699  N5  MOL   302     -19.956 -11.949   5.159  1.00  0.00           N  
ATOM   4700  H37 MOL   302     -19.208 -12.438   5.637  1.00  0.00           H  
ATOM   4701  C30 MOL   302     -19.554 -11.070   4.154  1.00  0.00           C  
ATOM   4702  O6  MOL   302     -20.427 -10.469   3.484  1.00  0.00           O  
ATOM   4703  C25 MOL   302     -18.038 -10.847   3.868  1.00  0.00           C  
ATOM   4704  C26 MOL   302     -17.470 -11.780   2.839  1.00  0.00           C  
ATOM   4705  C27 MOL   302     -16.725 -12.842   3.738  1.00  0.00           C  
ATOM   4706  C28 MOL   302     -16.335 -12.134   5.122  1.00  0.00           C  
ATOM   4707  H33 MOL   302     -16.646 -12.809   5.929  1.00  0.00           H  
ATOM   4708  H34 MOL   302     -15.269 -11.882   5.185  1.00  0.00           H  
ATOM   4709  O5  MOL   302     -15.536 -13.250   3.122  1.00  0.00           O  
ATOM   4710  H32 MOL   302     -17.379 -13.716   3.845  1.00  0.00           H  
ATOM   4711  C29 MOL   302     -18.521 -12.487   1.834  1.00  0.00           C  
ATOM   4712  C40 MOL   302     -17.859 -13.416   0.774  1.00  0.00           C  
ATOM   4713  H50 MOL   302     -18.491 -13.420  -0.122  1.00  0.00           H  
ATOM   4714  H51 MOL   302     -17.851 -14.412   1.234  1.00  0.00           H  
ATOM   4715  H52 MOL   302     -16.847 -13.062   0.543  1.00  0.00           H  
ATOM   4716  H35 MOL   302     -19.066 -11.666   1.353  1.00  0.00           H  
ATOM   4717  H36 MOL   302     -19.314 -13.078   2.309  1.00  0.00           H  
ATOM   4718  H31 MOL   302     -16.645 -11.194   2.416  1.00  0.00           H  
ATOM   4719  H30 MOL   302     -17.899  -9.821   3.505  1.00  0.00           H  
ATOM   4720  N4  MOL   302     -17.185 -10.946   5.077  1.00  0.00           N  
ATOM   4721  C20 MOL   302     -17.340 -10.076   6.174  1.00  0.00           C  
ATOM   4722  O4  MOL   302     -18.349  -9.333   6.170  1.00  0.00           O  
ATOM   4723  C19 MOL   302     -16.240 -10.108   7.356  1.00  0.00           C  
ATOM   4724  C21 MOL   302     -16.879  -9.670   8.801  1.00  0.00           C  
ATOM   4725  C22 MOL   302     -18.210 -10.418   9.076  1.00  0.00           C  
ATOM   4726  H21 MOL   302     -19.081  -9.961   8.589  1.00  0.00           H  
ATOM   4727  H22 MOL   302     -18.444 -10.508  10.144  1.00  0.00           H  
ATOM   4728  H23 MOL   302     -18.171 -11.416   8.622  1.00  0.00           H  
ATOM   4729  C23 MOL   302     -17.128  -8.167   8.796  1.00  0.00           C  
ATOM   4730  H24 MOL   302     -16.187  -7.626   8.955  1.00  0.00           H  
ATOM   4731  H25 MOL   302     -17.851  -7.920   9.583  1.00  0.00           H  
ATOM   4732  H26 MOL   302     -17.449  -7.775   7.822  1.00  0.00           H  
ATOM   4733  C24 MOL   302     -15.857 -10.074   9.870  1.00  0.00           C  
ATOM   4734  H27 MOL   302     -15.404 -11.063   9.729  1.00  0.00           H  
ATOM   4735  H28 MOL   302     -16.265  -9.993  10.885  1.00  0.00           H  
ATOM   4736  H29 MOL   302     -15.097  -9.285   9.813  1.00  0.00           H  
ATOM   4737  H20 MOL   302     -16.132 -11.198   7.412  1.00  0.00           H  
ATOM   4738  N3  MOL   302     -14.964  -9.441   7.134  1.00  0.00           N  
ATOM   4739  H19 MOL   302     -15.016  -8.449   6.931  1.00  0.00           H  
ATOM   4740  C18 MOL   302     -13.748 -10.112   7.112  1.00  0.00           C  
ATOM   4741  O3  MOL   302     -13.776 -11.314   7.176  1.00  0.00           O  
ATOM   4742  O1  MOL   302     -12.630  -9.308   6.943  1.00  0.00           O  
ATOM   4743  C1  MOL   302     -11.348  -9.942   6.885  1.00  0.00           C  
ATOM   4744  C3  MOL   302     -10.222  -9.123   6.401  1.00  0.00           C  
ATOM   4745  H3  MOL   302      -9.268  -9.301   6.891  1.00  0.00           H  
ATOM   4746  H4  MOL   302     -10.492  -8.113   6.104  1.00  0.00           H  
ATOM   4747  H1  MOL   302     -11.136 -10.618   7.712  1.00  0.00           H  
ATOM   4748  C2  MOL   302     -10.872 -10.212   5.523  1.00  0.00           C  
ATOM   4749  H2  MOL   302     -11.614  -9.995   4.759  1.00  0.00           H  
ATOM   4750  C4  MOL   302     -10.163 -11.530   5.228  1.00  0.00           C  
ATOM   4751  H5  MOL   302      -9.260 -11.550   5.850  1.00  0.00           H  
ATOM   4752  H6  MOL   302      -9.881 -11.515   4.168  1.00  0.00           H  
ATOM   4753  C5  MOL   302     -10.885 -12.859   5.634  1.00  0.00           C  
ATOM   4754  H7  MOL   302     -11.244 -12.811   6.670  1.00  0.00           H  
ATOM   4755  H8  MOL   302     -10.209 -13.721   5.705  1.00  0.00           H  
ATOM   4756  C6  MOL   302     -12.092 -13.202   4.702  1.00  0.00           C  
ATOM   4757  H9  MOL   302     -12.823 -12.389   4.790  1.00  0.00           H  
ATOM   4758  H10 MOL   302     -12.486 -14.121   5.152  1.00  0.00           H  
ATOM   4759  C7  MOL   302     -11.567 -13.339   3.189  1.00  0.00           C  
ATOM   4760  H11 MOL   302     -10.840 -14.143   3.020  1.00  0.00           H  
ATOM   4761  H12 MOL   302     -11.059 -12.463   2.765  1.00  0.00           H  
ATOM   4762  C8  MOL   302     -12.744 -13.731   2.167  1.00  0.00           C  
ATOM   4763  F1  MOL   302     -12.085 -14.078   1.025  1.00  0.00           F  
ATOM   4764  F2  MOL   302     -13.418 -12.566   1.782  1.00  0.00           F  
ATOM   4765  C9  MOL   302     -13.754 -14.802   2.643  1.00  0.00           C  
ATOM   4766  N2  MOL   302     -13.297 -16.129   2.605  1.00  0.00           N  
ATOM   4767  C10 MOL   302     -15.086 -14.514   3.048  1.00  0.00           C  
ATOM   4768  N1  MOL   302     -15.771 -15.496   3.603  1.00  0.00           N  
ATOM   4769  C11 MOL   302     -15.360 -16.775   3.688  1.00  0.00           C  
ATOM   4770  C13 MOL   302     -16.156 -17.802   4.276  1.00  0.00           C  
ATOM   4771  H13 MOL   302     -17.074 -17.499   4.771  1.00  0.00           H  
ATOM   4772  C12 MOL   302     -14.123 -17.082   3.140  1.00  0.00           C  
ATOM   4773  C16 MOL   302     -13.755 -18.447   3.084  1.00  0.00           C  
ATOM   4774  H15 MOL   302     -12.820 -18.750   2.623  1.00  0.00           H  
ATOM   4775  C15 MOL   302     -14.471 -19.437   3.763  1.00  0.00           C  
ATOM   4776  H14 MOL   302     -14.096 -20.454   3.704  1.00  0.00           H  
ATOM   4777  C14 MOL   302     -15.649 -19.104   4.488  1.00  0.00           C  
ATOM   4778  O2  MOL   302     -16.379 -20.039   5.169  1.00  0.00           O  
ATOM   4779  C17 MOL   302     -15.967 -21.388   5.259  1.00  0.00           C  
ATOM   4780  H16 MOL   302     -15.634 -21.804   4.300  1.00  0.00           H  
ATOM   4781  H17 MOL   302     -16.745 -22.070   5.624  1.00  0.00           H  
ATOM   4782  H18 MOL   302     -15.093 -21.446   5.919  1.00  0.00           H  
TER    4783      MOL   302 
ATOM   4783 H14T  MY   303       0.553 -10.788 -30.966  1.00  0.00           H  
ATOM   4784 C114  MY   303       0.273 -11.815 -30.721  1.00  0.00           C  
ATOM   4785 H14R  MY   303       0.919 -12.430 -31.351  1.00  0.00           H  
ATOM   4786 H14S  MY   303       0.517 -12.028 -29.678  1.00  0.00           H  
ATOM   4787 C113  MY   303      -1.244 -12.050 -30.812  1.00  0.00           C  
ATOM   4788 H13R  MY   303      -1.396 -12.966 -30.237  1.00  0.00           H  
ATOM   4789 H13S  MY   303      -1.739 -11.111 -30.557  1.00  0.00           H  
ATOM   4790 C112  MY   303      -1.883 -12.301 -32.202  1.00  0.00           C  
ATOM   4791 H12R  MY   303      -1.630 -11.393 -32.754  1.00  0.00           H  
ATOM   4792 H12S  MY   303      -1.348 -13.064 -32.771  1.00  0.00           H  
ATOM   4793 C111  MY   303      -3.406 -12.457 -32.096  1.00  0.00           C  
ATOM   4794 H11R  MY   303      -3.839 -11.845 -31.302  1.00  0.00           H  
ATOM   4795 H11S  MY   303      -3.800 -11.999 -33.006  1.00  0.00           H  
ATOM   4796 C110  MY   303      -3.798 -13.985 -31.803  1.00  0.00           C  
ATOM   4797 H10R  MY   303      -3.593 -14.648 -32.646  1.00  0.00           H  
ATOM   4798 H10S  MY   303      -3.243 -14.385 -30.952  1.00  0.00           H  
ATOM   4799  C19  MY   303      -5.285 -14.113 -31.520  1.00  0.00           C  
ATOM   4800  H9R  MY   303      -5.832 -13.701 -32.370  1.00  0.00           H  
ATOM   4801  H9S  MY   303      -5.534 -15.159 -31.330  1.00  0.00           H  
ATOM   4802  C18  MY   303      -5.681 -13.338 -30.239  1.00  0.00           C  
ATOM   4803  H8R  MY   303      -5.017 -13.560 -29.401  1.00  0.00           H  
ATOM   4804  H8S  MY   303      -5.546 -12.277 -30.455  1.00  0.00           H  
ATOM   4805  C17  MY   303      -7.177 -13.523 -29.866  1.00  0.00           C  
ATOM   4806  H7R  MY   303      -7.533 -12.711 -29.228  1.00  0.00           H  
ATOM   4807  H7S  MY   303      -7.795 -13.333 -30.746  1.00  0.00           H  
ATOM   4808  C16  MY   303      -7.535 -14.886 -29.297  1.00  0.00           C  
ATOM   4809  H6R  MY   303      -8.579 -15.002 -28.997  1.00  0.00           H  
ATOM   4810  H6S  MY   303      -7.422 -15.655 -30.065  1.00  0.00           H  
ATOM   4811  C15  MY   303      -6.618 -15.321 -28.092  1.00  0.00           C  
ATOM   4812  H5R  MY   303      -5.611 -15.519 -28.466  1.00  0.00           H  
ATOM   4813  H5S  MY   303      -6.507 -14.576 -27.301  1.00  0.00           H  
ATOM   4814  C14  MY   303      -7.001 -16.619 -27.449  1.00  0.00           C  
ATOM   4815  H4R  MY   303      -6.778 -17.420 -28.157  1.00  0.00           H  
ATOM   4816  H4S  MY   303      -6.398 -16.770 -26.550  1.00  0.00           H  
ATOM   4817  C13  MY   303      -8.453 -16.921 -27.150  1.00  0.00           C  
ATOM   4818  H3R  MY   303      -8.850 -16.054 -26.617  1.00  0.00           H  
ATOM   4819  H3S  MY   303      -9.039 -16.986 -28.069  1.00  0.00           H  
ATOM   4820  C12  MY   303      -8.612 -18.206 -26.258  1.00  0.00           C  
ATOM   4821  H2R  MY   303      -9.643 -18.556 -26.346  1.00  0.00           H  
ATOM   4822  H2S  MY   303      -7.854 -18.986 -26.353  1.00  0.00           H  
ATOM   4823  C11  PC   304      -8.655 -17.619 -24.923  1.00  0.00           C  
ATOM   4824  O12  PC   304      -9.659 -17.208 -24.370  1.00  0.00           O  
ATOM   4825  O11  PC   304      -7.465 -17.434 -24.240  1.00  0.00           O  
ATOM   4826  C1   PC   304      -7.547 -16.945 -22.851  1.00  0.00           C  
ATOM   4827  HR   PC   304      -8.185 -16.058 -22.834  1.00  0.00           H  
ATOM   4828  HS   PC   304      -7.968 -17.747 -22.240  1.00  0.00           H  
ATOM   4829  C2   PC   304      -6.145 -16.431 -22.401  1.00  0.00           C  
ATOM   4830  HX   PC   304      -5.420 -17.248 -22.438  1.00  0.00           H  
ATOM   4831  C3   PC   304      -6.190 -15.921 -20.924  1.00  0.00           C  
ATOM   4832  HA   PC   304      -6.444 -16.660 -20.160  1.00  0.00           H  
ATOM   4833  HB   PC   304      -5.205 -15.528 -20.661  1.00  0.00           H  
ATOM   4834  O31  PC   304      -7.169 -14.812 -20.757  1.00  0.00           O  
ATOM   4835  P31  PC   304      -7.865 -14.479 -19.304  1.00  0.00           P  
ATOM   4836  O32  PC   304      -9.110 -15.462 -19.253  1.00  0.00           O  
ATOM   4837  C31  PC   304     -10.291 -15.326 -20.139  1.00  0.00           C  
ATOM   4838  H1A  PC   304     -10.939 -14.465 -19.952  1.00  0.00           H  
ATOM   4839  H1B  PC   304      -9.906 -15.138 -21.144  1.00  0.00           H  
ATOM   4840  C32  PC   304     -11.100 -16.583 -20.037  1.00  0.00           C  
ATOM   4841  H2A  PC   304     -12.084 -16.504 -20.501  1.00  0.00           H  
ATOM   4842  H2B  PC   304     -10.479 -17.364 -20.477  1.00  0.00           H  
ATOM   4843  N31  PC   304     -11.340 -17.101 -18.650  1.00  0.00           N  
ATOM   4844  C33  PC   304     -12.408 -18.121 -18.786  1.00  0.00           C  
ATOM   4845  H3A  PC   304     -12.460 -18.595 -17.805  1.00  0.00           H  
ATOM   4846  H3B  PC   304     -11.996 -18.871 -19.463  1.00  0.00           H  
ATOM   4847  H3C  PC   304     -13.343 -17.636 -19.068  1.00  0.00           H  
ATOM   4848  C34  PC   304     -11.615 -16.018 -17.613  1.00  0.00           C  
ATOM   4849  H4A  PC   304     -11.836 -16.475 -16.647  1.00  0.00           H  
ATOM   4850  H4B  PC   304     -12.514 -15.472 -17.903  1.00  0.00           H  
ATOM   4851  H4C  PC   304     -10.810 -15.302 -17.781  1.00  0.00           H  
ATOM   4852  C35  PC   304     -10.126 -17.790 -18.180  1.00  0.00           C  
ATOM   4853  H5A  PC   304     -10.365 -18.255 -17.222  1.00  0.00           H  
ATOM   4854  H5B  PC   304      -9.332 -17.083 -17.932  1.00  0.00           H  
ATOM   4855  H5C  PC   304      -9.791 -18.553 -18.883  1.00  0.00           H  
ATOM   4856  O33  PC   304      -6.934 -14.955 -18.248  1.00  0.00           O  
ATOM   4857  O34  PC   304      -8.421 -13.132 -19.264  1.00  0.00           O  
ATOM   4858  O21  PC   304      -5.577 -15.330 -23.201  1.00  0.00           O  
ATOM   4859  C21  PC   304      -4.483 -15.582 -24.006  1.00  0.00           C  
ATOM   4860  O22  PC   304      -3.935 -16.650 -24.144  1.00  0.00           O  
ATOM   4861 H14T  MY   305      -2.456  -3.634 -32.419  1.00  0.00           H  
ATOM   4862 C114  MY   305      -2.616  -4.700 -32.244  1.00  0.00           C  
ATOM   4863 H14R  MY   305      -3.016  -5.029 -31.282  1.00  0.00           H  
ATOM   4864 H14S  MY   305      -3.362  -5.034 -32.969  1.00  0.00           H  
ATOM   4865 C113  MY   305      -1.326  -5.395 -32.680  1.00  0.00           C  
ATOM   4866 H13R  MY   305      -1.714  -6.292 -33.166  1.00  0.00           H  
ATOM   4867 H13S  MY   305      -0.779  -4.872 -33.467  1.00  0.00           H  
ATOM   4868 C112  MY   305      -0.401  -5.940 -31.665  1.00  0.00           C  
ATOM   4869 H12R  MY   305       0.468  -6.247 -32.249  1.00  0.00           H  
ATOM   4870 H12S  MY   305      -0.048  -5.114 -31.045  1.00  0.00           H  
ATOM   4871 C111  MY   305      -1.087  -6.986 -30.657  1.00  0.00           C  
ATOM   4872 H11R  MY   305      -1.600  -6.352 -29.931  1.00  0.00           H  
ATOM   4873 H11S  MY   305      -1.885  -7.578 -31.110  1.00  0.00           H  
ATOM   4874 C110  MY   305      -0.128  -7.935 -29.893  1.00  0.00           C  
ATOM   4875 H10R  MY   305       0.400  -8.559 -30.617  1.00  0.00           H  
ATOM   4876 H10S  MY   305       0.677  -7.379 -29.408  1.00  0.00           H  
ATOM   4877  C19  MY   305      -0.970  -8.739 -28.872  1.00  0.00           C  
ATOM   4878  H9R  MY   305      -1.675  -8.131 -28.301  1.00  0.00           H  
ATOM   4879  H9S  MY   305      -1.564  -9.402 -29.504  1.00  0.00           H  
ATOM   4880  C18  MY   305       0.017  -9.440 -27.875  1.00  0.00           C  
ATOM   4881  H8R  MY   305       0.863  -9.877 -28.408  1.00  0.00           H  
ATOM   4882  H8S  MY   305       0.510  -8.603 -27.377  1.00  0.00           H  
ATOM   4883  C17  MY   305      -0.624 -10.290 -26.710  1.00  0.00           C  
ATOM   4884  H7R  MY   305       0.180 -10.692 -26.089  1.00  0.00           H  
ATOM   4885  H7S  MY   305      -1.239  -9.708 -26.020  1.00  0.00           H  
ATOM   4886  C16  MY   305      -1.487 -11.456 -27.280  1.00  0.00           C  
ATOM   4887  H6R  MY   305      -2.402 -10.971 -27.628  1.00  0.00           H  
ATOM   4888  H6S  MY   305      -1.009 -11.935 -28.137  1.00  0.00           H  
ATOM   4889  C15  MY   305      -2.026 -12.556 -26.371  1.00  0.00           C  
ATOM   4890  H5R  MY   305      -1.163 -13.130 -26.026  1.00  0.00           H  
ATOM   4891  H5S  MY   305      -2.513 -12.046 -25.538  1.00  0.00           H  
ATOM   4892  C14  MY   305      -3.061 -13.503 -27.010  1.00  0.00           C  
ATOM   4893  H4R  MY   305      -3.960 -12.948 -27.286  1.00  0.00           H  
ATOM   4894  H4S  MY   305      -2.672 -13.963 -27.921  1.00  0.00           H  
ATOM   4895  C13  MY   305      -3.461 -14.653 -26.103  1.00  0.00           C  
ATOM   4896  H3R  MY   305      -4.156 -15.345 -26.583  1.00  0.00           H  
ATOM   4897  H3S  MY   305      -2.651 -15.314 -25.788  1.00  0.00           H  
ATOM   4898  C12  MY   305      -4.119 -14.247 -24.706  1.00  0.00           C  
ATOM   4899  H2R  MY   305      -3.409 -13.718 -24.067  1.00  0.00           H  
ATOM   4900  H2S  MY   305      -5.076 -13.727 -24.775  1.00  0.00           H  
TER    4901       MY   305 
ATOM   4901  C12  OL   306     -25.615  12.581 -29.525  1.00  0.00           C  
ATOM   4902  H2R  OL   306     -24.754  12.943 -28.958  1.00  0.00           H  
ATOM   4903  H2S  OL   306     -25.327  11.728 -30.144  1.00  0.00           H  
ATOM   4904  C13  OL   306     -26.388  13.702 -30.301  1.00  0.00           C  
ATOM   4905  H3R  OL   306     -26.754  14.461 -29.605  1.00  0.00           H  
ATOM   4906  H3S  OL   306     -27.359  13.266 -30.545  1.00  0.00           H  
ATOM   4907  C14  OL   306     -25.760  14.227 -31.566  1.00  0.00           C  
ATOM   4908  H4R  OL   306     -24.825  14.705 -31.267  1.00  0.00           H  
ATOM   4909  H4S  OL   306     -25.366  13.382 -32.135  1.00  0.00           H  
ATOM   4910  C15  OL   306     -26.619  15.299 -32.278  1.00  0.00           C  
ATOM   4911  H5R  OL   306     -26.428  16.174 -31.652  1.00  0.00           H  
ATOM   4912  H5S  OL   306     -27.698  15.172 -32.170  1.00  0.00           H  
ATOM   4913  C16  OL   306     -26.207  15.559 -33.698  1.00  0.00           C  
ATOM   4914  H6R  OL   306     -25.261  16.101 -33.652  1.00  0.00           H  
ATOM   4915  H6S  OL   306     -26.006  14.611 -34.202  1.00  0.00           H  
ATOM   4916  C17  OL   306     -27.202  16.476 -34.449  1.00  0.00           C  
ATOM   4917  H7R  OL   306     -28.195  16.054 -34.619  1.00  0.00           H  
ATOM   4918  H7S  OL   306     -27.341  17.317 -33.766  1.00  0.00           H  
ATOM   4919  C18  OL   306     -26.661  16.869 -35.899  1.00  0.00           C  
ATOM   4920  H8R  OL   306     -27.134  17.763 -36.311  1.00  0.00           H  
ATOM   4921  H8S  OL   306     -25.653  17.281 -35.814  1.00  0.00           H  
ATOM   4922  C19  OL   306     -26.733  15.683 -36.915  1.00  0.00           C  
ATOM   4923  H9R  OL   306     -26.260  14.724 -36.715  1.00  0.00           H  
ATOM   4924 C110  OL   306     -27.274  15.880 -38.167  1.00  0.00           C  
ATOM   4925 H10R  OL   306     -27.421  14.964 -38.733  1.00  0.00           H  
ATOM   4926 C111  OL   306     -27.873  17.151 -38.787  1.00  0.00           C  
ATOM   4927 H11R  OL   306     -28.185  17.816 -37.979  1.00  0.00           H  
ATOM   4928 H11S  OL   306     -27.165  17.727 -39.387  1.00  0.00           H  
ATOM   4929 C112  OL   306     -29.032  16.700 -39.616  1.00  0.00           C  
ATOM   4930 H12R  OL   306     -29.265  17.440 -40.386  1.00  0.00           H  
ATOM   4931 H12S  OL   306     -28.845  15.745 -40.110  1.00  0.00           H  
ATOM   4932 C113  OL   306     -30.315  16.494 -38.732  1.00  0.00           C  
ATOM   4933 H13R  OL   306     -29.942  16.020 -37.821  1.00  0.00           H  
ATOM   4934 H13S  OL   306     -30.681  17.500 -38.515  1.00  0.00           H  
ATOM   4935 C114  OL   306     -31.413  15.596 -39.337  1.00  0.00           C  
ATOM   4936 H14R  OL   306     -31.735  16.060 -40.271  1.00  0.00           H
[truncated: 5,053,706 more chars]
