# Supplementary material for: Atomistic-Level Structural Insight into Vespa Venom (Ves a 1) and Lipid Membrane Through the View of Molecular Dynamics Simulation
Source: Toxins (Basel). 2025 Jul 31;17(8):387. doi: 10.3390/toxins17080387 (PMC12389835; doi:10.3390/toxins17080387)
Supplement: Supplementary file 1 [file toxins-17-00387-s001.zip › Ves-a-1-pdb-files/Ves_a_1-Voxilaprevir-Membrane-MD3-1000ns.pdb]

CRYST1  124.408  124.408  128.017  90.00  90.00  90.00               1
ATOM      1  N   PHE     1     -19.504  16.205  14.756  1.00  0.00           N  
ATOM      2  H1  PHE     1     -19.356  15.348  14.242  1.00  0.00           H  
ATOM      3  H2  PHE     1     -20.492  16.361  14.620  1.00  0.00           H  
ATOM      4  H3  PHE     1     -19.111  16.028  15.669  1.00  0.00           H  
ATOM      5  CA  PHE     1     -18.801  17.255  13.931  1.00  0.00           C  
ATOM      6  HA  PHE     1     -19.324  17.248  12.974  1.00  0.00           H  
ATOM      7  CB  PHE     1     -18.930  18.628  14.517  1.00  0.00           C  
ATOM      8  HB2 PHE     1     -19.987  18.895  14.503  1.00  0.00           H  
ATOM      9  HB3 PHE     1     -18.567  18.577  15.543  1.00  0.00           H  
ATOM     10  CG  PHE     1     -18.130  19.760  13.762  1.00  0.00           C  
ATOM     11  CD1 PHE     1     -16.759  19.893  13.986  1.00  0.00           C  
ATOM     12  HD1 PHE     1     -16.270  19.309  14.752  1.00  0.00           H  
ATOM     13  CE1 PHE     1     -16.038  20.542  12.950  1.00  0.00           C  
ATOM     14  HE1 PHE     1     -14.973  20.680  13.060  1.00  0.00           H  
ATOM     15  CZ  PHE     1     -16.723  21.172  11.860  1.00  0.00           C  
ATOM     16  HZ  PHE     1     -16.152  21.626  11.064  1.00  0.00           H  
ATOM     17  CE2 PHE     1     -18.119  21.212  11.803  1.00  0.00           C  
ATOM     18  HE2 PHE     1     -18.667  21.698  11.008  1.00  0.00           H  
ATOM     19  CD2 PHE     1     -18.840  20.496  12.787  1.00  0.00           C  
ATOM     20  HD2 PHE     1     -19.891  20.333  12.600  1.00  0.00           H  
ATOM     21  C   PHE     1     -17.362  16.927  13.565  1.00  0.00           C  
ATOM     22  O   PHE     1     -16.603  16.576  14.449  1.00  0.00           O  
ATOM     23  N   ASN     2     -17.080  17.047  12.224  1.00  0.00           N  
ATOM     24  H   ASN     2     -17.833  17.225  11.575  1.00  0.00           H  
ATOM     25  CA  ASN     2     -15.792  16.728  11.598  1.00  0.00           C  
ATOM     26  HA  ASN     2     -15.022  17.065  12.291  1.00  0.00           H  
ATOM     27  CB  ASN     2     -15.425  15.292  11.354  1.00  0.00           C  
ATOM     28  HB2 ASN     2     -15.470  14.733  12.289  1.00  0.00           H  
ATOM     29  HB3 ASN     2     -16.136  14.894  10.630  1.00  0.00           H  
ATOM     30  CG  ASN     2     -13.969  15.074  10.925  1.00  0.00           C  
ATOM     31  OD1 ASN     2     -13.437  15.619   9.974  1.00  0.00           O  
ATOM     32  ND2 ASN     2     -13.201  14.360  11.769  1.00  0.00           N  
ATOM     33 HD21 ASN     2     -12.202  14.358  11.619  1.00  0.00           H  
ATOM     34 HD22 ASN     2     -13.615  13.917  12.577  1.00  0.00           H  
ATOM     35  C   ASN     2     -15.773  17.549  10.295  1.00  0.00           C  
ATOM     36  O   ASN     2     -16.640  17.374   9.473  1.00  0.00           O  
ATOM     37  N   PRO     3     -14.743  18.357  10.018  1.00  0.00           N  
ATOM     38  CD  PRO     3     -13.611  18.603  10.885  1.00  0.00           C  
ATOM     39  HD2 PRO     3     -13.266  17.747  11.465  1.00  0.00           H  
ATOM     40  HD3 PRO     3     -13.799  19.390  11.616  1.00  0.00           H  
ATOM     41  CG  PRO     3     -12.497  18.994  10.044  1.00  0.00           C  
ATOM     42  HG2 PRO     3     -12.061  18.133   9.537  1.00  0.00           H  
ATOM     43  HG3 PRO     3     -11.726  19.569  10.556  1.00  0.00           H  
ATOM     44  CB  PRO     3     -13.295  19.953   9.090  1.00  0.00           C  
ATOM     45  HB2 PRO     3     -12.805  20.317   8.187  1.00  0.00           H  
ATOM     46  HB3 PRO     3     -13.483  20.834   9.704  1.00  0.00           H  
ATOM     47  CA  PRO     3     -14.530  19.170   8.781  1.00  0.00           C  
ATOM     48  HA  PRO     3     -15.392  19.827   8.665  1.00  0.00           H  
ATOM     49  C   PRO     3     -14.410  18.275   7.530  1.00  0.00           C  
ATOM     50  O   PRO     3     -14.813  18.566   6.417  1.00  0.00           O  
ATOM     51  N   CYX     4     -13.875  17.066   7.693  1.00  0.00           N  
ATOM     52  H   CYX     4     -13.598  16.748   8.611  1.00  0.00           H  
ATOM     53  CA  CYX     4     -13.759  15.966   6.748  1.00  0.00           C  
ATOM     54  HA  CYX     4     -13.949  16.389   5.762  1.00  0.00           H  
ATOM     55  CB  CYX     4     -12.284  15.522   6.791  1.00  0.00           C  
ATOM     56  HB2 CYX     4     -12.132  14.846   7.632  1.00  0.00           H  
ATOM     57  HB3 CYX     4     -11.996  14.754   6.073  1.00  0.00           H  
ATOM     58  SG  CYX     4     -11.030  16.891   6.791  1.00  0.00           S  
ATOM     59  C   CYX     4     -14.764  14.791   7.167  1.00  0.00           C  
ATOM     60  O   CYX     4     -14.343  13.817   7.894  1.00  0.00           O  
ATOM     61  N   PRO     5     -16.045  14.754   6.838  1.00  0.00           N  
ATOM     62  CD  PRO     5     -16.719  15.792   6.055  1.00  0.00           C  
ATOM     63  HD2 PRO     5     -16.385  15.891   5.022  1.00  0.00           H  
ATOM     64  HD3 PRO     5     -16.562  16.711   6.620  1.00  0.00           H  
ATOM     65  CG  PRO     5     -18.188  15.567   6.156  1.00  0.00           C  
ATOM     66  HG2 PRO     5     -18.370  14.898   5.315  1.00  0.00           H  
ATOM     67  HG3 PRO     5     -18.725  16.505   6.295  1.00  0.00           H  
ATOM     68  CB  PRO     5     -18.449  14.613   7.342  1.00  0.00           C  
ATOM     69  HB2 PRO     5     -19.229  13.864   7.201  1.00  0.00           H  
ATOM     70  HB3 PRO     5     -18.690  15.246   8.195  1.00  0.00           H  
ATOM     71  CA  PRO     5     -17.073  13.927   7.553  1.00  0.00           C  
ATOM     72  HA  PRO     5     -16.830  14.011   8.613  1.00  0.00           H  
ATOM     73  C   PRO     5     -17.151  12.520   7.090  1.00  0.00           C  
ATOM     74  O   PRO     5     -17.232  12.244   5.900  1.00  0.00           O  
ATOM     75  N   TYR     6     -16.991  11.549   7.992  1.00  0.00           N  
ATOM     76  H   TYR     6     -16.512  11.841   8.832  1.00  0.00           H  
ATOM     77  CA  TYR     6     -17.023  10.102   7.628  1.00  0.00           C  
ATOM     78  HA  TYR     6     -16.666   9.994   6.604  1.00  0.00           H  
ATOM     79  CB  TYR     6     -16.101   9.366   8.657  1.00  0.00           C  
ATOM     80  HB2 TYR     6     -15.095   9.745   8.473  1.00  0.00           H  
ATOM     81  HB3 TYR     6     -16.333   9.634   9.688  1.00  0.00           H  
ATOM     82  CG  TYR     6     -15.962   7.853   8.598  1.00  0.00           C  
ATOM     83  CD1 TYR     6     -17.019   7.103   9.157  1.00  0.00           C  
ATOM     84  HD1 TYR     6     -17.868   7.563   9.641  1.00  0.00           H  
ATOM     85  CE1 TYR     6     -16.933   5.703   9.040  1.00  0.00           C  
ATOM     86  HE1 TYR     6     -17.671   4.958   9.298  1.00  0.00           H  
ATOM     87  CZ  TYR     6     -15.824   5.092   8.422  1.00  0.00           C  
ATOM     88  OH  TYR     6     -15.780   3.711   8.326  1.00  0.00           O  
ATOM     89  HH  TYR     6     -16.649   3.339   8.493  1.00  0.00           H  
ATOM     90  CE2 TYR     6     -14.684   5.844   7.988  1.00  0.00           C  
ATOM     91  HE2 TYR     6     -13.802   5.313   7.662  1.00  0.00           H  
ATOM     92  CD2 TYR     6     -14.845   7.254   7.983  1.00  0.00           C  
ATOM     93  HD2 TYR     6     -14.062   7.858   7.548  1.00  0.00           H  
ATOM     94  C   TYR     6     -18.457   9.549   7.754  1.00  0.00           C  
ATOM     95  O   TYR     6     -19.312   9.956   8.534  1.00  0.00           O  
ATOM     96  N   SER     7     -18.685   8.557   6.943  1.00  0.00           N  
ATOM     97  H   SER     7     -17.939   8.102   6.438  1.00  0.00           H  
ATOM     98  CA  SER     7     -19.797   7.652   7.160  1.00  0.00           C  
ATOM     99  HA  SER     7     -19.828   7.513   8.241  1.00  0.00           H  
ATOM    100  CB  SER     7     -21.176   8.296   6.670  1.00  0.00           C  
ATOM    101  HB2 SER     7     -21.980   7.585   6.862  1.00  0.00           H  
ATOM    102  HB3 SER     7     -21.299   9.261   7.163  1.00  0.00           H  
ATOM    103  OG  SER     7     -21.198   8.537   5.304  1.00  0.00           O  
ATOM    104  HG  SER     7     -22.008   8.087   5.054  1.00  0.00           H  
ATOM    105  C   SER     7     -19.463   6.273   6.496  1.00  0.00           C  
ATOM    106  O   SER     7     -18.814   6.246   5.435  1.00  0.00           O  
ATOM    107  N   ASP     8     -20.115   5.233   6.960  1.00  0.00           N  
ATOM    108  H   ASP     8     -20.671   5.317   7.799  1.00  0.00           H  
ATOM    109  CA  ASP     8     -20.087   3.906   6.410  1.00  0.00           C  
ATOM    110  HA  ASP     8     -19.050   3.666   6.173  1.00  0.00           H  
ATOM    111  CB  ASP     8     -20.598   2.858   7.404  1.00  0.00           C  
ATOM    112  HB2 ASP     8     -21.453   3.357   7.859  1.00  0.00           H  
ATOM    113  HB3 ASP     8     -20.897   1.966   6.854  1.00  0.00           H  
ATOM    114  CG  ASP     8     -19.617   2.501   8.584  1.00  0.00           C  
ATOM    115  OD1 ASP     8     -20.076   2.065   9.700  1.00  0.00           O  
ATOM    116  OD2 ASP     8     -18.370   2.649   8.343  1.00  0.00           O  
ATOM    117  C   ASP     8     -20.801   3.860   5.026  1.00  0.00           C  
ATOM    118  O   ASP     8     -20.726   2.819   4.339  1.00  0.00           O  
ATOM    119  N   ASP     9     -21.358   4.968   4.449  1.00  0.00           N  
ATOM    120  H   ASP     9     -21.494   5.836   4.946  1.00  0.00           H  
ATOM    121  CA  ASP     9     -21.964   4.917   3.062  1.00  0.00           C  
ATOM    122  HA  ASP     9     -21.884   3.910   2.655  1.00  0.00           H  
ATOM    123  CB  ASP     9     -23.459   5.154   3.245  1.00  0.00           C  
ATOM    124  HB2 ASP     9     -23.797   4.877   2.246  1.00  0.00           H  
ATOM    125  HB3 ASP     9     -23.888   4.425   3.933  1.00  0.00           H  
ATOM    126  CG  ASP     9     -23.923   6.571   3.656  1.00  0.00           C  
ATOM    127  OD1 ASP     9     -23.253   7.158   4.511  1.00  0.00           O  
ATOM    128  OD2 ASP     9     -25.036   6.902   3.329  1.00  0.00           O  
ATOM    129  C   ASP     9     -21.361   5.965   2.128  1.00  0.00           C  
ATOM    130  O   ASP     9     -21.862   6.086   1.031  1.00  0.00           O  
ATOM    131  N   THR    10     -20.280   6.623   2.532  1.00  0.00           N  
ATOM    132  H   THR    10     -19.900   6.589   3.467  1.00  0.00           H  
ATOM    133  CA  THR    10     -19.604   7.568   1.598  1.00  0.00           C  
ATOM    134  HA  THR    10     -19.931   7.304   0.592  1.00  0.00           H  
ATOM    135  CB  THR    10     -19.780   9.028   1.957  1.00  0.00           C  
ATOM    136  HB  THR    10     -19.212   9.662   1.277  1.00  0.00           H  
ATOM    137  CG2 THR    10     -21.247   9.463   1.785  1.00  0.00           C  
ATOM    138 HG21 THR    10     -21.490   9.172   0.764  1.00  0.00           H  
ATOM    139 HG22 THR    10     -21.964   8.966   2.439  1.00  0.00           H  
ATOM    140 HG23 THR    10     -21.339  10.524   2.017  1.00  0.00           H  
ATOM    141  OG1 THR    10     -19.312   9.353   3.242  1.00  0.00           O  
ATOM    142  HG1 THR    10     -20.093   9.291   3.796  1.00  0.00           H  
ATOM    143  C   THR    10     -18.123   7.368   1.519  1.00  0.00           C  
ATOM    144  O   THR    10     -17.483   7.834   0.593  1.00  0.00           O  
ATOM    145  N   VAL    11     -17.577   6.494   2.405  1.00  0.00           N  
ATOM    146  H   VAL    11     -18.103   5.961   3.083  1.00  0.00           H  
ATOM    147  CA  VAL    11     -16.414   5.694   2.005  1.00  0.00           C  
ATOM    148  HA  VAL    11     -15.761   6.319   1.396  1.00  0.00           H  
ATOM    149  CB  VAL    11     -15.850   4.995   3.306  1.00  0.00           C  
ATOM    150  HB  VAL    11     -16.671   4.466   3.789  1.00  0.00           H  
ATOM    151  CG1 VAL    11     -14.584   4.130   3.084  1.00  0.00           C  
ATOM    152 HG11 VAL    11     -14.749   3.143   2.650  1.00  0.00           H  
ATOM    153 HG12 VAL    11     -13.897   4.623   2.397  1.00  0.00           H  
ATOM    154 HG13 VAL    11     -14.057   3.907   4.011  1.00  0.00           H  
ATOM    155  CG2 VAL    11     -15.413   6.125   4.253  1.00  0.00           C  
ATOM    156 HG21 VAL    11     -16.149   6.920   4.375  1.00  0.00           H  
ATOM    157 HG22 VAL    11     -15.224   5.623   5.202  1.00  0.00           H  
ATOM    158 HG23 VAL    11     -14.519   6.478   3.739  1.00  0.00           H  
ATOM    159  C   VAL    11     -16.883   4.536   1.084  1.00  0.00           C  
ATOM    160  O   VAL    11     -17.908   3.917   1.240  1.00  0.00           O  
ATOM    161  N   LYS    12     -16.184   4.294  -0.000  1.00  0.00           N  
ATOM    162  H   LYS    12     -15.471   4.975  -0.220  1.00  0.00           H  
ATOM    163  CA  LYS    12     -16.462   3.271  -0.996  1.00  0.00           C  
ATOM    164  HA  LYS    12     -17.273   2.589  -0.738  1.00  0.00           H  
ATOM    165  CB  LYS    12     -16.918   3.913  -2.314  1.00  0.00           C  
ATOM    166  HB2 LYS    12     -16.070   4.442  -2.750  1.00  0.00           H  
ATOM    167  HB3 LYS    12     -17.072   3.170  -3.096  1.00  0.00           H  
ATOM    168  CG  LYS    12     -18.100   4.942  -2.243  1.00  0.00           C  
ATOM    169  HG2 LYS    12     -19.051   4.458  -2.023  1.00  0.00           H  
ATOM    170  HG3 LYS    12     -17.920   5.721  -1.502  1.00  0.00           H  
ATOM    171  CD  LYS    12     -18.329   5.667  -3.545  1.00  0.00           C  
ATOM    172  HD2 LYS    12     -18.374   4.862  -4.279  1.00  0.00           H  
ATOM    173  HD3 LYS    12     -19.253   6.219  -3.372  1.00  0.00           H  
ATOM    174  CE  LYS    12     -17.148   6.546  -3.914  1.00  0.00           C  
ATOM    175  HE2 LYS    12     -16.683   7.046  -3.064  1.00  0.00           H  
ATOM    176  HE3 LYS    12     -16.354   6.118  -4.526  1.00  0.00           H  
ATOM    177  NZ  LYS    12     -17.693   7.743  -4.643  1.00  0.00           N  
ATOM    178  HZ1 LYS    12     -16.994   8.376  -5.007  1.00  0.00           H  
ATOM    179  HZ2 LYS    12     -18.312   7.550  -5.418  1.00  0.00           H  
ATOM    180  HZ3 LYS    12     -18.308   8.255  -4.027  1.00  0.00           H  
ATOM    181  C   LYS    12     -15.300   2.263  -1.232  1.00  0.00           C  
ATOM    182  O   LYS    12     -14.110   2.478  -0.837  1.00  0.00           O  
ATOM    183  N   MET    13     -15.514   1.118  -1.864  1.00  0.00           N  
ATOM    184  H   MET    13     -16.462   1.027  -2.200  1.00  0.00           H  
ATOM    185  CA  MET    13     -14.515   0.154  -2.352  1.00  0.00           C  
ATOM    186  HA  MET    13     -13.581   0.688  -2.175  1.00  0.00           H  
ATOM    187  CB  MET    13     -14.506  -1.119  -1.488  1.00  0.00           C  
ATOM    188  HB2 MET    13     -13.590  -1.677  -1.685  1.00  0.00           H  
ATOM    189  HB3 MET    13     -14.566  -0.877  -0.427  1.00  0.00           H  
ATOM    190  CG  MET    13     -15.770  -1.885  -1.849  1.00  0.00           C  
ATOM    191  HG2 MET    13     -16.611  -1.204  -1.975  1.00  0.00           H  
ATOM    192  HG3 MET    13     -15.508  -2.296  -2.824  1.00  0.00           H  
ATOM    193  SD  MET    13     -16.273  -3.177  -0.722  1.00  0.00           S  
ATOM    194  CE  MET    13     -16.656  -2.187   0.650  1.00  0.00           C  
ATOM    195  HE1 MET    13     -17.286  -2.710   1.370  1.00  0.00           H  
ATOM    196  HE2 MET    13     -15.746  -1.914   1.184  1.00  0.00           H  
ATOM    197  HE3 MET    13     -17.149  -1.243   0.419  1.00  0.00           H  
ATOM    198  C   MET    13     -14.736  -0.056  -3.849  1.00  0.00           C  
ATOM    199  O   MET    13     -15.911  -0.233  -4.256  1.00  0.00           O  
ATOM    200  N   ILE    14     -13.684  -0.039  -4.638  1.00  0.00           N  
ATOM    201  H   ILE    14     -12.790   0.082  -4.185  1.00  0.00           H  
ATOM    202  CA  ILE    14     -13.609  -0.301  -6.120  1.00  0.00           C  
ATOM    203  HA  ILE    14     -14.638  -0.376  -6.470  1.00  0.00           H  
ATOM    204  CB  ILE    14     -12.799   0.736  -6.945  1.00  0.00           C  
ATOM    205  HB  ILE    14     -11.758   0.579  -6.663  1.00  0.00           H  
ATOM    206  CG2 ILE    14     -12.825   0.533  -8.461  1.00  0.00           C  
ATOM    207 HG21 ILE    14     -13.781   0.787  -8.919  1.00  0.00           H  
ATOM    208 HG22 ILE    14     -12.044   1.191  -8.843  1.00  0.00           H  
ATOM    209 HG23 ILE    14     -12.544  -0.487  -8.725  1.00  0.00           H  
ATOM    210  CG1 ILE    14     -13.257   2.258  -6.682  1.00  0.00           C  
ATOM    211 HG12 ILE    14     -13.672   2.653  -7.610  1.00  0.00           H  
ATOM    212 HG13 ILE    14     -14.028   2.355  -5.919  1.00  0.00           H  
ATOM    213  CD1 ILE    14     -12.019   3.157  -6.306  1.00  0.00           C  
ATOM    214 HD11 ILE    14     -11.456   2.768  -5.458  1.00  0.00           H  
ATOM    215 HD12 ILE    14     -11.420   3.343  -7.198  1.00  0.00           H  
ATOM    216 HD13 ILE    14     -12.375   4.126  -5.958  1.00  0.00           H  
ATOM    217  C   ILE    14     -13.052  -1.701  -6.316  1.00  0.00           C  
ATOM    218  O   ILE    14     -11.831  -1.892  -6.107  1.00  0.00           O  
ATOM    219  N   ILE    15     -13.917  -2.709  -6.621  1.00  0.00           N  
ATOM    220  H   ILE    15     -14.867  -2.417  -6.804  1.00  0.00           H  
ATOM    221  CA  ILE    15     -13.588  -4.167  -6.749  1.00  0.00           C  
ATOM    222  HA  ILE    15     -12.624  -4.321  -6.265  1.00  0.00           H  
ATOM    223  CB  ILE    15     -14.641  -5.123  -6.153  1.00  0.00           C  
ATOM    224  HB  ILE    15     -15.664  -4.984  -6.502  1.00  0.00           H  
ATOM    225  CG2 ILE    15     -14.087  -6.596  -6.382  1.00  0.00           C  
ATOM    226 HG21 ILE    15     -13.126  -6.704  -5.879  1.00  0.00           H  
ATOM    227 HG22 ILE    15     -14.780  -7.319  -5.952  1.00  0.00           H  
ATOM    228 HG23 ILE    15     -14.100  -6.854  -7.441  1.00  0.00           H  
ATOM    229  CG1 ILE    15     -14.876  -4.735  -4.719  1.00  0.00           C  
ATOM    230 HG12 ILE    15     -14.018  -5.058  -4.129  1.00  0.00           H  
ATOM    231 HG13 ILE    15     -15.015  -3.670  -4.536  1.00  0.00           H  
ATOM    232  CD1 ILE    15     -16.159  -5.438  -4.272  1.00  0.00           C  
ATOM    233 HD11 ILE    15     -16.687  -4.857  -3.516  1.00  0.00           H  
ATOM    234 HD12 ILE    15     -16.869  -5.801  -5.016  1.00  0.00           H  
ATOM    235 HD13 ILE    15     -15.836  -6.308  -3.699  1.00  0.00           H  
ATOM    236  C   ILE    15     -13.343  -4.475  -8.182  1.00  0.00           C  
ATOM    237  O   ILE    15     -14.257  -4.495  -9.003  1.00  0.00           O  
ATOM    238  N   LEU    16     -12.094  -4.850  -8.490  1.00  0.00           N  
ATOM    239  H   LEU    16     -11.565  -4.958  -7.637  1.00  0.00           H  
ATOM    240  CA  LEU    16     -11.609  -5.210  -9.822  1.00  0.00           C  
ATOM    241  HA  LEU    16     -12.416  -5.134 -10.551  1.00  0.00           H  
ATOM    242  CB  LEU    16     -10.539  -4.185 -10.398  1.00  0.00           C  
ATOM    243  HB2 LEU    16      -9.622  -4.294  -9.819  1.00  0.00           H  
ATOM    244  HB3 LEU    16     -10.307  -4.504 -11.414  1.00  0.00           H  
ATOM    245  CG  LEU    16     -11.056  -2.723 -10.259  1.00  0.00           C  
ATOM    246  HG  LEU    16     -11.385  -2.546  -9.235  1.00  0.00           H  
ATOM    247  CD1 LEU    16      -9.821  -1.798 -10.392  1.00  0.00           C  
ATOM    248 HD11 LEU    16      -9.237  -1.776 -11.312  1.00  0.00           H  
ATOM    249 HD12 LEU    16     -10.086  -0.745 -10.298  1.00  0.00           H  
ATOM    250 HD13 LEU    16      -9.062  -1.960  -9.627  1.00  0.00           H  
ATOM    251  CD2 LEU    16     -12.163  -2.313 -11.235  1.00  0.00           C  
ATOM    252 HD21 LEU    16     -11.822  -2.405 -12.266  1.00  0.00           H  
ATOM    253 HD22 LEU    16     -13.081  -2.884 -11.099  1.00  0.00           H  
ATOM    254 HD23 LEU    16     -12.269  -1.232 -11.153  1.00  0.00           H  
ATOM    255  C   LEU    16     -11.096  -6.635  -9.872  1.00  0.00           C  
ATOM    256  O   LEU    16     -10.172  -7.056  -9.122  1.00  0.00           O  
ATOM    257  N   THR    17     -11.605  -7.400 -10.901  1.00  0.00           N  
ATOM    258  H   THR    17     -12.283  -7.032 -11.554  1.00  0.00           H  
ATOM    259  CA  THR    17     -11.337  -8.826 -11.104  1.00  0.00           C  
ATOM    260  HA  THR    17     -10.312  -9.018 -10.785  1.00  0.00           H  
ATOM    261  CB  THR    17     -12.237  -9.778 -10.297  1.00  0.00           C  
ATOM    262  HB  THR    17     -11.794 -10.748 -10.522  1.00  0.00           H  
ATOM    263  CG2 THR    17     -12.224  -9.472  -8.751  1.00  0.00           C  
ATOM    264 HG21 THR    17     -12.884 -10.274  -8.420  1.00  0.00           H  
ATOM    265 HG22 THR    17     -11.225  -9.586  -8.331  1.00  0.00           H  
ATOM    266 HG23 THR    17     -12.785  -8.546  -8.620  1.00  0.00           H  
ATOM    267  OG1 THR    17     -13.547  -9.723 -10.687  1.00  0.00           O  
ATOM    268  HG1 THR    17     -14.067  -9.531  -9.903  1.00  0.00           H  
ATOM    269  C   THR    17     -11.506  -9.218 -12.491  1.00  0.00           C  
ATOM    270  O   THR    17     -12.065  -8.456 -13.322  1.00  0.00           O  
ATOM    271  N   ARG    18     -11.030 -10.372 -12.999  1.00  0.00           N  
ATOM    272  H   ARG    18     -10.587 -11.106 -12.466  1.00  0.00           H  
ATOM    273  CA  ARG    18     -11.009 -10.756 -14.386  1.00  0.00           C  
ATOM    274  HA  ARG    18     -10.548  -9.984 -15.002  1.00  0.00           H  
ATOM    275  CB  ARG    18     -10.149 -12.008 -14.569  1.00  0.00           C  
ATOM    276  HB2 ARG    18     -10.517 -12.792 -13.907  1.00  0.00           H  
ATOM    277  HB3 ARG    18     -10.319 -12.350 -15.590  1.00  0.00           H  
ATOM    278  CG  ARG    18      -8.657 -11.755 -14.357  1.00  0.00           C  
ATOM    279  HG2 ARG    18      -8.410 -11.081 -15.178  1.00  0.00           H  
ATOM    280  HG3 ARG    18      -8.500 -11.462 -13.319  1.00  0.00           H  
ATOM    281  CD  ARG    18      -7.908 -13.121 -14.492  1.00  0.00           C  
ATOM    282  HD2 ARG    18      -8.286 -13.694 -13.645  1.00  0.00           H  
ATOM    283  HD3 ARG    18      -8.227 -13.608 -15.413  1.00  0.00           H  
ATOM    284  NE  ARG    18      -6.452 -12.887 -14.453  1.00  0.00           N  
ATOM    285  HE  ARG    18      -6.115 -11.986 -14.145  1.00  0.00           H  
ATOM    286  CZ  ARG    18      -5.500 -13.761 -14.868  1.00  0.00           C  
ATOM    287  NH1 ARG    18      -5.692 -15.021 -15.168  1.00  0.00           N  
ATOM    288 HH11 ARG    18      -6.623 -15.404 -15.077  1.00  0.00           H  
ATOM    289 HH12 ARG    18      -4.933 -15.618 -15.463  1.00  0.00           H  
ATOM    290  NH2 ARG    18      -4.308 -13.332 -14.864  1.00  0.00           N  
ATOM    291 HH21 ARG    18      -4.212 -12.328 -14.813  1.00  0.00           H  
ATOM    292 HH22 ARG    18      -3.553 -13.963 -15.094  1.00  0.00           H  
ATOM    293  C   ARG    18     -12.466 -10.952 -14.922  1.00  0.00           C  
ATOM    294  O   ARG    18     -12.726 -10.591 -16.090  1.00  0.00           O  
ATOM    295  N   GLU    19     -13.418 -11.324 -14.063  1.00  0.00           N  
ATOM    296  H   GLU    19     -13.208 -11.589 -13.112  1.00  0.00           H  
ATOM    297  CA  GLU    19     -14.844 -11.470 -14.467  1.00  0.00           C  
ATOM    298  HA  GLU    19     -14.870 -11.780 -15.512  1.00  0.00           H  
ATOM    299  CB  GLU    19     -15.557 -12.496 -13.497  1.00  0.00           C  
ATOM    300  HB2 GLU    19     -15.688 -12.087 -12.495  1.00  0.00           H  
ATOM    301  HB3 GLU    19     -16.590 -12.640 -13.814  1.00  0.00           H  
ATOM    302  CG  GLU    19     -15.047 -14.010 -13.375  1.00  0.00           C  
ATOM    303  HG2 GLU    19     -14.341 -14.104 -12.550  1.00  0.00           H  
ATOM    304  HG3 GLU    19     -15.884 -14.702 -13.284  1.00  0.00           H  
ATOM    305  CD  GLU    19     -14.289 -14.530 -14.596  1.00  0.00           C  
ATOM    306  OE1 GLU    19     -13.477 -15.429 -14.422  1.00  0.00           O  
ATOM    307  OE2 GLU    19     -14.490 -14.148 -15.792  1.00  0.00           O  
ATOM    308  C   GLU    19     -15.621 -10.127 -14.514  1.00  0.00           C  
ATOM    309  O   GLU    19     -16.693 -10.149 -15.130  1.00  0.00           O  
ATOM    310  N   ASN    20     -15.065  -9.058 -13.979  1.00  0.00           N  
ATOM    311  H   ASN    20     -14.200  -9.123 -13.463  1.00  0.00           H  
ATOM    312  CA  ASN    20     -15.576  -7.662 -14.174  1.00  0.00           C  
ATOM    313  HA  ASN    20     -15.860  -7.602 -15.225  1.00  0.00           H  
ATOM    314  CB  ASN    20     -16.887  -7.422 -13.488  1.00  0.00           C  
ATOM    315  HB2 ASN    20     -17.435  -8.352 -13.638  1.00  0.00           H  
ATOM    316  HB3 ASN    20     -16.808  -7.429 -12.400  1.00  0.00           H  
ATOM    317  CG  ASN    20     -17.734  -6.284 -13.993  1.00  0.00           C  
ATOM    318  OD1 ASN    20     -18.446  -6.508 -15.006  1.00  0.00           O  
ATOM    319  ND2 ASN    20     -17.719  -5.181 -13.278  1.00  0.00           N  
ATOM    320 HD21 ASN    20     -18.192  -4.329 -13.545  1.00  0.00           H  
ATOM    321 HD22 ASN    20     -16.941  -5.155 -12.634  1.00  0.00           H  
ATOM    322  C   ASN    20     -14.385  -6.723 -13.905  1.00  0.00           C  
ATOM    323  O   ASN    20     -14.259  -6.258 -12.775  1.00  0.00           O  
ATOM    324  N   LYS    21     -13.502  -6.519 -14.893  1.00  0.00           N  
ATOM    325  H   LYS    21     -13.685  -7.011 -15.756  1.00  0.00           H  
ATOM    326  CA  LYS    21     -12.444  -5.499 -14.973  1.00  0.00           C  
ATOM    327  HA  LYS    21     -11.862  -5.545 -14.052  1.00  0.00           H  
ATOM    328  CB  LYS    21     -11.570  -5.847 -16.194  1.00  0.00           C  
ATOM    329  HB2 LYS    21     -12.257  -5.772 -17.037  1.00  0.00           H  
ATOM    330  HB3 LYS    21     -10.756  -5.129 -16.295  1.00  0.00           H  
ATOM    331  CG  LYS    21     -10.959  -7.253 -16.035  1.00  0.00           C  
ATOM    332  HG2 LYS    21     -10.487  -7.283 -15.054  1.00  0.00           H  
ATOM    333  HG3 LYS    21     -11.677  -8.052 -16.222  1.00  0.00           H  
ATOM    334  CD  LYS    21      -9.857  -7.418 -17.114  1.00  0.00           C  
ATOM    335  HD2 LYS    21     -10.171  -7.011 -18.076  1.00  0.00           H  
ATOM    336  HD3 LYS    21      -9.023  -6.784 -16.813  1.00  0.00           H  
ATOM    337  CE  LYS    21      -9.441  -8.889 -17.275  1.00  0.00           C  
ATOM    338  HE2 LYS    21      -8.836  -9.206 -16.425  1.00  0.00           H  
ATOM    339  HE3 LYS    21     -10.361  -9.473 -17.287  1.00  0.00           H  
ATOM    340  NZ  LYS    21      -8.587  -9.077 -18.490  1.00  0.00           N  
ATOM    341  HZ1 LYS    21      -9.020  -8.703 -19.322  1.00  0.00           H  
ATOM    342  HZ2 LYS    21      -7.673  -8.692 -18.301  1.00  0.00           H  
ATOM    343  HZ3 LYS    21      -8.501 -10.064 -18.687  1.00  0.00           H  
ATOM    344  C   LYS    21     -12.936  -4.064 -14.998  1.00  0.00           C  
ATOM    345  O   LYS    21     -12.259  -3.121 -14.530  1.00  0.00           O  
ATOM    346  N   LYS    22     -14.146  -3.879 -15.463  1.00  0.00           N  
ATOM    347  H   LYS    22     -14.582  -4.751 -15.725  1.00  0.00           H  
ATOM    348  CA  LYS    22     -14.805  -2.527 -15.563  1.00  0.00           C  
ATOM    349  HA  LYS    22     -14.158  -1.969 -16.240  1.00  0.00           H  
ATOM    350  CB  LYS    22     -16.244  -2.498 -16.095  1.00  0.00           C  
ATOM    351  HB2 LYS    22     -16.855  -3.174 -15.496  1.00  0.00           H  
ATOM    352  HB3 LYS    22     -16.631  -1.492 -15.937  1.00  0.00           H  
ATOM    353  CG  LYS    22     -16.430  -2.975 -17.561  1.00  0.00           C  
ATOM    354  HG2 LYS    22     -15.506  -2.648 -18.038  1.00  0.00           H  
ATOM    355  HG3 LYS    22     -16.516  -4.038 -17.784  1.00  0.00           H  
ATOM    356  CD  LYS    22     -17.622  -2.433 -18.343  1.00  0.00           C  
ATOM    357  HD2 LYS    22     -18.530  -2.774 -17.846  1.00  0.00           H  
ATOM    358  HD3 LYS    22     -17.641  -1.343 -18.337  1.00  0.00           H  
ATOM    359  CE  LYS    22     -17.564  -2.975 -19.788  1.00  0.00           C  
ATOM    360  HE2 LYS    22     -16.616  -2.729 -20.266  1.00  0.00           H  
ATOM    361  HE3 LYS    22     -17.488  -4.060 -19.730  1.00  0.00           H  
ATOM    362  NZ  LYS    22     -18.637  -2.488 -20.679  1.00  0.00           N  
ATOM    363  HZ1 LYS    22     -19.497  -2.736 -20.211  1.00  0.00           H  
ATOM    364  HZ2 LYS    22     -18.550  -1.504 -20.891  1.00  0.00           H  
ATOM    365  HZ3 LYS    22     -18.588  -3.011 -21.542  1.00  0.00           H  
ATOM    366  C   LYS    22     -14.792  -1.833 -14.202  1.00  0.00           C  
ATOM    367  O   LYS    22     -15.022  -2.383 -13.132  1.00  0.00           O  
ATOM    368  N   HID    23     -14.539  -0.535 -14.222  1.00  0.00           N  
ATOM    369  H   HID    23     -14.297  -0.149 -15.124  1.00  0.00           H  
ATOM    370  CA  HID    23     -14.679   0.323 -13.086  1.00  0.00           C  
ATOM    371  HA  HID    23     -14.249  -0.239 -12.256  1.00  0.00           H  
ATOM    372  CB  HID    23     -13.978   1.671 -13.302  1.00  0.00           C  
ATOM    373  HB2 HID    23     -12.991   1.566 -13.753  1.00  0.00           H  
ATOM    374  HB3 HID    23     -14.624   2.073 -14.083  1.00  0.00           H  
ATOM    375  CG  HID    23     -14.033   2.703 -12.106  1.00  0.00           C  
ATOM    376  ND1 HID    23     -15.139   3.326 -11.633  1.00  0.00           N  
ATOM    377  HD1 HID    23     -15.993   3.444 -12.159  1.00  0.00           H  
ATOM    378  CE1 HID    23     -14.888   3.836 -10.408  1.00  0.00           C  
ATOM    379  HE1 HID    23     -15.534   4.464  -9.813  1.00  0.00           H  
ATOM    380  NE2 HID    23     -13.623   3.666 -10.103  1.00  0.00           N  
ATOM    381  CD2 HID    23     -13.082   2.908 -11.184  1.00  0.00           C  
ATOM    382  HD2 HID    23     -12.139   2.388 -11.110  1.00  0.00           H  
ATOM    383  C   HID    23     -16.142   0.625 -12.684  1.00  0.00           C  
ATOM    384  O   HID    23     -16.992   1.013 -13.447  1.00  0.00           O  
ATOM    385  N   ASP    24     -16.482   0.471 -11.413  1.00  0.00           N  
ATOM    386  H   ASP    24     -15.714   0.255 -10.795  1.00  0.00           H  
ATOM    387  CA  ASP    24     -17.751   0.833 -10.714  1.00  0.00           C  
ATOM    388  HA  ASP    24     -18.031   1.754 -11.224  1.00  0.00           H  
ATOM    389  CB  ASP    24     -18.675  -0.348 -11.028  1.00  0.00           C  
ATOM    390  HB2 ASP    24     -18.644  -0.635 -12.080  1.00  0.00           H  
ATOM    391  HB3 ASP    24     -18.357  -1.204 -10.432  1.00  0.00           H  
ATOM    392  CG  ASP    24     -20.107   0.022 -10.890  1.00  0.00           C  
ATOM    393  OD1 ASP    24     -20.467   1.215 -10.638  1.00  0.00           O  
ATOM    394  OD2 ASP    24     -20.989  -0.882 -11.002  1.00  0.00           O  
ATOM    395  C   ASP    24     -17.412   0.958  -9.252  1.00  0.00           C  
ATOM    396  O   ASP    24     -16.380   0.656  -8.780  1.00  0.00           O  
ATOM    397  N   PHE    25     -18.352   1.551  -8.560  1.00  0.00           N  
ATOM    398  H   PHE    25     -19.214   1.738  -9.052  1.00  0.00           H  
ATOM    399  CA  PHE    25     -18.214   1.593  -7.109  1.00  0.00           C  
ATOM    400  HA  PHE    25     -17.168   1.399  -6.868  1.00  0.00           H  
ATOM    401  CB  PHE    25     -18.581   2.948  -6.567  1.00  0.00           C  
ATOM    402  HB2 PHE    25     -19.608   3.108  -6.896  1.00  0.00           H  
ATOM    403  HB3 PHE    25     -18.570   2.971  -5.477  1.00  0.00           H  
ATOM    404  CG  PHE    25     -17.786   4.151  -7.090  1.00  0.00           C  
ATOM    405  CD1 PHE    25     -16.528   4.507  -6.616  1.00  0.00           C  
ATOM    406  HD1 PHE    25     -16.092   3.831  -5.896  1.00  0.00           H  
ATOM    407  CE1 PHE    25     -15.828   5.635  -6.989  1.00  0.00           C  
ATOM    408  HE1 PHE    25     -14.845   5.810  -6.576  1.00  0.00           H  
ATOM    409  CZ  PHE    25     -16.434   6.464  -7.967  1.00  0.00           C  
ATOM    410  HZ  PHE    25     -15.977   7.425  -8.150  1.00  0.00           H  
ATOM    411  CE2 PHE    25     -17.705   6.139  -8.538  1.00  0.00           C  
ATOM    412  HE2 PHE    25     -18.175   6.824  -9.228  1.00  0.00           H  
ATOM    413  CD2 PHE    25     -18.351   4.997  -8.186  1.00  0.00           C  
ATOM    414  HD2 PHE    25     -19.359   4.847  -8.543  1.00  0.00           H  
ATOM    415  C   PHE    25     -19.005   0.468  -6.355  1.00  0.00           C  
ATOM    416  O   PHE    25     -20.155   0.162  -6.747  1.00  0.00           O  
ATOM    417  N   TYR    26     -18.643   0.165  -5.123  1.00  0.00           N  
ATOM    418  H   TYR    26     -17.813   0.650  -4.812  1.00  0.00           H  
ATOM    419  CA  TYR    26     -19.233  -0.782  -4.127  1.00  0.00           C  
ATOM    420  HA  TYR    26     -20.287  -0.877  -4.390  1.00  0.00           H  
ATOM    421  CB  TYR    26     -18.720  -2.241  -4.209  1.00  0.00           C  
ATOM    422  HB2 TYR    26     -17.709  -2.305  -3.808  1.00  0.00           H  
ATOM    423  HB3 TYR    26     -19.303  -2.970  -3.645  1.00  0.00           H  
ATOM    424  CG  TYR    26     -18.595  -2.784  -5.617  1.00  0.00           C  
ATOM    425  CD1 TYR    26     -19.711  -3.322  -6.255  1.00  0.00           C  
ATOM    426  HD1 TYR    26     -20.720  -3.431  -5.884  1.00  0.00           H  
ATOM    427  CE1 TYR    26     -19.610  -3.689  -7.610  1.00  0.00           C  
ATOM    428  HE1 TYR    26     -20.381  -4.168  -8.195  1.00  0.00           H  
ATOM    429  CZ  TYR    26     -18.398  -3.495  -8.286  1.00  0.00           C  
ATOM    430  OH  TYR    26     -18.281  -3.912  -9.614  1.00  0.00           O  
ATOM    431  HH  TYR    26     -17.585  -3.533 -10.157  1.00  0.00           H  
ATOM    432  CE2 TYR    26     -17.289  -3.028  -7.629  1.00  0.00           C  
ATOM    433  HE2 TYR    26     -16.359  -2.894  -8.162  1.00  0.00           H  
ATOM    434  CD2 TYR    26     -17.374  -2.644  -6.320  1.00  0.00           C  
ATOM    435  HD2 TYR    26     -16.570  -2.165  -5.780  1.00  0.00           H  
ATOM    436  C   TYR    26     -19.105  -0.152  -2.693  1.00  0.00           C  
ATOM    437  O   TYR    26     -18.258   0.675  -2.441  1.00  0.00           O  
ATOM    438  N   THR    27     -19.881  -0.648  -1.761  1.00  0.00           N  
ATOM    439  H   THR    27     -20.559  -1.335  -2.060  1.00  0.00           H  
ATOM    440  CA  THR    27     -20.022  -0.267  -0.338  1.00  0.00           C  
ATOM    441  HA  THR    27     -19.135   0.217   0.069  1.00  0.00           H  
ATOM    442  CB  THR    27     -21.194   0.777  -0.196  1.00  0.00           C  
ATOM    443  HB  THR    27     -21.256   1.188   0.812  1.00  0.00           H  
ATOM    444  CG2 THR    27     -21.148   2.002  -1.075  1.00  0.00           C  
ATOM    445 HG21 THR    27     -22.105   2.513  -0.975  1.00  0.00           H  
ATOM    446 HG22 THR    27     -20.446   2.730  -0.667  1.00  0.00           H  
ATOM    447 HG23 THR    27     -21.004   1.782  -2.132  1.00  0.00           H  
ATOM    448  OG1 THR    27     -22.471   0.272  -0.407  1.00  0.00           O  
ATOM    449  HG1 THR    27     -22.483  -0.230  -1.225  1.00  0.00           H  
ATOM    450  C   THR    27     -20.379  -1.483   0.515  1.00  0.00           C  
ATOM    451  O   THR    27     -20.648  -2.581  -0.027  1.00  0.00           O  
ATOM    452  N   LEU    28     -20.508  -1.332   1.862  1.00  0.00           N  
ATOM    453  H   LEU    28     -20.318  -0.432   2.280  1.00  0.00           H  
ATOM    454  CA  LEU    28     -20.796  -2.614   2.647  1.00  0.00           C  
ATOM    455  HA  LEU    28     -20.124  -3.425   2.365  1.00  0.00           H  
ATOM    456  CB  LEU    28     -20.566  -2.291   4.085  1.00  0.00           C  
ATOM    457  HB2 LEU    28     -21.217  -1.470   4.388  1.00  0.00           H  
ATOM    458  HB3 LEU    28     -20.789  -3.206   4.633  1.00  0.00           H  
ATOM    459  CG  LEU    28     -19.110  -1.901   4.394  1.00  0.00           C  
ATOM    460  HG  LEU    28     -18.752  -1.395   3.497  1.00  0.00           H  
ATOM    461  CD1 LEU    28     -19.162  -0.846   5.471  1.00  0.00           C  
ATOM    462 HD11 LEU    28     -19.651  -1.211   6.374  1.00  0.00           H  
ATOM    463 HD12 LEU    28     -18.156  -0.570   5.788  1.00  0.00           H  
ATOM    464 HD13 LEU    28     -19.712   0.048   5.175  1.00  0.00           H  
ATOM    465  CD2 LEU    28     -18.184  -3.142   4.618  1.00  0.00           C  
ATOM    466 HD21 LEU    28     -18.047  -3.645   3.660  1.00  0.00           H  
ATOM    467 HD22 LEU    28     -17.162  -2.952   4.946  1.00  0.00           H  
ATOM    468 HD23 LEU    28     -18.735  -3.766   5.322  1.00  0.00           H  
ATOM    469  C   LEU    28     -22.183  -3.126   2.414  1.00  0.00           C  
ATOM    470  O   LEU    28     -22.492  -4.265   2.822  1.00  0.00           O  
ATOM    471  N   ASN    29     -23.107  -2.307   1.845  1.00  0.00           N  
ATOM    472  H   ASN    29     -22.766  -1.425   1.490  1.00  0.00           H  
ATOM    473  CA  ASN    29     -24.470  -2.662   1.551  1.00  0.00           C  
ATOM    474  HA  ASN    29     -24.885  -3.417   2.219  1.00  0.00           H  
ATOM    475  CB  ASN    29     -25.321  -1.359   1.775  1.00  0.00           C  
ATOM    476  HB2 ASN    29     -25.058  -0.518   1.132  1.00  0.00           H  
ATOM    477  HB3 ASN    29     -26.332  -1.575   1.432  1.00  0.00           H  
ATOM    478  CG  ASN    29     -25.429  -0.939   3.197  1.00  0.00           C  
ATOM    479  OD1 ASN    29     -24.736  -1.411   4.024  1.00  0.00           O  
ATOM    480  ND2 ASN    29     -26.410  -0.077   3.541  1.00  0.00           N  
ATOM    481 HD21 ASN    29     -26.527   0.228   4.497  1.00  0.00           H  
ATOM    482 HD22 ASN    29     -27.033   0.309   2.846  1.00  0.00           H  
ATOM    483  C   ASN    29     -24.616  -3.158   0.127  1.00  0.00           C  
ATOM    484  O   ASN    29     -25.742  -3.582  -0.237  1.00  0.00           O  
ATOM    485  N   THR    30     -23.578  -3.161  -0.665  1.00  0.00           N  
ATOM    486  H   THR    30     -22.720  -2.723  -0.360  1.00  0.00           H  
ATOM    487  CA  THR    30     -23.742  -3.519  -2.107  1.00  0.00           C  
ATOM    488  HA  THR    30     -24.643  -4.127  -2.193  1.00  0.00           H  
ATOM    489  CB  THR    30     -23.852  -2.224  -3.053  1.00  0.00           C  
ATOM    490  HB  THR    30     -23.936  -2.604  -4.071  1.00  0.00           H  
ATOM    491  CG2 THR    30     -24.964  -1.279  -2.604  1.00  0.00           C  
ATOM    492 HG21 THR    30     -25.928  -1.766  -2.751  1.00  0.00           H  
ATOM    493 HG22 THR    30     -24.856  -1.037  -1.546  1.00  0.00           H  
ATOM    494 HG23 THR    30     -25.020  -0.397  -3.241  1.00  0.00           H  
ATOM    495  OG1 THR    30     -22.697  -1.500  -2.932  1.00  0.00           O  
ATOM    496  HG1 THR    30     -22.581  -0.905  -3.676  1.00  0.00           H  
ATOM    497  C   THR    30     -22.650  -4.404  -2.617  1.00  0.00           C  
ATOM    498  O   THR    30     -22.579  -4.669  -3.845  1.00  0.00           O  
ATOM    499  N   ILE    31     -21.612  -4.838  -1.842  1.00  0.00           N  
ATOM    500  H   ILE    31     -21.741  -4.696  -0.850  1.00  0.00           H  
ATOM    501  CA  ILE    31     -20.397  -5.574  -2.229  1.00  0.00           C  
ATOM    502  HA  ILE    31     -19.763  -4.961  -2.869  1.00  0.00           H  
ATOM    503  CB  ILE    31     -19.456  -5.917  -1.044  1.00  0.00           C  
ATOM    504  HB  ILE    31     -19.078  -4.934  -0.763  1.00  0.00           H  
ATOM    505  CG2 ILE    31     -20.134  -6.336   0.226  1.00  0.00           C  
ATOM    506 HG21 ILE    31     -20.710  -7.246   0.056  1.00  0.00           H  
ATOM    507 HG22 ILE    31     -19.390  -6.529   0.999  1.00  0.00           H  
ATOM    508 HG23 ILE    31     -20.829  -5.554   0.532  1.00  0.00           H  
ATOM    509  CG1 ILE    31     -18.246  -6.886  -1.435  1.00  0.00           C  
ATOM    510 HG12 ILE    31     -18.569  -7.925  -1.491  1.00  0.00           H  
ATOM    511 HG13 ILE    31     -17.867  -6.493  -2.378  1.00  0.00           H  
ATOM    512  CD1 ILE    31     -17.105  -6.786  -0.456  1.00  0.00           C  
ATOM    513 HD11 ILE    31     -16.827  -5.783  -0.134  1.00  0.00           H  
ATOM    514 HD12 ILE    31     -17.304  -7.489   0.352  1.00  0.00           H  
ATOM    515 HD13 ILE    31     -16.268  -7.226  -0.998  1.00  0.00           H  
ATOM    516  C   ILE    31     -20.740  -6.836  -2.996  1.00  0.00           C  
ATOM    517  O   ILE    31     -20.057  -7.280  -3.895  1.00  0.00           O  
ATOM    518  N   LYS    32     -21.861  -7.485  -2.694  1.00  0.00           N  
ATOM    519  H   LYS    32     -22.259  -7.350  -1.775  1.00  0.00           H  
ATOM    520  CA  LYS    32     -22.325  -8.771  -3.282  1.00  0.00           C  
ATOM    521  HA  LYS    32     -21.491  -9.263  -3.783  1.00  0.00           H  
ATOM    522  CB  LYS    32     -22.979  -9.644  -2.213  1.00  0.00           C  
ATOM    523  HB2 LYS    32     -23.827  -9.128  -1.763  1.00  0.00           H  
ATOM    524  HB3 LYS    32     -23.297 -10.594  -2.641  1.00  0.00           H  
ATOM    525  CG  LYS    32     -22.092 -10.129  -1.112  1.00  0.00           C  
ATOM    526  HG2 LYS    32     -21.648 -11.106  -1.304  1.00  0.00           H  
ATOM    527  HG3 LYS    32     -21.276  -9.422  -0.965  1.00  0.00           H  
ATOM    528  CD  LYS    32     -22.799 -10.304   0.305  1.00  0.00           C  
ATOM    529  HD2 LYS    32     -21.993 -10.241   1.036  1.00  0.00           H  
ATOM    530  HD3 LYS    32     -23.574  -9.546   0.421  1.00  0.00           H  
ATOM    531  CE  LYS    32     -23.510 -11.653   0.349  1.00  0.00           C  
ATOM    532  HE2 LYS    32     -24.334 -11.624  -0.364  1.00  0.00           H  
ATOM    533  HE3 LYS    32     -22.840 -12.479   0.106  1.00  0.00           H  
ATOM    534  NZ  LYS    32     -24.058 -11.837   1.742  1.00  0.00           N  
ATOM    535  HZ1 LYS    32     -24.732 -11.111   1.940  1.00  0.00           H  
ATOM    536  HZ2 LYS    32     -24.609 -12.683   1.696  1.00  0.00           H  
ATOM    537  HZ3 LYS    32     -23.398 -11.937   2.499  1.00  0.00           H  
ATOM    538  C   LYS    32     -23.199  -8.566  -4.517  1.00  0.00           C  
ATOM    539  O   LYS    32     -23.875  -9.457  -4.993  1.00  0.00           O  
ATOM    540  N   ASN    33     -23.081  -7.384  -5.224  1.00  0.00           N  
ATOM    541  H   ASN    33     -22.603  -6.653  -4.717  1.00  0.00           H  
ATOM    542  CA  ASN    33     -23.463  -7.151  -6.620  1.00  0.00           C  
ATOM    543  HA  ASN    33     -24.327  -7.781  -6.829  1.00  0.00           H  
ATOM    544  CB  ASN    33     -23.903  -5.656  -6.842  1.00  0.00           C  
ATOM    545  HB2 ASN    33     -23.253  -5.114  -6.155  1.00  0.00           H  
ATOM    546  HB3 ASN    33     -23.634  -5.285  -7.831  1.00  0.00           H  
ATOM    547  CG  ASN    33     -25.328  -5.375  -6.612  1.00  0.00           C  
ATOM    548  OD1 ASN    33     -26.165  -6.271  -6.330  1.00  0.00           O  
ATOM    549  ND2 ASN    33     -25.789  -4.109  -6.721  1.00  0.00           N  
ATOM    550 HD21 ASN    33     -26.753  -3.950  -6.975  1.00  0.00           H  
ATOM    551 HD22 ASN    33     -25.094  -3.398  -6.898  1.00  0.00           H  
ATOM    552  C   ASN    33     -22.379  -7.563  -7.592  1.00  0.00           C  
ATOM    553  O   ASN    33     -22.553  -7.757  -8.775  1.00  0.00           O  
ATOM    554  N   HID    34     -21.144  -7.527  -7.052  1.00  0.00           N  
ATOM    555  H   HID    34     -21.077  -7.269  -6.078  1.00  0.00           H  
ATOM    556  CA  HID    34     -19.875  -7.721  -7.858  1.00  0.00           C  
ATOM    557  HA  HID    34     -20.057  -7.205  -8.801  1.00  0.00           H  
ATOM    558  CB  HID    34     -18.628  -7.069  -7.249  1.00  0.00           C  
ATOM    559  HB2 HID    34     -18.712  -5.983  -7.208  1.00  0.00           H  
ATOM    560  HB3 HID    34     -18.502  -7.417  -6.224  1.00  0.00           H  
ATOM    561  CG  HID    34     -17.350  -7.373  -8.002  1.00  0.00           C  
ATOM    562  ND1 HID    34     -16.914  -6.601  -9.059  1.00  0.00           N  
ATOM    563  HD1 HID    34     -17.246  -5.686  -9.328  1.00  0.00           H  
ATOM    564  CE1 HID    34     -15.795  -7.164  -9.518  1.00  0.00           C  
ATOM    565  HE1 HID    34     -15.305  -6.807 -10.411  1.00  0.00           H  
ATOM    566  NE2 HID    34     -15.623  -8.408  -8.952  1.00  0.00           N  
ATOM    567  CD2 HID    34     -16.582  -8.478  -7.874  1.00  0.00           C  
ATOM    568  HD2 HID    34     -16.623  -9.260  -7.131  1.00  0.00           H  
ATOM    569  C   HID    34     -19.713  -9.244  -8.103  1.00  0.00           C  
ATOM    570  O   HID    34     -19.805 -10.006  -7.164  1.00  0.00           O  
ATOM    571  N   ASN    35     -19.643  -9.594  -9.453  1.00  0.00           N  
ATOM    572  H   ASN    35     -19.641  -8.901 -10.188  1.00  0.00           H  
ATOM    573  CA  ASN    35     -19.710 -11.005 -10.006  1.00  0.00           C  
ATOM    574  HA  ASN    35     -20.758 -11.143 -10.269  1.00  0.00           H  
ATOM    575  CB  ASN    35     -18.846 -10.969 -11.289  1.00  0.00           C  
ATOM    576  HB2 ASN    35     -17.973 -10.334 -11.140  1.00  0.00           H  
ATOM    577  HB3 ASN    35     -18.364 -11.919 -11.521  1.00  0.00           H  
ATOM    578  CG  ASN    35     -19.836 -10.423 -12.372  1.00  0.00           C  
ATOM    579  OD1 ASN    35     -20.015  -9.215 -12.504  1.00  0.00           O  
ATOM    580  ND2 ASN    35     -20.400 -11.358 -13.039  1.00  0.00           N  
ATOM    581 HD21 ASN    35     -20.929 -11.088 -13.856  1.00  0.00           H  
ATOM    582 HD22 ASN    35     -20.201 -12.314 -12.781  1.00  0.00           H  
ATOM    583  C   ASN    35     -19.205 -12.079  -9.017  1.00  0.00           C  
ATOM    584  O   ASN    35     -19.859 -13.047  -8.708  1.00  0.00           O  
ATOM    585  N   GLU    36     -18.024 -11.865  -8.414  1.00  0.00           N  
ATOM    586  H   GLU    36     -17.479 -11.135  -8.850  1.00  0.00           H  
ATOM    587  CA  GLU    36     -17.466 -12.940  -7.644  1.00  0.00           C  
ATOM    588  HA  GLU    36     -17.508 -13.908  -8.143  1.00  0.00           H  
ATOM    589  CB  GLU    36     -15.946 -12.756  -7.615  1.00  0.00           C  
ATOM    590  HB2 GLU    36     -15.729 -11.857  -7.037  1.00  0.00           H  
ATOM    591  HB3 GLU    36     -15.497 -13.552  -7.021  1.00  0.00           H  
ATOM    592  CG  GLU    36     -15.270 -12.770  -9.028  1.00  0.00           C  
ATOM    593  HG2 GLU    36     -15.853 -12.246  -9.785  1.00  0.00           H  
ATOM    594  HG3 GLU    36     -14.305 -12.297  -8.845  1.00  0.00           H  
ATOM    595  CD  GLU    36     -14.928 -14.182  -9.479  1.00  0.00           C  
ATOM    596  OE1 GLU    36     -15.694 -15.137  -9.234  1.00  0.00           O  
ATOM    597  OE2 GLU    36     -13.881 -14.305 -10.187  1.00  0.00           O  
ATOM    598  C   GLU    36     -17.926 -13.116  -6.189  1.00  0.00           C  
ATOM    599  O   GLU    36     -18.138 -14.233  -5.689  1.00  0.00           O  
ATOM    600  N   PHE    37     -18.328 -12.008  -5.508  1.00  0.00           N  
ATOM    601  H   PHE    37     -18.301 -11.161  -6.057  1.00  0.00           H  
ATOM    602  CA  PHE    37     -19.153 -12.042  -4.358  1.00  0.00           C  
ATOM    603  HA  PHE    37     -18.863 -12.838  -3.672  1.00  0.00           H  
ATOM    604  CB  PHE    37     -19.255 -10.738  -3.604  1.00  0.00           C  
ATOM    605  HB2 PHE    37     -19.628  -9.967  -4.278  1.00  0.00           H  
ATOM    606  HB3 PHE    37     -20.099 -10.895  -2.932  1.00  0.00           H  
ATOM    607  CG  PHE    37     -18.046 -10.304  -2.875  1.00  0.00           C  
ATOM    608  CD1 PHE    37     -17.139  -9.432  -3.574  1.00  0.00           C  
ATOM    609  HD1 PHE    37     -17.365  -9.029  -4.551  1.00  0.00           H  
ATOM    610  CE1 PHE    37     -15.934  -9.090  -2.950  1.00  0.00           C  
ATOM    611  HE1 PHE    37     -15.192  -8.551  -3.520  1.00  0.00           H  
ATOM    612  CZ  PHE    37     -15.577  -9.584  -1.731  1.00  0.00           C  
ATOM    613  HZ  PHE    37     -14.599  -9.395  -1.314  1.00  0.00           H  
ATOM    614  CE2 PHE    37     -16.443 -10.494  -1.095  1.00  0.00           C  
ATOM    615  HE2 PHE    37     -16.148 -11.015  -0.196  1.00  0.00           H  
ATOM    616  CD2 PHE    37     -17.690 -10.887  -1.643  1.00  0.00           C  
ATOM    617  HD2 PHE    37     -18.311 -11.626  -1.158  1.00  0.00           H  
ATOM    618  C   PHE    37     -20.635 -12.409  -4.709  1.00  0.00           C  
ATOM    619  O   PHE    37     -21.243 -13.119  -3.916  1.00  0.00           O  
ATOM    620  N   LYS    38     -21.180 -12.022  -5.854  1.00  0.00           N  
ATOM    621  H   LYS    38     -20.609 -11.472  -6.480  1.00  0.00           H  
ATOM    622  CA  LYS    38     -22.591 -12.194  -6.245  1.00  0.00           C  
ATOM    623  HA  LYS    38     -23.290 -11.857  -5.479  1.00  0.00           H  
ATOM    624  CB  LYS    38     -22.948 -11.288  -7.474  1.00  0.00           C  
ATOM    625  HB2 LYS    38     -22.739 -10.296  -7.075  1.00  0.00           H  
ATOM    626  HB3 LYS    38     -22.175 -11.539  -8.201  1.00  0.00           H  
ATOM    627  CG  LYS    38     -24.368 -11.415  -7.986  1.00  0.00           C  
ATOM    628  HG2 LYS    38     -24.468 -12.448  -8.319  1.00  0.00           H  
ATOM    629  HG3 LYS    38     -25.058 -11.264  -7.156  1.00  0.00           H  
ATOM    630  CD  LYS    38     -24.639 -10.484  -9.148  1.00  0.00           C  
ATOM    631  HD2 LYS    38     -24.617  -9.433  -8.860  1.00  0.00           H  
ATOM    632  HD3 LYS    38     -23.986 -10.681  -9.998  1.00  0.00           H  
ATOM    633  CE  LYS    38     -26.077 -10.732  -9.424  1.00  0.00           C  
ATOM    634  HE2 LYS    38     -26.300 -11.777  -9.638  1.00  0.00           H  
ATOM    635  HE3 LYS    38     -26.718 -10.465  -8.584  1.00  0.00           H  
ATOM    636  NZ  LYS    38     -26.400  -9.881 -10.617  1.00  0.00           N  
ATOM    637  HZ1 LYS    38     -27.344 -10.032 -10.944  1.00  0.00           H  
ATOM    638  HZ2 LYS    38     -26.273  -8.928 -10.309  1.00  0.00           H  
ATOM    639  HZ3 LYS    38     -25.674 -10.003 -11.309  1.00  0.00           H  
ATOM    640  C   LYS    38     -22.863 -13.668  -6.547  1.00  0.00           C  
ATOM    641  O   LYS    38     -23.915 -14.215  -6.145  1.00  0.00           O  
ATOM    642  N   LYS    39     -22.072 -14.391  -7.310  1.00  0.00           N  
ATOM    643  H   LYS    39     -21.271 -13.865  -7.627  1.00  0.00           H  
ATOM    644  CA  LYS    39     -22.075 -15.831  -7.560  1.00  0.00           C  
ATOM    645  HA  LYS    39     -23.126 -16.106  -7.648  1.00  0.00           H  
ATOM    646  CB  LYS    39     -21.246 -16.154  -8.835  1.00  0.00           C  
ATOM    647  HB2 LYS    39     -20.295 -15.627  -8.913  1.00  0.00           H  
ATOM    648  HB3 LYS    39     -21.017 -17.211  -8.701  1.00  0.00           H  
ATOM    649  CG  LYS    39     -22.090 -15.912 -10.041  1.00  0.00           C  
ATOM    650  HG2 LYS    39     -23.101 -16.259  -9.829  1.00  0.00           H  
ATOM    651  HG3 LYS    39     -22.163 -14.825 -10.076  1.00  0.00           H  
ATOM    652  CD  LYS    39     -21.439 -16.470 -11.313  1.00  0.00           C  
ATOM    653  HD2 LYS    39     -20.423 -16.146 -11.541  1.00  0.00           H  
ATOM    654  HD3 LYS    39     -21.369 -17.548 -11.168  1.00  0.00           H  
ATOM    655  CE  LYS    39     -22.445 -16.300 -12.491  1.00  0.00           C  
ATOM    656  HE2 LYS    39     -22.114 -16.959 -13.293  1.00  0.00           H  
ATOM    657  HE3 LYS    39     -23.418 -16.563 -12.073  1.00  0.00           H  
ATOM    658  NZ  LYS    39     -22.389 -14.892 -12.938  1.00  0.00           N  
ATOM    659  HZ1 LYS    39     -21.585 -14.638 -13.494  1.00  0.00           H  
ATOM    660  HZ2 LYS    39     -23.247 -14.435 -13.212  1.00  0.00           H  
ATOM    661  HZ3 LYS    39     -22.105 -14.365 -12.125  1.00  0.00           H  
ATOM    662  C   LYS    39     -21.554 -16.656  -6.347  1.00  0.00           C  
ATOM    663  O   LYS    39     -21.806 -17.833  -6.171  1.00  0.00           O  
ATOM    664  N   SER    40     -20.838 -15.969  -5.411  1.00  0.00           N  
ATOM    665  H   SER    40     -20.774 -14.963  -5.468  1.00  0.00           H  
ATOM    666  CA  SER    40     -20.150 -16.537  -4.228  1.00  0.00           C  
ATOM    667  HA  SER    40     -19.604 -15.752  -3.705  1.00  0.00           H  
ATOM    668  CB  SER    40     -21.178 -17.204  -3.283  1.00  0.00           C  
ATOM    669  HB2 SER    40     -21.534 -18.128  -3.739  1.00  0.00           H  
ATOM    670  HB3 SER    40     -20.793 -17.563  -2.329  1.00  0.00           H  
ATOM    671  OG  SER    40     -22.378 -16.450  -3.013  1.00  0.00           O  
ATOM    672  HG  SER    40     -22.744 -16.932  -2.268  1.00  0.00           H  
ATOM    673  C   SER    40     -19.079 -17.508  -4.570  1.00  0.00           C  
ATOM    674  O   SER    40     -18.984 -18.633  -4.159  1.00  0.00           O  
ATOM    675  N   THR    41     -18.181 -17.111  -5.526  1.00  0.00           N  
ATOM    676  H   THR    41     -18.142 -16.136  -5.787  1.00  0.00           H  
ATOM    677  CA  THR    41     -17.078 -17.828  -6.255  1.00  0.00           C  
ATOM    678  HA  THR    41     -17.127 -18.883  -5.988  1.00  0.00           H  
ATOM    679  CB  THR    41     -17.209 -17.739  -7.784  1.00  0.00           C  
ATOM    680  HB  THR    41     -16.218 -17.964  -8.178  1.00  0.00           H  
ATOM    681  CG2 THR    41     -18.096 -18.688  -8.461  1.00  0.00           C  
ATOM    682 HG21 THR    41     -19.123 -18.396  -8.241  1.00  0.00           H  
ATOM    683 HG22 THR    41     -17.922 -18.548  -9.528  1.00  0.00           H  
ATOM    684 HG23 THR    41     -18.046 -19.693  -8.043  1.00  0.00           H  
ATOM    685  OG1 THR    41     -17.586 -16.455  -8.173  1.00  0.00           O  
ATOM    686  HG1 THR    41     -16.774 -16.000  -8.407  1.00  0.00           H  
ATOM    687  C   THR    41     -15.751 -17.259  -5.728  1.00  0.00           C  
ATOM    688  O   THR    41     -14.671 -17.482  -6.340  1.00  0.00           O  
ATOM    689  N   ILE    42     -15.729 -16.644  -4.500  1.00  0.00           N  
ATOM    690  H   ILE    42     -16.577 -16.529  -3.964  1.00  0.00           H  
ATOM    691  CA  ILE    42     -14.504 -16.204  -3.771  1.00  0.00           C  
ATOM    692  HA  ILE    42     -13.906 -15.561  -4.416  1.00  0.00           H  
ATOM    693  CB  ILE    42     -14.933 -15.354  -2.502  1.00  0.00           C  
ATOM    694  HB  ILE    42     -15.562 -15.964  -1.854  1.00  0.00           H  
ATOM    695  CG2 ILE    42     -13.867 -14.914  -1.607  1.00  0.00           C  
ATOM    696 HG21 ILE    42     -14.291 -14.363  -0.768  1.00  0.00           H  
ATOM    697 HG22 ILE    42     -13.431 -15.768  -1.088  1.00  0.00           H  
ATOM    698 HG23 ILE    42     -13.076 -14.367  -2.119  1.00  0.00           H  
ATOM    699  CG1 ILE    42     -15.935 -14.199  -2.831  1.00  0.00           C  
ATOM    700 HG12 ILE    42     -16.775 -14.616  -3.386  1.00  0.00           H  
ATOM    701 HG13 ILE    42     -16.345 -13.695  -1.956  1.00  0.00           H  
ATOM    702  CD1 ILE    42     -15.344 -13.034  -3.660  1.00  0.00           C  
ATOM    703 HD11 ILE    42     -16.067 -12.519  -4.292  1.00  0.00           H  
ATOM    704 HD12 ILE    42     -14.741 -12.359  -3.052  1.00  0.00           H  
ATOM    705 HD13 ILE    42     -14.672 -13.430  -4.420  1.00  0.00           H  
ATOM    706  C   ILE    42     -13.612 -17.312  -3.346  1.00  0.00           C  
ATOM    707  O   ILE    42     -14.096 -18.155  -2.511  1.00  0.00           O  
ATOM    708  N   LYS    43     -12.405 -17.391  -3.968  1.00  0.00           N  
ATOM    709  H   LYS    43     -12.284 -16.870  -4.825  1.00  0.00           H  
ATOM    710  CA  LYS    43     -11.311 -18.384  -3.846  1.00  0.00           C  
ATOM    711  HA  LYS    43     -11.184 -18.657  -2.799  1.00  0.00           H  
ATOM    712  CB  LYS    43     -11.733 -19.705  -4.569  1.00  0.00           C  
ATOM    713  HB2 LYS    43     -10.999 -20.451  -4.266  1.00  0.00           H  
ATOM    714  HB3 LYS    43     -12.726 -20.009  -4.238  1.00  0.00           H  
ATOM    715  CG  LYS    43     -11.975 -19.730  -6.074  1.00  0.00           C  
ATOM    716  HG2 LYS    43     -12.762 -19.014  -6.312  1.00  0.00           H  
ATOM    717  HG3 LYS    43     -11.051 -19.478  -6.595  1.00  0.00           H  
ATOM    718  CD  LYS    43     -12.528 -21.046  -6.394  1.00  0.00           C  
ATOM    719  HD2 LYS    43     -11.961 -21.849  -5.924  1.00  0.00           H  
ATOM    720  HD3 LYS    43     -13.514 -21.090  -5.934  1.00  0.00           H  
ATOM    721  CE  LYS    43     -12.743 -21.293  -7.907  1.00  0.00           C  
ATOM    722  HE2 LYS    43     -13.429 -22.137  -7.978  1.00  0.00           H  
ATOM    723  HE3 LYS    43     -13.233 -20.514  -8.493  1.00  0.00           H  
ATOM    724  NZ  LYS    43     -11.561 -21.735  -8.645  1.00  0.00           N  
ATOM    725  HZ1 LYS    43     -11.352 -22.689  -8.385  1.00  0.00           H  
ATOM    726  HZ2 LYS    43     -11.745 -21.806  -9.636  1.00  0.00           H  
ATOM    727  HZ3 LYS    43     -10.697 -21.235  -8.491  1.00  0.00           H  
ATOM    728  C   LYS    43      -9.885 -17.839  -4.261  1.00  0.00           C  
ATOM    729  O   LYS    43      -9.037 -18.543  -4.813  1.00  0.00           O  
ATOM    730  N   HIE    44      -9.799 -16.534  -4.156  1.00  0.00           N  
ATOM    731  H   HIE    44     -10.644 -16.031  -3.923  1.00  0.00           H  
ATOM    732  CA  HIE    44      -8.770 -15.679  -4.798  1.00  0.00           C  
ATOM    733  HA  HIE    44      -8.211 -16.349  -5.451  1.00  0.00           H  
ATOM    734  CB  HIE    44      -9.326 -14.420  -5.562  1.00  0.00           C  
ATOM    735  HB2 HIE    44      -9.815 -13.809  -4.804  1.00  0.00           H  
ATOM    736  HB3 HIE    44      -8.508 -13.804  -5.935  1.00  0.00           H  
ATOM    737  CG  HIE    44     -10.394 -14.684  -6.604  1.00  0.00           C  
ATOM    738  ND1 HIE    44     -11.510 -15.474  -6.429  1.00  0.00           N  
ATOM    739  CE1 HIE    44     -12.294 -15.356  -7.479  1.00  0.00           C  
ATOM    740  HE1 HIE    44     -13.338 -15.621  -7.559  1.00  0.00           H  
ATOM    741  NE2 HIE    44     -11.753 -14.592  -8.382  1.00  0.00           N  
ATOM    742  HE2 HIE    44     -12.252 -14.209  -9.172  1.00  0.00           H  
ATOM    743  CD2 HIE    44     -10.540 -14.138  -7.843  1.00  0.00           C  
ATOM    744  HD2 HIE    44      -9.888 -13.341  -8.170  1.00  0.00           H  
ATOM    745  C   HIE    44      -7.818 -15.201  -3.777  1.00  0.00           C  
ATOM    746  O   HIE    44      -8.277 -14.996  -2.666  1.00  0.00           O  
ATOM    747  N   GLN    45      -6.522 -15.020  -4.133  1.00  0.00           N  
ATOM    748  H   GLN    45      -6.382 -15.294  -5.095  1.00  0.00           H  
ATOM    749  CA  GLN    45      -5.570 -14.132  -3.402  1.00  0.00           C  
ATOM    750  HA  GLN    45      -5.413 -14.532  -2.400  1.00  0.00           H  
ATOM    751  CB  GLN    45      -4.245 -14.104  -4.178  1.00  0.00           C  
ATOM    752  HB2 GLN    45      -4.428 -13.797  -5.208  1.00  0.00           H  
ATOM    753  HB3 GLN    45      -3.650 -13.310  -3.725  1.00  0.00           H  
ATOM    754  CG  GLN    45      -3.578 -15.480  -4.232  1.00  0.00           C  
ATOM    755  HG2 GLN    45      -4.237 -16.281  -4.567  1.00  0.00           H  
ATOM    756  HG3 GLN    45      -2.770 -15.402  -4.960  1.00  0.00           H  
ATOM    757  CD  GLN    45      -2.858 -15.916  -2.907  1.00  0.00           C  
ATOM    758  OE1 GLN    45      -2.496 -15.044  -2.082  1.00  0.00           O  
ATOM    759  NE2 GLN    45      -2.609 -17.215  -2.659  1.00  0.00           N  
ATOM    760 HE21 GLN    45      -1.981 -17.419  -1.894  1.00  0.00           H  
ATOM    761 HE22 GLN    45      -2.977 -17.951  -3.244  1.00  0.00           H  
ATOM    762  C   GLN    45      -6.120 -12.699  -3.274  1.00  0.00           C  
ATOM    763  O   GLN    45      -6.482 -12.095  -4.296  1.00  0.00           O  
ATOM    764  N   VAL    46      -6.012 -12.019  -2.142  1.00  0.00           N  
ATOM    765  H   VAL    46      -6.017 -12.649  -1.353  1.00  0.00           H  
ATOM    766  CA  VAL    46      -6.809 -10.799  -1.807  1.00  0.00           C  
ATOM    767  HA  VAL    46      -7.426 -10.608  -2.685  1.00  0.00           H  
ATOM    768  CB  VAL    46      -7.751 -10.980  -0.592  1.00  0.00           C  
ATOM    769  HB  VAL    46      -7.202 -11.161   0.332  1.00  0.00           H  
ATOM    770  CG1 VAL    46      -8.751  -9.738  -0.384  1.00  0.00           C  
ATOM    771 HG11 VAL    46      -8.996  -9.766   0.678  1.00  0.00           H  
ATOM    772 HG12 VAL    46      -8.216  -8.800  -0.533  1.00  0.00           H  
ATOM    773 HG13 VAL    46      -9.691  -9.891  -0.914  1.00  0.00           H  
ATOM    774  CG2 VAL    46      -8.595 -12.229  -0.890  1.00  0.00           C  
ATOM    775 HG21 VAL    46      -9.354 -12.416  -0.131  1.00  0.00           H  
ATOM    776 HG22 VAL    46      -9.059 -12.152  -1.873  1.00  0.00           H  
ATOM    777 HG23 VAL    46      -7.925 -13.052  -0.641  1.00  0.00           H  
ATOM    778  C   VAL    46      -5.854  -9.656  -1.553  1.00  0.00           C  
ATOM    779  O   VAL    46      -4.959  -9.761  -0.731  1.00  0.00           O  
ATOM    780  N   VAL    47      -5.891  -8.592  -2.335  1.00  0.00           N  
ATOM    781  H   VAL    47      -6.647  -8.528  -3.002  1.00  0.00           H  
ATOM    782  CA  VAL    47      -4.964  -7.485  -2.243  1.00  0.00           C  
ATOM    783  HA  VAL    47      -4.240  -7.600  -1.436  1.00  0.00           H  
ATOM    784  CB  VAL    47      -4.167  -7.433  -3.597  1.00  0.00           C  
ATOM    785  HB  VAL    47      -4.946  -7.233  -4.333  1.00  0.00           H  
ATOM    786  CG1 VAL    47      -3.171  -6.367  -3.776  1.00  0.00           C  
ATOM    787 HG11 VAL    47      -2.358  -6.507  -3.063  1.00  0.00           H  
ATOM    788 HG12 VAL    47      -2.716  -6.452  -4.763  1.00  0.00           H  
ATOM    789 HG13 VAL    47      -3.601  -5.366  -3.765  1.00  0.00           H  
ATOM    790  CG2 VAL    47      -3.481  -8.823  -3.854  1.00  0.00           C  
ATOM    791 HG21 VAL    47      -4.307  -9.522  -3.985  1.00  0.00           H  
ATOM    792 HG22 VAL    47      -2.860  -8.854  -4.750  1.00  0.00           H  
ATOM    793 HG23 VAL    47      -2.952  -9.052  -2.929  1.00  0.00           H  
ATOM    794  C   VAL    47      -5.688  -6.121  -2.146  1.00  0.00           C  
ATOM    795  O   VAL    47      -6.499  -5.852  -3.067  1.00  0.00           O  
ATOM    796  N   PHE    48      -5.555  -5.441  -1.007  1.00  0.00           N  
ATOM    797  H   PHE    48      -4.795  -5.723  -0.403  1.00  0.00           H  
ATOM    798  CA  PHE    48      -6.314  -4.214  -0.798  1.00  0.00           C  
ATOM    799  HA  PHE    48      -7.249  -4.223  -1.359  1.00  0.00           H  
ATOM    800  CB  PHE    48      -6.824  -4.017   0.617  1.00  0.00           C  
ATOM    801  HB2 PHE    48      -6.066  -4.213   1.376  1.00  0.00           H  
ATOM    802  HB3 PHE    48      -7.122  -2.969   0.614  1.00  0.00           H  
ATOM    803  CG  PHE    48      -8.042  -4.869   1.015  1.00  0.00           C  
ATOM    804  CD1 PHE    48      -7.859  -6.202   1.369  1.00  0.00           C  
ATOM    805  HD1 PHE    48      -6.834  -6.540   1.319  1.00  0.00           H  
ATOM    806  CE1 PHE    48      -8.879  -6.957   2.037  1.00  0.00           C  
ATOM    807  HE1 PHE    48      -8.674  -7.974   2.336  1.00  0.00           H  
ATOM    808  CZ  PHE    48     -10.086  -6.316   2.264  1.00  0.00           C  
ATOM    809  HZ  PHE    48     -10.770  -6.861   2.898  1.00  0.00           H  
ATOM    810  CE2 PHE    48     -10.316  -4.940   1.900  1.00  0.00           C  
ATOM    811  HE2 PHE    48     -11.233  -4.409   2.110  1.00  0.00           H  
ATOM    812  CD2 PHE    48      -9.256  -4.189   1.318  1.00  0.00           C  
ATOM    813  HD2 PHE    48      -9.337  -3.129   1.128  1.00  0.00           H  
ATOM    814  C   PHE    48      -5.358  -3.045  -1.077  1.00  0.00           C  
ATOM    815  O   PHE    48      -4.205  -3.117  -0.630  1.00  0.00           O  
ATOM    816  N   ILE    49      -5.714  -1.936  -1.715  1.00  0.00           N  
ATOM    817  H   ILE    49      -6.695  -1.884  -1.949  1.00  0.00           H  
ATOM    818  CA  ILE    49      -4.852  -0.786  -1.998  1.00  0.00           C  
ATOM    819  HA  ILE    49      -3.908  -0.848  -1.457  1.00  0.00           H  
ATOM    820  CB  ILE    49      -4.476  -0.703  -3.490  1.00  0.00           C  
ATOM    821  HB  ILE    49      -5.393  -0.598  -4.068  1.00  0.00           H  
ATOM    822  CG2 ILE    49      -3.617   0.546  -3.855  1.00  0.00           C  
ATOM    823 HG21 ILE    49      -4.273   1.375  -3.586  1.00  0.00           H  
ATOM    824 HG22 ILE    49      -2.693   0.317  -3.325  1.00  0.00           H  
ATOM    825 HG23 ILE    49      -3.430   0.582  -4.928  1.00  0.00           H  
ATOM    826  CG1 ILE    49      -3.685  -1.896  -3.973  1.00  0.00           C  
ATOM    827 HG12 ILE    49      -2.755  -1.603  -4.461  1.00  0.00           H  
ATOM    828 HG13 ILE    49      -3.480  -2.510  -3.096  1.00  0.00           H  
ATOM    829  CD1 ILE    49      -4.351  -2.796  -5.026  1.00  0.00           C  
ATOM    830 HD11 ILE    49      -5.163  -3.364  -4.571  1.00  0.00           H  
ATOM    831 HD12 ILE    49      -4.673  -2.104  -5.804  1.00  0.00           H  
ATOM    832 HD13 ILE    49      -3.564  -3.463  -5.377  1.00  0.00           H  
ATOM    833  C   ILE    49      -5.521   0.552  -1.547  1.00  0.00           C  
ATOM    834  O   ILE    49      -6.683   0.739  -1.782  1.00  0.00           O  
ATOM    835  N   THR    50      -4.756   1.423  -0.844  1.00  0.00           N  
ATOM    836  H   THR    50      -3.777   1.186  -0.765  1.00  0.00           H  
ATOM    837  CA  THR    50      -5.267   2.672  -0.247  1.00  0.00           C  
ATOM    838  HA  THR    50      -6.113   2.920  -0.888  1.00  0.00           H  
ATOM    839  CB  THR    50      -5.933   2.451   1.120  1.00  0.00           C  
ATOM    840  HB  THR    50      -6.301   1.426   1.157  1.00  0.00           H  
ATOM    841  CG2 THR    50      -4.985   2.519   2.318  1.00  0.00           C  
ATOM    842 HG21 THR    50      -4.182   1.814   2.102  1.00  0.00           H  
ATOM    843 HG22 THR    50      -4.418   3.447   2.396  1.00  0.00           H  
ATOM    844 HG23 THR    50      -5.295   2.243   3.326  1.00  0.00           H  
ATOM    845  OG1 THR    50      -7.033   3.290   1.240  1.00  0.00           O  
ATOM    846  HG1 THR    50      -7.675   3.132   0.544  1.00  0.00           H  
ATOM    847  C   THR    50      -4.344   3.861  -0.253  1.00  0.00           C  
ATOM    848  O   THR    50      -3.112   3.742  -0.202  1.00  0.00           O  
ATOM    849  N   HID    51      -4.999   5.001  -0.280  1.00  0.00           N  
ATOM    850  H   HID    51      -6.004   4.979  -0.183  1.00  0.00           H  
ATOM    851  CA  HID    51      -4.405   6.340  -0.471  1.00  0.00           C  
ATOM    852  HA  HID    51      -3.405   6.265  -0.898  1.00  0.00           H  
ATOM    853  CB  HID    51      -5.270   7.002  -1.576  1.00  0.00           C  
ATOM    854  HB2 HID    51      -4.720   7.837  -2.009  1.00  0.00           H  
ATOM    855  HB3 HID    51      -5.311   6.359  -2.455  1.00  0.00           H  
ATOM    856  CG  HID    51      -6.669   7.331  -1.100  1.00  0.00           C  
ATOM    857  ND1 HID    51      -7.074   8.444  -0.397  1.00  0.00           N  
ATOM    858  HD1 HID    51      -6.517   9.200  -0.026  1.00  0.00           H  
ATOM    859  CE1 HID    51      -8.456   8.440  -0.249  1.00  0.00           C  
ATOM    860  HE1 HID    51      -9.015   9.115   0.383  1.00  0.00           H  
ATOM    861  NE2 HID    51      -8.913   7.366  -0.918  1.00  0.00           N  
ATOM    862  CD2 HID    51      -7.815   6.669  -1.375  1.00  0.00           C  
ATOM    863  HD2 HID    51      -7.917   5.753  -1.938  1.00  0.00           H  
ATOM    864  C   HID    51      -4.354   7.102   0.857  1.00  0.00           C  
ATOM    865  O   HID    51      -4.988   6.714   1.897  1.00  0.00           O  
ATOM    866  N   GLY    52      -3.660   8.228   0.828  1.00  0.00           N  
ATOM    867  H   GLY    52      -3.206   8.456  -0.045  1.00  0.00           H  
ATOM    868  CA  GLY    52      -3.508   9.213   1.951  1.00  0.00           C  
ATOM    869  HA2 GLY    52      -3.505   8.690   2.907  1.00  0.00           H  
ATOM    870  HA3 GLY    52      -2.542   9.698   1.815  1.00  0.00           H  
ATOM    871  C   GLY    52      -4.536  10.367   1.922  1.00  0.00           C  
ATOM    872  O   GLY    52      -5.599  10.415   1.304  1.00  0.00           O  
ATOM    873  N   PHE    53      -4.141  11.464   2.563  1.00  0.00           N  
ATOM    874  H   PHE    53      -3.219  11.532   2.970  1.00  0.00           H  
ATOM    875  CA  PHE    53      -4.754  12.765   2.439  1.00  0.00           C  
ATOM    876  HA  PHE    53      -5.794  12.660   2.747  1.00  0.00           H  
ATOM    877  CB  PHE    53      -4.069  13.618   3.560  1.00  0.00           C  
ATOM    878  HB2 PHE    53      -4.568  13.282   4.469  1.00  0.00           H  
ATOM    879  HB3 PHE    53      -3.017  13.437   3.781  1.00  0.00           H  
ATOM    880  CG  PHE    53      -4.372  15.104   3.467  1.00  0.00           C  
ATOM    881  CD1 PHE    53      -3.481  15.947   2.724  1.00  0.00           C  
ATOM    882  HD1 PHE    53      -2.627  15.546   2.198  1.00  0.00           H  
ATOM    883  CE1 PHE    53      -3.615  17.300   2.863  1.00  0.00           C  
ATOM    884  HE1 PHE    53      -2.836  17.921   2.446  1.00  0.00           H  
ATOM    885  CZ  PHE    53      -4.579  17.908   3.737  1.00  0.00           C  
ATOM    886  HZ  PHE    53      -4.572  18.956   4.001  1.00  0.00           H  
ATOM    887  CE2 PHE    53      -5.478  17.079   4.449  1.00  0.00           C  
ATOM    888  HE2 PHE    53      -6.137  17.584   5.140  1.00  0.00           H  
ATOM    889  CD2 PHE    53      -5.393  15.699   4.280  1.00  0.00           C  
ATOM    890  HD2 PHE    53      -6.042  15.044   4.842  1.00  0.00           H  
ATOM    891  C   PHE    53      -4.861  13.410   1.083  1.00  0.00           C  
ATOM    892  O   PHE    53      -3.884  13.310   0.314  1.00  0.00           O  
ATOM    893  N   THR    54      -5.957  14.213   0.885  1.00  0.00           N  
ATOM    894  H   THR    54      -6.667  14.212   1.603  1.00  0.00           H  
ATOM    895  CA  THR    54      -6.235  14.971  -0.343  1.00  0.00           C  
ATOM    896  HA  THR    54      -7.309  15.159  -0.362  1.00  0.00           H  
ATOM    897  CB  THR    54      -5.744  16.457  -0.395  1.00  0.00           C  
ATOM    898  HB  THR    54      -4.658  16.388  -0.450  1.00  0.00           H  
ATOM    899  CG2 THR    54      -6.310  17.102  -1.698  1.00  0.00           C  
ATOM    900 HG21 THR    54      -7.393  17.150  -1.582  1.00  0.00           H  
ATOM    901 HG22 THR    54      -5.941  18.127  -1.664  1.00  0.00           H  
ATOM    902 HG23 THR    54      -6.084  16.611  -2.644  1.00  0.00           H  
ATOM    903  OG1 THR    54      -6.056  17.179   0.752  1.00  0.00           O  
ATOM    904  HG1 THR    54      -5.465  17.018   1.492  1.00  0.00           H  
ATOM    905  C   THR    54      -5.865  14.134  -1.623  1.00  0.00           C  
ATOM    906  O   THR    54      -5.028  14.430  -2.549  1.00  0.00           O  
ATOM    907  N   SER    55      -6.342  12.883  -1.654  1.00  0.00           N  
ATOM    908  H   SER    55      -6.965  12.695  -0.882  1.00  0.00           H  
ATOM    909  CA  SER    55      -6.207  11.830  -2.725  1.00  0.00           C  
ATOM    910  HA  SER    55      -6.243  12.221  -3.741  1.00  0.00           H  
ATOM    911  CB  SER    55      -4.827  11.152  -2.649  1.00  0.00           C  
ATOM    912  HB2 SER    55      -4.128  11.977  -2.510  1.00  0.00           H  
ATOM    913  HB3 SER    55      -4.807  10.657  -1.678  1.00  0.00           H  
ATOM    914  OG  SER    55      -4.503  10.292  -3.674  1.00  0.00           O  
ATOM    915  HG  SER    55      -3.558  10.127  -3.630  1.00  0.00           H  
ATOM    916  C   SER    55      -7.369  10.888  -2.837  1.00  0.00           C  
ATOM    917  O   SER    55      -8.429  10.995  -2.138  1.00  0.00           O  
ATOM    918  N   THR    56      -7.316   9.924  -3.722  1.00  0.00           N  
ATOM    919  H   THR    56      -6.452   9.879  -4.242  1.00  0.00           H  
ATOM    920  CA  THR    56      -8.378   8.933  -3.967  1.00  0.00           C  
ATOM    921  HA  THR    56      -8.928   8.668  -3.064  1.00  0.00           H  
ATOM    922  CB  THR    56      -9.348   9.489  -5.051  1.00  0.00           C  
ATOM    923  HB  THR    56      -9.857  10.330  -4.579  1.00  0.00           H  
ATOM    924  CG2 THR    56      -8.695  10.143  -6.275  1.00  0.00           C  
ATOM    925 HG21 THR    56      -9.353  10.615  -7.005  1.00  0.00           H  
ATOM    926 HG22 THR    56      -8.049  10.977  -6.000  1.00  0.00           H  
ATOM    927 HG23 THR    56      -8.118   9.356  -6.760  1.00  0.00           H  
ATOM    928  OG1 THR    56     -10.268   8.527  -5.579  1.00  0.00           O  
ATOM    929  HG1 THR    56     -10.823   8.146  -4.895  1.00  0.00           H  
ATOM    930  C   THR    56      -7.884   7.569  -4.462  1.00  0.00           C  
ATOM    931  O   THR    56      -6.840   7.403  -5.046  1.00  0.00           O  
ATOM    932  N   ALA    57      -8.661   6.516  -4.203  1.00  0.00           N  
ATOM    933  H   ALA    57      -9.415   6.612  -3.538  1.00  0.00           H  
ATOM    934  CA  ALA    57      -8.344   5.188  -4.766  1.00  0.00           C  
ATOM    935  HA  ALA    57      -7.272   4.997  -4.796  1.00  0.00           H  
ATOM    936  CB  ALA    57      -9.115   4.185  -3.940  1.00  0.00           C  
ATOM    937  HB1 ALA    57      -9.109   3.191  -4.389  1.00  0.00           H  
ATOM    938  HB2 ALA    57      -8.582   4.191  -2.990  1.00  0.00           H  
ATOM    939  HB3 ALA    57     -10.150   4.527  -3.934  1.00  0.00           H  
ATOM    940  C   ALA    57      -8.581   5.026  -6.305  1.00  0.00           C  
ATOM    941  O   ALA    57      -8.269   3.969  -6.884  1.00  0.00           O  
ATOM    942  N   THR    58      -9.165   6.057  -6.947  1.00  0.00           N  
ATOM    943  H   THR    58      -9.337   6.920  -6.451  1.00  0.00           H  
ATOM    944  CA  THR    58      -9.389   6.097  -8.357  1.00  0.00           C  
ATOM    945  HA  THR    58      -9.477   5.070  -8.713  1.00  0.00           H  
ATOM    946  CB  THR    58     -10.629   6.889  -8.773  1.00  0.00           C  
ATOM    947  HB  THR    58     -10.848   6.887  -9.841  1.00  0.00           H  
ATOM    948  CG2 THR    58     -11.836   6.283  -8.175  1.00  0.00           C  
ATOM    949 HG21 THR    58     -12.017   6.516  -7.126  1.00  0.00           H  
ATOM    950 HG22 THR    58     -12.728   6.550  -8.743  1.00  0.00           H  
ATOM    951 HG23 THR    58     -11.723   5.202  -8.249  1.00  0.00           H  
ATOM    952  OG1 THR    58     -10.641   8.233  -8.413  1.00  0.00           O  
ATOM    953  HG1 THR    58     -10.493   8.186  -7.466  1.00  0.00           H  
ATOM    954  C   THR    58      -8.076   6.794  -8.935  1.00  0.00           C  
ATOM    955  O   THR    58      -8.055   6.917 -10.138  1.00  0.00           O  
ATOM    956  N   ALA    59      -7.141   7.254  -8.130  1.00  0.00           N  
ATOM    957  H   ALA    59      -7.272   7.148  -7.134  1.00  0.00           H  
ATOM    958  CA  ALA    59      -5.852   7.820  -8.598  1.00  0.00           C  
ATOM    959  HA  ALA    59      -5.960   8.777  -9.108  1.00  0.00           H  
ATOM    960  CB  ALA    59      -5.043   8.223  -7.343  1.00  0.00           C  
ATOM    961  HB1 ALA    59      -4.633   7.412  -6.740  1.00  0.00           H  
ATOM    962  HB2 ALA    59      -4.175   8.814  -7.637  1.00  0.00           H  
ATOM    963  HB3 ALA    59      -5.703   8.870  -6.766  1.00  0.00           H  
ATOM    964  C   ALA    59      -5.154   6.803  -9.554  1.00  0.00           C  
ATOM    965  O   ALA    59      -4.946   5.600  -9.246  1.00  0.00           O  
ATOM    966  N   GLU    60      -4.698   7.335 -10.675  1.00  0.00           N  
ATOM    967  H   GLU    60      -4.776   8.332 -10.821  1.00  0.00           H  
ATOM    968  CA  GLU    60      -4.330   6.632 -11.904  1.00  0.00           C  
ATOM    969  HA  GLU    60      -5.248   6.156 -12.246  1.00  0.00           H  
ATOM    970  CB  GLU    60      -3.943   7.554 -13.095  1.00  0.00           C  
ATOM    971  HB2 GLU    60      -3.922   6.987 -14.026  1.00  0.00           H  
ATOM    972  HB3 GLU    60      -4.826   8.172 -13.258  1.00  0.00           H  
ATOM    973  CG  GLU    60      -2.814   8.493 -13.070  1.00  0.00           C  
ATOM    974  HG2 GLU    60      -1.919   8.017 -12.671  1.00  0.00           H  
ATOM    975  HG3 GLU    60      -2.621   8.659 -14.130  1.00  0.00           H  
ATOM    976  CD  GLU    60      -3.050   9.858 -12.337  1.00  0.00           C  
ATOM    977  OE1 GLU    60      -2.096  10.652 -12.221  1.00  0.00           O  
ATOM    978  OE2 GLU    60      -4.179  10.088 -11.766  1.00  0.00           O  
ATOM    979  C   GLU    60      -3.353   5.507 -11.780  1.00  0.00           C  
ATOM    980  O   GLU    60      -3.619   4.387 -12.232  1.00  0.00           O  
ATOM    981  N   ASN    61      -2.315   5.686 -11.014  1.00  0.00           N  
ATOM    982  H   ASN    61      -2.190   6.570 -10.543  1.00  0.00           H  
ATOM    983  CA  ASN    61      -1.394   4.628 -10.645  1.00  0.00           C  
ATOM    984  HA  ASN    61      -0.940   4.119 -11.495  1.00  0.00           H  
ATOM    985  CB  ASN    61      -0.256   5.106  -9.741  1.00  0.00           C  
ATOM    986  HB2 ASN    61      -0.696   5.368  -8.779  1.00  0.00           H  
ATOM    987  HB3 ASN    61       0.436   4.291  -9.529  1.00  0.00           H  
ATOM    988  CG  ASN    61       0.487   6.282 -10.243  1.00  0.00           C  
ATOM    989  OD1 ASN    61       0.882   7.130  -9.470  1.00  0.00           O  
ATOM    990  ND2 ASN    61       0.559   6.434 -11.547  1.00  0.00           N  
ATOM    991 HD21 ASN    61       0.858   7.300 -11.972  1.00  0.00           H  
ATOM    992 HD22 ASN    61       0.373   5.701 -12.217  1.00  0.00           H  
ATOM    993  C   ASN    61      -1.983   3.457  -9.917  1.00  0.00           C  
ATOM    994  O   ASN    61      -1.666   2.324 -10.245  1.00  0.00           O  
ATOM    995  N   PHE    62      -2.907   3.612  -8.965  1.00  0.00           N  
ATOM    996  H   PHE    62      -3.111   4.544  -8.633  1.00  0.00           H  
ATOM    997  CA  PHE    62      -3.623   2.512  -8.212  1.00  0.00           C  
ATOM    998  HA  PHE    62      -2.832   1.811  -7.946  1.00  0.00           H  
ATOM    999  CB  PHE    62      -4.433   3.026  -7.001  1.00  0.00           C  
ATOM   1000  HB2 PHE    62      -5.353   3.428  -7.425  1.00  0.00           H  
ATOM   1001  HB3 PHE    62      -4.670   2.154  -6.391  1.00  0.00           H  
ATOM   1002  CG  PHE    62      -3.708   3.948  -6.045  1.00  0.00           C  
ATOM   1003  CD1 PHE    62      -2.427   3.594  -5.519  1.00  0.00           C  
ATOM   1004  HD1 PHE    62      -1.961   2.648  -5.750  1.00  0.00           H  
ATOM   1005  CE1 PHE    62      -1.750   4.423  -4.620  1.00  0.00           C  
ATOM   1006  HE1 PHE    62      -0.813   4.188  -4.136  1.00  0.00           H  
ATOM   1007  CZ  PHE    62      -2.297   5.709  -4.386  1.00  0.00           C  
ATOM   1008  HZ  PHE    62      -1.860   6.418  -3.698  1.00  0.00           H  
ATOM   1009  CE2 PHE    62      -3.576   6.049  -4.841  1.00  0.00           C  
ATOM   1010  HE2 PHE    62      -3.895   7.053  -4.603  1.00  0.00           H  
ATOM   1011  CD2 PHE    62      -4.295   5.140  -5.626  1.00  0.00           C  
ATOM   1012  HD2 PHE    62      -5.253   5.438  -6.026  1.00  0.00           H  
ATOM   1013  C   PHE    62      -4.514   1.625  -9.047  1.00  0.00           C  
ATOM   1014  O   PHE    62      -4.578   0.382  -8.897  1.00  0.00           O  
ATOM   1015  N   LEU    63      -5.057   2.227 -10.111  1.00  0.00           N  
ATOM   1016  H   LEU    63      -4.800   3.194 -10.248  1.00  0.00           H  
ATOM   1017  CA  LEU    63      -5.871   1.605 -11.212  1.00  0.00           C  
ATOM   1018  HA  LEU    63      -6.659   0.907 -10.928  1.00  0.00           H  
ATOM   1019  CB  LEU    63      -6.603   2.811 -11.908  1.00  0.00           C  
ATOM   1020  HB2 LEU    63      -5.814   3.539 -12.097  1.00  0.00           H  
ATOM   1021  HB3 LEU    63      -6.880   2.618 -12.945  1.00  0.00           H  
ATOM   1022  CG  LEU    63      -7.681   3.531 -11.158  1.00  0.00           C  
ATOM   1023  HG  LEU    63      -7.242   3.967 -10.261  1.00  0.00           H  
ATOM   1024  CD1 LEU    63      -8.383   4.511 -12.171  1.00  0.00           C  
ATOM   1025 HD11 LEU    63      -9.037   5.269 -11.740  1.00  0.00           H  
ATOM   1026 HD12 LEU    63      -7.639   4.971 -12.822  1.00  0.00           H  
ATOM   1027 HD13 LEU    63      -9.022   3.923 -12.830  1.00  0.00           H  
ATOM   1028  CD2 LEU    63      -8.764   2.611 -10.567  1.00  0.00           C  
ATOM   1029 HD21 LEU    63      -9.040   1.920 -11.364  1.00  0.00           H  
ATOM   1030 HD22 LEU    63      -8.179   2.109  -9.797  1.00  0.00           H  
ATOM   1031 HD23 LEU    63      -9.537   3.282 -10.192  1.00  0.00           H  
ATOM   1032  C   LEU    63      -4.984   0.790 -12.152  1.00  0.00           C  
ATOM   1033  O   LEU    63      -5.384  -0.346 -12.461  1.00  0.00           O  
ATOM   1034  N   ALA    64      -3.818   1.418 -12.504  1.00  0.00           N  
ATOM   1035  H   ALA    64      -3.685   2.363 -12.174  1.00  0.00           H  
ATOM   1036  CA  ALA    64      -2.767   0.791 -13.354  1.00  0.00           C  
ATOM   1037  HA  ALA    64      -3.213   0.473 -14.297  1.00  0.00           H  
ATOM   1038  CB  ALA    64      -1.648   1.855 -13.559  1.00  0.00           C  
ATOM   1039  HB1 ALA    64      -0.687   1.512 -13.942  1.00  0.00           H  
ATOM   1040  HB2 ALA    64      -1.991   2.544 -14.331  1.00  0.00           H  
ATOM   1041  HB3 ALA    64      -1.576   2.424 -12.632  1.00  0.00           H  
ATOM   1042  C   ALA    64      -2.171  -0.436 -12.638  1.00  0.00           C  
ATOM   1043  O   ALA    64      -1.973  -1.461 -13.300  1.00  0.00           O  
ATOM   1044  N   MET    65      -1.999  -0.367 -11.290  1.00  0.00           N  
ATOM   1045  H   MET    65      -2.181   0.547 -10.898  1.00  0.00           H  
ATOM   1046  CA  MET    65      -1.604  -1.461 -10.394  1.00  0.00           C  
ATOM   1047  HA  MET    65      -0.677  -1.917 -10.742  1.00  0.00           H  
ATOM   1048  CB  MET    65      -1.305  -0.843  -8.994  1.00  0.00           C  
ATOM   1049  HB2 MET    65      -0.789   0.108  -9.127  1.00  0.00           H  
ATOM   1050  HB3 MET    65      -2.198  -0.796  -8.370  1.00  0.00           H  
ATOM   1051  CG  MET    65      -0.256  -1.740  -8.294  1.00  0.00           C  
ATOM   1052  HG2 MET    65      -0.379  -2.765  -8.645  1.00  0.00           H  
ATOM   1053  HG3 MET    65       0.741  -1.417  -8.595  1.00  0.00           H  
ATOM   1054  SD  MET    65      -0.345  -1.770  -6.415  1.00  0.00           S  
ATOM   1055  CE  MET    65      -0.162  -0.039  -5.914  1.00  0.00           C  
ATOM   1056  HE1 MET    65      -0.232  -0.021  -4.827  1.00  0.00           H  
ATOM   1057  HE2 MET    65       0.754   0.398  -6.314  1.00  0.00           H  
ATOM   1058  HE3 MET    65      -1.073   0.448  -6.262  1.00  0.00           H  
ATOM   1059  C   MET    65      -2.642  -2.515 -10.331  1.00  0.00           C  
ATOM   1060  O   MET    65      -2.237  -3.735 -10.434  1.00  0.00           O  
ATOM   1061  N   ALA    66      -3.925  -2.103 -10.359  1.00  0.00           N  
ATOM   1062  H   ALA    66      -4.149  -1.175 -10.028  1.00  0.00           H  
ATOM   1063  CA  ALA    66      -4.972  -3.156 -10.463  1.00  0.00           C  
ATOM   1064  HA  ALA    66      -4.839  -3.890  -9.669  1.00  0.00           H  
ATOM   1065  CB  ALA    66      -6.346  -2.518 -10.195  1.00  0.00           C  
ATOM   1066  HB1 ALA    66      -6.847  -2.103 -11.070  1.00  0.00           H  
ATOM   1067  HB2 ALA    66      -7.130  -3.219  -9.909  1.00  0.00           H  
ATOM   1068  HB3 ALA    66      -6.210  -1.669  -9.526  1.00  0.00           H  
ATOM   1069  C   ALA    66      -4.884  -4.024 -11.685  1.00  0.00           C  
ATOM   1070  O   ALA    66      -4.752  -5.245 -11.650  1.00  0.00           O  
ATOM   1071  N   GLU    67      -4.812  -3.358 -12.864  1.00  0.00           N  
ATOM   1072  H   GLU    67      -4.956  -2.358 -12.842  1.00  0.00           H  
ATOM   1073  CA  GLU    67      -4.394  -4.002 -14.127  1.00  0.00           C  
ATOM   1074  HA  GLU    67      -5.159  -4.715 -14.435  1.00  0.00           H  
ATOM   1075  CB  GLU    67      -4.257  -2.969 -15.224  1.00  0.00           C  
ATOM   1076  HB2 GLU    67      -3.586  -2.144 -14.984  1.00  0.00           H  
ATOM   1077  HB3 GLU    67      -3.955  -3.506 -16.123  1.00  0.00           H  
ATOM   1078  CG  GLU    67      -5.602  -2.312 -15.667  1.00  0.00           C  
ATOM   1079  HG2 GLU    67      -6.293  -3.096 -15.979  1.00  0.00           H  
ATOM   1080  HG3 GLU    67      -6.144  -1.924 -14.804  1.00  0.00           H  
ATOM   1081  CD  GLU    67      -5.615  -1.274 -16.751  1.00  0.00           C  
ATOM   1082  OE1 GLU    67      -6.712  -0.979 -17.224  1.00  0.00           O  
ATOM   1083  OE2 GLU    67      -4.582  -0.638 -17.046  1.00  0.00           O  
ATOM   1084  C   GLU    67      -3.145  -4.938 -14.089  1.00  0.00           C  
ATOM   1085  O   GLU    67      -3.209  -6.083 -14.572  1.00  0.00           O  
ATOM   1086  N   ALA    68      -2.110  -4.473 -13.388  1.00  0.00           N  
ATOM   1087  H   ALA    68      -2.024  -3.484 -13.202  1.00  0.00           H  
ATOM   1088  CA  ALA    68      -0.929  -5.326 -13.304  1.00  0.00           C  
ATOM   1089  HA  ALA    68      -0.684  -5.702 -14.297  1.00  0.00           H  
ATOM   1090  CB  ALA    68       0.324  -4.547 -12.869  1.00  0.00           C  
ATOM   1091  HB1 ALA    68       1.082  -5.298 -12.649  1.00  0.00           H  
ATOM   1092  HB2 ALA    68       0.612  -3.883 -13.685  1.00  0.00           H  
ATOM   1093  HB3 ALA    68       0.164  -3.965 -11.961  1.00  0.00           H  
ATOM   1094  C   ALA    68      -1.048  -6.584 -12.521  1.00  0.00           C  
ATOM   1095  O   ALA    68      -0.705  -7.685 -13.037  1.00  0.00           O  
ATOM   1096  N   LEU    69      -1.607  -6.468 -11.303  1.00  0.00           N  
ATOM   1097  H   LEU    69      -1.941  -5.600 -10.910  1.00  0.00           H  
ATOM   1098  CA  LEU    69      -2.121  -7.702 -10.634  1.00  0.00           C  
ATOM   1099  HA  LEU    69      -1.292  -8.358 -10.367  1.00  0.00           H  
ATOM   1100  CB  LEU    69      -2.877  -7.271  -9.303  1.00  0.00           C  
ATOM   1101  HB2 LEU    69      -3.573  -6.528  -9.692  1.00  0.00           H  
ATOM   1102  HB3 LEU    69      -3.405  -8.113  -8.857  1.00  0.00           H  
ATOM   1103  CG  LEU    69      -2.091  -6.496  -8.297  1.00  0.00           C  
ATOM   1104  HG  LEU    69      -1.403  -5.926  -8.921  1.00  0.00           H  
ATOM   1105  CD1 LEU    69      -2.949  -5.512  -7.555  1.00  0.00           C  
ATOM   1106 HD11 LEU    69      -3.798  -5.969  -7.047  1.00  0.00           H  
ATOM   1107 HD12 LEU    69      -2.346  -5.074  -6.759  1.00  0.00           H  
ATOM   1108 HD13 LEU    69      -3.250  -4.766  -8.290  1.00  0.00           H  
ATOM   1109  CD2 LEU    69      -1.303  -7.516  -7.390  1.00  0.00           C  
ATOM   1110 HD21 LEU    69      -2.031  -8.119  -6.847  1.00  0.00           H  
ATOM   1111 HD22 LEU    69      -0.534  -8.026  -7.970  1.00  0.00           H  
ATOM   1112 HD23 LEU    69      -0.762  -6.796  -6.775  1.00  0.00           H  
ATOM   1113  C   LEU    69      -3.011  -8.622 -11.494  1.00  0.00           C  
ATOM   1114  O   LEU    69      -2.643  -9.792 -11.616  1.00  0.00           O  
ATOM   1115  N   LEU    70      -4.075  -8.116 -12.104  1.00  0.00           N  
ATOM   1116  H   LEU    70      -4.204  -7.120 -11.992  1.00  0.00           H  
ATOM   1117  CA  LEU    70      -4.978  -8.833 -12.964  1.00  0.00           C  
ATOM   1118  HA  LEU    70      -5.303  -9.723 -12.426  1.00  0.00           H  
ATOM   1119  CB  LEU    70      -6.203  -8.032 -13.409  1.00  0.00           C  
ATOM   1120  HB2 LEU    70      -5.851  -7.134 -13.916  1.00  0.00           H  
ATOM   1121  HB3 LEU    70      -6.741  -8.475 -14.247  1.00  0.00           H  
ATOM   1122  CG  LEU    70      -7.138  -7.649 -12.279  1.00  0.00           C  
ATOM   1123  HG  LEU    70      -6.516  -7.140 -11.543  1.00  0.00           H  
ATOM   1124  CD1 LEU    70      -8.204  -6.742 -12.867  1.00  0.00           C  
ATOM   1125 HD11 LEU    70      -8.793  -6.434 -12.004  1.00  0.00           H  
ATOM   1126 HD12 LEU    70      -7.816  -5.836 -13.332  1.00  0.00           H  
ATOM   1127 HD13 LEU    70      -8.834  -7.289 -13.568  1.00  0.00           H  
ATOM   1128  CD2 LEU    70      -7.838  -8.780 -11.593  1.00  0.00           C  
ATOM   1129 HD21 LEU    70      -8.228  -8.464 -10.626  1.00  0.00           H  
ATOM   1130 HD22 LEU    70      -8.549  -9.287 -12.246  1.00  0.00           H  
ATOM   1131 HD23 LEU    70      -7.062  -9.480 -11.284  1.00  0.00           H  
ATOM   1132  C   LEU    70      -4.323  -9.502 -14.176  1.00  0.00           C  
ATOM   1133  O   LEU    70      -4.678 -10.616 -14.511  1.00  0.00           O  
ATOM   1134  N   ASP    71      -3.389  -8.865 -14.891  1.00  0.00           N  
ATOM   1135  H   ASP    71      -2.984  -8.005 -14.551  1.00  0.00           H  
ATOM   1136  CA  ASP    71      -2.440  -9.519 -15.845  1.00  0.00           C  
ATOM   1137  HA  ASP    71      -2.987  -9.986 -16.664  1.00  0.00           H  
ATOM   1138  CB  ASP    71      -1.569  -8.432 -16.467  1.00  0.00           C  
ATOM   1139  HB2 ASP    71      -1.052  -7.852 -15.702  1.00  0.00           H  
ATOM   1140  HB3 ASP    71      -0.869  -8.938 -17.132  1.00  0.00           H  
ATOM   1141  CG  ASP    71      -2.237  -7.492 -17.480  1.00  0.00           C  
ATOM   1142  OD1 ASP    71      -3.381  -7.749 -17.867  1.00  0.00           O  
ATOM   1143  OD2 ASP    71      -1.534  -6.474 -17.891  1.00  0.00           O  
ATOM   1144  C   ASP    71      -1.485 -10.591 -15.249  1.00  0.00           C  
ATOM   1145  O   ASP    71      -1.161 -11.476 -16.012  1.00  0.00           O  
ATOM   1146  N   LYS    72      -1.092 -10.524 -13.938  1.00  0.00           N  
ATOM   1147  H   LYS    72      -1.488  -9.743 -13.434  1.00  0.00           H  
ATOM   1148  CA  LYS    72      -0.134 -11.394 -13.281  1.00  0.00           C  
ATOM   1149  HA  LYS    72       0.626 -11.681 -14.008  1.00  0.00           H  
ATOM   1150  CB  LYS    72       0.759 -10.504 -12.311  1.00  0.00           C  
ATOM   1151  HB2 LYS    72       1.370  -9.774 -12.843  1.00  0.00           H  
ATOM   1152  HB3 LYS    72       0.079  -9.784 -11.856  1.00  0.00           H  
ATOM   1153  CG  LYS    72       1.478 -11.184 -11.128  1.00  0.00           C  
ATOM   1154  HG2 LYS    72       1.715 -10.314 -10.516  1.00  0.00           H  
ATOM   1155  HG3 LYS    72       0.875 -11.745 -10.414  1.00  0.00           H  
ATOM   1156  CD  LYS    72       2.667 -12.089 -11.448  1.00  0.00           C  
ATOM   1157  HD2 LYS    72       3.136 -12.307 -10.488  1.00  0.00           H  
ATOM   1158  HD3 LYS    72       2.223 -13.009 -11.829  1.00  0.00           H  
ATOM   1159  CE  LYS    72       3.750 -11.518 -12.401  1.00  0.00           C  
ATOM   1160  HE2 LYS    72       3.341 -11.307 -13.389  1.00  0.00           H  
ATOM   1161  HE3 LYS    72       4.111 -10.566 -12.012  1.00  0.00           H  
ATOM   1162  NZ  LYS    72       4.897 -12.372 -12.686  1.00  0.00           N  
ATOM   1163  HZ1 LYS    72       5.489 -12.580 -11.895  1.00  0.00           H  
ATOM   1164  HZ2 LYS    72       4.513 -13.235 -13.043  1.00  0.00           H  
ATOM   1165  HZ3 LYS    72       5.543 -11.796 -13.207  1.00  0.00           H  
ATOM   1166  C   LYS    72      -0.852 -12.615 -12.690  1.00  0.00           C  
ATOM   1167  O   LYS    72      -0.385 -13.768 -12.890  1.00  0.00           O  
ATOM   1168  N   GLY    73      -1.971 -12.471 -12.069  1.00  0.00           N  
ATOM   1169  H   GLY    73      -2.286 -11.514 -11.993  1.00  0.00           H  
ATOM   1170  CA  GLY    73      -2.866 -13.575 -11.624  1.00  0.00           C  
ATOM   1171  HA2 GLY    73      -2.754 -14.209 -12.504  1.00  0.00           H  
ATOM   1172  HA3 GLY    73      -2.459 -14.191 -10.821  1.00  0.00           H  
ATOM   1173  C   GLY    73      -4.407 -13.213 -11.480  1.00  0.00           C  
ATOM   1174  O   GLY    73      -4.824 -12.089 -11.758  1.00  0.00           O  
ATOM   1175  N   ASN    74      -5.243 -14.288 -11.251  1.00  0.00           N  
ATOM   1176  H   ASN    74      -4.768 -15.124 -10.942  1.00  0.00           H  
ATOM   1177  CA  ASN    74      -6.711 -14.061 -10.914  1.00  0.00           C  
ATOM   1178  HA  ASN    74      -7.128 -13.232 -11.486  1.00  0.00           H  
ATOM   1179  CB  ASN    74      -7.451 -15.363 -11.149  1.00  0.00           C  
ATOM   1180  HB2 ASN    74      -7.183 -15.695 -12.152  1.00  0.00           H  
ATOM   1181  HB3 ASN    74      -7.126 -16.110 -10.425  1.00  0.00           H  
ATOM   1182  CG  ASN    74      -8.981 -15.227 -11.183  1.00  0.00           C  
ATOM   1183  OD1 ASN    74      -9.556 -14.240 -10.770  1.00  0.00           O  
ATOM   1184  ND2 ASN    74      -9.706 -16.121 -11.798  1.00  0.00           N  
ATOM   1185 HD21 ASN    74     -10.642 -15.838 -12.051  1.00  0.00           H  
ATOM   1186 HD22 ASN    74      -9.413 -17.071 -11.980  1.00  0.00           H  
ATOM   1187  C   ASN    74      -6.892 -13.582  -9.467  1.00  0.00           C  
ATOM   1188  O   ASN    74      -7.619 -14.257  -8.722  1.00  0.00           O  
ATOM   1189  N   TYR    75      -6.252 -12.557  -8.979  1.00  0.00           N  
ATOM   1190  H   TYR    75      -5.773 -11.967  -9.644  1.00  0.00           H  
ATOM   1191  CA  TYR    75      -6.501 -12.016  -7.658  1.00  0.00           C  
ATOM   1192  HA  TYR    75      -6.433 -12.751  -6.857  1.00  0.00           H  
ATOM   1193  CB  TYR    75      -5.460 -10.901  -7.448  1.00  0.00           C  
ATOM   1194  HB2 TYR    75      -5.720 -10.014  -8.026  1.00  0.00           H  
ATOM   1195  HB3 TYR    75      -5.574 -10.545  -6.424  1.00  0.00           H  
ATOM   1196  CG  TYR    75      -4.026 -11.136  -7.470  1.00  0.00           C  
ATOM   1197  CD1 TYR    75      -3.250 -11.427  -6.304  1.00  0.00           C  
ATOM   1198  HD1 TYR    75      -3.721 -11.424  -5.332  1.00  0.00           H  
ATOM   1199  CE1 TYR    75      -1.825 -11.716  -6.440  1.00  0.00           C  
ATOM   1200  HE1 TYR    75      -1.358 -12.218  -5.606  1.00  0.00           H  
ATOM   1201  CZ  TYR    75      -1.160 -11.533  -7.665  1.00  0.00           C  
ATOM   1202  OH  TYR    75       0.091 -11.912  -7.821  1.00  0.00           O  
ATOM   1203  HH  TYR    75       0.438 -12.446  -7.102  1.00  0.00           H  
ATOM   1204  CE2 TYR    75      -1.908 -10.982  -8.790  1.00  0.00           C  
ATOM   1205  HE2 TYR    75      -1.370 -10.668  -9.673  1.00  0.00           H  
ATOM   1206  CD2 TYR    75      -3.322 -10.780  -8.632  1.00  0.00           C  
ATOM   1207  HD2 TYR    75      -3.885 -10.376  -9.461  1.00  0.00           H  
ATOM   1208  C   TYR    75      -7.890 -11.392  -7.422  1.00  0.00           C  
ATOM   1209  O   TYR    75      -8.652 -11.157  -8.344  1.00  0.00           O  
ATOM   1210  N   LEU    76      -8.212 -11.176  -6.141  1.00  0.00           N  
ATOM   1211  H   LEU    76      -7.576 -11.451  -5.407  1.00  0.00           H  
ATOM   1212  CA  LEU    76      -9.288 -10.253  -5.693  1.00  0.00           C  
ATOM   1213  HA  LEU    76      -9.939  -9.936  -6.507  1.00  0.00           H  
ATOM   1214  CB  LEU    76     -10.103 -10.872  -4.583  1.00  0.00           C  
ATOM   1215  HB2 LEU    76     -10.627 -11.717  -5.029  1.00  0.00           H  
ATOM   1216  HB3 LEU    76      -9.344 -11.216  -3.879  1.00  0.00           H  
ATOM   1217  CG  LEU    76     -11.149  -9.915  -3.964  1.00  0.00           C  
ATOM   1218  HG  LEU    76     -10.565  -9.225  -3.354  1.00  0.00           H  
ATOM   1219  CD1 LEU    76     -12.053  -9.138  -4.916  1.00  0.00           C  
ATOM   1220 HD11 LEU    76     -11.380  -8.447  -5.425  1.00  0.00           H  
ATOM   1221 HD12 LEU    76     -12.601  -9.844  -5.539  1.00  0.00           H  
ATOM   1222 HD13 LEU    76     -12.786  -8.493  -4.431  1.00  0.00           H  
ATOM   1223  CD2 LEU    76     -11.976 -10.644  -2.936  1.00  0.00           C  
ATOM   1224 HD21 LEU    76     -12.627  -9.893  -2.488  1.00  0.00           H  
ATOM   1225 HD22 LEU    76     -12.713 -11.217  -3.498  1.00  0.00           H  
ATOM   1226 HD23 LEU    76     -11.382 -11.221  -2.227  1.00  0.00           H  
ATOM   1227  C   LEU    76      -8.603  -8.968  -5.262  1.00  0.00           C  
ATOM   1228  O   LEU    76      -7.844  -8.973  -4.303  1.00  0.00           O  
ATOM   1229  N   VAL    77      -8.834  -7.840  -5.961  1.00  0.00           N  
ATOM   1230  H   VAL    77      -9.555  -7.893  -6.665  1.00  0.00           H  
ATOM   1231  CA  VAL    77      -8.246  -6.522  -5.826  1.00  0.00           C  
ATOM   1232  HA  VAL    77      -7.486  -6.653  -5.055  1.00  0.00           H  
ATOM   1233  CB  VAL    77      -7.659  -5.952  -7.134  1.00  0.00           C  
ATOM   1234  HB  VAL    77      -8.397  -5.649  -7.876  1.00  0.00           H  
ATOM   1235  CG1 VAL    77      -6.739  -4.725  -6.898  1.00  0.00           C  
ATOM   1236 HG11 VAL    77      -6.362  -4.333  -7.843  1.00  0.00           H  
ATOM   1237 HG12 VAL    77      -7.256  -3.972  -6.303  1.00  0.00           H  
ATOM   1238 HG13 VAL    77      -5.964  -4.935  -6.160  1.00  0.00           H  
ATOM   1239  CG2 VAL    77      -6.735  -7.035  -7.737  1.00  0.00           C  
ATOM   1240 HG21 VAL    77      -6.270  -6.700  -8.664  1.00  0.00           H  
ATOM   1241 HG22 VAL    77      -5.911  -7.332  -7.087  1.00  0.00           H  
ATOM   1242 HG23 VAL    77      -7.312  -7.944  -7.909  1.00  0.00           H  
ATOM   1243  C   VAL    77      -9.337  -5.507  -5.264  1.00  0.00           C  
ATOM   1244  O   VAL    77     -10.370  -5.271  -5.883  1.00  0.00           O  
ATOM   1245  N   ILE    78      -9.066  -4.875  -4.098  1.00  0.00           N  
ATOM   1246  H   ILE    78      -8.141  -4.805  -3.700  1.00  0.00           H  
ATOM   1247  CA  ILE    78     -10.071  -4.033  -3.431  1.00  0.00           C  
ATOM   1248  HA  ILE    78     -10.980  -3.952  -4.027  1.00  0.00           H  
ATOM   1249  CB  ILE    78     -10.613  -4.752  -2.137  1.00  0.00           C  
ATOM   1250  HB  ILE    78      -9.797  -4.950  -1.443  1.00  0.00           H  
ATOM   1251  CG2 ILE    78     -11.733  -3.825  -1.540  1.00  0.00           C  
ATOM   1252 HG21 ILE    78     -11.433  -2.787  -1.395  1.00  0.00           H  
ATOM   1253 HG22 ILE    78     -12.683  -3.963  -2.058  1.00  0.00           H  
ATOM   1254 HG23 ILE    78     -11.967  -4.164  -0.530  1.00  0.00           H  
ATOM   1255  CG1 ILE    78     -11.228  -6.146  -2.458  1.00  0.00           C  
ATOM   1256 HG12 ILE    78     -12.181  -6.191  -2.985  1.00  0.00           H  
ATOM   1257 HG13 ILE    78     -10.512  -6.644  -3.111  1.00  0.00           H  
ATOM   1258  CD1 ILE    78     -11.311  -6.901  -1.122  1.00  0.00           C  
ATOM   1259 HD11 ILE    78     -10.473  -6.794  -0.433  1.00  0.00           H  
ATOM   1260 HD12 ILE    78     -12.268  -6.597  -0.697  1.00  0.00           H  
ATOM   1261 HD13 ILE    78     -11.351  -7.964  -1.358  1.00  0.00           H  
ATOM   1262  C   ILE    78      -9.474  -2.652  -3.112  1.00  0.00           C  
ATOM   1263  O   ILE    78      -8.808  -2.515  -2.089  1.00  0.00           O  
ATOM   1264  N   LEU    79      -9.525  -1.783  -4.158  1.00  0.00           N  
ATOM   1265  H   LEU    79      -9.943  -2.092  -5.025  1.00  0.00           H  
ATOM   1266  CA  LEU    79      -9.092  -0.389  -3.952  1.00  0.00           C  
ATOM   1267  HA  LEU    79      -8.133  -0.394  -3.434  1.00  0.00           H  
ATOM   1268  CB  LEU    79      -8.998   0.370  -5.305  1.00  0.00           C  
ATOM   1269  HB2 LEU    79     -10.016   0.726  -5.460  1.00  0.00           H  
ATOM   1270  HB3 LEU    79      -8.359   1.247  -5.200  1.00  0.00           H  
ATOM   1271  CG  LEU    79      -8.520  -0.424  -6.522  1.00  0.00           C  
ATOM   1272  HG  LEU    79      -9.217  -1.214  -6.800  1.00  0.00           H  
ATOM   1273  CD1 LEU    79      -8.376   0.550  -7.701  1.00  0.00           C  
ATOM   1274 HD11 LEU    79      -7.679   1.360  -7.486  1.00  0.00           H  
ATOM   1275 HD12 LEU    79      -8.234   0.120  -8.692  1.00  0.00           H  
ATOM   1276 HD13 LEU    79      -9.380   0.921  -7.907  1.00  0.00           H  
ATOM   1277  CD2 LEU    79      -7.114  -1.028  -6.397  1.00  0.00           C  
ATOM   1278 HD21 LEU    79      -6.932  -1.540  -7.343  1.00  0.00           H  
ATOM   1279 HD22 LEU    79      -6.272  -0.347  -6.275  1.00  0.00           H  
ATOM   1280 HD23 LEU    79      -7.068  -1.822  -5.653  1.00  0.00           H  
ATOM   1281  C   LEU    79     -10.111   0.303  -2.963  1.00  0.00           C  
ATOM   1282  O   LEU    79     -11.305   0.262  -3.296  1.00  0.00           O  
ATOM   1283  N   ILE    80      -9.713   1.026  -1.967  1.00  0.00           N  
ATOM   1284  H   ILE    80      -8.750   1.266  -1.780  1.00  0.00           H  
ATOM   1285  CA  ILE    80     -10.598   1.605  -0.962  1.00  0.00           C  
ATOM   1286  HA  ILE    80     -11.629   1.274  -1.083  1.00  0.00           H  
ATOM   1287  CB  ILE    80     -10.110   1.110   0.468  1.00  0.00           C  
ATOM   1288  HB  ILE    80      -9.026   1.152   0.360  1.00  0.00           H  
ATOM   1289  CG2 ILE    80     -10.273   1.994   1.676  1.00  0.00           C  
ATOM   1290 HG21 ILE    80     -11.327   2.249   1.784  1.00  0.00           H  
ATOM   1291 HG22 ILE    80      -9.919   1.498   2.580  1.00  0.00           H  
ATOM   1292 HG23 ILE    80      -9.747   2.947   1.614  1.00  0.00           H  
ATOM   1293  CG1 ILE    80     -10.410  -0.393   0.803  1.00  0.00           C  
ATOM   1294 HG12 ILE    80     -10.257  -1.092  -0.020  1.00  0.00           H  
ATOM   1295 HG13 ILE    80      -9.692  -0.537   1.610  1.00  0.00           H  
ATOM   1296  CD1 ILE    80     -11.868  -0.541   1.260  1.00  0.00           C  
ATOM   1297 HD11 ILE    80     -12.012  -0.115   2.253  1.00  0.00           H  
ATOM   1298 HD12 ILE    80     -12.455  -0.019   0.505  1.00  0.00           H  
ATOM   1299 HD13 ILE    80     -12.015  -1.621   1.291  1.00  0.00           H  
ATOM   1300  C   ILE    80     -10.528   3.094  -1.036  1.00  0.00           C  
ATOM   1301  O   ILE    80      -9.444   3.694  -0.780  1.00  0.00           O  
ATOM   1302  N   ASP    81     -11.654   3.715  -1.353  1.00  0.00           N  
ATOM   1303  H   ASP    81     -12.416   3.142  -1.688  1.00  0.00           H  
ATOM   1304  CA  ASP    81     -11.790   5.146  -1.673  1.00  0.00           C  
ATOM   1305  HA  ASP    81     -10.763   5.474  -1.833  1.00  0.00           H  
ATOM   1306  CB  ASP    81     -12.630   5.275  -3.017  1.00  0.00           C  
ATOM   1307  HB2 ASP    81     -12.214   4.693  -3.840  1.00  0.00           H  
ATOM   1308  HB3 ASP    81     -13.659   4.925  -2.928  1.00  0.00           H  
ATOM   1309  CG  ASP    81     -12.713   6.752  -3.408  1.00  0.00           C  
ATOM   1310  OD1 ASP    81     -11.647   7.448  -3.579  1.00  0.00           O  
ATOM   1311  OD2 ASP    81     -13.845   7.213  -3.459  1.00  0.00           O  
ATOM   1312  C   ASP    81     -12.529   5.928  -0.484  1.00  0.00           C  
ATOM   1313  O   ASP    81     -13.747   5.813  -0.301  1.00  0.00           O  
ATOM   1314  N   TRP    82     -11.767   6.736   0.224  1.00  0.00           N  
ATOM   1315  H   TRP    82     -10.779   6.585   0.084  1.00  0.00           H  
ATOM   1316  CA  TRP    82     -12.208   7.419   1.386  1.00  0.00           C  
ATOM   1317  HA  TRP    82     -13.287   7.277   1.448  1.00  0.00           H  
ATOM   1318  CB  TRP    82     -11.500   6.824   2.624  1.00  0.00           C  
ATOM   1319  HB2 TRP    82     -11.949   7.293   3.499  1.00  0.00           H  
ATOM   1320  HB3 TRP    82     -11.725   5.763   2.728  1.00  0.00           H  
ATOM   1321  CG  TRP    82     -10.032   7.003   2.778  1.00  0.00           C  
ATOM   1322  CD1 TRP    82      -9.049   6.288   2.150  1.00  0.00           C  
ATOM   1323  HD1 TRP    82      -9.209   5.569   1.360  1.00  0.00           H  
ATOM   1324  NE1 TRP    82      -7.753   6.653   2.575  1.00  0.00           N  
ATOM   1325  HE1 TRP    82      -6.879   6.241   2.280  1.00  0.00           H  
ATOM   1326  CE2 TRP    82      -7.805   7.757   3.464  1.00  0.00           C  
ATOM   1327  CZ2 TRP    82      -6.820   8.458   4.222  1.00  0.00           C  
ATOM   1328  HZ2 TRP    82      -5.754   8.345   4.085  1.00  0.00           H  
ATOM   1329  CH2 TRP    82      -7.315   9.333   5.228  1.00  0.00           C  
ATOM   1330  HH2 TRP    82      -6.508   9.740   5.819  1.00  0.00           H  
ATOM   1331  CZ3 TRP    82      -8.702   9.393   5.522  1.00  0.00           C  
ATOM   1332  HZ3 TRP    82      -8.994  10.064   6.316  1.00  0.00           H  
ATOM   1333  CE3 TRP    82      -9.630   8.835   4.636  1.00  0.00           C  
ATOM   1334  HE3 TRP    82     -10.694   8.907   4.805  1.00  0.00           H  
ATOM   1335  CD2 TRP    82      -9.240   7.895   3.632  1.00  0.00           C  
ATOM   1336  C   TRP    82     -12.001   8.944   1.195  1.00  0.00           C  
ATOM   1337  O   TRP    82     -11.656   9.698   2.107  1.00  0.00           O  
ATOM   1338  N   ARG    83     -12.333   9.409   0.014  1.00  0.00           N  
ATOM   1339  H   ARG    83     -12.731   8.787  -0.674  1.00  0.00           H  
ATOM   1340  CA  ARG    83     -11.920  10.726  -0.455  1.00  0.00           C  
ATOM   1341  HA  ARG    83     -10.849  10.786  -0.263  1.00  0.00           H  
ATOM   1342  CB  ARG    83     -11.965  10.923  -1.986  1.00  0.00           C  
ATOM   1343  HB2 ARG    83     -11.238  11.670  -2.304  1.00  0.00           H  
ATOM   1344  HB3 ARG    83     -11.555   9.976  -2.337  1.00  0.00           H  
ATOM   1345  CG  ARG    83     -13.346  11.205  -2.578  1.00  0.00           C  
ATOM   1346  HG2 ARG    83     -14.101  10.495  -2.239  1.00  0.00           H  
ATOM   1347  HG3 ARG    83     -13.751  12.186  -2.329  1.00  0.00           H  
ATOM   1348  CD  ARG    83     -13.263  11.174  -4.139  1.00  0.00           C  
ATOM   1349  HD2 ARG    83     -12.689  10.291  -4.422  1.00  0.00           H  
ATOM   1350  HD3 ARG    83     -14.273  11.063  -4.532  1.00  0.00           H  
ATOM   1351  NE  ARG    83     -12.698  12.403  -4.732  1.00  0.00           N  
ATOM   1352  HE  ARG    83     -13.019  13.216  -4.227  1.00  0.00           H  
ATOM   1353  CZ  ARG    83     -12.159  12.553  -5.942  1.00  0.00           C  
ATOM   1354  NH1 ARG    83     -11.970  11.563  -6.742  1.00  0.00           N  
ATOM   1355 HH11 ARG    83     -12.379  10.655  -6.574  1.00  0.00           H  
ATOM   1356 HH12 ARG    83     -11.264  11.776  -7.432  1.00  0.00           H  
ATOM   1357  NH2 ARG    83     -11.712  13.703  -6.322  1.00  0.00           N  
ATOM   1358 HH21 ARG    83     -11.856  14.495  -5.712  1.00  0.00           H  
ATOM   1359 HH22 ARG    83     -11.366  13.941  -7.240  1.00  0.00           H  
ATOM   1360  C   ARG    83     -12.472  11.884   0.342  1.00  0.00           C  
ATOM   1361  O   ARG    83     -11.659  12.786   0.634  1.00  0.00           O  
ATOM   1362  N   VAL    84     -13.723  11.886   0.706  1.00  0.00           N  
ATOM   1363  H   VAL    84     -14.337  11.121   0.464  1.00  0.00           H  
ATOM   1364  CA  VAL    84     -14.344  12.862   1.525  1.00  0.00           C  
ATOM   1365  HA  VAL    84     -14.227  13.830   1.038  1.00  0.00           H  
ATOM   1366  CB  VAL    84     -15.856  12.663   1.602  1.00  0.00           C  
ATOM   1367  HB  VAL    84     -16.051  11.608   1.797  1.00  0.00           H  
ATOM   1368  CG1 VAL    84     -16.526  13.619   2.683  1.00  0.00           C  
ATOM   1369 HG11 VAL    84     -16.505  14.665   2.376  1.00  0.00           H  
ATOM   1370 HG12 VAL    84     -17.562  13.296   2.791  1.00  0.00           H  
ATOM   1371 HG13 VAL    84     -16.036  13.564   3.655  1.00  0.00           H  
ATOM   1372  CG2 VAL    84     -16.411  13.120   0.221  1.00  0.00           C  
ATOM   1373 HG21 VAL    84     -17.458  12.837   0.115  1.00  0.00           H  
ATOM   1374 HG22 VAL    84     -16.194  14.170   0.024  1.00  0.00           H  
ATOM   1375 HG23 VAL    84     -15.967  12.591  -0.622  1.00  0.00           H  
ATOM   1376  C   VAL    84     -13.632  12.904   2.937  1.00  0.00           C  
ATOM   1377  O   VAL    84     -13.242  13.994   3.381  1.00  0.00           O  
ATOM   1378  N   ALA    85     -13.501  11.726   3.557  1.00  0.00           N  
ATOM   1379  H   ALA    85     -14.091  11.019   3.142  1.00  0.00           H  
ATOM   1380  CA  ALA    85     -12.861  11.562   4.850  1.00  0.00           C  
ATOM   1381  HA  ALA    85     -13.328  12.280   5.524  1.00  0.00           H  
ATOM   1382  CB  ALA    85     -13.145  10.096   5.418  1.00  0.00           C  
ATOM   1383  HB1 ALA    85     -13.057   9.486   4.519  1.00  0.00           H  
ATOM   1384  HB2 ALA    85     -12.507   9.775   6.242  1.00  0.00           H  
ATOM   1385  HB3 ALA    85     -14.181   9.960   5.729  1.00  0.00           H  
ATOM   1386  C   ALA    85     -11.297  11.880   4.908  1.00  0.00           C  
ATOM   1387  O   ALA    85     -10.854  12.505   5.907  1.00  0.00           O  
ATOM   1388  N   ALA    86     -10.697  11.730   3.733  1.00  0.00           N  
ATOM   1389  H   ALA    86     -11.188  11.359   2.932  1.00  0.00           H  
ATOM   1390  CA  ALA    86      -9.356  12.162   3.455  1.00  0.00           C  
ATOM   1391  HA  ALA    86      -8.638  12.084   4.272  1.00  0.00           H  
ATOM   1392  CB  ALA    86      -8.695  11.312   2.341  1.00  0.00           C  
ATOM   1393  HB1 ALA    86      -7.615  11.371   2.479  1.00  0.00           H  
ATOM   1394  HB2 ALA    86      -8.948  10.252   2.372  1.00  0.00           H  
ATOM   1395  HB3 ALA    86      -8.902  11.699   1.343  1.00  0.00           H  
ATOM   1396  C   ALA    86      -9.238  13.693   3.128  1.00  0.00           C  
ATOM   1397  O   ALA    86      -8.181  14.216   2.826  1.00  0.00           O  
ATOM   1398  N   CYX    87     -10.400  14.385   3.080  1.00  0.00           N  
ATOM   1399  H   CYX    87     -11.235  13.889   3.358  1.00  0.00           H  
ATOM   1400  CA  CYX    87     -10.462  15.827   2.914  1.00  0.00           C  
ATOM   1401  HA  CYX    87     -11.502  16.088   3.114  1.00  0.00           H  
ATOM   1402  CB  CYX    87      -9.728  16.658   4.033  1.00  0.00           C  
ATOM   1403  HB2 CYX    87      -9.251  15.915   4.673  1.00  0.00           H  
ATOM   1404  HB3 CYX    87      -9.155  17.454   3.558  1.00  0.00           H  
ATOM   1405  SG  CYX    87     -10.986  17.649   4.881  1.00  0.00           S  
ATOM   1406  C   CYX    87     -10.193  16.252   1.435  1.00  0.00           C  
ATOM   1407  O   CYX    87      -9.971  17.407   1.187  1.00  0.00           O  
ATOM   1408  N   THR    88     -10.376  15.315   0.479  1.00  0.00           N  
ATOM   1409  H   THR    88     -10.324  14.379   0.853  1.00  0.00           H  
ATOM   1410  CA  THR    88      -9.973  15.486  -0.946  1.00  0.00           C  
ATOM   1411  HA  THR    88      -8.964  15.885  -0.841  1.00  0.00           H  
ATOM   1412  CB  THR    88     -10.003  14.094  -1.628  1.00  0.00           C  
ATOM   1413  HB  THR    88     -10.995  13.650  -1.545  1.00  0.00           H  
ATOM   1414  CG2 THR    88      -9.688  14.219  -3.100  1.00  0.00           C  
ATOM   1415 HG21 THR    88      -9.474  13.266  -3.584  1.00  0.00           H  
ATOM   1416 HG22 THR    88     -10.629  14.525  -3.556  1.00  0.00           H  
ATOM   1417 HG23 THR    88      -8.838  14.859  -3.334  1.00  0.00           H  
ATOM   1418  OG1 THR    88      -9.066  13.321  -1.066  1.00  0.00           O  
ATOM   1419  HG1 THR    88      -8.921  12.491  -1.525  1.00  0.00           H  
ATOM   1420  C   THR    88     -10.842  16.497  -1.621  1.00  0.00           C  
ATOM   1421  O   THR    88     -10.324  17.281  -2.460  1.00  0.00           O  
ATOM   1422  N   ASN    89     -12.171  16.546  -1.350  1.00  0.00           N  
ATOM   1423  H   ASN    89     -12.582  15.964  -0.634  1.00  0.00           H  
ATOM   1424  CA  ASN    89     -13.104  17.451  -1.996  1.00  0.00           C  
ATOM   1425  HA  ASN    89     -12.802  17.737  -3.004  1.00  0.00           H  
ATOM   1426  CB  ASN    89     -14.466  16.631  -2.016  1.00  0.00           C  
ATOM   1427  HB2 ASN    89     -14.647  16.287  -0.998  1.00  0.00           H  
ATOM   1428  HB3 ASN    89     -15.203  17.376  -2.318  1.00  0.00           H  
ATOM   1429  CG  ASN    89     -14.540  15.432  -2.865  1.00  0.00           C  
ATOM   1430  OD1 ASN    89     -13.570  14.863  -3.400  1.00  0.00           O  
ATOM   1431  ND2 ASN    89     -15.732  14.852  -3.028  1.00  0.00           N  
ATOM   1432 HD21 ASN    89     -15.805  13.962  -3.500  1.00  0.00           H  
ATOM   1433 HD22 ASN    89     -16.498  15.343  -2.589  1.00  0.00           H  
ATOM   1434  C   ASN    89     -13.222  18.841  -1.243  1.00  0.00           C  
ATOM   1435  O   ASN    89     -14.036  19.723  -1.636  1.00  0.00           O  
ATOM   1436  N   GLU    90     -12.593  19.072  -0.102  1.00  0.00           N  
ATOM   1437  H   GLU    90     -11.931  18.437   0.320  1.00  0.00           H  
ATOM   1438  CA  GLU    90     -12.513  20.338   0.544  1.00  0.00           C  
ATOM   1439  HA  GLU    90     -13.525  20.742   0.573  1.00  0.00           H  
ATOM   1440  CB  GLU    90     -11.978  20.180   1.974  1.00  0.00           C  
ATOM   1441  HB2 GLU    90     -12.357  19.200   2.265  1.00  0.00           H  
ATOM   1442  HB3 GLU    90     -10.915  19.943   1.916  1.00  0.00           H  
ATOM   1443  CG  GLU    90     -12.415  21.205   2.970  1.00  0.00           C  
ATOM   1444  HG2 GLU    90     -12.247  20.770   3.955  1.00  0.00           H  
ATOM   1445  HG3 GLU    90     -11.779  22.090   2.951  1.00  0.00           H  
ATOM   1446  CD  GLU    90     -13.821  21.657   2.828  1.00  0.00           C  
ATOM   1447  OE1 GLU    90     -14.697  20.909   3.249  1.00  0.00           O  
ATOM   1448  OE2 GLU    90     -14.087  22.747   2.266  1.00  0.00           O  
ATOM   1449  C   GLU    90     -11.695  21.405  -0.246  1.00  0.00           C  
ATOM   1450  O   GLU    90     -10.868  21.058  -1.047  1.00  0.00           O  
ATOM   1451  N   MET    91     -12.093  22.633  -0.120  1.00  0.00           N  
ATOM   1452  H   MET    91     -12.808  22.817   0.570  1.00  0.00           H  
ATOM   1453  CA  MET    91     -11.541  23.802  -0.817  1.00  0.00           C  
ATOM   1454  HA  MET    91     -11.539  23.454  -1.850  1.00  0.00           H  
ATOM   1455  CB  MET    91     -12.515  25.037  -0.655  1.00  0.00           C  
ATOM   1456  HB2 MET    91     -12.386  25.714  -1.500  1.00  0.00           H  
ATOM   1457  HB3 MET    91     -13.526  24.645  -0.763  1.00  0.00           H  
ATOM   1458  CG  MET    91     -12.533  25.750   0.725  1.00  0.00           C  
ATOM   1459  HG2 MET    91     -12.472  25.135   1.623  1.00  0.00           H  
ATOM   1460  HG3 MET    91     -11.673  26.419   0.761  1.00  0.00           H  
ATOM   1461  SD  MET    91     -14.017  26.766   0.956  1.00  0.00           S  
ATOM   1462  CE  MET    91     -13.860  28.037  -0.267  1.00  0.00           C  
ATOM   1463  HE1 MET    91     -14.628  28.790  -0.092  1.00  0.00           H  
ATOM   1464  HE2 MET    91     -12.884  28.509  -0.372  1.00  0.00           H  
ATOM   1465  HE3 MET    91     -14.014  27.541  -1.226  1.00  0.00           H  
ATOM   1466  C   MET    91     -10.079  24.168  -0.477  1.00  0.00           C  
ATOM   1467  O   MET    91      -9.533  23.951   0.629  1.00  0.00           O  
ATOM   1468  N   ALA    92      -9.358  24.819  -1.457  1.00  0.00           N  
ATOM   1469  H   ALA    92      -9.827  25.147  -2.290  1.00  0.00           H  
ATOM   1470  CA  ALA    92      -7.863  25.006  -1.430  1.00  0.00           C  
ATOM   1471  HA  ALA    92      -7.390  24.024  -1.411  1.00  0.00           H  
ATOM   1472  CB  ALA    92      -7.431  25.727  -2.703  1.00  0.00           C  
ATOM   1473  HB1 ALA    92      -6.344  25.783  -2.646  1.00  0.00           H  
ATOM   1474  HB2 ALA    92      -7.821  25.247  -3.600  1.00  0.00           H  
ATOM   1475  HB3 ALA    92      -7.832  26.740  -2.729  1.00  0.00           H  
ATOM   1476  C   ALA    92      -7.407  25.826  -0.254  1.00  0.00           C  
ATOM   1477  O   ALA    92      -7.886  26.947  -0.017  1.00  0.00           O  
ATOM   1478  N   GLY    93      -6.465  25.234   0.479  1.00  0.00           N  
ATOM   1479  H   GLY    93      -6.127  24.352   0.121  1.00  0.00           H  
ATOM   1480  CA  GLY    93      -5.793  25.870   1.634  1.00  0.00           C  
ATOM   1481  HA2 GLY    93      -4.772  25.499   1.722  1.00  0.00           H  
ATOM   1482  HA3 GLY    93      -5.616  26.941   1.532  1.00  0.00           H  
ATOM   1483  C   GLY    93      -6.452  25.694   2.995  1.00  0.00           C  
ATOM   1484  O   GLY    93      -5.827  25.201   3.973  1.00  0.00           O  
ATOM   1485  N   VAL    94      -7.706  26.041   3.100  1.00  0.00           N  
ATOM   1486  H   VAL    94      -8.152  26.272   2.223  1.00  0.00           H  
ATOM   1487  CA  VAL    94      -8.596  25.603   4.188  1.00  0.00           C  
ATOM   1488  HA  VAL    94      -8.438  26.136   5.126  1.00  0.00           H  
ATOM   1489  CB  VAL    94     -10.081  25.835   3.747  1.00  0.00           C  
ATOM   1490  HB  VAL    94     -10.163  25.355   2.772  1.00  0.00           H  
ATOM   1491  CG1 VAL    94     -11.041  25.171   4.758  1.00  0.00           C  
ATOM   1492 HG11 VAL    94     -10.913  25.703   5.701  1.00  0.00           H  
ATOM   1493 HG12 VAL    94     -12.072  25.382   4.476  1.00  0.00           H  
ATOM   1494 HG13 VAL    94     -10.857  24.096   4.761  1.00  0.00           H  
ATOM   1495  CG2 VAL    94     -10.334  27.268   3.611  1.00  0.00           C  
ATOM   1496 HG21 VAL    94      -9.788  27.751   2.802  1.00  0.00           H  
ATOM   1497 HG22 VAL    94     -11.412  27.400   3.518  1.00  0.00           H  
ATOM   1498 HG23 VAL    94     -10.027  27.766   4.531  1.00  0.00           H  
ATOM   1499  C   VAL    94      -8.398  24.108   4.412  1.00  0.00           C  
ATOM   1500  O   VAL    94      -8.387  23.690   5.583  1.00  0.00           O  
ATOM   1501  N   LYS    95      -8.394  23.190   3.405  1.00  0.00           N  
ATOM   1502  H   LYS    95      -8.433  23.465   2.434  1.00  0.00           H  
ATOM   1503  CA  LYS    95      -8.120  21.773   3.517  1.00  0.00           C  
ATOM   1504  HA  LYS    95      -8.835  21.457   4.277  1.00  0.00           H  
ATOM   1505  CB  LYS    95      -8.347  21.108   2.164  1.00  0.00           C  
ATOM   1506  HB2 LYS    95      -8.474  20.046   2.374  1.00  0.00           H  
ATOM   1507  HB3 LYS    95      -9.221  21.535   1.673  1.00  0.00           H  
ATOM   1508  CG  LYS    95      -7.237  21.278   1.156  1.00  0.00           C  
ATOM   1509  HG2 LYS    95      -6.832  22.266   1.374  1.00  0.00           H  
ATOM   1510  HG3 LYS    95      -6.510  20.474   1.272  1.00  0.00           H  
ATOM   1511  CD  LYS    95      -7.659  21.207  -0.381  1.00  0.00           C  
ATOM   1512  HD2 LYS    95      -8.529  21.842  -0.551  1.00  0.00           H  
ATOM   1513  HD3 LYS    95      -6.836  21.661  -0.934  1.00  0.00           H  
ATOM   1514  CE  LYS    95      -8.017  19.731  -0.773  1.00  0.00           C  
ATOM   1515  HE2 LYS    95      -7.193  19.031  -0.635  1.00  0.00           H  
ATOM   1516  HE3 LYS    95      -8.801  19.412  -0.086  1.00  0.00           H  
ATOM   1517  NZ  LYS    95      -8.732  19.669  -2.068  1.00  0.00           N  
ATOM   1518  HZ1 LYS    95      -8.091  19.868  -2.822  1.00  0.00           H  
ATOM   1519  HZ2 LYS    95      -8.912  18.683  -2.192  1.00  0.00           H  
ATOM   1520  HZ3 LYS    95      -9.525  20.291  -2.140  1.00  0.00           H  
ATOM   1521  C   LYS    95      -6.830  21.382   4.233  1.00  0.00           C  
ATOM   1522  O   LYS    95      -6.820  20.386   4.968  1.00  0.00           O  
ATOM   1523  N   LEU    96      -5.824  22.284   4.197  1.00  0.00           N  
ATOM   1524  H   LEU    96      -6.040  23.229   3.914  1.00  0.00           H  
ATOM   1525  CA  LEU    96      -4.640  22.042   4.961  1.00  0.00           C  
ATOM   1526  HA  LEU    96      -4.368  20.997   4.814  1.00  0.00           H  
ATOM   1527  CB  LEU    96      -3.417  22.782   4.340  1.00  0.00           C  
ATOM   1528  HB2 LEU    96      -3.298  23.811   4.678  1.00  0.00           H  
ATOM   1529  HB3 LEU    96      -2.508  22.266   4.650  1.00  0.00           H  
ATOM   1530  CG  LEU    96      -3.321  22.838   2.808  1.00  0.00           C  
ATOM   1531  HG  LEU    96      -4.145  23.468   2.472  1.00  0.00           H  
ATOM   1532  CD1 LEU    96      -2.035  23.496   2.449  1.00  0.00           C  
ATOM   1533 HD11 LEU    96      -1.925  23.479   1.365  1.00  0.00           H  
ATOM   1534 HD12 LEU    96      -1.794  24.449   2.920  1.00  0.00           H  
ATOM   1535 HD13 LEU    96      -1.174  22.926   2.797  1.00  0.00           H  
ATOM   1536  CD2 LEU    96      -3.357  21.438   2.154  1.00  0.00           C  
ATOM   1537 HD21 LEU    96      -4.365  21.026   2.216  1.00  0.00           H  
ATOM   1538 HD22 LEU    96      -2.871  21.526   1.183  1.00  0.00           H  
ATOM   1539 HD23 LEU    96      -2.805  20.739   2.783  1.00  0.00           H  
ATOM   1540  C   LEU    96      -4.706  22.326   6.492  1.00  0.00           C  
ATOM   1541  O   LEU    96      -4.008  21.674   7.237  1.00  0.00           O  
ATOM   1542  N   ALA    97      -5.689  23.121   6.984  1.00  0.00           N  
ATOM   1543  H   ALA    97      -6.373  23.512   6.352  1.00  0.00           H  
ATOM   1544  CA  ALA    97      -6.055  23.173   8.469  1.00  0.00           C  
ATOM   1545  HA  ALA    97      -5.156  23.335   9.063  1.00  0.00           H  
ATOM   1546  CB  ALA    97      -7.119  24.315   8.667  1.00  0.00           C  
ATOM   1547  HB1 ALA    97      -6.604  25.180   8.248  1.00  0.00           H  
ATOM   1548  HB2 ALA    97      -7.966  24.177   7.995  1.00  0.00           H  
ATOM   1549  HB3 ALA    97      -7.341  24.482   9.721  1.00  0.00           H  
ATOM   1550  C   ALA    97      -6.527  21.848   9.054  1.00  0.00           C  
ATOM   1551  O   ALA    97      -6.430  21.592  10.244  1.00  0.00           O  
ATOM   1552  N   TYR    98      -7.049  20.910   8.239  1.00  0.00           N  
ATOM   1553  H   TYR    98      -7.123  21.159   7.263  1.00  0.00           H  
ATOM   1554  CA  TYR    98      -7.833  19.690   8.693  1.00  0.00           C  
ATOM   1555  HA  TYR    98      -8.014  19.942   9.738  1.00  0.00           H  
ATOM   1556  CB  TYR    98      -9.159  19.737   7.925  1.00  0.00           C  
ATOM   1557  HB2 TYR    98      -8.862  19.412   6.928  1.00  0.00           H  
ATOM   1558  HB3 TYR    98      -9.855  18.997   8.322  1.00  0.00           H  
ATOM   1559  CG  TYR    98      -9.937  21.015   7.908  1.00  0.00           C  
ATOM   1560  CD1 TYR    98     -10.775  21.344   6.859  1.00  0.00           C  
ATOM   1561  HD1 TYR    98     -10.756  20.767   5.946  1.00  0.00           H  
ATOM   1562  CE1 TYR    98     -11.625  22.442   7.032  1.00  0.00           C  
ATOM   1563  HE1 TYR    98     -12.267  22.835   6.257  1.00  0.00           H  
ATOM   1564  CZ  TYR    98     -11.691  23.143   8.248  1.00  0.00           C  
ATOM   1565  OH  TYR    98     -12.617  24.107   8.462  1.00  0.00           O  
ATOM   1566  HH  TYR    98     -13.226  24.304   7.746  1.00  0.00           H  
ATOM   1567  CE2 TYR    98     -10.789  22.858   9.254  1.00  0.00           C  
ATOM   1568  HE2 TYR    98     -10.787  23.466  10.147  1.00  0.00           H  
ATOM   1569  CD2 TYR    98      -9.872  21.816   9.107  1.00  0.00           C  
ATOM   1570  HD2 TYR    98      -9.168  21.573   9.889  1.00  0.00           H  
ATOM   1571  C   TYR    98      -7.156  18.380   8.546  1.00  0.00           C  
ATOM   1572  O   TYR    98      -7.814  17.372   8.851  1.00  0.00           O  
ATOM   1573  N   TYR    99      -5.927  18.439   8.058  1.00  0.00           N  
ATOM   1574  H   TYR    99      -5.597  19.282   7.610  1.00  0.00           H  
ATOM   1575  CA  TYR    99      -4.957  17.327   7.996  1.00  0.00           C  
ATOM   1576  HA  TYR    99      -5.335  16.839   7.098  1.00  0.00           H  
ATOM   1577  CB  TYR    99      -3.507  17.722   7.754  1.00  0.00           C  
ATOM   1578  HB2 TYR    99      -3.671  18.180   6.779  1.00  0.00           H  
ATOM   1579  HB3 TYR    99      -3.072  18.456   8.432  1.00  0.00           H  
ATOM   1580  CG  TYR    99      -2.485  16.615   7.781  1.00  0.00           C  
ATOM   1581  CD1 TYR    99      -2.099  15.963   6.601  1.00  0.00           C  
ATOM   1582  HD1 TYR    99      -2.699  16.133   5.719  1.00  0.00           H  
ATOM   1583  CE1 TYR    99      -1.147  14.952   6.614  1.00  0.00           C  
ATOM   1584  HE1 TYR    99      -0.741  14.552   5.697  1.00  0.00           H  
ATOM   1585  CZ  TYR    99      -0.568  14.548   7.862  1.00  0.00           C  
ATOM   1586  OH  TYR    99       0.399  13.569   7.829  1.00  0.00           O  
ATOM   1587  HH  TYR    99       0.908  13.533   8.643  1.00  0.00           H  
ATOM   1588  CE2 TYR    99      -0.907  15.235   9.037  1.00  0.00           C  
ATOM   1589  HE2 TYR    99      -0.526  14.987  10.016  1.00  0.00           H  
ATOM   1590  CD2 TYR    99      -1.791  16.304   9.011  1.00  0.00           C  
ATOM   1591  HD2 TYR    99      -2.064  16.870   9.889  1.00  0.00           H  
ATOM   1592  C   TYR    99      -5.206  16.398   9.142  1.00  0.00           C  
ATOM   1593  O   TYR    99      -5.576  15.227   8.919  1.00  0.00           O  
ATOM   1594  N   SER   100      -5.153  16.862  10.391  1.00  0.00           N  
ATOM   1595  H   SER   100      -5.056  17.854  10.554  1.00  0.00           H  
ATOM   1596  CA  SER   100      -5.347  16.097  11.619  1.00  0.00           C  
ATOM   1597  HA  SER   100      -4.525  15.382  11.638  1.00  0.00           H  
ATOM   1598  CB  SER   100      -5.211  17.005  12.806  1.00  0.00           C  
ATOM   1599  HB2 SER   100      -5.455  16.421  13.693  1.00  0.00           H  
ATOM   1600  HB3 SER   100      -4.187  17.303  13.027  1.00  0.00           H  
ATOM   1601  OG  SER   100      -6.045  18.147  12.642  1.00  0.00           O  
ATOM   1602  HG  SER   100      -5.807  18.850  13.251  1.00  0.00           H  
ATOM   1603  C   SER   100      -6.608  15.313  11.602  1.00  0.00           C  
ATOM   1604  O   SER   100      -6.454  14.147  12.022  1.00  0.00           O  
ATOM   1605  N   TYR   101      -7.730  15.883  11.230  1.00  0.00           N  
ATOM   1606  H   TYR   101      -7.631  16.821  10.867  1.00  0.00           H  
ATOM   1607  CA  TYR   101      -9.017  15.193  11.306  1.00  0.00           C  
ATOM   1608  HA  TYR   101      -9.181  14.720  12.274  1.00  0.00           H  
ATOM   1609  CB  TYR   101     -10.191  16.215  11.151  1.00  0.00           C  
ATOM   1610  HB2 TYR   101      -9.955  16.715  10.212  1.00  0.00           H  
ATOM   1611  HB3 TYR   101     -11.151  15.724  10.990  1.00  0.00           H  
ATOM   1612  CG  TYR   101     -10.315  17.314  12.205  1.00  0.00           C  
ATOM   1613  CD1 TYR   101     -11.071  17.145  13.379  1.00  0.00           C  
ATOM   1614  HD1 TYR   101     -11.687  16.266  13.497  1.00  0.00           H  
ATOM   1615  CE1 TYR   101     -11.216  18.195  14.265  1.00  0.00           C  
ATOM   1616  HE1 TYR   101     -11.711  18.064  15.215  1.00  0.00           H  
ATOM   1617  CZ  TYR   101     -10.605  19.454  14.033  1.00  0.00           C  
ATOM   1618  OH  TYR   101     -10.787  20.579  14.936  1.00  0.00           O  
ATOM   1619  HH  TYR   101     -10.443  21.402  14.580  1.00  0.00           H  
ATOM   1620  CE2 TYR   101      -9.836  19.601  12.821  1.00  0.00           C  
ATOM   1621  HE2 TYR   101      -9.235  20.497  12.773  1.00  0.00           H  
ATOM   1622  CD2 TYR   101      -9.652  18.511  11.938  1.00  0.00           C  
ATOM   1623  HD2 TYR   101      -9.004  18.509  11.074  1.00  0.00           H  
ATOM   1624  C   TYR   101      -9.065  14.106  10.231  1.00  0.00           C  
ATOM   1625  O   TYR   101      -9.649  13.077  10.522  1.00  0.00           O  
ATOM   1626  N   ALA   102      -8.503  14.391   9.079  1.00  0.00           N  
ATOM   1627  H   ALA   102      -8.065  15.290   8.939  1.00  0.00           H  
ATOM   1628  CA  ALA   102      -8.359  13.323   8.082  1.00  0.00           C  
ATOM   1629  HA  ALA   102      -9.368  12.929   7.959  1.00  0.00           H  
ATOM   1630  CB  ALA   102      -7.769  13.928   6.882  1.00  0.00           C  
ATOM   1631  HB1 ALA   102      -7.733  13.197   6.074  1.00  0.00           H  
ATOM   1632  HB2 ALA   102      -8.224  14.881   6.611  1.00  0.00           H  
ATOM   1633  HB3 ALA   102      -6.715  14.084   7.112  1.00  0.00           H  
ATOM   1634  C   ALA   102      -7.454  12.141   8.622  1.00  0.00           C  
ATOM   1635  O   ALA   102      -7.634  10.964   8.425  1.00  0.00           O  
ATOM   1636  N   ALA   103      -6.433  12.481   9.392  1.00  0.00           N  
ATOM   1637  H   ALA   103      -6.196  13.460   9.329  1.00  0.00           H  
ATOM   1638  CA  ALA   103      -5.553  11.470  10.004  1.00  0.00           C  
ATOM   1639  HA  ALA   103      -5.250  10.751   9.242  1.00  0.00           H  
ATOM   1640  CB  ALA   103      -4.227  12.175  10.377  1.00  0.00           C  
ATOM   1641  HB1 ALA   103      -3.509  11.424  10.707  1.00  0.00           H  
ATOM   1642  HB2 ALA   103      -3.866  12.696   9.490  1.00  0.00           H  
ATOM   1643  HB3 ALA   103      -4.471  12.853  11.195  1.00  0.00           H  
ATOM   1644  C   ALA   103      -6.217  10.643  11.108  1.00  0.00           C  
ATOM   1645  O   ALA   103      -6.018   9.434  11.178  1.00  0.00           O  
ATOM   1646  N   SER   104      -7.076  11.261  11.973  1.00  0.00           N  
ATOM   1647  H   SER   104      -7.316  12.198  11.683  1.00  0.00           H  
ATOM   1648  CA  SER   104      -7.963  10.590  12.917  1.00  0.00           C  
ATOM   1649  HA  SER   104      -7.335   9.847  13.409  1.00  0.00           H  
ATOM   1650  CB  SER   104      -8.550  11.493  14.032  1.00  0.00           C  
ATOM   1651  HB2 SER   104      -9.454  10.996  14.385  1.00  0.00           H  
ATOM   1652  HB3 SER   104      -7.800  11.568  14.819  1.00  0.00           H  
ATOM   1653  OG  SER   104      -8.932  12.760  13.511  1.00  0.00           O  
ATOM   1654  HG  SER   104      -9.797  13.016  13.840  1.00  0.00           H  
ATOM   1655  C   SER   104      -9.013   9.836  12.193  1.00  0.00           C  
ATOM   1656  O   SER   104      -9.391   8.851  12.727  1.00  0.00           O  
ATOM   1657  N   ASN   105      -9.477  10.164  10.939  1.00  0.00           N  
ATOM   1658  H   ASN   105      -9.287  11.124  10.689  1.00  0.00           H  
ATOM   1659  CA  ASN   105     -10.356   9.350  10.082  1.00  0.00           C  
ATOM   1660  HA  ASN   105     -11.193   9.035  10.705  1.00  0.00           H  
ATOM   1661  CB  ASN   105     -10.807  10.049   8.812  1.00  0.00           C  
ATOM   1662  HB2 ASN   105      -9.968  10.571   8.351  1.00  0.00           H  
ATOM   1663  HB3 ASN   105     -11.224   9.320   8.118  1.00  0.00           H  
ATOM   1664  CG  ASN   105     -11.947  10.969   9.094  1.00  0.00           C  
ATOM   1665  OD1 ASN   105     -12.753  10.661   9.961  1.00  0.00           O  
ATOM   1666  ND2 ASN   105     -12.158  11.996   8.308  1.00  0.00           N  
ATOM   1667 HD21 ASN   105     -12.922  12.606   8.563  1.00  0.00           H  
ATOM   1668 HD22 ASN   105     -11.506  12.183   7.560  1.00  0.00           H  
ATOM   1669  C   ASN   105      -9.841   7.851   9.897  1.00  0.00           C  
ATOM   1670  O   ASN   105     -10.607   6.885   9.630  1.00  0.00           O  
ATOM   1671  N   THR   106      -8.500   7.687  10.003  1.00  0.00           N  
ATOM   1672  H   THR   106      -7.990   8.507  10.300  1.00  0.00           H  
ATOM   1673  CA  THR   106      -7.780   6.467   9.501  1.00  0.00           C  
ATOM   1674  HA  THR   106      -8.173   6.280   8.501  1.00  0.00           H  
ATOM   1675  CB  THR   106      -6.209   6.672   9.305  1.00  0.00           C  
ATOM   1676  HB  THR   106      -5.854   5.685   9.007  1.00  0.00           H  
ATOM   1677  CG2 THR   106      -5.895   7.739   8.245  1.00  0.00           C  
ATOM   1678 HG21 THR   106      -6.344   7.534   7.273  1.00  0.00           H  
ATOM   1679 HG22 THR   106      -6.313   8.638   8.697  1.00  0.00           H  
ATOM   1680 HG23 THR   106      -4.815   7.716   8.095  1.00  0.00           H  
ATOM   1681  OG1 THR   106      -5.575   6.969  10.530  1.00  0.00           O  
ATOM   1682  HG1 THR   106      -5.714   7.886  10.777  1.00  0.00           H  
ATOM   1683  C   THR   106      -8.055   5.286  10.441  1.00  0.00           C  
ATOM   1684  O   THR   106      -8.080   4.169   9.900  1.00  0.00           O  
ATOM   1685  N   ARG   107      -8.394   5.594  11.681  1.00  0.00           N  
ATOM   1686  H   ARG   107      -8.583   6.571  11.857  1.00  0.00           H  
ATOM   1687  CA  ARG   107      -8.964   4.647  12.679  1.00  0.00           C  
ATOM   1688  HA  ARG   107      -8.314   3.805  12.915  1.00  0.00           H  
ATOM   1689  CB  ARG   107      -9.232   5.327  13.998  1.00  0.00           C  
ATOM   1690  HB2 ARG   107     -10.203   5.818  14.044  1.00  0.00           H  
ATOM   1691  HB3 ARG   107      -9.403   4.501  14.688  1.00  0.00           H  
ATOM   1692  CG  ARG   107      -8.103   6.156  14.638  1.00  0.00           C  
ATOM   1693  HG2 ARG   107      -7.904   7.054  14.053  1.00  0.00           H  
ATOM   1694  HG3 ARG   107      -8.383   6.450  15.649  1.00  0.00           H  
ATOM   1695  CD  ARG   107      -6.795   5.246  14.696  1.00  0.00           C  
ATOM   1696  HD2 ARG   107      -7.177   4.382  15.240  1.00  0.00           H  
ATOM   1697  HD3 ARG   107      -6.521   5.025  13.665  1.00  0.00           H  
ATOM   1698  NE  ARG   107      -5.766   5.989  15.414  1.00  0.00           N  
ATOM   1699  HE  ARG   107      -5.666   5.674  16.369  1.00  0.00           H  
ATOM   1700  CZ  ARG   107      -5.167   7.073  15.014  1.00  0.00           C  
ATOM   1701  NH1 ARG   107      -5.329   7.600  13.830  1.00  0.00           N  
ATOM   1702 HH11 ARG   107      -5.449   7.026  13.009  1.00  0.00           H  
ATOM   1703 HH12 ARG   107      -4.835   8.472  13.703  1.00  0.00           H  
ATOM   1704  NH2 ARG   107      -4.385   7.698  15.829  1.00  0.00           N  
ATOM   1705 HH21 ARG   107      -4.047   7.067  16.541  1.00  0.00           H  
ATOM   1706 HH22 ARG   107      -3.727   8.398  15.517  1.00  0.00           H  
ATOM   1707  C   ARG   107     -10.242   4.054  12.047  1.00  0.00           C  
ATOM   1708  O   ARG   107     -10.429   2.783  12.049  1.00  0.00           O  
ATOM   1709  N   LEU   108     -11.162   4.910  11.578  1.00  0.00           N  
ATOM   1710  H   LEU   108     -10.809   5.853  11.500  1.00  0.00           H  
ATOM   1711  CA  LEU   108     -12.411   4.458  11.152  1.00  0.00           C  
ATOM   1712  HA  LEU   108     -12.893   3.736  11.811  1.00  0.00           H  
ATOM   1713  CB  LEU   108     -13.353   5.639  11.034  1.00  0.00           C  
ATOM   1714  HB2 LEU   108     -13.066   6.431  10.342  1.00  0.00           H  
ATOM   1715  HB3 LEU   108     -14.243   5.126  10.669  1.00  0.00           H  
ATOM   1716  CG  LEU   108     -13.652   6.234  12.427  1.00  0.00           C  
ATOM   1717  HG  LEU   108     -12.756   6.250  13.048  1.00  0.00           H  
ATOM   1718  CD1 LEU   108     -14.273   7.663  12.383  1.00  0.00           C  
ATOM   1719 HD11 LEU   108     -14.447   8.009  13.402  1.00  0.00           H  
ATOM   1720 HD12 LEU   108     -13.501   8.247  11.881  1.00  0.00           H  
ATOM   1721 HD13 LEU   108     -15.161   7.795  11.765  1.00  0.00           H  
ATOM   1722  CD2 LEU   108     -14.693   5.550  13.159  1.00  0.00           C  
ATOM   1723 HD21 LEU   108     -14.417   4.522  13.394  1.00  0.00           H  
ATOM   1724 HD22 LEU   108     -14.783   6.095  14.098  1.00  0.00           H  
ATOM   1725 HD23 LEU   108     -15.651   5.684  12.656  1.00  0.00           H  
ATOM   1726  C   LEU   108     -12.234   3.716   9.784  1.00  0.00           C  
ATOM   1727  O   LEU   108     -12.889   2.686   9.607  1.00  0.00           O  
ATOM   1728  N   VAL   109     -11.453   4.238   8.873  1.00  0.00           N  
ATOM   1729  H   VAL   109     -10.972   5.084   9.141  1.00  0.00           H  
ATOM   1730  CA  VAL   109     -11.161   3.478   7.635  1.00  0.00           C  
ATOM   1731  HA  VAL   109     -12.124   3.226   7.191  1.00  0.00           H  
ATOM   1732  CB  VAL   109     -10.324   4.244   6.589  1.00  0.00           C  
ATOM   1733  HB  VAL   109      -9.318   4.298   7.006  1.00  0.00           H  
ATOM   1734  CG1 VAL   109     -10.190   3.446   5.266  1.00  0.00           C  
ATOM   1735 HG11 VAL   109      -9.578   3.977   4.537  1.00  0.00           H  
ATOM   1736 HG12 VAL   109      -9.694   2.498   5.471  1.00  0.00           H  
ATOM   1737 HG13 VAL   109     -11.115   3.025   4.872  1.00  0.00           H  
ATOM   1738  CG2 VAL   109     -10.766   5.708   6.359  1.00  0.00           C  
ATOM   1739 HG21 VAL   109     -10.112   6.168   5.618  1.00  0.00           H  
ATOM   1740 HG22 VAL   109     -11.796   5.790   6.012  1.00  0.00           H  
ATOM   1741 HG23 VAL   109     -10.762   6.283   7.285  1.00  0.00           H  
ATOM   1742  C   VAL   109     -10.431   2.162   8.029  1.00  0.00           C  
ATOM   1743  O   VAL   109     -10.615   1.164   7.309  1.00  0.00           O  
ATOM   1744  N   GLY   110      -9.616   2.044   9.101  1.00  0.00           N  
ATOM   1745  H   GLY   110      -9.179   2.898   9.419  1.00  0.00           H  
ATOM   1746  CA  GLY   110      -9.188   0.763   9.590  1.00  0.00           C  
ATOM   1747  HA2 GLY   110      -8.511   0.329   8.854  1.00  0.00           H  
ATOM   1748  HA3 GLY   110      -8.522   0.856  10.448  1.00  0.00           H  
ATOM   1749  C   GLY   110     -10.258  -0.263  10.005  1.00  0.00           C  
ATOM   1750  O   GLY   110     -10.240  -1.397   9.456  1.00  0.00           O  
ATOM   1751  N   ASN   111     -11.293   0.184  10.766  1.00  0.00           N  
ATOM   1752  H   ASN   111     -11.146   1.096  11.175  1.00  0.00           H  
ATOM   1753  CA  ASN   111     -12.446  -0.638  10.914  1.00  0.00           C  
ATOM   1754  HA  ASN   111     -12.198  -1.517  11.510  1.00  0.00           H  
ATOM   1755  CB  ASN   111     -13.386   0.085  11.831  1.00  0.00           C  
ATOM   1756  HB2 ASN   111     -12.916   0.396  12.764  1.00  0.00           H  
ATOM   1757  HB3 ASN   111     -13.687   1.035  11.390  1.00  0.00           H  
ATOM   1758  CG  ASN   111     -14.688  -0.666  12.118  1.00  0.00           C  
ATOM   1759  OD1 ASN   111     -14.714  -1.880  12.290  1.00  0.00           O  
ATOM   1760  ND2 ASN   111     -15.800   0.030  12.173  1.00  0.00           N  
ATOM   1761 HD21 ASN   111     -16.655  -0.386  12.513  1.00  0.00           H  
ATOM   1762 HD22 ASN   111     -15.663   1.029  12.108  1.00  0.00           H  
ATOM   1763  C   ASN   111     -13.214  -0.964   9.662  1.00  0.00           C  
ATOM   1764  O   ASN   111     -13.665  -2.096   9.464  1.00  0.00           O  
ATOM   1765  N   TYR   112     -13.290  -0.043   8.700  1.00  0.00           N  
ATOM   1766  H   TYR   112     -12.813   0.832   8.868  1.00  0.00           H  
ATOM   1767  CA  TYR   112     -13.958  -0.418   7.396  1.00  0.00           C  
ATOM   1768  HA  TYR   112     -14.999  -0.638   7.633  1.00  0.00           H  
ATOM   1769  CB  TYR   112     -14.024   0.913   6.614  1.00  0.00           C  
ATOM   1770  HB2 TYR   112     -14.442   1.731   7.202  1.00  0.00           H  
ATOM   1771  HB3 TYR   112     -13.006   1.074   6.260  1.00  0.00           H  
ATOM   1772  CG  TYR   112     -14.694   0.738   5.270  1.00  0.00           C  
ATOM   1773  CD1 TYR   112     -14.050   0.273   4.057  1.00  0.00           C  
ATOM   1774  HD1 TYR   112     -13.048  -0.128   4.028  1.00  0.00           H  
ATOM   1775  CE1 TYR   112     -14.846   0.367   2.861  1.00  0.00           C  
ATOM   1776  HE1 TYR   112     -14.406   0.023   1.937  1.00  0.00           H  
ATOM   1777  CZ  TYR   112     -16.179   0.839   2.935  1.00  0.00           C  
ATOM   1778  OH  TYR   112     -16.907   0.693   1.817  1.00  0.00           O  
ATOM   1779  HH  TYR   112     -17.722   1.188   1.926  1.00  0.00           H  
ATOM   1780  CE2 TYR   112     -16.756   1.330   4.097  1.00  0.00           C  
ATOM   1781  HE2 TYR   112     -17.753   1.741   4.160  1.00  0.00           H  
ATOM   1782  CD2 TYR   112     -16.009   1.264   5.245  1.00  0.00           C  
ATOM   1783  HD2 TYR   112     -16.467   1.641   6.148  1.00  0.00           H  
ATOM   1784  C   TYR   112     -13.285  -1.581   6.659  1.00  0.00           C  
ATOM   1785  O   TYR   112     -13.885  -2.602   6.416  1.00  0.00           O  
ATOM   1786  N   ILE   113     -11.954  -1.423   6.407  1.00  0.00           N  
ATOM   1787  H   ILE   113     -11.505  -0.521   6.481  1.00  0.00           H  
ATOM   1788  CA  ILE   113     -11.043  -2.460   5.921  1.00  0.00           C  
ATOM   1789  HA  ILE   113     -11.221  -2.621   4.858  1.00  0.00           H  
ATOM   1790  CB  ILE   113      -9.568  -1.914   5.765  1.00  0.00           C  
ATOM   1791  HB  ILE   113      -9.314  -1.508   6.744  1.00  0.00           H  
ATOM   1792  CG2 ILE   113      -8.546  -3.024   5.432  1.00  0.00           C  
ATOM   1793 HG21 ILE   113      -8.746  -3.949   5.972  1.00  0.00           H  
ATOM   1794 HG22 ILE   113      -8.607  -3.308   4.381  1.00  0.00           H  
ATOM   1795 HG23 ILE   113      -7.486  -2.799   5.545  1.00  0.00           H  
ATOM   1796  CG1 ILE   113      -9.538  -0.785   4.674  1.00  0.00           C  
ATOM   1797 HG12 ILE   113      -9.965  -1.147   3.739  1.00  0.00           H  
ATOM   1798 HG13 ILE   113     -10.214  -0.031   5.079  1.00  0.00           H  
ATOM   1799  CD1 ILE   113      -8.181  -0.175   4.377  1.00  0.00           C  
ATOM   1800 HD11 ILE   113      -7.643  -0.032   5.314  1.00  0.00           H  
ATOM   1801 HD12 ILE   113      -7.654  -0.840   3.693  1.00  0.00           H  
ATOM   1802 HD13 ILE   113      -8.372   0.798   3.923  1.00  0.00           H  
ATOM   1803  C   ILE   113     -11.203  -3.793   6.657  1.00  0.00           C  
ATOM   1804  O   ILE   113     -11.247  -4.857   6.019  1.00  0.00           O  
ATOM   1805  N   ALA   114     -11.143  -3.740   7.967  1.00  0.00           N  
ATOM   1806  H   ALA   114     -11.000  -2.866   8.453  1.00  0.00           H  
ATOM   1807  CA  ALA   114     -11.296  -4.898   8.805  1.00  0.00           C  
ATOM   1808  HA  ALA   114     -10.602  -5.657   8.444  1.00  0.00           H  
ATOM   1809  CB  ALA   114     -10.934  -4.653  10.238  1.00  0.00           C  
ATOM   1810  HB1 ALA   114     -11.575  -3.866  10.637  1.00  0.00           H  
ATOM   1811  HB2 ALA   114     -11.017  -5.547  10.856  1.00  0.00           H  
ATOM   1812  HB3 ALA   114      -9.927  -4.240  10.310  1.00  0.00           H  
ATOM   1813  C   ALA   114     -12.707  -5.462   8.599  1.00  0.00           C  
ATOM   1814  O   ALA   114     -12.823  -6.663   8.716  1.00  0.00           O  
ATOM   1815  N   THR   115     -13.782  -4.693   8.397  1.00  0.00           N  
ATOM   1816  H   THR   115     -13.724  -3.691   8.292  1.00  0.00           H  
ATOM   1817  CA  THR   115     -15.086  -5.386   8.173  1.00  0.00           C  
ATOM   1818  HA  THR   115     -15.091  -6.062   9.028  1.00  0.00           H  
ATOM   1819  CB  THR   115     -16.254  -4.384   8.364  1.00  0.00           C  
ATOM   1820  HB  THR   115     -16.338  -3.782   7.460  1.00  0.00           H  
ATOM   1821  CG2 THR   115     -17.594  -5.083   8.466  1.00  0.00           C  
ATOM   1822 HG21 THR   115     -18.340  -4.343   8.176  1.00  0.00           H  
ATOM   1823 HG22 THR   115     -17.670  -5.982   7.854  1.00  0.00           H  
ATOM   1824 HG23 THR   115     -17.921  -5.281   9.487  1.00  0.00           H  
ATOM   1825  OG1 THR   115     -16.237  -3.495   9.460  1.00  0.00           O  
ATOM   1826  HG1 THR   115     -15.375  -3.081   9.541  1.00  0.00           H  
ATOM   1827  C   THR   115     -15.158  -6.121   6.813  1.00  0.00           C  
ATOM   1828  O   THR   115     -15.660  -7.212   6.653  1.00  0.00           O  
ATOM   1829  N   VAL   116     -14.577  -5.543   5.742  1.00  0.00           N  
ATOM   1830  H   VAL   116     -14.291  -4.578   5.653  1.00  0.00           H  
ATOM   1831  CA  VAL   116     -14.438  -6.346   4.520  1.00  0.00           C  
ATOM   1832  HA  VAL   116     -15.462  -6.548   4.209  1.00  0.00           H  
ATOM   1833  CB  VAL   116     -13.733  -5.571   3.327  1.00  0.00           C  
ATOM   1834  HB  VAL   116     -12.650  -5.568   3.447  1.00  0.00           H  
ATOM   1835  CG1 VAL   116     -14.126  -6.293   2.003  1.00  0.00           C  
ATOM   1836 HG11 VAL   116     -13.579  -5.871   1.160  1.00  0.00           H  
ATOM   1837 HG12 VAL   116     -14.061  -7.380   1.977  1.00  0.00           H  
ATOM   1838 HG13 VAL   116     -15.167  -6.039   1.802  1.00  0.00           H  
ATOM   1839  CG2 VAL   116     -14.198  -4.116   3.107  1.00  0.00           C  
ATOM   1840 HG21 VAL   116     -13.895  -3.459   3.922  1.00  0.00           H  
ATOM   1841 HG22 VAL   116     -13.826  -3.675   2.182  1.00  0.00           H  
ATOM   1842 HG23 VAL   116     -15.282  -4.214   3.149  1.00  0.00           H  
ATOM   1843  C   VAL   116     -13.656  -7.613   4.699  1.00  0.00           C  
ATOM   1844  O   VAL   116     -14.171  -8.723   4.418  1.00  0.00           O  
ATOM   1845  N   THR   117     -12.469  -7.552   5.373  1.00  0.00           N  
ATOM   1846  H   THR   117     -12.012  -6.651   5.351  1.00  0.00           H  
ATOM   1847  CA  THR   117     -11.621  -8.612   5.835  1.00  0.00           C  
ATOM   1848  HA  THR   117     -11.290  -9.127   4.934  1.00  0.00           H  
ATOM   1849  CB  THR   117     -10.475  -7.987   6.672  1.00  0.00           C  
ATOM   1850  HB  THR   117     -10.797  -7.368   7.509  1.00  0.00           H  
ATOM   1851  CG2 THR   117      -9.696  -9.120   7.262  1.00  0.00           C  
ATOM   1852 HG21 THR   117      -8.705  -8.742   7.512  1.00  0.00           H  
ATOM   1853 HG22 THR   117     -10.055  -9.617   8.163  1.00  0.00           H  
ATOM   1854 HG23 THR   117      -9.429  -9.851   6.499  1.00  0.00           H  
ATOM   1855  OG1 THR   117      -9.502  -7.256   5.885  1.00  0.00           O  
ATOM   1856  HG1 THR   117      -9.898  -6.392   5.747  1.00  0.00           H  
ATOM   1857  C   THR   117     -12.478  -9.683   6.686  1.00  0.00           C  
ATOM   1858  O   THR   117     -12.490 -10.908   6.542  1.00  0.00           O  
ATOM   1859  N   LYS   118     -13.244  -9.165   7.726  1.00  0.00           N  
ATOM   1860  H   LYS   118     -13.084  -8.197   7.966  1.00  0.00           H  
ATOM   1861  CA  LYS   118     -14.221  -9.967   8.547  1.00  0.00           C  
ATOM   1862  HA  LYS   118     -13.690 -10.770   9.058  1.00  0.00           H  
ATOM   1863  CB  LYS   118     -14.813  -9.083   9.634  1.00  0.00           C  
ATOM   1864  HB2 LYS   118     -14.021  -8.542  10.152  1.00  0.00           H  
ATOM   1865  HB3 LYS   118     -15.366  -8.388   9.001  1.00  0.00           H  
ATOM   1866  CG  LYS   118     -15.651  -9.954  10.589  1.00  0.00           C  
ATOM   1867  HG2 LYS   118     -15.981 -10.858  10.078  1.00  0.00           H  
ATOM   1868  HG3 LYS   118     -15.000 -10.165  11.437  1.00  0.00           H  
ATOM   1869  CD  LYS   118     -16.845  -9.269  11.193  1.00  0.00           C  
ATOM   1870  HD2 LYS   118     -16.591  -8.246  11.469  1.00  0.00           H  
ATOM   1871  HD3 LYS   118     -17.588  -9.127  10.408  1.00  0.00           H  
ATOM   1872  CE  LYS   118     -17.478 -10.026  12.336  1.00  0.00           C  
ATOM   1873  HE2 LYS   118     -18.025 -10.906  11.995  1.00  0.00           H  
ATOM   1874  HE3 LYS   118     -16.642 -10.379  12.938  1.00  0.00           H  
ATOM   1875  NZ  LYS   118     -18.324  -9.116  13.202  1.00  0.00           N  
ATOM   1876  HZ1 LYS   118     -18.578  -9.700  13.986  1.00  0.00           H  
ATOM   1877  HZ2 LYS   118     -17.692  -8.406  13.543  1.00  0.00           H  
ATOM   1878  HZ3 LYS   118     -19.135  -8.734  12.737  1.00  0.00           H  
ATOM   1879  C   LYS   118     -15.282 -10.649   7.656  1.00  0.00           C  
ATOM   1880  O   LYS   118     -15.478 -11.832   7.812  1.00  0.00           O  
ATOM   1881  N   MET   119     -15.766  -9.999   6.570  1.00  0.00           N  
ATOM   1882  H   MET   119     -15.653  -9.001   6.463  1.00  0.00           H  
ATOM   1883  CA  MET   119     -16.751 -10.565   5.617  1.00  0.00           C  
ATOM   1884  HA  MET   119     -17.570 -10.946   6.227  1.00  0.00           H  
ATOM   1885  CB  MET   119     -17.281  -9.536   4.662  1.00  0.00           C  
ATOM   1886  HB2 MET   119     -17.871  -8.863   5.284  1.00  0.00           H  
ATOM   1887  HB3 MET   119     -16.512  -9.044   4.066  1.00  0.00           H  
ATOM   1888  CG  MET   119     -18.245 -10.177   3.729  1.00  0.00           C  
ATOM   1889  HG2 MET   119     -17.704 -10.855   3.068  1.00  0.00           H  
ATOM   1890  HG3 MET   119     -18.871 -10.826   4.341  1.00  0.00           H  
ATOM   1891  SD  MET   119     -19.215  -9.016   2.739  1.00  0.00           S  
ATOM   1892  CE  MET   119     -20.344  -8.217   3.921  1.00  0.00           C  
ATOM   1893  HE1 MET   119     -19.768  -7.898   4.790  1.00  0.00           H  
ATOM   1894  HE2 MET   119     -20.863  -7.346   3.519  1.00  0.00           H  
ATOM   1895  HE3 MET   119     -21.136  -8.892   4.245  1.00  0.00           H  
ATOM   1896  C   MET   119     -16.164 -11.761   4.979  1.00  0.00           C  
ATOM   1897  O   MET   119     -16.850 -12.785   4.865  1.00  0.00           O  
ATOM   1898  N   LEU   120     -14.880 -11.645   4.531  1.00  0.00           N  
ATOM   1899  H   LEU   120     -14.403 -10.775   4.719  1.00  0.00           H  
ATOM   1900  CA  LEU   120     -14.078 -12.748   3.895  1.00  0.00           C  
ATOM   1901  HA  LEU   120     -14.626 -13.162   3.048  1.00  0.00           H  
ATOM   1902  CB  LEU   120     -12.752 -12.165   3.290  1.00  0.00           C  
ATOM   1903  HB2 LEU   120     -12.212 -11.644   4.081  1.00  0.00           H  
ATOM   1904  HB3 LEU   120     -12.203 -13.022   2.900  1.00  0.00           H  
ATOM   1905  CG  LEU   120     -12.959 -11.088   2.053  1.00  0.00           C  
ATOM   1906  HG  LEU   120     -13.714 -10.404   2.440  1.00  0.00           H  
ATOM   1907  CD1 LEU   120     -11.568 -10.404   1.804  1.00  0.00           C  
ATOM   1908 HD11 LEU   120     -11.686  -9.625   1.051  1.00  0.00           H  
ATOM   1909 HD12 LEU   120     -11.224  -9.985   2.749  1.00  0.00           H  
ATOM   1910 HD13 LEU   120     -10.834 -11.127   1.446  1.00  0.00           H  
ATOM   1911  CD2 LEU   120     -13.573 -11.865   0.809  1.00  0.00           C  
ATOM   1912 HD21 LEU   120     -14.556 -12.279   1.034  1.00  0.00           H  
ATOM   1913 HD22 LEU   120     -13.524 -10.982   0.173  1.00  0.00           H  
ATOM   1914 HD23 LEU   120     -12.929 -12.609   0.339  1.00  0.00           H  
ATOM   1915  C   LEU   120     -13.845 -13.962   4.758  1.00  0.00           C  
ATOM   1916  O   LEU   120     -13.912 -15.064   4.235  1.00  0.00           O  
ATOM   1917  N   VAL   121     -13.622 -13.692   6.057  1.00  0.00           N  
ATOM   1918  H   VAL   121     -13.385 -12.738   6.292  1.00  0.00           H  
ATOM   1919  CA  VAL   121     -13.387 -14.696   7.127  1.00  0.00           C  
ATOM   1920  HA  VAL   121     -12.785 -15.462   6.638  1.00  0.00           H  
ATOM   1921  CB  VAL   121     -12.787 -14.111   8.444  1.00  0.00           C  
ATOM   1922  HB  VAL   121     -13.375 -13.225   8.685  1.00  0.00           H  
ATOM   1923  CG1 VAL   121     -12.878 -15.110   9.604  1.00  0.00           C  
ATOM   1924 HG11 VAL   121     -12.565 -16.102   9.277  1.00  0.00           H  
ATOM   1925 HG12 VAL   121     -12.283 -14.879  10.487  1.00  0.00           H  
ATOM   1926 HG13 VAL   121     -13.920 -15.145   9.923  1.00  0.00           H  
ATOM   1927  CG2 VAL   121     -11.330 -13.646   8.387  1.00  0.00           C  
ATOM   1928 HG21 VAL   121     -10.839 -14.390   7.759  1.00  0.00           H  
ATOM   1929 HG22 VAL   121     -11.312 -12.646   7.953  1.00  0.00           H  
ATOM   1930 HG23 VAL   121     -10.906 -13.632   9.391  1.00  0.00           H  
ATOM   1931  C   VAL   121     -14.704 -15.501   7.389  1.00  0.00           C  
ATOM   1932  O   VAL   121     -14.770 -16.723   7.177  1.00  0.00           O  
ATOM   1933  N   GLN   122     -15.720 -14.823   7.830  1.00  0.00           N  
ATOM   1934  H   GLN   122     -15.541 -13.838   7.964  1.00  0.00           H  
ATOM   1935  CA  GLN   122     -17.055 -15.298   8.253  1.00  0.00           C  
ATOM   1936  HA  GLN   122     -16.915 -16.223   8.812  1.00  0.00           H  
ATOM   1937  CB  GLN   122     -17.648 -14.179   9.029  1.00  0.00           C  
ATOM   1938  HB2 GLN   122     -16.990 -13.860   9.837  1.00  0.00           H  
ATOM   1939  HB3 GLN   122     -17.678 -13.315   8.364  1.00  0.00           H  
ATOM   1940  CG  GLN   122     -19.039 -14.424   9.696  1.00  0.00           C  
ATOM   1941  HG2 GLN   122     -19.787 -14.756   8.975  1.00  0.00           H  
ATOM   1942  HG3 GLN   122     -18.906 -15.275  10.364  1.00  0.00           H  
ATOM   1943  CD  GLN   122     -19.607 -13.292  10.577  1.00  0.00           C  
ATOM   1944  OE1 GLN   122     -19.324 -12.162  10.407  1.00  0.00           O  
ATOM   1945  NE2 GLN   122     -20.536 -13.529  11.486  1.00  0.00           N  
ATOM   1946 HE21 GLN   122     -20.956 -12.704  11.888  1.00  0.00           H  
ATOM   1947 HE22 GLN   122     -20.844 -14.445  11.781  1.00  0.00           H  
ATOM   1948  C   GLN   122     -18.073 -15.748   7.134  1.00  0.00           C  
ATOM   1949  O   GLN   122     -18.664 -16.741   7.390  1.00  0.00           O  
ATOM   1950  N   GLN   123     -18.237 -15.079   5.976  1.00  0.00           N  
ATOM   1951  H   GLN   123     -17.950 -14.121   5.836  1.00  0.00           H  
ATOM   1952  CA  GLN   123     -19.118 -15.594   4.936  1.00  0.00           C  
ATOM   1953  HA  GLN   123     -19.819 -16.275   5.419  1.00  0.00           H  
ATOM   1954  CB  GLN   123     -19.956 -14.488   4.332  1.00  0.00           C  
ATOM   1955  HB2 GLN   123     -19.367 -13.866   3.658  1.00  0.00           H  
ATOM   1956  HB3 GLN   123     -20.598 -15.025   3.633  1.00  0.00           H  
ATOM   1957  CG  GLN   123     -20.787 -13.824   5.444  1.00  0.00           C  
ATOM   1958  HG2 GLN   123     -21.361 -14.463   6.115  1.00  0.00           H  
ATOM   1959  HG3 GLN   123     -20.049 -13.422   6.138  1.00  0.00           H  
ATOM   1960  CD  GLN   123     -21.602 -12.712   4.823  1.00  0.00           C  
ATOM   1961  OE1 GLN   123     -22.044 -12.796   3.707  1.00  0.00           O  
ATOM   1962  NE2 GLN   123     -22.030 -11.765   5.580  1.00  0.00           N  
ATOM   1963 HE21 GLN   123     -22.694 -11.079   5.251  1.00  0.00           H  
ATOM   1964 HE22 GLN   123     -21.584 -11.609   6.473  1.00  0.00           H  
ATOM   1965  C   GLN   123     -18.487 -16.447   3.840  1.00  0.00           C  
ATOM   1966  O   GLN   123     -19.225 -16.951   2.953  1.00  0.00           O  
ATOM   1967  N   TYR   124     -17.203 -16.535   3.777  1.00  0.00           N  
ATOM   1968  H   TYR   124     -16.652 -16.113   4.510  1.00  0.00           H  
ATOM   1969  CA  TYR   124     -16.413 -17.190   2.732  1.00  0.00           C  
ATOM   1970  HA  TYR   124     -17.123 -17.758   2.132  1.00  0.00           H  
ATOM   1971  CB  TYR   124     -15.912 -16.060   1.774  1.00  0.00           C  
ATOM   1972  HB2 TYR   124     -15.272 -15.338   2.281  1.00  0.00           H  
ATOM   1973  HB3 TYR   124     -15.287 -16.536   1.018  1.00  0.00           H  
ATOM   1974  CG  TYR   124     -17.044 -15.305   1.029  1.00  0.00           C  
ATOM   1975  CD1 TYR   124     -17.863 -15.881  -0.017  1.00  0.00           C  
ATOM   1976  HD1 TYR   124     -17.634 -16.835  -0.470  1.00  0.00           H  
ATOM   1977  CE1 TYR   124     -19.017 -15.175  -0.518  1.00  0.00           C  
ATOM   1978  HE1 TYR   124     -19.632 -15.634  -1.279  1.00  0.00           H  
ATOM   1979  CZ  TYR   124     -19.373 -13.896  -0.059  1.00  0.00           C  
ATOM   1980  OH  TYR   124     -20.548 -13.252  -0.333  1.00  0.00           O  
ATOM   1981  HH  TYR   124     -21.106 -13.844  -0.842  1.00  0.00           H  
ATOM   1982  CE2 TYR   124     -18.551 -13.296   0.932  1.00  0.00           C  
ATOM   1983  HE2 TYR   124     -19.093 -12.526   1.460  1.00  0.00           H  
ATOM   1984  CD2 TYR   124     -17.368 -13.957   1.425  1.00  0.00           C  
ATOM   1985  HD2 TYR   124     -16.957 -13.523   2.324  1.00  0.00           H  
ATOM   1986  C   TYR   124     -15.207 -18.028   3.189  1.00  0.00           C  
ATOM   1987  O   TYR   124     -14.772 -18.821   2.373  1.00  0.00           O  
ATOM   1988  N   ASN   125     -14.769 -18.037   4.473  1.00  0.00           N  
ATOM   1989  H   ASN   125     -15.087 -17.229   4.989  1.00  0.00           H  
ATOM   1990  CA  ASN   125     -13.713 -18.820   4.998  1.00  0.00           C  
ATOM   1991  HA  ASN   125     -13.415 -18.348   5.934  1.00  0.00           H  
ATOM   1992  CB  ASN   125     -14.204 -20.322   5.141  1.00  0.00           C  
ATOM   1993  HB2 ASN   125     -14.398 -20.832   4.198  1.00  0.00           H  
ATOM   1994  HB3 ASN   125     -13.475 -20.895   5.716  1.00  0.00           H  
ATOM   1995  CG  ASN   125     -15.529 -20.370   5.924  1.00  0.00           C  
ATOM   1996  OD1 ASN   125     -15.695 -19.948   7.026  1.00  0.00           O  
ATOM   1997  ND2 ASN   125     -16.609 -20.888   5.379  1.00  0.00           N  
ATOM   1998 HD21 ASN   125     -17.343 -21.248   5.972  1.00  0.00           H  
ATOM   1999 HD22 ASN   125     -16.579 -21.257   4.439  1.00  0.00           H  
ATOM   2000  C   ASN   125     -12.363 -18.653   4.277  1.00  0.00           C  
ATOM   2001  O   ASN   125     -11.561 -19.607   4.155  1.00  0.00           O  
ATOM   2002  N   VAL   126     -12.145 -17.442   3.746  1.00  0.00           N  
ATOM   2003  H   VAL   126     -12.752 -16.638   3.816  1.00  0.00           H  
ATOM   2004  CA  VAL   126     -10.798 -17.035   3.188  1.00  0.00           C  
ATOM   2005  HA  VAL   126     -10.692 -17.735   2.359  1.00  0.00           H  
ATOM   2006  CB  VAL   126     -10.816 -15.702   2.510  1.00  0.00           C  
ATOM   2007  HB  VAL   126     -11.361 -15.054   3.196  1.00  0.00           H  
ATOM   2008  CG1 VAL   126      -9.433 -15.181   2.109  1.00  0.00           C  
ATOM   2009 HG11 VAL   126      -8.785 -15.108   2.983  1.00  0.00           H  
ATOM   2010 HG12 VAL   126      -8.875 -15.808   1.414  1.00  0.00           H  
ATOM   2011 HG13 VAL   126      -9.502 -14.195   1.651  1.00  0.00           H  
ATOM   2012  CG2 VAL   126     -11.679 -15.715   1.235  1.00  0.00           C  
ATOM   2013 HG21 VAL   126     -12.682 -16.008   1.545  1.00  0.00           H  
ATOM   2014 HG22 VAL   126     -11.654 -14.673   0.916  1.00  0.00           H  
ATOM   2015 HG23 VAL   126     -11.335 -16.463   0.520  1.00  0.00           H  
ATOM   2016  C   VAL   126      -9.683 -17.153   4.227  1.00  0.00           C  
ATOM   2017  O   VAL   126      -9.898 -16.767   5.373  1.00  0.00           O  
ATOM   2018  N   PRO   127      -8.414 -17.534   3.899  1.00  0.00           N  
ATOM   2019  CD  PRO   127      -7.999 -18.144   2.587  1.00  0.00           C  
ATOM   2020  HD2 PRO   127      -7.983 -17.405   1.786  1.00  0.00           H  
ATOM   2021  HD3 PRO   127      -8.687 -18.962   2.373  1.00  0.00           H  
ATOM   2022  CG  PRO   127      -6.531 -18.664   2.788  1.00  0.00           C  
ATOM   2023  HG2 PRO   127      -5.792 -17.979   2.372  1.00  0.00           H  
ATOM   2024  HG3 PRO   127      -6.350 -19.656   2.375  1.00  0.00           H  
ATOM   2025  CB  PRO   127      -6.369 -18.704   4.307  1.00  0.00           C  
ATOM   2026  HB2 PRO   127      -5.369 -18.419   4.631  1.00  0.00           H  
ATOM   2027  HB3 PRO   127      -6.703 -19.667   4.695  1.00  0.00           H  
ATOM   2028  CA  PRO   127      -7.286 -17.578   4.856  1.00  0.00           C  
ATOM   2029  HA  PRO   127      -7.703 -17.893   5.812  1.00  0.00           H  
ATOM   2030  C   PRO   127      -6.541 -16.242   4.881  1.00  0.00           C  
ATOM   2031  O   PRO   127      -6.182 -15.707   3.829  1.00  0.00           O  
ATOM   2032  N   MET   128      -6.319 -15.679   6.117  1.00  0.00           N  
ATOM   2033  H   MET   128      -6.609 -16.170   6.951  1.00  0.00           H  
ATOM   2034  CA  MET   128      -5.558 -14.517   6.324  1.00  0.00           C  
ATOM   2035  HA  MET   128      -6.022 -13.675   5.810  1.00  0.00           H  
ATOM   2036  CB  MET   128      -5.479 -14.161   7.864  1.00  0.00           C  
ATOM   2037  HB2 MET   128      -4.947 -14.916   8.443  1.00  0.00           H  
ATOM   2038  HB3 MET   128      -4.948 -13.211   7.895  1.00  0.00           H  
ATOM   2039  CG  MET   128      -6.802 -13.847   8.682  1.00  0.00           C  
ATOM   2040  HG2 MET   128      -7.498 -14.670   8.844  1.00  0.00           H  
ATOM   2041  HG3 MET   128      -6.527 -13.675   9.722  1.00  0.00           H  
ATOM   2042  SD  MET   128      -7.797 -12.449   8.187  1.00  0.00           S  
ATOM   2043  CE  MET   128      -6.806 -11.045   8.610  1.00  0.00           C  
ATOM   2044  HE1 MET   128      -7.480 -10.264   8.961  1.00  0.00           H  
ATOM   2045  HE2 MET   128      -5.955 -11.163   9.282  1.00  0.00           H  
ATOM   2046  HE3 MET   128      -6.425 -10.594   7.693  1.00  0.00           H  
ATOM   2047  C   MET   128      -4.132 -14.559   5.687  1.00  0.00           C  
ATOM   2048  O   MET   128      -3.527 -13.522   5.308  1.00  0.00           O  
ATOM   2049  N   ALA   129      -3.559 -15.746   5.557  1.00  0.00           N  
ATOM   2050  H   ALA   129      -4.021 -16.577   5.899  1.00  0.00           H  
ATOM   2051  CA  ALA   129      -2.249 -15.957   4.920  1.00  0.00           C  
ATOM   2052  HA  ALA   129      -1.533 -15.290   5.399  1.00  0.00           H  
ATOM   2053  CB  ALA   129      -1.810 -17.367   5.206  1.00  0.00           C  
ATOM   2054  HB1 ALA   129      -2.429 -18.076   4.656  1.00  0.00           H  
ATOM   2055  HB2 ALA   129      -0.837 -17.533   4.744  1.00  0.00           H  
ATOM   2056  HB3 ALA   129      -1.792 -17.533   6.283  1.00  0.00           H  
ATOM   2057  C   ALA   129      -2.274 -15.624   3.362  1.00  0.00           C  
ATOM   2058  O   ALA   129      -1.204 -15.406   2.753  1.00  0.00           O  
ATOM   2059  N   ASN   130      -3.498 -15.407   2.763  1.00  0.00           N  
ATOM   2060  H   ASN   130      -4.279 -15.792   3.275  1.00  0.00           H  
ATOM   2061  CA  ASN   130      -3.673 -14.993   1.406  1.00  0.00           C  
ATOM   2062  HA  ASN   130      -2.744 -14.910   0.841  1.00  0.00           H  
ATOM   2063  CB  ASN   130      -4.533 -16.064   0.699  1.00  0.00           C  
ATOM   2064  HB2 ASN   130      -5.509 -16.109   1.182  1.00  0.00           H  
ATOM   2065  HB3 ASN   130      -4.775 -15.744  -0.315  1.00  0.00           H  
ATOM   2066  CG  ASN   130      -4.013 -17.484   0.470  1.00  0.00           C  
ATOM   2067  OD1 ASN   130      -2.773 -17.696   0.584  1.00  0.00           O  
ATOM   2068  ND2 ASN   130      -4.812 -18.393   0.018  1.00  0.00           N  
ATOM   2069 HD21 ASN   130      -4.384 -19.267  -0.252  1.00  0.00           H  
ATOM   2070 HD22 ASN   130      -5.792 -18.184  -0.111  1.00  0.00           H  
ATOM   2071  C   ASN   130      -4.417 -13.628   1.342  1.00  0.00           C  
ATOM   2072  O   ASN   130      -4.993 -13.318   0.280  1.00  0.00           O  
ATOM   2073  N   ILE   131      -4.274 -12.741   2.345  1.00  0.00           N  
ATOM   2074  H   ILE   131      -3.769 -13.030   3.170  1.00  0.00           H  
ATOM   2075  CA  ILE   131      -4.818 -11.401   2.440  1.00  0.00           C  
ATOM   2076  HA  ILE   131      -5.140 -11.122   1.437  1.00  0.00           H  
ATOM   2077  CB  ILE   131      -5.983 -11.326   3.421  1.00  0.00           C  
ATOM   2078  HB  ILE   131      -5.474 -11.623   4.338  1.00  0.00           H  
ATOM   2079  CG2 ILE   131      -6.394  -9.849   3.465  1.00  0.00           C  
ATOM   2080 HG21 ILE   131      -5.601  -9.171   3.782  1.00  0.00           H  
ATOM   2081 HG22 ILE   131      -6.794  -9.545   2.498  1.00  0.00           H  
ATOM   2082 HG23 ILE   131      -7.163  -9.789   4.234  1.00  0.00           H  
ATOM   2083  CG1 ILE   131      -7.188 -12.298   3.102  1.00  0.00           C  
ATOM   2084 HG12 ILE   131      -7.499 -12.205   2.062  1.00  0.00           H  
ATOM   2085 HG13 ILE   131      -6.750 -13.296   3.101  1.00  0.00           H  
ATOM   2086  CD1 ILE   131      -8.354 -12.133   4.160  1.00  0.00           C  
ATOM   2087 HD11 ILE   131      -8.734 -11.112   4.155  1.00  0.00           H  
ATOM   2088 HD12 ILE   131      -9.278 -12.657   3.916  1.00  0.00           H  
ATOM   2089 HD13 ILE   131      -7.925 -12.279   5.151  1.00  0.00           H  
ATOM   2090  C   ILE   131      -3.641 -10.366   2.731  1.00  0.00           C  
ATOM   2091  O   ILE   131      -3.063 -10.497   3.830  1.00  0.00           O  
ATOM   2092  N   ARG   132      -3.412  -9.478   1.786  1.00  0.00           N  
ATOM   2093  H   ARG   132      -4.037  -9.361   1.001  1.00  0.00           H  
ATOM   2094  CA  ARG   132      -2.427  -8.427   2.015  1.00  0.00           C  
ATOM   2095  HA  ARG   132      -2.100  -8.587   3.042  1.00  0.00           H  
ATOM   2096  CB  ARG   132      -1.149  -8.676   1.190  1.00  0.00           C  
ATOM   2097  HB2 ARG   132      -0.489  -7.814   1.292  1.00  0.00           H  
ATOM   2098  HB3 ARG   132      -0.691  -9.599   1.547  1.00  0.00           H  
ATOM   2099  CG  ARG   132      -1.384  -8.817  -0.417  1.00  0.00           C  
ATOM   2100  HG2 ARG   132      -1.920  -9.720  -0.709  1.00  0.00           H  
ATOM   2101  HG3 ARG   132      -2.073  -8.066  -0.804  1.00  0.00           H  
ATOM   2102  CD  ARG   132      -0.122  -8.541  -1.176  1.00  0.00           C  
ATOM   2103  HD2 ARG   132      -0.235  -8.750  -2.240  1.00  0.00           H  
ATOM   2104  HD3 ARG   132      -0.037  -7.455  -1.139  1.00  0.00           H  
ATOM   2105  NE  ARG   132       0.997  -9.298  -0.692  1.00  0.00           N  
ATOM   2106  HE  ARG   132       1.798  -8.738  -0.438  1.00  0.00           H  
ATOM   2107  CZ  ARG   132       1.316 -10.503  -0.923  1.00  0.00           C  
ATOM   2108  NH1 ARG   132       0.556 -11.508  -1.421  1.00  0.00           N  
ATOM   2109 HH11 ARG   132      -0.453 -11.466  -1.429  1.00  0.00           H  
ATOM   2110 HH12 ARG   132       0.977 -12.411  -1.588  1.00  0.00           H  
ATOM   2111  NH2 ARG   132       2.579 -10.862  -0.734  1.00  0.00           N  
ATOM   2112 HH21 ARG   132       3.213 -10.088  -0.597  1.00  0.00           H  
ATOM   2113 HH22 ARG   132       2.846 -11.763  -0.365  1.00  0.00           H  
ATOM   2114  C   ARG   132      -2.984  -6.977   1.863  1.00  0.00           C  
ATOM   2115  O   ARG   132      -3.826  -6.751   1.066  1.00  0.00           O  
ATOM   2116  N   LEU   133      -2.369  -5.940   2.535  1.00  0.00           N  
ATOM   2117  H   LEU   133      -1.545  -6.138   3.086  1.00  0.00           H  
ATOM   2118  CA  LEU   133      -2.608  -4.479   2.371  1.00  0.00           C  
ATOM   2119  HA  LEU   133      -3.528  -4.254   1.831  1.00  0.00           H  
ATOM   2120  CB  LEU   133      -2.865  -3.773   3.828  1.00  0.00           C  
ATOM   2121  HB2 LEU   133      -2.484  -4.507   4.538  1.00  0.00           H  
ATOM   2122  HB3 LEU   133      -2.317  -2.830   3.844  1.00  0.00           H  
ATOM   2123  CG  LEU   133      -4.317  -3.550   4.195  1.00  0.00           C  
ATOM   2124  HG  LEU   133      -4.330  -3.287   5.253  1.00  0.00           H  
ATOM   2125  CD1 LEU   133      -5.014  -2.496   3.416  1.00  0.00           C  
ATOM   2126 HD11 LEU   133      -6.076  -2.731   3.347  1.00  0.00           H  
ATOM   2127 HD12 LEU   133      -4.909  -1.557   3.960  1.00  0.00           H  
ATOM   2128 HD13 LEU   133      -4.610  -2.405   2.408  1.00  0.00           H  
ATOM   2129  CD2 LEU   133      -5.033  -4.867   4.141  1.00  0.00           C  
ATOM   2130 HD21 LEU   133      -4.477  -5.612   4.710  1.00  0.00           H  
ATOM   2131 HD22 LEU   133      -6.051  -4.705   4.496  1.00  0.00           H  
ATOM   2132 HD23 LEU   133      -5.079  -5.276   3.131  1.00  0.00           H  
ATOM   2133  C   LEU   133      -1.472  -3.726   1.665  1.00  0.00           C  
ATOM   2134  O   LEU   133      -0.303  -3.948   1.948  1.00  0.00           O  
ATOM   2135  N   ILE   134      -1.749  -2.768   0.741  1.00  0.00           N  
ATOM   2136  H   ILE   134      -2.686  -2.696   0.371  1.00  0.00           H  
ATOM   2137  CA  ILE   134      -0.757  -1.848   0.291  1.00  0.00           C  
ATOM   2138  HA  ILE   134       0.246  -1.906   0.714  1.00  0.00           H  
ATOM   2139  CB  ILE   134      -0.542  -1.972  -1.212  1.00  0.00           C  
ATOM   2140  HB  ILE   134      -1.436  -1.676  -1.760  1.00  0.00           H  
ATOM   2141  CG2 ILE   134       0.610  -1.036  -1.735  1.00  0.00           C  
ATOM   2142 HG21 ILE   134       1.538  -1.525  -1.440  1.00  0.00           H  
ATOM   2143 HG22 ILE   134       0.669  -1.023  -2.824  1.00  0.00           H  
ATOM   2144 HG23 ILE   134       0.421  -0.044  -1.324  1.00  0.00           H  
ATOM   2145  CG1 ILE   134      -0.290  -3.423  -1.588  1.00  0.00           C  
ATOM   2146 HG12 ILE   134       0.464  -3.902  -0.963  1.00  0.00           H  
ATOM   2147 HG13 ILE   134      -1.201  -4.006  -1.455  1.00  0.00           H  
ATOM   2148  CD1 ILE   134       0.003  -3.842  -3.005  1.00  0.00           C  
ATOM   2149 HD11 ILE   134       0.895  -3.293  -3.303  1.00  0.00           H  
ATOM   2150 HD12 ILE   134       0.263  -4.895  -3.116  1.00  0.00           H  
ATOM   2151 HD13 ILE   134      -0.831  -3.552  -3.644  1.00  0.00           H  
ATOM   2152  C   ILE   134      -1.360  -0.474   0.741  1.00  0.00           C  
ATOM   2153  O   ILE   134      -2.459  -0.075   0.348  1.00  0.00           O  
ATOM   2154  N   GLY   135      -0.546   0.326   1.415  1.00  0.00           N  
ATOM   2155  H   GLY   135       0.367  -0.004   1.692  1.00  0.00           H  
ATOM   2156  CA  GLY   135      -0.882   1.677   1.791  1.00  0.00           C  
ATOM   2157  HA2 GLY   135      -1.887   2.018   1.541  1.00  0.00           H  
ATOM   2158  HA3 GLY   135      -0.710   1.783   2.862  1.00  0.00           H  
ATOM   2159  C   GLY   135       0.124   2.693   1.240  1.00  0.00           C  
ATOM   2160  O   GLY   135       1.300   2.577   1.351  1.00  0.00           O  
ATOM   2161  N   HIE   136      -0.448   3.738   0.623  1.00  0.00           N  
ATOM   2162  H   HIE   136      -1.453   3.791   0.539  1.00  0.00           H  
ATOM   2163  CA  HIE   136       0.362   4.890   0.172  1.00  0.00           C  
ATOM   2164  HA  HIE   136       1.367   4.477   0.250  1.00  0.00           H  
ATOM   2165  CB  HIE   136       0.193   5.283  -1.334  1.00  0.00           C  
ATOM   2166  HB2 HIE   136       0.458   4.413  -1.934  1.00  0.00           H  
ATOM   2167  HB3 HIE   136      -0.858   5.520  -1.499  1.00  0.00           H  
ATOM   2168  CG  HIE   136       1.054   6.491  -1.763  1.00  0.00           C  
ATOM   2169  ND1 HIE   136       0.630   7.865  -1.873  1.00  0.00           N  
ATOM   2170  CE1 HIE   136       1.734   8.453  -2.306  1.00  0.00           C  
ATOM   2171  HE1 HIE   136       1.834   9.508  -2.515  1.00  0.00           H  
ATOM   2172  NE2 HIE   136       2.812   7.588  -2.280  1.00  0.00           N  
ATOM   2173  HE2 HIE   136       3.788   7.812  -2.415  1.00  0.00           H  
ATOM   2174  CD2 HIE   136       2.362   6.354  -2.083  1.00  0.00           C  
ATOM   2175  HD2 HIE   136       2.962   5.498  -1.814  1.00  0.00           H  
ATOM   2176  C   HIE   136       0.283   6.145   1.113  1.00  0.00           C  
ATOM   2177  O   HIE   136      -0.789   6.605   1.416  1.00  0.00           O  
ATOM   2178  N   SER   137       1.361   6.752   1.402  1.00  0.00           N  
ATOM   2179  H   SER   137       2.256   6.394   1.100  1.00  0.00           H  
ATOM   2180  CA  SER   137       1.360   8.006   2.135  1.00  0.00           C  
ATOM   2181  HA  SER   137       2.401   8.331   2.143  1.00  0.00           H  
ATOM   2182  CB  SER   137       0.715   9.202   1.307  1.00  0.00           C  
ATOM   2183  HB2 SER   137       1.171   9.103   0.322  1.00  0.00           H  
ATOM   2184  HB3 SER   137      -0.334   9.019   1.076  1.00  0.00           H  
ATOM   2185  OG  SER   137       1.032  10.388   2.004  1.00  0.00           O  
ATOM   2186  HG  SER   137       1.819  10.703   1.555  1.00  0.00           H  
ATOM   2187  C   SER   137       0.759   7.821   3.500  1.00  0.00           C  
ATOM   2188  O   SER   137       1.238   6.952   4.230  1.00  0.00           O  
ATOM   2189  N   LEU   138      -0.252   8.598   3.940  1.00  0.00           N  
ATOM   2190  H   LEU   138      -0.363   9.459   3.424  1.00  0.00           H  
ATOM   2191  CA  LEU   138      -0.950   8.429   5.236  1.00  0.00           C  
ATOM   2192  HA  LEU   138      -0.257   8.448   6.077  1.00  0.00           H  
ATOM   2193  CB  LEU   138      -1.962   9.545   5.422  1.00  0.00           C  
ATOM   2194  HB2 LEU   138      -1.335  10.386   5.717  1.00  0.00           H  
ATOM   2195  HB3 LEU   138      -2.437   9.727   4.458  1.00  0.00           H  
ATOM   2196  CG  LEU   138      -3.016   9.418   6.555  1.00  0.00           C  
ATOM   2197  HG  LEU   138      -3.648   8.535   6.463  1.00  0.00           H  
ATOM   2198  CD1 LEU   138      -2.368   9.370   7.951  1.00  0.00           C  
ATOM   2199 HD11 LEU   138      -1.783   8.469   8.137  1.00  0.00           H  
ATOM   2200 HD12 LEU   138      -1.578  10.121   7.972  1.00  0.00           H  
ATOM   2201 HD13 LEU   138      -3.093   9.507   8.754  1.00  0.00           H  
ATOM   2202  CD2 LEU   138      -3.921  10.660   6.528  1.00  0.00           C  
ATOM   2203 HD21 LEU   138      -3.254  11.507   6.684  1.00  0.00           H  
ATOM   2204 HD22 LEU   138      -4.412  10.730   5.557  1.00  0.00           H  
ATOM   2205 HD23 LEU   138      -4.629  10.422   7.322  1.00  0.00           H  
ATOM   2206  C   LEU   138      -1.657   6.986   5.167  1.00  0.00           C  
ATOM   2207  O   LEU   138      -1.755   6.363   6.225  1.00  0.00           O  
ATOM   2208  N   GLY   139      -2.109   6.453   4.020  1.00  0.00           N  
ATOM   2209  H   GLY   139      -2.149   7.029   3.191  1.00  0.00           H  
ATOM   2210  CA  GLY   139      -2.643   5.103   3.839  1.00  0.00           C  
ATOM   2211  HA2 GLY   139      -3.681   5.097   4.170  1.00  0.00           H  
ATOM   2212  HA3 GLY   139      -2.646   4.923   2.764  1.00  0.00           H  
ATOM   2213  C   GLY   139      -1.799   3.934   4.371  1.00  0.00           C  
ATOM   2214  O   GLY   139      -2.378   2.859   4.635  1.00  0.00           O  
ATOM   2215  N   ALA   140      -0.501   4.046   4.494  1.00  0.00           N  
ATOM   2216  H   ALA   140      -0.026   4.852   4.113  1.00  0.00           H  
ATOM   2217  CA  ALA   140       0.292   3.001   5.199  1.00  0.00           C  
ATOM   2218  HA  ALA   140       0.072   2.014   4.791  1.00  0.00           H  
ATOM   2219  CB  ALA   140       1.813   3.203   4.970  1.00  0.00           C  
ATOM   2220  HB1 ALA   140       2.360   2.592   5.688  1.00  0.00           H  
ATOM   2221  HB2 ALA   140       2.071   3.012   3.928  1.00  0.00           H  
ATOM   2222  HB3 ALA   140       2.140   4.212   5.218  1.00  0.00           H  
ATOM   2223  C   ALA   140      -0.094   2.955   6.689  1.00  0.00           C  
ATOM   2224  O   ALA   140      -0.151   1.879   7.292  1.00  0.00           O  
ATOM   2225  N   HIE   141      -0.311   4.117   7.337  1.00  0.00           N  
ATOM   2226  H   HIE   141      -0.116   5.024   6.939  1.00  0.00           H  
ATOM   2227  CA  HIE   141      -0.853   4.110   8.697  1.00  0.00           C  
ATOM   2228  HA  HIE   141      -0.369   3.330   9.284  1.00  0.00           H  
ATOM   2229  CB  HIE   141      -0.625   5.402   9.409  1.00  0.00           C  
ATOM   2230  HB2 HIE   141      -1.281   6.151   8.965  1.00  0.00           H  
ATOM   2231  HB3 HIE   141      -0.854   5.132  10.439  1.00  0.00           H  
ATOM   2232  CG  HIE   141       0.750   6.023   9.283  1.00  0.00           C  
ATOM   2233  ND1 HIE   141       1.876   5.318   9.564  1.00  0.00           N  
ATOM   2234  CE1 HIE   141       2.843   6.221   9.341  1.00  0.00           C  
ATOM   2235  HE1 HIE   141       3.897   6.038   9.482  1.00  0.00           H  
ATOM   2236  NE2 HIE   141       2.358   7.433   9.078  1.00  0.00           N  
ATOM   2237  HE2 HIE   141       2.896   8.283   8.988  1.00  0.00           H  
ATOM   2238  CD2 HIE   141       1.016   7.344   8.961  1.00  0.00           C  
ATOM   2239  HD2 HIE   141       0.314   8.149   8.804  1.00  0.00           H  
ATOM   2240  C   HIE   141      -2.328   3.627   8.683  1.00  0.00           C  
ATOM   2241  O   HIE   141      -2.681   2.762   9.474  1.00  0.00           O  
ATOM   2242  N   THR   142      -3.164   3.975   7.699  1.00  0.00           N  
ATOM   2243  H   THR   142      -2.949   4.806   7.167  1.00  0.00           H  
ATOM   2244  CA  THR   142      -4.488   3.328   7.538  1.00  0.00           C  
ATOM   2245  HA  THR   142      -5.036   3.508   8.463  1.00  0.00           H  
ATOM   2246  CB  THR   142      -5.158   3.938   6.290  1.00  0.00           C  
ATOM   2247  HB  THR   142      -4.510   3.958   5.414  1.00  0.00           H  
ATOM   2248  CG2 THR   142      -6.533   3.386   5.936  1.00  0.00           C  
ATOM   2249 HG21 THR   142      -6.851   3.901   5.029  1.00  0.00           H  
ATOM   2250 HG22 THR   142      -6.496   2.324   5.696  1.00  0.00           H  
ATOM   2251 HG23 THR   142      -7.238   3.476   6.762  1.00  0.00           H  
ATOM   2252  OG1 THR   142      -5.429   5.265   6.618  1.00  0.00           O  
ATOM   2253  HG1 THR   142      -6.189   5.500   6.080  1.00  0.00           H  
ATOM   2254  C   THR   142      -4.502   1.775   7.446  1.00  0.00           C  
ATOM   2255  O   THR   142      -5.277   1.101   8.178  1.00  0.00           O  
ATOM   2256  N   SER   143      -3.544   1.231   6.646  1.00  0.00           N  
ATOM   2257  H   SER   143      -3.040   1.829   6.007  1.00  0.00           H  
ATOM   2258  CA  SER   143      -3.245  -0.187   6.628  1.00  0.00           C  
ATOM   2259  HA  SER   143      -4.049  -0.712   6.112  1.00  0.00           H  
ATOM   2260  CB  SER   143      -2.154  -0.433   5.647  1.00  0.00           C  
ATOM   2261  HB2 SER   143      -1.300   0.175   5.947  1.00  0.00           H  
ATOM   2262  HB3 SER   143      -1.841  -1.477   5.663  1.00  0.00           H  
ATOM   2263  OG  SER   143      -2.585  -0.024   4.381  1.00  0.00           O  
ATOM   2264  HG  SER   143      -2.752   0.920   4.417  1.00  0.00           H  
ATOM   2265  C   SER   143      -2.862  -0.734   7.970  1.00  0.00           C  
ATOM   2266  O   SER   143      -3.363  -1.766   8.364  1.00  0.00           O  
ATOM   2267  N   GLY   144      -1.935  -0.109   8.735  1.00  0.00           N  
ATOM   2268  H   GLY   144      -1.430   0.631   8.267  1.00  0.00           H  
ATOM   2269  CA  GLY   144      -1.503  -0.452  10.136  1.00  0.00           C  
ATOM   2270  HA2 GLY   144      -1.060  -1.447  10.090  1.00  0.00           H  
ATOM   2271  HA3 GLY   144      -0.726   0.256  10.423  1.00  0.00           H  
ATOM   2272  C   GLY   144      -2.610  -0.456  11.220  1.00  0.00           C  
ATOM   2273  O   GLY   144      -2.745  -1.385  11.994  1.00  0.00           O  
ATOM   2274  N   PHE   145      -3.490   0.515  11.010  1.00  0.00           N  
ATOM   2275  H   PHE   145      -3.364   1.171  10.252  1.00  0.00           H  
ATOM   2276  CA  PHE   145      -4.658   0.575  11.877  1.00  0.00           C  
ATOM   2277  HA  PHE   145      -4.269   0.390  12.879  1.00  0.00           H  
ATOM   2278  CB  PHE   145      -5.254   1.999  12.023  1.00  0.00           C  
ATOM   2279  HB2 PHE   145      -5.416   2.297  10.987  1.00  0.00           H  
ATOM   2280  HB3 PHE   145      -6.291   1.989  12.359  1.00  0.00           H  
ATOM   2281  CG  PHE   145      -4.543   3.102  12.742  1.00  0.00           C  
ATOM   2282  CD1 PHE   145      -4.157   2.923  14.088  1.00  0.00           C  
ATOM   2283  HD1 PHE   145      -4.503   2.046  14.617  1.00  0.00           H  
ATOM   2284  CE1 PHE   145      -3.358   3.802  14.697  1.00  0.00           C  
ATOM   2285  HE1 PHE   145      -2.957   3.582  15.676  1.00  0.00           H  
ATOM   2286  CZ  PHE   145      -2.992   5.030  14.043  1.00  0.00           C  
ATOM   2287  HZ  PHE   145      -2.517   5.879  14.513  1.00  0.00           H  
ATOM   2288  CE2 PHE   145      -3.344   5.256  12.728  1.00  0.00           C  
ATOM   2289  HE2 PHE   145      -3.175   6.236  12.307  1.00  0.00           H  
ATOM   2290  CD2 PHE   145      -4.094   4.293  12.022  1.00  0.00           C  
ATOM   2291  HD2 PHE   145      -4.504   4.367  11.025  1.00  0.00           H  
ATOM   2292  C   PHE   145      -5.636  -0.476  11.597  1.00  0.00           C  
ATOM   2293  O   PHE   145      -6.169  -1.068  12.621  1.00  0.00           O  
ATOM   2294  N   ALA   146      -5.900  -0.838  10.355  1.00  0.00           N  
ATOM   2295  H   ALA   146      -5.489  -0.345   9.575  1.00  0.00           H  
ATOM   2296  CA  ALA   146      -6.552  -2.118  10.082  1.00  0.00           C  
ATOM   2297  HA  ALA   146      -7.577  -2.059  10.448  1.00  0.00           H  
ATOM   2298  CB  ALA   146      -6.812  -2.198   8.568  1.00  0.00           C  
ATOM   2299  HB1 ALA   146      -5.918  -2.200   7.945  1.00  0.00           H  
ATOM   2300  HB2 ALA   146      -7.216  -3.174   8.298  1.00  0.00           H  
ATOM   2301  HB3 ALA   146      -7.497  -1.392   8.304  1.00  0.00           H  
ATOM   2302  C   ALA   146      -5.835  -3.319  10.667  1.00  0.00           C  
ATOM   2303  O   ALA   146      -6.409  -4.203  11.297  1.00  0.00           O  
ATOM   2304  N   GLY   147      -4.539  -3.318  10.434  1.00  0.00           N  
ATOM   2305  H   GLY   147      -4.167  -2.652   9.772  1.00  0.00           H  
ATOM   2306  CA  GLY   147      -3.533  -4.356  10.821  1.00  0.00           C  
ATOM   2307  HA2 GLY   147      -3.704  -5.134  10.077  1.00  0.00           H  
ATOM   2308  HA3 GLY   147      -2.507  -3.989  10.851  1.00  0.00           H  
ATOM   2309  C   GLY   147      -3.779  -4.739  12.272  1.00  0.00           C  
ATOM   2310  O   GLY   147      -3.683  -5.907  12.636  1.00  0.00           O  
ATOM   2311  N   LYS   148      -4.031  -3.772  13.179  1.00  0.00           N  
ATOM   2312  H   LYS   148      -4.107  -2.852  12.770  1.00  0.00           H  
ATOM   2313  CA  LYS   148      -4.188  -3.959  14.694  1.00  0.00           C  
ATOM   2314  HA  LYS   148      -3.578  -4.778  15.076  1.00  0.00           H  
ATOM   2315  CB  LYS   148      -3.827  -2.613  15.336  1.00  0.00           C  
ATOM   2316  HB2 LYS   148      -4.315  -1.834  14.750  1.00  0.00           H  
ATOM   2317  HB3 LYS   148      -4.220  -2.437  16.338  1.00  0.00           H  
ATOM   2318  CG  LYS   148      -2.282  -2.348  15.399  1.00  0.00           C  
ATOM   2319  HG2 LYS   148      -1.862  -3.190  15.948  1.00  0.00           H  
ATOM   2320  HG3 LYS   148      -1.960  -2.468  14.364  1.00  0.00           H  
ATOM   2321  CD  LYS   148      -1.845  -1.093  16.057  1.00  0.00           C  
ATOM   2322  HD2 LYS   148      -2.575  -0.566  16.672  1.00  0.00           H  
ATOM   2323  HD3 LYS   148      -1.004  -1.205  16.742  1.00  0.00           H  
ATOM   2324  CE  LYS   148      -1.381  -0.016  15.026  1.00  0.00           C  
ATOM   2325  HE2 LYS   148      -2.064  -0.192  14.195  1.00  0.00           H  
ATOM   2326  HE3 LYS   148      -1.630   0.940  15.487  1.00  0.00           H  
ATOM   2327  NZ  LYS   148       0.034  -0.246  14.643  1.00  0.00           N  
ATOM   2328  HZ1 LYS   148       0.251  -1.201  14.397  1.00  0.00           H  
ATOM   2329  HZ2 LYS   148       0.314   0.327  13.860  1.00  0.00           H  
ATOM   2330  HZ3 LYS   148       0.756   0.029  15.295  1.00  0.00           H  
ATOM   2331  C   LYS   148      -5.618  -4.321  15.039  1.00  0.00           C  
ATOM   2332  O   LYS   148      -5.891  -4.952  16.030  1.00  0.00           O  
ATOM   2333  N   LYS   149      -6.578  -3.847  14.206  1.00  0.00           N  
ATOM   2334  H   LYS   149      -6.272  -3.364  13.374  1.00  0.00           H  
ATOM   2335  CA  LYS   149      -7.983  -4.069  14.424  1.00  0.00           C  
ATOM   2336  HA  LYS   149      -8.098  -3.897  15.494  1.00  0.00           H  
ATOM   2337  CB  LYS   149      -8.871  -2.974  13.862  1.00  0.00           C  
ATOM   2338  HB2 LYS   149      -8.500  -2.081  14.363  1.00  0.00           H  
ATOM   2339  HB3 LYS   149      -8.956  -2.892  12.778  1.00  0.00           H  
ATOM   2340  CG  LYS   149     -10.287  -3.165  14.318  1.00  0.00           C  
ATOM   2341  HG2 LYS   149     -10.869  -2.435  13.755  1.00  0.00           H  
ATOM   2342  HG3 LYS   149     -10.692  -4.097  13.924  1.00  0.00           H  
ATOM   2343  CD  LYS   149     -10.603  -2.926  15.783  1.00  0.00           C  
ATOM   2344  HD2 LYS   149     -11.688  -2.981  15.875  1.00  0.00           H  
ATOM   2345  HD3 LYS   149     -10.221  -3.828  16.261  1.00  0.00           H  
ATOM   2346  CE  LYS   149     -10.023  -1.652  16.366  1.00  0.00           C  
ATOM   2347  HE2 LYS   149      -8.937  -1.715  16.303  1.00  0.00           H  
ATOM   2348  HE3 LYS   149     -10.351  -0.844  15.711  1.00  0.00           H  
ATOM   2349  NZ  LYS   149     -10.468  -1.347  17.758  1.00  0.00           N  
ATOM   2350  HZ1 LYS   149     -10.363  -2.150  18.363  1.00  0.00           H  
ATOM   2351  HZ2 LYS   149      -9.950  -0.587  18.175  1.00  0.00           H  
ATOM   2352  HZ3 LYS   149     -11.427  -1.035  17.795  1.00  0.00           H  
ATOM   2353  C   LYS   149      -8.297  -5.549  14.267  1.00  0.00           C  
ATOM   2354  O   LYS   149      -8.964  -6.131  15.116  1.00  0.00           O  
ATOM   2355  N   VAL   150      -7.742  -6.154  13.173  1.00  0.00           N  
ATOM   2356  H   VAL   150      -7.230  -5.591  12.509  1.00  0.00           H  
ATOM   2357  CA  VAL   150      -7.898  -7.585  12.908  1.00  0.00           C  
ATOM   2358  HA  VAL   150      -8.974  -7.752  12.855  1.00  0.00           H  
ATOM   2359  CB  VAL   150      -7.428  -8.061  11.497  1.00  0.00           C  
ATOM   2360  HB  VAL   150      -7.510  -9.148  11.511  1.00  0.00           H  
ATOM   2361  CG1 VAL   150      -8.407  -7.356  10.562  1.00  0.00           C  
ATOM   2362 HG11 VAL   150      -8.187  -6.297  10.426  1.00  0.00           H  
ATOM   2363 HG12 VAL   150      -8.170  -7.884   9.638  1.00  0.00           H  
ATOM   2364 HG13 VAL   150      -9.441  -7.600  10.804  1.00  0.00           H  
ATOM   2365  CG2 VAL   150      -5.924  -7.636  11.093  1.00  0.00           C  
ATOM   2366 HG21 VAL   150      -5.843  -6.553  11.004  1.00  0.00           H  
ATOM   2367 HG22 VAL   150      -5.138  -8.003  11.753  1.00  0.00           H  
ATOM   2368 HG23 VAL   150      -5.730  -7.945  10.065  1.00  0.00           H  
ATOM   2369  C   VAL   150      -7.288  -8.490  14.048  1.00  0.00           C  
ATOM   2370  O   VAL   150      -7.811  -9.598  14.305  1.00  0.00           O  
ATOM   2371  N   GLN   151      -6.402  -7.989  14.829  1.00  0.00           N  
ATOM   2372  H   GLN   151      -6.061  -7.052  14.668  1.00  0.00           H  
ATOM   2373  CA  GLN   151      -5.786  -8.749  15.872  1.00  0.00           C  
ATOM   2374  HA  GLN   151      -5.582  -9.776  15.567  1.00  0.00           H  
ATOM   2375  CB  GLN   151      -4.411  -8.240  16.341  1.00  0.00           C  
ATOM   2376  HB2 GLN   151      -4.442  -7.197  16.655  1.00  0.00           H  
ATOM   2377  HB3 GLN   151      -4.027  -8.930  17.093  1.00  0.00           H  
ATOM   2378  CG  GLN   151      -3.537  -8.219  15.111  1.00  0.00           C  
ATOM   2379  HG2 GLN   151      -3.591  -9.209  14.658  1.00  0.00           H  
ATOM   2380  HG3 GLN   151      -3.871  -7.512  14.352  1.00  0.00           H  
ATOM   2381  CD  GLN   151      -2.091  -7.825  15.486  1.00  0.00           C  
ATOM   2382  OE1 GLN   151      -1.532  -8.286  16.463  1.00  0.00           O  
ATOM   2383  NE2 GLN   151      -1.398  -7.038  14.712  1.00  0.00           N  
ATOM   2384 HE21 GLN   151      -0.411  -7.198  14.857  1.00  0.00           H  
ATOM   2385 HE22 GLN   151      -1.806  -6.664  13.867  1.00  0.00           H  
ATOM   2386  C   GLN   151      -6.711  -8.638  17.154  1.00  0.00           C  
ATOM   2387  O   GLN   151      -6.888  -9.610  17.931  1.00  0.00           O  
ATOM   2388  N   GLU   152      -7.368  -7.521  17.427  1.00  0.00           N  
ATOM   2389  H   GLU   152      -7.188  -6.782  16.762  1.00  0.00           H  
ATOM   2390  CA  GLU   152      -8.521  -7.387  18.414  1.00  0.00           C  
ATOM   2391  HA  GLU   152      -8.162  -7.513  19.436  1.00  0.00           H  
ATOM   2392  CB  GLU   152      -8.894  -5.877  18.424  1.00  0.00           C  
ATOM   2393  HB2 GLU   152      -8.020  -5.275  18.676  1.00  0.00           H  
ATOM   2394  HB3 GLU   152      -9.286  -5.635  17.437  1.00  0.00           H  
ATOM   2395  CG  GLU   152      -9.840  -5.457  19.572  1.00  0.00           C  
ATOM   2396  HG2 GLU   152     -10.810  -5.886  19.321  1.00  0.00           H  
ATOM   2397  HG3 GLU   152      -9.384  -5.863  20.475  1.00  0.00           H  
ATOM   2398  CD  GLU   152     -10.066  -3.956  19.603  1.00  0.00           C  
ATOM   2399  OE1 GLU   152     -11.141  -3.279  19.477  1.00  0.00           O  
ATOM   2400  OE2 GLU   152      -9.009  -3.291  19.814  1.00  0.00           O  
ATOM   2401  C   GLU   152      -9.721  -8.312  18.129  1.00  0.00           C  
ATOM   2402  O   GLU   152     -10.197  -9.060  18.922  1.00  0.00           O  
ATOM   2403  N   LEU   153     -10.132  -8.251  16.916  1.00  0.00           N  
ATOM   2404  H   LEU   153      -9.614  -7.695  16.251  1.00  0.00           H  
ATOM   2405  CA  LEU   153     -11.181  -9.151  16.395  1.00  0.00           C  
ATOM   2406  HA  LEU   153     -12.098  -8.944  16.948  1.00  0.00           H  
ATOM   2407  CB  LEU   153     -11.566  -8.944  14.867  1.00  0.00           C  
ATOM   2408  HB2 LEU   153     -10.686  -9.213  14.284  1.00  0.00           H  
ATOM   2409  HB3 LEU   153     -12.339  -9.689  14.680  1.00  0.00           H  
ATOM   2410  CG  LEU   153     -12.102  -7.622  14.347  1.00  0.00           C  
ATOM   2411  HG  LEU   153     -11.315  -6.868  14.319  1.00  0.00           H  
ATOM   2412  CD1 LEU   153     -12.619  -7.790  12.918  1.00  0.00           C  
ATOM   2413 HD11 LEU   153     -13.231  -6.945  12.602  1.00  0.00           H  
ATOM   2414 HD12 LEU   153     -11.772  -7.745  12.233  1.00  0.00           H  
ATOM   2415 HD13 LEU   153     -13.112  -8.752  12.776  1.00  0.00           H  
ATOM   2416  CD2 LEU   153     -13.217  -7.180  15.290  1.00  0.00           C  
ATOM   2417 HD21 LEU   153     -13.812  -6.419  14.785  1.00  0.00           H  
ATOM   2418 HD22 LEU   153     -13.860  -7.996  15.620  1.00  0.00           H  
ATOM   2419 HD23 LEU   153     -12.791  -6.665  16.151  1.00  0.00           H  
ATOM   2420  C   LEU   153     -10.860 -10.673  16.608  1.00  0.00           C  
ATOM   2421  O   LEU   153     -11.810 -11.414  16.515  1.00  0.00           O  
ATOM   2422  N   ARG   154      -9.587 -11.101  16.770  1.00  0.00           N  
ATOM   2423  H   ARG   154      -8.826 -10.456  16.926  1.00  0.00           H  
ATOM   2424  CA  ARG   154      -9.082 -12.472  16.875  1.00  0.00           C  
ATOM   2425  HA  ARG   154      -8.020 -12.389  17.109  1.00  0.00           H  
ATOM   2426  CB  ARG   154      -9.743 -13.249  18.029  1.00  0.00           C  
ATOM   2427  HB2 ARG   154     -10.742 -13.631  17.818  1.00  0.00           H  
ATOM   2428  HB3 ARG   154      -9.164 -14.160  18.181  1.00  0.00           H  
ATOM   2429  CG  ARG   154      -9.914 -12.401  19.271  1.00  0.00           C  
ATOM   2430  HG2 ARG   154     -10.546 -11.546  19.028  1.00  0.00           H  
ATOM   2431  HG3 ARG   154     -10.401 -13.085  19.967  1.00  0.00           H  
ATOM   2432  CD  ARG   154      -8.607 -12.125  19.923  1.00  0.00           C  
ATOM   2433  HD2 ARG   154      -8.042 -13.031  20.142  1.00  0.00           H  
ATOM   2434  HD3 ARG   154      -8.004 -11.532  19.236  1.00  0.00           H  
ATOM   2435  NE  ARG   154      -8.807 -11.369  21.150  1.00  0.00           N  
ATOM   2436  HE  ARG   154      -9.290 -11.865  21.885  1.00  0.00           H  
ATOM   2437  CZ  ARG   154      -8.043 -10.355  21.507  1.00  0.00           C  
ATOM   2438  NH1 ARG   154      -7.244  -9.614  20.718  1.00  0.00           N  
ATOM   2439 HH11 ARG   154      -7.397  -9.583  19.721  1.00  0.00           H  
ATOM   2440 HH12 ARG   154      -6.837  -8.752  21.052  1.00  0.00           H  
ATOM   2441  NH2 ARG   154      -8.155 -10.087  22.751  1.00  0.00           N  
ATOM   2442 HH21 ARG   154      -8.598 -10.742  23.379  1.00  0.00           H  
ATOM   2443 HH22 ARG   154      -7.658  -9.280  23.099  1.00  0.00           H  
ATOM   2444  C   ARG   154      -9.238 -13.344  15.561  1.00  0.00           C  
ATOM   2445  O   ARG   154      -9.143 -14.575  15.612  1.00  0.00           O  
ATOM   2446  N   LEU   155      -9.212 -12.651  14.389  1.00  0.00           N  
ATOM   2447  H   LEU   155      -9.313 -11.674  14.625  1.00  0.00           H  
ATOM   2448  CA  LEU   155      -9.208 -13.222  13.075  1.00  0.00           C  
ATOM   2449  HA  LEU   155      -9.873 -14.082  13.008  1.00  0.00           H  
ATOM   2450  CB  LEU   155      -9.531 -12.182  11.963  1.00  0.00           C  
ATOM   2451  HB2 LEU   155      -8.808 -11.369  11.891  1.00  0.00           H  
ATOM   2452  HB3 LEU   155      -9.474 -12.767  11.045  1.00  0.00           H  
ATOM   2453  CG  LEU   155     -10.868 -11.455  12.100  1.00  0.00           C  
ATOM   2454  HG  LEU   155     -10.605 -10.785  12.919  1.00  0.00           H  
ATOM   2455  CD1 LEU   155     -11.242 -10.679  10.778  1.00  0.00           C  
ATOM   2456 HD11 LEU   155     -10.363 -10.126  10.449  1.00  0.00           H  
ATOM   2457 HD12 LEU   155     -11.426 -11.430  10.008  1.00  0.00           H  
ATOM   2458 HD13 LEU   155     -12.226 -10.217  10.857  1.00  0.00           H  
ATOM   2459  CD2 LEU   155     -12.074 -12.450  12.420  1.00  0.00           C  
ATOM   2460 HD21 LEU   155     -13.061 -12.035  12.212  1.00  0.00           H  
ATOM   2461 HD22 LEU   155     -11.880 -13.399  11.918  1.00  0.00           H  
ATOM   2462 HD23 LEU   155     -12.191 -12.759  13.458  1.00  0.00           H  
ATOM   2463  C   LEU   155      -7.819 -13.826  12.703  1.00  0.00           C  
ATOM   2464  O   LEU   155      -7.784 -14.939  12.187  1.00  0.00           O  
ATOM   2465  N   GLY   156      -6.770 -13.174  13.054  1.00  0.00           N  
ATOM   2466  H   GLY   156      -6.836 -12.304  13.563  1.00  0.00           H  
ATOM   2467  CA  GLY   156      -5.402 -13.530  12.596  1.00  0.00           C  
ATOM   2468  HA2 GLY   156      -4.725 -13.757  13.420  1.00  0.00           H  
ATOM   2469  HA3 GLY   156      -5.554 -14.303  11.842  1.00  0.00           H  
ATOM   2470  C   GLY   156      -4.698 -12.275  12.039  1.00  0.00           C  
ATOM   2471  O   GLY   156      -5.390 -11.287  11.742  1.00  0.00           O  
ATOM   2472  N   LYS   157      -3.381 -12.262  11.945  1.00  0.00           N  
ATOM   2473  H   LYS   157      -2.783 -13.024  12.230  1.00  0.00           H  
ATOM   2474  CA  LYS   157      -2.714 -11.206  11.165  1.00  0.00           C  
ATOM   2475  HA  LYS   157      -3.184 -10.226  11.248  1.00  0.00           H  
ATOM   2476  CB  LYS   157      -1.264 -11.021  11.556  1.00  0.00           C  
ATOM   2477  HB2 LYS   157      -0.782 -11.963  11.817  1.00  0.00           H  
ATOM   2478  HB3 LYS   157      -0.651 -10.526  10.803  1.00  0.00           H  
ATOM   2479  CG  LYS   157      -1.124 -10.210  12.862  1.00  0.00           C  
ATOM   2480  HG2 LYS   157      -1.299  -9.155  12.653  1.00  0.00           H  
ATOM   2481  HG3 LYS   157      -1.956 -10.600  13.448  1.00  0.00           H  
ATOM   2482  CD  LYS   157       0.285 -10.230  13.500  1.00  0.00           C  
ATOM   2483  HD2 LYS   157       1.052 -10.347  12.735  1.00  0.00           H  
ATOM   2484  HD3 LYS   157       0.437  -9.260  13.972  1.00  0.00           H  
ATOM   2485  CE  LYS   157       0.296 -11.362  14.594  1.00  0.00           C  
ATOM   2486  HE2 LYS   157      -0.670 -11.358  15.101  1.00  0.00           H  
ATOM   2487  HE3 LYS   157       0.334 -12.317  14.071  1.00  0.00           H  
ATOM   2488  NZ  LYS   157       1.435 -11.284  15.530  1.00  0.00           N  
ATOM   2489  HZ1 LYS   157       2.306 -11.520  15.076  1.00  0.00           H  
ATOM   2490  HZ2 LYS   157       1.486 -10.376  15.970  1.00  0.00           H  
ATOM   2491  HZ3 LYS   157       1.336 -11.954  16.280  1.00  0.00           H  
ATOM   2492  C   LYS   157      -2.783 -11.434   9.684  1.00  0.00           C  
ATOM   2493  O   LYS   157      -2.667 -12.585   9.226  1.00  0.00           O  
ATOM   2494  N   TYR   158      -2.888 -10.313   8.925  1.00  0.00           N  
ATOM   2495  H   TYR   158      -2.799  -9.422   9.393  1.00  0.00           H  
ATOM   2496  CA  TYR   158      -2.652 -10.343   7.464  1.00  0.00           C  
ATOM   2497  HA  TYR   158      -3.452 -10.910   6.988  1.00  0.00           H  
ATOM   2498  CB  TYR   158      -2.630  -8.904   6.964  1.00  0.00           C  
ATOM   2499  HB2 TYR   158      -1.746  -8.478   7.439  1.00  0.00           H  
ATOM   2500  HB3 TYR   158      -2.413  -8.866   5.896  1.00  0.00           H  
ATOM   2501  CG  TYR   158      -3.904  -8.113   7.175  1.00  0.00           C  
ATOM   2502  CD1 TYR   158      -3.897  -6.786   7.627  1.00  0.00           C  
ATOM   2503  HD1 TYR   158      -2.981  -6.334   7.978  1.00  0.00           H  
ATOM   2504  CE1 TYR   158      -5.024  -5.996   7.601  1.00  0.00           C  
ATOM   2505  HE1 TYR   158      -5.084  -4.996   8.004  1.00  0.00           H  
ATOM   2506  CZ  TYR   158      -6.247  -6.568   7.221  1.00  0.00           C  
ATOM   2507  OH  TYR   158      -7.396  -5.866   7.331  1.00  0.00           O  
ATOM   2508  HH  TYR   158      -8.165  -6.344   7.011  1.00  0.00           H  
ATOM   2509  CE2 TYR   158      -6.250  -7.826   6.669  1.00  0.00           C  
ATOM   2510  HE2 TYR   158      -7.116  -8.259   6.190  1.00  0.00           H  
ATOM   2511  CD2 TYR   158      -5.084  -8.613   6.641  1.00  0.00           C  
ATOM   2512  HD2 TYR   158      -5.071  -9.581   6.161  1.00  0.00           H  
ATOM   2513  C   TYR   158      -1.308 -10.969   7.121  1.00  0.00           C  
ATOM   2514  O   TYR   158      -0.333 -10.946   7.933  1.00  0.00           O  
ATOM   2515  N   SER   159      -1.179 -11.438   5.871  1.00  0.00           N  
ATOM   2516  H   SER   159      -2.010 -11.401   5.298  1.00  0.00           H  
ATOM   2517  CA  SER   159       0.064 -12.023   5.317  1.00  0.00           C  
ATOM   2518  HA  SER   159       0.495 -12.721   6.034  1.00  0.00           H  
ATOM   2519  CB  SER   159      -0.312 -12.613   3.926  1.00  0.00           C  
ATOM   2520  HB2 SER   159      -1.210 -13.206   4.102  1.00  0.00           H  
ATOM   2521  HB3 SER   159      -0.524 -11.751   3.295  1.00  0.00           H  
ATOM   2522  OG  SER   159       0.826 -13.336   3.432  1.00  0.00           O  
ATOM   2523  HG  SER   159       0.559 -14.070   2.873  1.00  0.00           H  
ATOM   2524  C   SER   159       1.202 -11.022   5.159  1.00  0.00           C  
ATOM   2525  O   SER   159       2.313 -11.283   5.587  1.00  0.00           O  
ATOM   2526  N   GLU   160       0.896  -9.829   4.488  1.00  0.00           N  
ATOM   2527  H   GLU   160      -0.016  -9.819   4.054  1.00  0.00           H  
ATOM   2528  CA  GLU   160       1.732  -8.653   4.294  1.00  0.00           C  
ATOM   2529  HA  GLU   160       2.497  -8.584   5.067  1.00  0.00           H  
ATOM   2530  CB  GLU   160       2.390  -8.895   2.958  1.00  0.00           C  
ATOM   2531  HB2 GLU   160       3.163  -9.640   3.151  1.00  0.00           H  
ATOM   2532  HB3 GLU   160       1.624  -9.195   2.243  1.00  0.00           H  
ATOM   2533  CG  GLU   160       3.047  -7.670   2.332  1.00  0.00           C  
ATOM   2534  HG2 GLU   160       2.295  -6.991   1.931  1.00  0.00           H  
ATOM   2535  HG3 GLU   160       3.612  -7.201   3.138  1.00  0.00           H  
ATOM   2536  CD  GLU   160       3.977  -7.980   1.264  1.00  0.00           C  
ATOM   2537  OE1 GLU   160       5.201  -7.709   1.453  1.00  0.00           O  
ATOM   2538  OE2 GLU   160       3.475  -8.439   0.180  1.00  0.00           O  
ATOM   2539  C   GLU   160       0.967  -7.299   4.418  1.00  0.00           C  
ATOM   2540  O   GLU   160      -0.220  -7.191   4.202  1.00  0.00           O  
ATOM   2541  N   ILE   161       1.775  -6.216   4.795  1.00  0.00           N  
ATOM   2542  H   ILE   161       2.736  -6.399   5.047  1.00  0.00           H  
ATOM   2543  CA  ILE   161       1.433  -4.799   4.660  1.00  0.00           C  
ATOM   2544  HA  ILE   161       0.515  -4.798   4.072  1.00  0.00           H  
ATOM   2545  CB  ILE   161       0.962  -4.071   5.946  1.00  0.00           C  
ATOM   2546  HB  ILE   161       1.787  -4.093   6.659  1.00  0.00           H  
ATOM   2547  CG2 ILE   161       0.642  -2.645   5.700  1.00  0.00           C  
ATOM   2548 HG21 ILE   161       1.501  -2.118   5.286  1.00  0.00           H  
ATOM   2549 HG22 ILE   161      -0.196  -2.751   5.011  1.00  0.00           H  
ATOM   2550 HG23 ILE   161       0.402  -2.151   6.642  1.00  0.00           H  
ATOM   2551  CG1 ILE   161      -0.151  -4.801   6.733  1.00  0.00           C  
ATOM   2552 HG12 ILE   161      -1.063  -4.337   6.357  1.00  0.00           H  
ATOM   2553 HG13 ILE   161      -0.201  -5.883   6.614  1.00  0.00           H  
ATOM   2554  CD1 ILE   161      -0.155  -4.416   8.229  1.00  0.00           C  
ATOM   2555 HD11 ILE   161       0.812  -4.434   8.733  1.00  0.00           H  
ATOM   2556 HD12 ILE   161      -0.722  -3.486   8.275  1.00  0.00           H  
ATOM   2557 HD13 ILE   161      -0.870  -5.118   8.660  1.00  0.00           H  
ATOM   2558  C   ILE   161       2.625  -4.093   4.053  1.00  0.00           C  
ATOM   2559  O   ILE   161       3.737  -4.010   4.596  1.00  0.00           O  
ATOM   2560  N   ILE   162       2.398  -3.644   2.774  1.00  0.00           N  
ATOM   2561  H   ILE   162       1.492  -3.777   2.349  1.00  0.00           H  
ATOM   2562  CA  ILE   162       3.389  -2.803   2.068  1.00  0.00           C  
ATOM   2563  HA  ILE   162       4.400  -3.030   2.406  1.00  0.00           H  
ATOM   2564  CB  ILE   162       3.304  -3.151   0.559  1.00  0.00           C  
ATOM   2565  HB  ILE   162       2.241  -3.125   0.320  1.00  0.00           H  
ATOM   2566  CG2 ILE   162       4.128  -2.215  -0.311  1.00  0.00           C  
ATOM   2567 HG21 ILE   162       3.926  -2.458  -1.354  1.00  0.00           H  
ATOM   2568 HG22 ILE   162       4.026  -1.143  -0.138  1.00  0.00           H  
ATOM   2569 HG23 ILE   162       5.157  -2.399  -0.005  1.00  0.00           H  
ATOM   2570  CG1 ILE   162       3.815  -4.607   0.303  1.00  0.00           C  
ATOM   2571 HG12 ILE   162       4.904  -4.590   0.334  1.00  0.00           H  
ATOM   2572 HG13 ILE   162       3.655  -5.262   1.159  1.00  0.00           H  
ATOM   2573  CD1 ILE   162       3.168  -5.243  -0.933  1.00  0.00           C  
ATOM   2574 HD11 ILE   162       3.593  -6.240  -1.044  1.00  0.00           H  
ATOM   2575 HD12 ILE   162       2.078  -5.249  -0.915  1.00  0.00           H  
ATOM   2576 HD13 ILE   162       3.386  -4.614  -1.796  1.00  0.00           H  
ATOM   2577  C   ILE   162       3.091  -1.387   2.358  1.00  0.00           C  
ATOM   2578  O   ILE   162       2.081  -0.857   1.930  1.00  0.00           O  
ATOM   2579  N   GLY   163       3.984  -0.669   3.048  1.00  0.00           N  
ATOM   2580  H   GLY   163       4.880  -1.082   3.265  1.00  0.00           H  
ATOM   2581  CA  GLY   163       3.903   0.781   3.239  1.00  0.00           C  
ATOM   2582  HA2 GLY   163       2.872   1.134   3.213  1.00  0.00           H  
ATOM   2583  HA3 GLY   163       4.286   1.016   4.232  1.00  0.00           H  
ATOM   2584  C   GLY   163       4.764   1.574   2.256  1.00  0.00           C  
ATOM   2585  O   GLY   163       5.981   1.643   2.338  1.00  0.00           O  
ATOM   2586  N   LEU   164       4.053   2.274   1.362  1.00  0.00           N  
ATOM   2587  H   LEU   164       3.052   2.402   1.384  1.00  0.00           H  
ATOM   2588  CA  LEU   164       4.650   3.017   0.247  1.00  0.00           C  
ATOM   2589  HA  LEU   164       5.668   2.668   0.073  1.00  0.00           H  
ATOM   2590  CB  LEU   164       3.876   2.830  -1.090  1.00  0.00           C  
ATOM   2591  HB2 LEU   164       2.867   3.225  -0.973  1.00  0.00           H  
ATOM   2592  HB3 LEU   164       4.268   3.543  -1.816  1.00  0.00           H  
ATOM   2593  CG  LEU   164       3.875   1.465  -1.573  1.00  0.00           C  
ATOM   2594  HG  LEU   164       3.387   0.716  -0.949  1.00  0.00           H  
ATOM   2595  CD1 LEU   164       3.168   1.298  -2.912  1.00  0.00           C  
ATOM   2596 HD11 LEU   164       2.160   1.678  -2.742  1.00  0.00           H  
ATOM   2597 HD12 LEU   164       3.751   1.704  -3.738  1.00  0.00           H  
ATOM   2598 HD13 LEU   164       3.018   0.239  -3.122  1.00  0.00           H  
ATOM   2599  CD2 LEU   164       5.338   1.013  -1.863  1.00  0.00           C  
ATOM   2600 HD21 LEU   164       5.773   1.613  -2.662  1.00  0.00           H  
ATOM   2601 HD22 LEU   164       6.053   0.865  -1.055  1.00  0.00           H  
ATOM   2602 HD23 LEU   164       5.229  -0.003  -2.244  1.00  0.00           H  
ATOM   2603  C   LEU   164       4.844   4.501   0.648  1.00  0.00           C  
ATOM   2604  O   LEU   164       3.990   5.340   0.441  1.00  0.00           O  
ATOM   2605  N   ASP   165       5.987   4.804   1.318  1.00  0.00           N  
ATOM   2606  H   ASP   165       6.618   4.042   1.518  1.00  0.00           H  
ATOM   2607  CA  ASP   165       6.431   6.090   1.834  1.00  0.00           C  
ATOM   2608  HA  ASP   165       7.411   5.904   2.272  1.00  0.00           H  
ATOM   2609  CB  ASP   165       6.715   7.120   0.707  1.00  0.00           C  
ATOM   2610  HB2 ASP   165       6.755   6.657  -0.278  1.00  0.00           H  
ATOM   2611  HB3 ASP   165       5.823   7.722   0.531  1.00  0.00           H  
ATOM   2612  CG  ASP   165       7.920   7.975   0.890  1.00  0.00           C  
ATOM   2613  OD1 ASP   165       8.702   7.919   1.869  1.00  0.00           O  
ATOM   2614  OD2 ASP   165       8.235   8.684  -0.066  1.00  0.00           O  
ATOM   2615  C   ASP   165       5.523   6.600   2.989  1.00  0.00           C  
ATOM   2616  O   ASP   165       4.713   7.520   2.746  1.00  0.00           O  
ATOM   2617  N   PRO   166       5.472   5.929   4.181  1.00  0.00           N  
ATOM   2618  CD  PRO   166       6.137   4.705   4.459  1.00  0.00           C  
ATOM   2619  HD2 PRO   166       7.129   4.938   4.845  1.00  0.00           H  
ATOM   2620  HD3 PRO   166       6.278   3.957   3.678  1.00  0.00           H  
ATOM   2621  CG  PRO   166       5.475   4.226   5.747  1.00  0.00           C  
ATOM   2622  HG2 PRO   166       6.191   3.778   6.435  1.00  0.00           H  
ATOM   2623  HG3 PRO   166       4.706   3.479   5.550  1.00  0.00           H  
ATOM   2624  CB  PRO   166       4.810   5.352   6.419  1.00  0.00           C  
ATOM   2625  HB2 PRO   166       5.433   5.770   7.209  1.00  0.00           H  
ATOM   2626  HB3 PRO   166       3.898   4.938   6.849  1.00  0.00           H  
ATOM   2627  CA  PRO   166       4.567   6.315   5.258  1.00  0.00           C  
ATOM   2628  HA  PRO   166       3.590   6.200   4.788  1.00  0.00           H  
ATOM   2629  C   PRO   166       4.705   7.853   5.657  1.00  0.00           C  
ATOM   2630  O   PRO   166       5.812   8.287   6.041  1.00  0.00           O  
ATOM   2631  N   ALA   167       3.648   8.640   5.562  1.00  0.00           N  
ATOM   2632  H   ALA   167       2.781   8.295   5.175  1.00  0.00           H  
ATOM   2633  CA  ALA   167       3.680  10.048   5.844  1.00  0.00           C  
ATOM   2634  HA  ALA   167       4.406  10.429   5.126  1.00  0.00           H  
ATOM   2635  CB  ALA   167       2.352  10.658   5.561  1.00  0.00           C  
ATOM   2636  HB1 ALA   167       2.451  11.743   5.548  1.00  0.00           H  
ATOM   2637  HB2 ALA   167       2.022  10.320   4.578  1.00  0.00           H  
ATOM   2638  HB3 ALA   167       1.551  10.254   6.180  1.00  0.00           H  
ATOM   2639  C   ALA   167       4.274  10.519   7.183  1.00  0.00           C  
ATOM   2640  O   ALA   167       3.957   9.824   8.176  1.00  0.00           O  
ATOM   2641  N   GLY   168       5.216  11.528   7.181  1.00  0.00           N  
ATOM   2642  H   GLY   168       5.322  12.056   6.327  1.00  0.00           H  
ATOM   2643  CA  GLY   168       5.833  12.143   8.361  1.00  0.00           C  
ATOM   2644  HA2 GLY   168       6.427  11.453   8.960  1.00  0.00           H  
ATOM   2645  HA3 GLY   168       6.473  12.926   7.954  1.00  0.00           H  
ATOM   2646  C   GLY   168       4.906  12.872   9.313  1.00  0.00           C  
ATOM   2647  O   GLY   168       4.785  12.440  10.431  1.00  0.00           O  
ATOM   2648  N   PRO   169       4.344  13.997   8.907  1.00  0.00           N  
ATOM   2649  CD  PRO   169       4.155  14.496   7.553  1.00  0.00           C  
ATOM   2650  HD2 PRO   169       3.938  13.640   6.912  1.00  0.00           H  
ATOM   2651  HD3 PRO   169       5.109  14.851   7.163  1.00  0.00           H  
ATOM   2652  CG  PRO   169       3.142  15.583   7.555  1.00  0.00           C  
ATOM   2653  HG2 PRO   169       2.191  15.051   7.531  1.00  0.00           H  
ATOM   2654  HG3 PRO   169       3.404  16.310   6.785  1.00  0.00           H  
ATOM   2655  CB  PRO   169       3.294  16.169   8.992  1.00  0.00           C  
ATOM   2656  HB2 PRO   169       2.403  16.667   9.374  1.00  0.00           H  
ATOM   2657  HB3 PRO   169       4.096  16.907   9.039  1.00  0.00           H  
ATOM   2658  CA  PRO   169       3.680  14.973   9.846  1.00  0.00           C  
ATOM   2659  HA  PRO   169       4.397  15.378  10.560  1.00  0.00           H  
ATOM   2660  C   PRO   169       2.536  14.339  10.636  1.00  0.00           C  
ATOM   2661  O   PRO   169       1.706  13.632  10.126  1.00  0.00           O  
ATOM   2662  N   SER   170       2.606  14.493  11.941  1.00  0.00           N  
ATOM   2663  H   SER   170       3.441  14.947  12.282  1.00  0.00           H  
ATOM   2664  CA  SER   170       1.723  13.846  12.960  1.00  0.00           C  
ATOM   2665  HA  SER   170       2.072  14.252  13.909  1.00  0.00           H  
ATOM   2666  CB  SER   170       0.238  14.119  12.795  1.00  0.00           C  
ATOM   2667  HB2 SER   170      -0.209  13.475  12.038  1.00  0.00           H  
ATOM   2668  HB3 SER   170      -0.232  13.876  13.748  1.00  0.00           H  
ATOM   2669  OG  SER   170      -0.093  15.466  12.527  1.00  0.00           O  
ATOM   2670  HG  SER   170       0.071  16.001  13.308  1.00  0.00           H  
ATOM   2671  C   SER   170       1.962  12.373  13.244  1.00  0.00           C  
ATOM   2672  O   SER   170       1.214  11.731  13.955  1.00  0.00           O  
ATOM   2673  N   PHE   171       3.003  11.720  12.651  1.00  0.00           N  
ATOM   2674  H   PHE   171       3.553  12.310  12.043  1.00  0.00           H  
ATOM   2675  CA  PHE   171       3.386  10.270  12.789  1.00  0.00           C  
ATOM   2676  HA  PHE   171       2.847   9.854  13.640  1.00  0.00           H  
ATOM   2677  CB  PHE   171       2.978   9.560  11.488  1.00  0.00           C  
ATOM   2678  HB2 PHE   171       3.383  10.167  10.678  1.00  0.00           H  
ATOM   2679  HB3 PHE   171       3.360   8.539  11.466  1.00  0.00           H  
ATOM   2680  CG  PHE   171       1.493   9.471  11.448  1.00  0.00           C  
ATOM   2681  CD1 PHE   171       0.806   8.567  12.270  1.00  0.00           C  
ATOM   2682  HD1 PHE   171       1.334   7.922  12.957  1.00  0.00           H  
ATOM   2683  CE1 PHE   171      -0.595   8.441  12.189  1.00  0.00           C  
ATOM   2684  HE1 PHE   171      -1.185   7.737  12.757  1.00  0.00           H  
ATOM   2685  CZ  PHE   171      -1.322   9.461  11.532  1.00  0.00           C  
ATOM   2686  HZ  PHE   171      -2.394   9.538  11.641  1.00  0.00           H  
ATOM   2687  CE2 PHE   171      -0.647  10.427  10.775  1.00  0.00           C  
ATOM   2688  HE2 PHE   171      -1.070  11.192  10.141  1.00  0.00           H  
ATOM   2689  CD2 PHE   171       0.789  10.316  10.646  1.00  0.00           C  
ATOM   2690  HD2 PHE   171       1.405  10.972  10.048  1.00  0.00           H  
ATOM   2691  C   PHE   171       4.862   9.907  13.059  1.00  0.00           C  
ATOM   2692  O   PHE   171       5.101   8.811  13.629  1.00  0.00           O  
ATOM   2693  N   LYS   172       5.755  10.875  12.887  1.00  0.00           N  
ATOM   2694  H   LYS   172       5.476  11.687  12.356  1.00  0.00           H  
ATOM   2695  CA  LYS   172       7.250  10.729  13.138  1.00  0.00           C  
ATOM   2696  HA  LYS   172       7.743  10.209  12.317  1.00  0.00           H  
ATOM   2697  CB  LYS   172       7.892  12.142  13.121  1.00  0.00           C  
ATOM   2698  HB2 LYS   172       7.441  12.855  13.811  1.00  0.00           H  
ATOM   2699  HB3 LYS   172       8.928  11.919  13.376  1.00  0.00           H  
ATOM   2700  CG  LYS   172       7.859  12.855  11.768  1.00  0.00           C  
ATOM   2701  HG2 LYS   172       7.782  12.200  10.900  1.00  0.00           H  
ATOM   2702  HG3 LYS   172       6.891  13.357  11.765  1.00  0.00           H  
ATOM   2703  CD  LYS   172       8.965  13.981  11.550  1.00  0.00           C  
ATOM   2704  HD2 LYS   172       8.551  14.691  10.834  1.00  0.00           H  
ATOM   2705  HD3 LYS   172       9.039  14.558  12.471  1.00  0.00           H  
ATOM   2706  CE  LYS   172      10.243  13.448  11.030  1.00  0.00           C  
ATOM   2707  HE2 LYS   172      10.762  12.831  11.763  1.00  0.00           H  
ATOM   2708  HE3 LYS   172       9.985  12.845  10.159  1.00  0.00           H  
ATOM   2709  NZ  LYS   172      11.113  14.552  10.565  1.00  0.00           N  
ATOM   2710  HZ1 LYS   172      11.929  14.147  10.129  1.00  0.00           H  
ATOM   2711  HZ2 LYS   172      10.694  15.062   9.800  1.00  0.00           H  
ATOM   2712  HZ3 LYS   172      11.369  15.255  11.244  1.00  0.00           H  
ATOM   2713  C   LYS   172       7.545  10.185  14.517  1.00  0.00           C  
ATOM   2714  O   LYS   172       8.323   9.264  14.716  1.00  0.00           O  
ATOM   2715  N   SER   173       6.812  10.725  15.512  1.00  0.00           N  
ATOM   2716  H   SER   173       6.220  11.503  15.261  1.00  0.00           H  
ATOM   2717  CA  SER   173       6.992  10.459  16.988  1.00  0.00           C  
ATOM   2718  HA  SER   173       7.840   9.776  17.030  1.00  0.00           H  
ATOM   2719  CB  SER   173       7.370  11.793  17.712  1.00  0.00           C  
ATOM   2720  HB2 SER   173       6.435  12.349  17.779  1.00  0.00           H  
ATOM   2721  HB3 SER   173       7.755  11.528  18.697  1.00  0.00           H  
ATOM   2722  OG  SER   173       8.357  12.568  16.970  1.00  0.00           O  
ATOM   2723  HG  SER   173       9.127  12.524  17.542  1.00  0.00           H  
ATOM   2724  C   SER   173       5.820   9.784  17.711  1.00  0.00           C  
ATOM   2725  O   SER   173       5.978   9.618  18.886  1.00  0.00           O  
ATOM   2726  N   GLN   174       4.846   9.222  16.983  1.00  0.00           N  
ATOM   2727  H   GLN   174       4.735   9.489  16.015  1.00  0.00           H  
ATOM   2728  CA  GLN   174       3.785   8.389  17.597  1.00  0.00           C  
ATOM   2729  HA  GLN   174       3.375   8.927  18.452  1.00  0.00           H  
ATOM   2730  CB  GLN   174       2.635   8.210  16.533  1.00  0.00           C  
ATOM   2731  HB2 GLN   174       3.102   7.945  15.584  1.00  0.00           H  
ATOM   2732  HB3 GLN   174       1.995   7.405  16.895  1.00  0.00           H  
ATOM   2733  CG  GLN   174       1.788   9.420  16.259  1.00  0.00           C  
ATOM   2734  HG2 GLN   174       2.416  10.208  15.842  1.00  0.00           H  
ATOM   2735  HG3 GLN   174       1.072   9.198  15.467  1.00  0.00           H  
ATOM   2736  CD  GLN   174       1.043   9.932  17.549  1.00  0.00           C  
ATOM   2737  OE1 GLN   174       0.724   9.223  18.494  1.00  0.00           O  
ATOM   2738  NE2 GLN   174       0.575  11.148  17.539  1.00  0.00           N  
ATOM   2739 HE21 GLN   174      -0.039  11.398  18.301  1.00  0.00           H  
ATOM   2740 HE22 GLN   174       0.755  11.764  16.759  1.00  0.00           H  
ATOM   2741  C   GLN   174       4.390   7.041  18.076  1.00  0.00           C  
ATOM   2742  O   GLN   174       5.376   6.641  17.508  1.00  0.00           O  
ATOM   2743  N   GLU   175       3.832   6.377  19.151  1.00  0.00           N  
ATOM   2744  H   GLU   175       2.939   6.661  19.529  1.00  0.00           H  
ATOM   2745  CA  GLU   175       4.295   5.050  19.600  1.00  0.00           C  
ATOM   2746  HA  GLU   175       5.373   4.939  19.480  1.00  0.00           H  
ATOM   2747  CB  GLU   175       3.874   4.864  21.052  1.00  0.00           C  
ATOM   2748  HB2 GLU   175       4.200   3.914  21.475  1.00  0.00           H  
ATOM   2749  HB3 GLU   175       4.260   5.710  21.621  1.00  0.00           H  
ATOM   2750  CG  GLU   175       2.329   4.882  21.266  1.00  0.00           C  
ATOM   2751  HG2 GLU   175       1.866   5.621  20.612  1.00  0.00           H  
ATOM   2752  HG3 GLU   175       1.995   3.931  20.852  1.00  0.00           H  
ATOM   2753  CD  GLU   175       1.807   5.075  22.701  1.00  0.00           C  
ATOM   2754  OE1 GLU   175       2.601   5.554  23.527  1.00  0.00           O  
ATOM   2755  OE2 GLU   175       0.568   4.935  22.817  1.00  0.00           O  
ATOM   2756  C   GLU   175       3.579   3.915  18.677  1.00  0.00           C  
ATOM   2757  O   GLU   175       2.699   4.157  17.834  1.00  0.00           O  
ATOM   2758  N   CYX   176       4.106   2.690  18.657  1.00  0.00           N  
ATOM   2759  H   CYX   176       4.862   2.471  19.291  1.00  0.00           H  
ATOM   2760  CA  CYX   176       3.621   1.592  17.916  1.00  0.00           C  
ATOM   2761  HA  CYX   176       4.049   1.721  16.922  1.00  0.00           H  
ATOM   2762  CB  CYX   176       4.259   0.310  18.483  1.00  0.00           C  
ATOM   2763  HB2 CYX   176       5.335   0.313  18.310  1.00  0.00           H  
ATOM   2764  HB3 CYX   176       3.983   0.240  19.535  1.00  0.00           H  
ATOM   2765  SG  CYX   176       3.922  -1.251  17.665  1.00  0.00           S  
ATOM   2766  C   CYX   176       2.111   1.370  17.704  1.00  0.00           C  
ATOM   2767  O   CYX   176       1.746   0.892  16.583  1.00  0.00           O  
ATOM   2768  N   SER   177       1.288   1.665  18.713  1.00  0.00           N  
ATOM   2769  H   SER   177       1.727   1.851  19.603  1.00  0.00           H  
ATOM   2770  CA  SER   177      -0.171   1.712  18.654  1.00  0.00           C  
ATOM   2771  HA  SER   177      -0.552   0.725  18.393  1.00  0.00           H  
ATOM   2772  CB  SER   177      -0.703   2.004  19.943  1.00  0.00           C  
ATOM   2773  HB2 SER   177      -0.243   2.915  20.327  1.00  0.00           H  
ATOM   2774  HB3 SER   177      -1.771   2.172  19.807  1.00  0.00           H  
ATOM   2775  OG  SER   177      -0.620   0.969  20.930  1.00  0.00           O  
ATOM   2776  HG  SER   177       0.231   0.994  21.374  1.00  0.00           H  
ATOM   2777  C   SER   177      -0.718   2.726  17.688  1.00  0.00           C  
ATOM   2778  O   SER   177      -1.783   2.474  17.144  1.00  0.00           O  
ATOM   2779  N   GLN   178       0.005   3.813  17.524  1.00  0.00           N  
ATOM   2780  H   GLN   178       0.838   3.921  18.084  1.00  0.00           H  
ATOM   2781  CA  GLN   178      -0.430   5.026  16.837  1.00  0.00           C  
ATOM   2782  HA  GLN   178      -1.434   4.745  16.518  1.00  0.00           H  
ATOM   2783  CB  GLN   178      -0.545   6.262  17.743  1.00  0.00           C  
ATOM   2784  HB2 GLN   178       0.477   6.439  18.081  1.00  0.00           H  
ATOM   2785  HB3 GLN   178      -1.015   7.105  17.238  1.00  0.00           H  
ATOM   2786  CG  GLN   178      -1.402   6.020  19.028  1.00  0.00           C  
ATOM   2787  HG2 GLN   178      -0.963   5.211  19.612  1.00  0.00           H  
ATOM   2788  HG3 GLN   178      -1.364   6.964  19.572  1.00  0.00           H  
ATOM   2789  CD  GLN   178      -2.885   5.742  18.837  1.00  0.00           C  
ATOM   2790  OE1 GLN   178      -3.476   5.931  17.793  1.00  0.00           O  
ATOM   2791  NE2 GLN   178      -3.511   5.370  19.926  1.00  0.00           N  
ATOM   2792 HE21 GLN   178      -4.500   5.171  19.880  1.00  0.00           H  
ATOM   2793 HE22 GLN   178      -3.001   5.189  20.778  1.00  0.00           H  
ATOM   2794  C   GLN   178       0.222   5.291  15.446  1.00  0.00           C  
ATOM   2795  O   GLN   178       0.111   6.371  14.847  1.00  0.00           O  
ATOM   2796  N   ARG   179       0.957   4.274  14.953  1.00  0.00           N  
ATOM   2797  H   ARG   179       1.179   3.433  15.467  1.00  0.00           H  
ATOM   2798  CA  ARG   179       1.599   4.303  13.575  1.00  0.00           C  
ATOM   2799  HA  ARG   179       1.179   4.983  12.833  1.00  0.00           H  
ATOM   2800  CB  ARG   179       3.077   4.913  13.615  1.00  0.00           C  
ATOM   2801  HB2 ARG   179       3.571   4.851  12.645  1.00  0.00           H  
ATOM   2802  HB3 ARG   179       3.066   5.963  13.907  1.00  0.00           H  
ATOM   2803  CG  ARG   179       3.962   4.214  14.713  1.00  0.00           C  
ATOM   2804  HG2 ARG   179       3.671   4.513  15.720  1.00  0.00           H  
ATOM   2805  HG3 ARG   179       3.838   3.136  14.608  1.00  0.00           H  
ATOM   2806  CD  ARG   179       5.466   4.513  14.640  1.00  0.00           C  
ATOM   2807  HD2 ARG   179       5.820   4.411  13.614  1.00  0.00           H  
ATOM   2808  HD3 ARG   179       5.559   5.570  14.891  1.00  0.00           H  
ATOM   2809  NE  ARG   179       6.285   3.601  15.642  1.00  0.00           N  
ATOM   2810  HE  ARG   179       6.593   4.099  16.465  1.00  0.00           H  
ATOM   2811  CZ  ARG   179       6.753   2.378  15.505  1.00  0.00           C  
ATOM   2812  NH1 ARG   179       6.623   1.650  14.421  1.00  0.00           N  
ATOM   2813 HH11 ARG   179       5.942   1.969  13.747  1.00  0.00           H  
ATOM   2814 HH12 ARG   179       7.191   0.823  14.296  1.00  0.00           H  
ATOM   2815  NH2 ARG   179       7.387   1.838  16.525  1.00  0.00           N  
ATOM   2816 HH21 ARG   179       7.652   2.520  17.220  1.00  0.00           H  
ATOM   2817 HH22 ARG   179       7.830   0.931  16.517  1.00  0.00           H  
ATOM   2818  C   ARG   179       1.516   2.926  12.868  1.00  0.00           C  
ATOM   2819  O   ARG   179       1.018   1.971  13.458  1.00  0.00           O  
ATOM   2820  N   ILE   180       2.136   2.795  11.660  1.00  0.00           N  
ATOM   2821  H   ILE   180       2.556   3.632  11.282  1.00  0.00           H  
ATOM   2822  CA  ILE   180       2.562   1.463  11.071  1.00  0.00           C  
ATOM   2823  HA  ILE   180       1.782   0.724  11.259  1.00  0.00           H  
ATOM   2824  CB  ILE   180       2.814   1.678   9.541  1.00  0.00           C  
ATOM   2825  HB  ILE   180       1.951   2.192   9.117  1.00  0.00           H  
ATOM   2826  CG2 ILE   180       3.963   2.578   9.194  1.00  0.00           C  
ATOM   2827 HG21 ILE   180       4.841   2.002   9.486  1.00  0.00           H  
ATOM   2828 HG22 ILE   180       3.981   2.648   8.107  1.00  0.00           H  
ATOM   2829 HG23 ILE   180       3.917   3.590   9.597  1.00  0.00           H  
ATOM   2830  CG1 ILE   180       3.173   0.347   8.846  1.00  0.00           C  
ATOM   2831 HG12 ILE   180       3.472   0.542   7.816  1.00  0.00           H  
ATOM   2832 HG13 ILE   180       3.991  -0.068   9.434  1.00  0.00           H  
ATOM   2833  CD1 ILE   180       2.091  -0.706   8.719  1.00  0.00           C  
ATOM   2834 HD11 ILE   180       2.506  -1.448   8.036  1.00  0.00           H  
ATOM   2835 HD12 ILE   180       1.892  -1.201   9.669  1.00  0.00           H  
ATOM   2836 HD13 ILE   180       1.191  -0.250   8.307  1.00  0.00           H  
ATOM   2837  C   ILE   180       3.692   0.968  11.904  1.00  0.00           C  
ATOM   2838  O   ILE   180       4.540   1.772  12.244  1.00  0.00           O  
ATOM   2839  N   CYX   181       3.673  -0.350  12.256  1.00  0.00           N  
ATOM   2840  H   CYX   181       2.822  -0.856  12.057  1.00  0.00           H  
ATOM   2841  CA  CYX   181       4.612  -0.915  13.191  1.00  0.00           C  
ATOM   2842  HA  CYX   181       5.543  -0.348  13.157  1.00  0.00           H  
ATOM   2843  CB  CYX   181       4.036  -0.714  14.618  1.00  0.00           C  
ATOM   2844  HB2 CYX   181       3.966   0.364  14.769  1.00  0.00           H  
ATOM   2845  HB3 CYX   181       3.084  -1.233  14.729  1.00  0.00           H  
ATOM   2846  SG  CYX   181       5.059  -1.329  15.988  1.00  0.00           S  
ATOM   2847  C   CYX   181       4.849  -2.417  12.943  1.00  0.00           C  
ATOM   2848  O   CYX   181       3.962  -3.084  12.460  1.00  0.00           O  
ATOM   2849  N   GLU   182       5.973  -3.009  13.357  1.00  0.00           N  
ATOM   2850  H   GLU   182       6.701  -2.361  13.623  1.00  0.00           H  
ATOM   2851  CA  GLU   182       6.417  -4.277  12.939  1.00  0.00           C  
ATOM   2852  HA  GLU   182       6.484  -4.296  11.851  1.00  0.00           H  
ATOM   2853  CB  GLU   182       7.856  -4.547  13.549  1.00  0.00           C  
ATOM   2854  HB2 GLU   182       8.500  -3.684  13.383  1.00  0.00           H  
ATOM   2855  HB3 GLU   182       7.682  -4.592  14.624  1.00  0.00           H  
ATOM   2856  CG  GLU   182       8.636  -5.764  13.201  1.00  0.00           C  
ATOM   2857  HG2 GLU   182       8.116  -6.671  13.510  1.00  0.00           H  
ATOM   2858  HG3 GLU   182       8.806  -5.623  12.134  1.00  0.00           H  
ATOM   2859  CD  GLU   182       9.966  -5.865  13.922  1.00  0.00           C  
ATOM   2860  OE1 GLU   182      10.369  -4.852  14.541  1.00  0.00           O  
ATOM   2861  OE2 GLU   182      10.777  -6.784  13.727  1.00  0.00           O  
ATOM   2862  C   GLU   182       5.503  -5.467  13.218  1.00  0.00           C  
ATOM   2863  O   GLU   182       5.423  -6.454  12.454  1.00  0.00           O  
ATOM   2864  N   THR   183       4.801  -5.380  14.297  1.00  0.00           N  
ATOM   2865  H   THR   183       4.803  -4.446  14.683  1.00  0.00           H  
ATOM   2866  CA  THR   183       3.813  -6.283  14.824  1.00  0.00           C  
ATOM   2867  HA  THR   183       4.109  -7.316  14.639  1.00  0.00           H  
ATOM   2868  CB  THR   183       3.632  -6.127  16.341  1.00  0.00           C  
ATOM   2869  HB  THR   183       2.736  -6.470  16.859  1.00  0.00           H  
ATOM   2870  CG2 THR   183       4.718  -6.904  17.111  1.00  0.00           C  
ATOM   2871 HG21 THR   183       4.496  -6.823  18.175  1.00  0.00           H  
ATOM   2872 HG22 THR   183       4.634  -7.954  16.832  1.00  0.00           H  
ATOM   2873 HG23 THR   183       5.694  -6.577  16.752  1.00  0.00           H  
ATOM   2874  OG1 THR   183       3.815  -4.799  16.758  1.00  0.00           O  
ATOM   2875  HG1 THR   183       2.977  -4.426  17.039  1.00  0.00           H  
ATOM   2876  C   THR   183       2.474  -6.248  14.076  1.00  0.00           C  
ATOM   2877  O   THR   183       1.577  -7.088  14.291  1.00  0.00           O  
ATOM   2878  N   ASP   184       2.234  -5.342  13.148  1.00  0.00           N  
ATOM   2879  H   ASP   184       2.905  -4.593  13.053  1.00  0.00           H  
ATOM   2880  CA  ASP   184       0.901  -5.125  12.588  1.00  0.00           C  
ATOM   2881  HA  ASP   184       0.171  -5.092  13.397  1.00  0.00           H  
ATOM   2882  CB  ASP   184       0.732  -3.705  12.002  1.00  0.00           C  
ATOM   2883  HB2 ASP   184       1.388  -3.579  11.140  1.00  0.00           H  
ATOM   2884  HB3 ASP   184      -0.291  -3.677  11.628  1.00  0.00           H  
ATOM   2885  CG  ASP   184       0.889  -2.538  12.913  1.00  0.00           C  
ATOM   2886  OD1 ASP   184       1.173  -2.756  14.089  1.00  0.00           O  
ATOM   2887  OD2 ASP   184       0.900  -1.375  12.421  1.00  0.00           O  
ATOM   2888  C   ASP   184       0.405  -6.209  11.544  1.00  0.00           C  
ATOM   2889  O   ASP   184      -0.739  -6.346  11.224  1.00  0.00           O  
ATOM   2890  N   ALA   185       1.290  -7.134  11.057  1.00  0.00           N  
ATOM   2891  H   ALA   185       2.215  -7.052  11.455  1.00  0.00           H  
ATOM   2892  CA  ALA   185       1.094  -8.195  10.111  1.00  0.00           C  
ATOM   2893  HA  ALA   185       0.074  -8.554  10.250  1.00  0.00           H  
ATOM   2894  CB  ALA   185       1.006  -7.645   8.698  1.00  0.00           C  
ATOM   2895  HB1 ALA   185       1.800  -6.904   8.611  1.00  0.00           H  
ATOM   2896  HB2 ALA   185       1.041  -8.484   8.003  1.00  0.00           H  
ATOM   2897  HB3 ALA   185       0.027  -7.166   8.701  1.00  0.00           H  
ATOM   2898  C   ALA   185       2.065  -9.372  10.307  1.00  0.00           C  
ATOM   2899  O   ALA   185       3.082  -9.271  11.055  1.00  0.00           O  
ATOM   2900  N   ASN   186       1.859 -10.505   9.631  1.00  0.00           N  
ATOM   2901  H   ASN   186       0.974 -10.620   9.157  1.00  0.00           H  
ATOM   2902  CA  ASN   186       2.901 -11.452   9.455  1.00  0.00           C  
ATOM   2903  HA  ASN   186       3.275 -11.695  10.449  1.00  0.00           H  
ATOM   2904  CB  ASN   186       2.474 -12.826   8.898  1.00  0.00           C  
ATOM   2905  HB2 ASN   186       1.884 -12.723   7.988  1.00  0.00           H  
ATOM   2906  HB3 ASN   186       3.422 -13.357   8.805  1.00  0.00           H  
ATOM   2907  CG  ASN   186       1.583 -13.552   9.888  1.00  0.00           C  
ATOM   2908  OD1 ASN   186       2.043 -13.900  10.907  1.00  0.00           O  
ATOM   2909  ND2 ASN   186       0.291 -13.572   9.713  1.00  0.00           N  
ATOM   2910 HD21 ASN   186      -0.309 -13.941  10.437  1.00  0.00           H  
ATOM   2911 HD22 ASN   186      -0.114 -13.250   8.845  1.00  0.00           H  
ATOM   2912  C   ASN   186       4.057 -10.917   8.578  1.00  0.00           C  
ATOM   2913  O   ASN   186       5.126 -11.658   8.656  1.00  0.00           O  
ATOM   2914  N   TYR   187       3.911  -9.817   7.863  1.00  0.00           N  
ATOM   2915  H   TYR   187       2.998  -9.440   7.651  1.00  0.00           H  
ATOM   2916  CA  TYR   187       5.091  -9.141   7.186  1.00  0.00           C  
ATOM   2917  HA  TYR   187       5.938  -9.087   7.870  1.00  0.00           H  
ATOM   2918  CB  TYR   187       5.500  -9.805   5.936  1.00  0.00           C  
ATOM   2919  HB2 TYR   187       5.559 -10.876   6.130  1.00  0.00           H  
ATOM   2920  HB3 TYR   187       4.693  -9.588   5.236  1.00  0.00           H  
ATOM   2921  CG  TYR   187       6.879  -9.598   5.409  1.00  0.00           C  
ATOM   2922  CD1 TYR   187       7.035  -8.777   4.336  1.00  0.00           C  
ATOM   2923  HD1 TYR   187       6.170  -8.417   3.800  1.00  0.00           H  
ATOM   2924  CE1 TYR   187       8.304  -8.515   3.860  1.00  0.00           C  
ATOM   2925  HE1 TYR   187       8.499  -8.051   2.904  1.00  0.00           H  
ATOM   2926  CZ  TYR   187       9.441  -9.044   4.508  1.00  0.00           C  
ATOM   2927  OH  TYR   187      10.602  -8.751   3.938  1.00  0.00           O  
ATOM   2928  HH  TYR   187      11.247  -9.386   4.257  1.00  0.00           H  
ATOM   2929  CE2 TYR   187       9.300  -9.845   5.645  1.00  0.00           C  
ATOM   2930  HE2 TYR   187      10.173 -10.286   6.103  1.00  0.00           H  
ATOM   2931  CD2 TYR   187       7.999 -10.139   6.079  1.00  0.00           C  
ATOM   2932  HD2 TYR   187       7.720 -10.757   6.919  1.00  0.00           H  
ATOM   2933  C   TYR   187       4.891  -7.663   6.905  1.00  0.00           C  
ATOM   2934  O   TYR   187       3.688  -7.386   6.670  1.00  0.00           O  
ATOM   2935  N   VAL   188       5.925  -6.827   7.119  1.00  0.00           N  
ATOM   2936  H   VAL   188       6.829  -7.267   7.209  1.00  0.00           H  
ATOM   2937  CA  VAL   188       5.800  -5.350   6.976  1.00  0.00           C  
ATOM   2938  HA  VAL   188       4.856  -5.224   6.446  1.00  0.00           H  
ATOM   2939  CB  VAL   188       5.597  -4.696   8.378  1.00  0.00           C  
ATOM   2940  HB  VAL   188       6.581  -4.631   8.841  1.00  0.00           H  
ATOM   2941  CG1 VAL   188       5.045  -3.272   8.218  1.00  0.00           C  
ATOM   2942 HG11 VAL   188       5.759  -2.550   7.822  1.00  0.00           H  
ATOM   2943 HG12 VAL   188       4.097  -3.317   7.682  1.00  0.00           H  
ATOM   2944 HG13 VAL   188       4.945  -2.981   9.263  1.00  0.00           H  
ATOM   2945  CG2 VAL   188       4.564  -5.410   9.272  1.00  0.00           C  
ATOM   2946 HG21 VAL   188       4.440  -4.823  10.182  1.00  0.00           H  
ATOM   2947 HG22 VAL   188       3.588  -5.436   8.786  1.00  0.00           H  
ATOM   2948 HG23 VAL   188       4.865  -6.452   9.386  1.00  0.00           H  
ATOM   2949  C   VAL   188       6.941  -4.729   6.225  1.00  0.00           C  
ATOM   2950  O   VAL   188       8.019  -4.459   6.782  1.00  0.00           O  
ATOM   2951  N   GLN   189       6.575  -4.448   5.003  1.00  0.00           N  
ATOM   2952  H   GLN   189       5.586  -4.559   4.833  1.00  0.00           H  
ATOM   2953  CA  GLN   189       7.364  -3.932   3.932  1.00  0.00           C  
ATOM   2954  HA  GLN   189       8.423  -4.124   4.105  1.00  0.00           H  
ATOM   2955  CB  GLN   189       7.015  -4.581   2.560  1.00  0.00           C  
ATOM   2956  HB2 GLN   189       7.040  -5.659   2.719  1.00  0.00           H  
ATOM   2957  HB3 GLN   189       6.038  -4.474   2.090  1.00  0.00           H  
ATOM   2958  CG  GLN   189       8.023  -4.158   1.443  1.00  0.00           C  
ATOM   2959  HG2 GLN   189       7.899  -3.082   1.321  1.00  0.00           H  
ATOM   2960  HG3 GLN   189       8.959  -4.438   1.927  1.00  0.00           H  
ATOM   2961  CD  GLN   189       7.976  -4.960   0.124  1.00  0.00           C  
ATOM   2962  OE1 GLN   189       8.700  -4.679  -0.743  1.00  0.00           O  
ATOM   2963  NE2 GLN   189       7.305  -6.062   0.015  1.00  0.00           N  
ATOM   2964 HE21 GLN   189       7.419  -6.625  -0.816  1.00  0.00           H  
ATOM   2965 HE22 GLN   189       6.820  -6.431   0.820  1.00  0.00           H  
ATOM   2966  C   GLN   189       7.234  -2.385   3.819  1.00  0.00           C  
ATOM   2967  O   GLN   189       6.331  -1.940   3.135  1.00  0.00           O  
ATOM   2968  N   ILE   190       8.119  -1.612   4.414  1.00  0.00           N  
ATOM   2969  H   ILE   190       8.842  -2.101   4.922  1.00  0.00           H  
ATOM   2970  CA  ILE   190       8.188  -0.200   4.442  1.00  0.00           C  
ATOM   2971  HA  ILE   190       7.154   0.134   4.360  1.00  0.00           H  
ATOM   2972  CB  ILE   190       8.663   0.239   5.833  1.00  0.00           C  
ATOM   2973  HB  ILE   190       9.641  -0.206   6.015  1.00  0.00           H  
ATOM   2974  CG2 ILE   190       8.871   1.778   5.887  1.00  0.00           C  
ATOM   2975 HG21 ILE   190       9.329   1.933   6.864  1.00  0.00           H  
ATOM   2976 HG22 ILE   190       9.580   2.057   5.108  1.00  0.00           H  
ATOM   2977 HG23 ILE   190       7.944   2.347   5.810  1.00  0.00           H  
ATOM   2978  CG1 ILE   190       7.783  -0.313   6.987  1.00  0.00           C  
ATOM   2979 HG12 ILE   190       7.690  -1.399   6.993  1.00  0.00           H  
ATOM   2980 HG13 ILE   190       8.190   0.012   7.945  1.00  0.00           H  
ATOM   2981  CD1 ILE   190       6.344   0.216   7.072  1.00  0.00           C  
ATOM   2982 HD11 ILE   190       5.818  -0.214   7.924  1.00  0.00           H  
ATOM   2983 HD12 ILE   190       6.291   1.288   7.262  1.00  0.00           H  
ATOM   2984 HD13 ILE   190       5.623  -0.047   6.298  1.00  0.00           H  
ATOM   2985  C   ILE   190       9.197   0.232   3.338  1.00  0.00           C  
ATOM   2986  O   ILE   190      10.297  -0.300   3.101  1.00  0.00           O  
ATOM   2987  N   ILE   191       8.803   1.255   2.515  1.00  0.00           N  
ATOM   2988  H   ILE   191       7.929   1.723   2.707  1.00  0.00           H  
ATOM   2989  CA  ILE   191       9.601   1.697   1.317  1.00  0.00           C  
ATOM   2990  HA  ILE   191      10.660   1.449   1.240  1.00  0.00           H  
ATOM   2991  CB  ILE   191       9.054   1.136   0.043  1.00  0.00           C  
ATOM   2992  HB  ILE   191       8.106   1.670  -0.022  1.00  0.00           H  
ATOM   2993  CG2 ILE   191       9.893   1.631  -1.168  1.00  0.00           C  
ATOM   2994 HG21 ILE   191       9.910   2.715  -1.282  1.00  0.00           H  
ATOM   2995 HG22 ILE   191      10.917   1.305  -0.981  1.00  0.00           H  
ATOM   2996 HG23 ILE   191       9.551   1.221  -2.118  1.00  0.00           H  
ATOM   2997  CG1 ILE   191       8.970  -0.419   0.091  1.00  0.00           C  
ATOM   2998 HG12 ILE   191       9.889  -0.867   0.467  1.00  0.00           H  
ATOM   2999 HG13 ILE   191       8.173  -0.589   0.816  1.00  0.00           H  
ATOM   3000  CD1 ILE   191       8.386  -1.052  -1.187  1.00  0.00           C  
ATOM   3001 HD11 ILE   191       7.674  -0.332  -1.591  1.00  0.00           H  
ATOM   3002 HD12 ILE   191       9.127  -1.242  -1.963  1.00  0.00           H  
ATOM   3003 HD13 ILE   191       7.855  -1.957  -0.890  1.00  0.00           H  
ATOM   3004  C   ILE   191       9.603   3.268   1.189  1.00  0.00           C  
ATOM   3005  O   ILE   191       8.634   3.899   0.814  1.00  0.00           O  
ATOM   3006  N   HIE   192      10.796   3.795   1.516  1.00  0.00           N  
ATOM   3007  H   HIE   192      11.601   3.211   1.692  1.00  0.00           H  
ATOM   3008  CA  HIE   192      11.086   5.229   1.701  1.00  0.00           C  
ATOM   3009  HA  HIE   192      10.162   5.694   2.045  1.00  0.00           H  
ATOM   3010  CB  HIE   192      12.213   5.371   2.739  1.00  0.00           C  
ATOM   3011  HB2 HIE   192      13.147   5.001   2.317  1.00  0.00           H  
ATOM   3012  HB3 HIE   192      12.260   6.447   2.908  1.00  0.00           H  
ATOM   3013  CG  HIE   192      11.978   4.746   4.041  1.00  0.00           C  
ATOM   3014  ND1 HIE   192      10.921   5.225   4.892  1.00  0.00           N  
ATOM   3015  CE1 HIE   192      10.932   4.363   5.951  1.00  0.00           C  
ATOM   3016  HE1 HIE   192      10.358   4.528   6.851  1.00  0.00           H  
ATOM   3017  NE2 HIE   192      12.032   3.597   5.955  1.00  0.00           N  
ATOM   3018  HE2 HIE   192      12.305   2.974   6.702  1.00  0.00           H  
ATOM   3019  CD2 HIE   192      12.605   3.744   4.718  1.00  0.00           C  
ATOM   3020  HD2 HIE   192      13.299   3.046   4.275  1.00  0.00           H  
ATOM   3021  C   HIE   192      11.561   5.848   0.335  1.00  0.00           C  
ATOM   3022  O   HIE   192      12.377   5.343  -0.390  1.00  0.00           O  
ATOM   3023  N   THR   193      10.960   6.989   0.031  1.00  0.00           N  
ATOM   3024  H   THR   193      10.232   7.396   0.601  1.00  0.00           H  
ATOM   3025  CA  THR   193      11.068   7.623  -1.303  1.00  0.00           C  
ATOM   3026  HA  THR   193      12.020   7.390  -1.780  1.00  0.00           H  
ATOM   3027  CB  THR   193       9.991   7.111  -2.290  1.00  0.00           C  
ATOM   3028  HB  THR   193       8.990   7.448  -2.024  1.00  0.00           H  
ATOM   3029  CG2 THR   193      10.170   7.241  -3.764  1.00  0.00           C  
ATOM   3030 HG21 THR   193       9.342   6.691  -4.211  1.00  0.00           H  
ATOM   3031 HG22 THR   193      10.074   8.316  -3.916  1.00  0.00           H  
ATOM   3032 HG23 THR   193      11.156   6.927  -4.108  1.00  0.00           H  
ATOM   3033  OG1 THR   193       9.938   5.764  -2.272  1.00  0.00           O  
ATOM   3034  HG1 THR   193       9.260   5.598  -1.614  1.00  0.00           H  
ATOM   3035  C   THR   193      11.170   9.137  -1.314  1.00  0.00           C  
ATOM   3036  O   THR   193      11.518   9.664  -2.326  1.00  0.00           O  
ATOM   3037  N   SER   194      10.802   9.782  -0.155  1.00  0.00           N  
ATOM   3038  H   SER   194      10.431   9.228   0.604  1.00  0.00           H  
ATOM   3039  CA  SER   194      10.802  11.267   0.064  1.00  0.00           C  
ATOM   3040  HA  SER   194      11.654  11.714  -0.448  1.00  0.00           H  
ATOM   3041  CB  SER   194       9.441  11.933  -0.361  1.00  0.00           C  
ATOM   3042  HB2 SER   194       9.533  13.011  -0.226  1.00  0.00           H  
ATOM   3043  HB3 SER   194       9.356  11.695  -1.421  1.00  0.00           H  
ATOM   3044  OG  SER   194       8.336  11.366   0.320  1.00  0.00           O  
ATOM   3045  HG  SER   194       8.411  10.409   0.300  1.00  0.00           H  
ATOM   3046  C   SER   194      11.121  11.671   1.594  1.00  0.00           C  
ATOM   3047  O   SER   194      10.303  11.266   2.452  1.00  0.00           O  
ATOM   3048  N   ASN   195      12.277  12.327   1.978  1.00  0.00           N  
ATOM   3049  H   ASN   195      13.023  12.365   1.299  1.00  0.00           H  
ATOM   3050  CA  ASN   195      12.469  12.899   3.354  1.00  0.00           C  
ATOM   3051  HA  ASN   195      12.642  12.202   4.174  1.00  0.00           H  
ATOM   3052  CB  ASN   195      13.798  13.623   3.149  1.00  0.00           C  
ATOM   3053  HB2 ASN   195      14.517  12.911   2.743  1.00  0.00           H  
ATOM   3054  HB3 ASN   195      13.666  14.450   2.452  1.00  0.00           H  
ATOM   3055  CG  ASN   195      14.314  14.021   4.526  1.00  0.00           C  
ATOM   3056  OD1 ASN   195      14.696  13.227   5.361  1.00  0.00           O  
ATOM   3057  ND2 ASN   195      14.396  15.294   4.775  1.00  0.00           N  
ATOM   3058 HD21 ASN   195      14.543  15.592   5.729  1.00  0.00           H  
ATOM   3059 HD22 ASN   195      14.140  16.061   4.169  1.00  0.00           H  
ATOM   3060  C   ASN   195      11.389  13.856   3.809  1.00  0.00           C  
ATOM   3061  O   ASN   195      11.065  13.846   4.952  1.00  0.00           O  
ATOM   3062  N   HID   196      10.842  14.700   2.938  1.00  0.00           N  
ATOM   3063  H   HID   196      11.053  14.616   1.954  1.00  0.00           H  
ATOM   3064  CA  HID   196       9.982  15.877   3.317  1.00  0.00           C  
ATOM   3065  HA  HID   196      10.129  16.125   4.369  1.00  0.00           H  
ATOM   3066  CB  HID   196      10.404  17.140   2.465  1.00  0.00           C  
ATOM   3067  HB2 HID   196      10.041  17.109   1.438  1.00  0.00           H  
ATOM   3068  HB3 HID   196       9.958  18.019   2.930  1.00  0.00           H  
ATOM   3069  CG  HID   196      11.886  17.423   2.506  1.00  0.00           C  
ATOM   3070  ND1 HID   196      12.789  17.068   1.626  1.00  0.00           N  
ATOM   3071  HD1 HID   196      12.641  16.797   0.664  1.00  0.00           H  
ATOM   3072  CE1 HID   196      13.983  17.520   2.058  1.00  0.00           C  
ATOM   3073  HE1 HID   196      14.889  17.573   1.472  1.00  0.00           H  
ATOM   3074  NE2 HID   196      13.886  17.864   3.323  1.00  0.00           N  
ATOM   3075  CD2 HID   196      12.555  17.881   3.650  1.00  0.00           C  
ATOM   3076  HD2 HID   196      12.138  18.113   4.619  1.00  0.00           H  
ATOM   3077  C   HID   196       8.461  15.587   3.120  1.00  0.00           C  
ATOM   3078  O   HID   196       7.735  16.555   3.114  1.00  0.00           O  
ATOM   3079  N   LEU   197       8.051  14.313   2.894  1.00  0.00           N  
ATOM   3080  H   LEU   197       8.709  13.547   2.903  1.00  0.00           H  
ATOM   3081  CA  LEU   197       6.639  13.968   2.997  1.00  0.00           C  
ATOM   3082  HA  LEU   197       6.173  14.622   3.734  1.00  0.00           H  
ATOM   3083  CB  LEU   197       5.860  14.000   1.573  1.00  0.00           C  
ATOM   3084  HB2 LEU   197       6.569  13.666   0.815  1.00  0.00           H  
ATOM   3085  HB3 LEU   197       4.954  13.398   1.647  1.00  0.00           H  
ATOM   3086  CG  LEU   197       5.380  15.413   1.085  1.00  0.00           C  
ATOM   3087  HG  LEU   197       6.172  16.154   1.200  1.00  0.00           H  
ATOM   3088  CD1 LEU   197       4.936  15.512  -0.351  1.00  0.00           C  
ATOM   3089 HD11 LEU   197       4.023  14.926  -0.453  1.00  0.00           H  
ATOM   3090 HD12 LEU   197       4.804  16.563  -0.607  1.00  0.00           H  
ATOM   3091 HD13 LEU   197       5.752  15.071  -0.924  1.00  0.00           H  
ATOM   3092  CD2 LEU   197       4.266  15.936   1.985  1.00  0.00           C  
ATOM   3093 HD21 LEU   197       3.801  16.895   1.756  1.00  0.00           H  
ATOM   3094 HD22 LEU   197       3.526  15.144   1.867  1.00  0.00           H  
ATOM   3095 HD23 LEU   197       4.754  15.905   2.959  1.00  0.00           H  
ATOM   3096  C   LEU   197       6.557  12.575   3.569  1.00  0.00           C  
ATOM   3097  O   LEU   197       5.571  12.361   4.303  1.00  0.00           O  
ATOM   3098  N   GLY   198       7.606  11.660   3.415  1.00  0.00           N  
ATOM   3099  H   GLY   198       8.182  11.753   2.590  1.00  0.00           H  
ATOM   3100  CA  GLY   198       7.764  10.426   4.211  1.00  0.00           C  
ATOM   3101  HA2 GLY   198       6.777  10.001   4.397  1.00  0.00           H  
ATOM   3102  HA3 GLY   198       8.305   9.688   3.618  1.00  0.00           H  
ATOM   3103  C   GLY   198       8.628  10.778   5.465  1.00  0.00           C  
ATOM   3104  O   GLY   198       8.302  11.808   6.084  1.00  0.00           O  
ATOM   3105  N   THR   199       9.548   9.919   5.956  1.00  0.00           N  
ATOM   3106  H   THR   199       9.729   9.080   5.424  1.00  0.00           H  
ATOM   3107  CA  THR   199      10.369  10.059   7.227  1.00  0.00           C  
ATOM   3108  HA  THR   199      10.941  10.986   7.193  1.00  0.00           H  
ATOM   3109  CB  THR   199       9.495  10.115   8.489  1.00  0.00           C  
ATOM   3110  HB  THR   199       8.653   9.432   8.371  1.00  0.00           H  
ATOM   3111  CG2 THR   199      10.122   9.907   9.848  1.00  0.00           C  
ATOM   3112 HG21 THR   199      10.946  10.612   9.965  1.00  0.00           H  
ATOM   3113 HG22 THR   199       9.384  10.139  10.616  1.00  0.00           H  
ATOM   3114 HG23 THR   199      10.555   8.912   9.944  1.00  0.00           H  
ATOM   3115  OG1 THR   199       8.988  11.471   8.586  1.00  0.00           O  
ATOM   3116  HG1 THR   199       8.538  11.717   7.774  1.00  0.00           H  
ATOM   3117  C   THR   199      11.313   8.871   7.284  1.00  0.00           C  
ATOM   3118  O   THR   199      10.809   7.729   7.302  1.00  0.00           O  
ATOM   3119  N   LEU   200      12.621   9.020   7.203  1.00  0.00           N  
ATOM   3120  H   LEU   200      12.974   9.963   7.119  1.00  0.00           H  
ATOM   3121  CA  LEU   200      13.577   7.920   6.999  1.00  0.00           C  
ATOM   3122  HA  LEU   200      13.186   7.137   6.349  1.00  0.00           H  
ATOM   3123  CB  LEU   200      14.910   8.379   6.316  1.00  0.00           C  
ATOM   3124  HB2 LEU   200      15.501   9.021   6.969  1.00  0.00           H  
ATOM   3125  HB3 LEU   200      15.570   7.537   6.106  1.00  0.00           H  
ATOM   3126  CG  LEU   200      14.748   9.036   4.931  1.00  0.00           C  
ATOM   3127  HG  LEU   200      14.323  10.036   5.023  1.00  0.00           H  
ATOM   3128  CD1 LEU   200      16.090   9.159   4.269  1.00  0.00           C  
ATOM   3129 HD11 LEU   200      15.842   9.527   3.273  1.00  0.00           H  
ATOM   3130 HD12 LEU   200      16.760   9.764   4.881  1.00  0.00           H  
ATOM   3131 HD13 LEU   200      16.568   8.185   4.165  1.00  0.00           H  
ATOM   3132  CD2 LEU   200      13.928   8.214   3.934  1.00  0.00           C  
ATOM   3133 HD21 LEU   200      13.626   8.844   3.097  1.00  0.00           H  
ATOM   3134 HD22 LEU   200      14.402   7.250   3.749  1.00  0.00           H  
ATOM   3135 HD23 LEU   200      12.962   8.109   4.426  1.00  0.00           H  
ATOM   3136  C   LEU   200      13.865   7.204   8.321  1.00  0.00           C  
ATOM   3137  O   LEU   200      14.838   7.561   8.977  1.00  0.00           O  
ATOM   3138  N   VAL   201      13.087   6.145   8.638  1.00  0.00           N  
ATOM   3139  H   VAL   201      12.248   6.028   8.089  1.00  0.00           H  
ATOM   3140  CA  VAL   201      13.013   5.456   9.936  1.00  0.00           C  
ATOM   3141  HA  VAL   201      14.026   5.430  10.340  1.00  0.00           H  
ATOM   3142  CB  VAL   201      12.197   6.224  10.997  1.00  0.00           C  
ATOM   3143  HB  VAL   201      12.452   7.282  10.929  1.00  0.00           H  
ATOM   3144  CG1 VAL   201      10.638   6.186  10.745  1.00  0.00           C  
ATOM   3145 HG11 VAL   201      10.193   7.024  11.282  1.00  0.00           H  
ATOM   3146 HG12 VAL   201      10.377   6.490   9.732  1.00  0.00           H  
ATOM   3147 HG13 VAL   201      10.231   5.262  11.158  1.00  0.00           H  
ATOM   3148  CG2 VAL   201      12.490   5.788  12.413  1.00  0.00           C  
ATOM   3149 HG21 VAL   201      13.489   5.912  12.832  1.00  0.00           H  
ATOM   3150 HG22 VAL   201      11.950   6.374  13.158  1.00  0.00           H  
ATOM   3151 HG23 VAL   201      12.245   4.735  12.551  1.00  0.00           H  
ATOM   3152  C   VAL   201      12.472   3.965   9.675  1.00  0.00           C  
ATOM   3153  O   VAL   201      11.479   3.659   8.924  1.00  0.00           O  
ATOM   3154  N   THR   202      13.242   2.969  10.197  1.00  0.00           N  
ATOM   3155  H   THR   202      14.142   3.152  10.617  1.00  0.00           H  
ATOM   3156  CA  THR   202      12.804   1.580  10.213  1.00  0.00           C  
ATOM   3157  HA  THR   202      12.532   1.308   9.193  1.00  0.00           H  
ATOM   3158  CB  THR   202      13.897   0.654  10.713  1.00  0.00           C  
ATOM   3159  HB  THR   202      14.810   0.831  10.144  1.00  0.00           H  
ATOM   3160  CG2 THR   202      14.255   0.692  12.175  1.00  0.00           C  
ATOM   3161 HG21 THR   202      13.369   0.462  12.767  1.00  0.00           H  
ATOM   3162 HG22 THR   202      15.058   0.036  12.511  1.00  0.00           H  
ATOM   3163 HG23 THR   202      14.479   1.709  12.497  1.00  0.00           H  
ATOM   3164  OG1 THR   202      13.678  -0.739  10.415  1.00  0.00           O  
ATOM   3165  HG1 THR   202      13.792  -0.812   9.464  1.00  0.00           H  
ATOM   3166  C   THR   202      11.520   1.415  10.993  1.00  0.00           C  
ATOM   3167  O   THR   202      11.368   2.134  11.973  1.00  0.00           O  
ATOM   3168  N   LEU   203      10.485   0.669  10.450  1.00  0.00           N  
ATOM   3169  H   LEU   203      10.546   0.154   9.583  1.00  0.00           H  
ATOM   3170  CA  LEU   203       9.182   0.484  11.101  1.00  0.00           C  
ATOM   3171  HA  LEU   203       9.225   0.647  12.178  1.00  0.00           H  
ATOM   3172  CB  LEU   203       8.211   1.546  10.465  1.00  0.00           C  
ATOM   3173  HB2 LEU   203       8.201   1.344   9.394  1.00  0.00           H  
ATOM   3174  HB3 LEU   203       7.203   1.401  10.854  1.00  0.00           H  
ATOM   3175  CG  LEU   203       8.587   3.002  10.682  1.00  0.00           C  
ATOM   3176  HG  LEU   203       9.656   3.195  10.587  1.00  0.00           H  
ATOM   3177  CD1 LEU   203       7.858   3.971   9.700  1.00  0.00           C  
ATOM   3178 HD11 LEU   203       8.327   4.025   8.717  1.00  0.00           H  
ATOM   3179 HD12 LEU   203       6.793   3.773   9.577  1.00  0.00           H  
ATOM   3180 HD13 LEU   203       7.975   4.975  10.108  1.00  0.00           H  
ATOM   3181  CD2 LEU   203       8.177   3.353  12.119  1.00  0.00           C  
ATOM   3182 HD21 LEU   203       7.128   3.162  12.343  1.00  0.00           H  
ATOM   3183 HD22 LEU   203       8.845   2.791  12.771  1.00  0.00           H  
ATOM   3184 HD23 LEU   203       8.301   4.404  12.382  1.00  0.00           H  
ATOM   3185  C   LEU   203       8.647  -0.949  10.956  1.00  0.00           C  
ATOM   3186  O   LEU   203       7.451  -1.127  11.147  1.00  0.00           O  
ATOM   3187  N   GLY   204       9.406  -1.985  10.614  1.00  0.00           N  
ATOM   3188  H   GLY   204      10.404  -1.845  10.548  1.00  0.00           H  
ATOM   3189  CA  GLY   204       8.911  -3.304  10.213  1.00  0.00           C  
ATOM   3190  HA2 GLY   204       8.427  -3.743  11.085  1.00  0.00           H  
ATOM   3191  HA3 GLY   204       8.169  -3.184   9.424  1.00  0.00           H  
ATOM   3192  C   GLY   204       9.979  -4.232   9.736  1.00  0.00           C  
ATOM   3193  O   GLY   204      11.130  -3.820   9.674  1.00  0.00           O  
ATOM   3194  N   THR   205       9.594  -5.390   9.279  1.00  0.00           N  
ATOM   3195  H   THR   205       8.606  -5.597   9.247  1.00  0.00           H  
ATOM   3196  CA  THR   205      10.483  -6.465   8.864  1.00  0.00           C  
ATOM   3197  HA  THR   205      11.208  -6.571   9.671  1.00  0.00           H  
ATOM   3198  CB  THR   205       9.877  -7.831   8.910  1.00  0.00           C  
ATOM   3199  HB  THR   205      10.556  -8.625   8.598  1.00  0.00           H  
ATOM   3200  CG2 THR   205       9.376  -8.177  10.332  1.00  0.00           C  
ATOM   3201 HG21 THR   205       8.645  -7.412  10.596  1.00  0.00           H  
ATOM   3202 HG22 THR   205       8.806  -9.096  10.196  1.00  0.00           H  
ATOM   3203 HG23 THR   205      10.195  -8.341  11.032  1.00  0.00           H  
ATOM   3204  OG1 THR   205       8.812  -7.907   7.961  1.00  0.00           O  
ATOM   3205  HG1 THR   205       8.853  -8.785   7.575  1.00  0.00           H  
ATOM   3206  C   THR   205      11.349  -6.218   7.635  1.00  0.00           C  
ATOM   3207  O   THR   205      12.337  -6.944   7.463  1.00  0.00           O  
ATOM   3208  N   VAL   206      11.060  -5.110   6.870  1.00  0.00           N  
ATOM   3209  H   VAL   206      10.191  -4.658   7.118  1.00  0.00           H  
ATOM   3210  CA  VAL   206      12.026  -4.567   5.878  1.00  0.00           C  
ATOM   3211  HA  VAL   206      13.014  -4.727   6.310  1.00  0.00           H  
ATOM   3212  CB  VAL   206      12.013  -5.318   4.503  1.00  0.00           C  
ATOM   3213  HB  VAL   206      12.169  -6.363   4.770  1.00  0.00           H  
ATOM   3214  CG1 VAL   206      10.631  -5.250   3.803  1.00  0.00           C  
ATOM   3215 HG11 VAL   206       9.874  -5.549   4.529  1.00  0.00           H  
ATOM   3216 HG12 VAL   206      10.450  -4.229   3.465  1.00  0.00           H  
ATOM   3217 HG13 VAL   206      10.609  -5.878   2.913  1.00  0.00           H  
ATOM   3218  CG2 VAL   206      13.130  -4.865   3.609  1.00  0.00           C  
ATOM   3219 HG21 VAL   206      14.049  -5.027   4.173  1.00  0.00           H  
ATOM   3220 HG22 VAL   206      13.288  -5.500   2.737  1.00  0.00           H  
ATOM   3221 HG23 VAL   206      13.024  -3.851   3.224  1.00  0.00           H  
ATOM   3222  C   VAL   206      11.878  -3.083   5.660  1.00  0.00           C  
ATOM   3223  O   VAL   206      10.763  -2.495   5.837  1.00  0.00           O  
ATOM   3224  N   ASP   207      13.013  -2.352   5.401  1.00  0.00           N  
ATOM   3225  H   ASP   207      13.922  -2.793   5.369  1.00  0.00           H  
ATOM   3226  CA  ASP   207      13.004  -0.965   4.937  1.00  0.00           C  
ATOM   3227  HA  ASP   207      12.002  -0.775   4.554  1.00  0.00           H  
ATOM   3228  CB  ASP   207      13.381   0.070   5.932  1.00  0.00           C  
ATOM   3229  HB2 ASP   207      13.618   1.034   5.483  1.00  0.00           H  
ATOM   3230  HB3 ASP   207      12.480   0.365   6.471  1.00  0.00           H  
ATOM   3231  CG  ASP   207      14.322  -0.238   7.042  1.00  0.00           C  
ATOM   3232  OD1 ASP   207      15.296   0.525   7.191  1.00  0.00           O  
ATOM   3233  OD2 ASP   207      14.178  -1.191   7.853  1.00  0.00           O  
ATOM   3234  C   ASP   207      13.898  -0.830   3.723  1.00  0.00           C  
ATOM   3235  O   ASP   207      15.081  -1.107   3.831  1.00  0.00           O  
ATOM   3236  N   PHE   208      13.312  -0.398   2.650  1.00  0.00           N  
ATOM   3237  H   PHE   208      12.311  -0.288   2.729  1.00  0.00           H  
ATOM   3238  CA  PHE   208      13.913  -0.067   1.384  1.00  0.00           C  
ATOM   3239  HA  PHE   208      14.964  -0.347   1.453  1.00  0.00           H  
ATOM   3240  CB  PHE   208      13.172  -0.719   0.247  1.00  0.00           C  
ATOM   3241  HB2 PHE   208      12.124  -0.424   0.297  1.00  0.00           H  
ATOM   3242  HB3 PHE   208      13.652  -0.290  -0.632  1.00  0.00           H  
ATOM   3243  CG  PHE   208      13.250  -2.206   0.192  1.00  0.00           C  
ATOM   3244  CD1 PHE   208      12.102  -3.026   0.229  1.00  0.00           C  
ATOM   3245  HD1 PHE   208      11.167  -2.603   0.564  1.00  0.00           H  
ATOM   3246  CE1 PHE   208      12.266  -4.478   0.139  1.00  0.00           C  
ATOM   3247  HE1 PHE   208      11.439  -5.146   0.328  1.00  0.00           H  
ATOM   3248  CZ  PHE   208      13.456  -4.963  -0.352  1.00  0.00           C  
ATOM   3249  HZ  PHE   208      13.459  -6.023  -0.560  1.00  0.00           H  
ATOM   3250  CE2 PHE   208      14.570  -4.131  -0.549  1.00  0.00           C  
ATOM   3251  HE2 PHE   208      15.514  -4.556  -0.855  1.00  0.00           H  
ATOM   3252  CD2 PHE   208      14.456  -2.767  -0.291  1.00  0.00           C  
ATOM   3253  HD2 PHE   208      15.327  -2.146  -0.435  1.00  0.00           H  
ATOM   3254  C   PHE   208      13.957   1.429   1.152  1.00  0.00           C  
ATOM   3255  O   PHE   208      13.020   2.140   1.548  1.00  0.00           O  
ATOM   3256  N   TYR   209      15.103   1.916   0.637  1.00  0.00           N  
ATOM   3257  H   TYR   209      15.909   1.307   0.631  1.00  0.00           H  
ATOM   3258  CA  TYR   209      15.334   3.340   0.424  1.00  0.00           C  
ATOM   3259  HA  TYR   209      14.536   3.992   0.780  1.00  0.00           H  
ATOM   3260  CB  TYR   209      16.560   3.794   1.335  1.00  0.00           C  
ATOM   3261  HB2 TYR   209      17.423   3.161   1.128  1.00  0.00           H  
ATOM   3262  HB3 TYR   209      16.827   4.846   1.235  1.00  0.00           H  
ATOM   3263  CG  TYR   209      16.307   3.776   2.848  1.00  0.00           C  
ATOM   3264  CD1 TYR   209      16.498   2.545   3.546  1.00  0.00           C  
ATOM   3265  HD1 TYR   209      16.788   1.650   3.016  1.00  0.00           H  
ATOM   3266  CE1 TYR   209      16.386   2.434   4.896  1.00  0.00           C  
ATOM   3267  HE1 TYR   209      16.482   1.452   5.335  1.00  0.00           H  
ATOM   3268  CZ  TYR   209      15.747   3.486   5.569  1.00  0.00           C  
ATOM   3269  OH  TYR   209      15.457   3.312   6.870  1.00  0.00           O  
ATOM   3270  HH  TYR   209      15.543   2.381   7.089  1.00  0.00           H  
ATOM   3271  CE2 TYR   209      15.481   4.723   4.945  1.00  0.00           C  
ATOM   3272  HE2 TYR   209      14.993   5.542   5.452  1.00  0.00           H  
ATOM   3273  CD2 TYR   209      15.827   4.869   3.597  1.00  0.00           C  
ATOM   3274  HD2 TYR   209      15.592   5.779   3.065  1.00  0.00           H  
ATOM   3275  C   TYR   209      15.614   3.870  -0.996  1.00  0.00           C  
ATOM   3276  O   TYR   209      16.689   3.977  -1.550  1.00  0.00           O  
ATOM   3277  N   MET   210      14.536   4.331  -1.635  1.00  0.00           N  
ATOM   3278  H   MET   210      13.628   4.324  -1.195  1.00  0.00           H  
ATOM   3279  CA  MET   210      14.538   4.639  -3.033  1.00  0.00           C  
ATOM   3280  HA  MET   210      15.064   3.856  -3.579  1.00  0.00           H  
ATOM   3281  CB  MET   210      13.186   4.801  -3.748  1.00  0.00           C  
ATOM   3282  HB2 MET   210      12.686   5.596  -3.195  1.00  0.00           H  
ATOM   3283  HB3 MET   210      13.428   4.954  -4.800  1.00  0.00           H  
ATOM   3284  CG  MET   210      12.212   3.612  -3.692  1.00  0.00           C  
ATOM   3285  HG2 MET   210      12.135   3.347  -2.637  1.00  0.00           H  
ATOM   3286  HG3 MET   210      11.239   3.952  -4.045  1.00  0.00           H  
ATOM   3287  SD  MET   210      12.920   2.323  -4.737  1.00  0.00           S  
ATOM   3288  CE  MET   210      12.265   0.967  -3.766  1.00  0.00           C  
ATOM   3289  HE1 MET   210      12.653   0.005  -4.099  1.00  0.00           H  
ATOM   3290  HE2 MET   210      12.475   1.107  -2.705  1.00  0.00           H  
ATOM   3291  HE3 MET   210      11.175   0.959  -3.803  1.00  0.00           H  
ATOM   3292  C   MET   210      15.371   5.931  -3.392  1.00  0.00           C  
ATOM   3293  O   MET   210      14.961   6.968  -2.921  1.00  0.00           O  
ATOM   3294  N   ASN   211      16.500   5.789  -4.121  1.00  0.00           N  
ATOM   3295  H   ASN   211      16.774   4.881  -4.467  1.00  0.00           H  
ATOM   3296  CA  ASN   211      17.532   6.880  -4.341  1.00  0.00           C  
ATOM   3297  HA  ASN   211      18.483   6.429  -4.624  1.00  0.00           H  
ATOM   3298  CB  ASN   211      17.051   7.876  -5.345  1.00  0.00           C  
ATOM   3299  HB2 ASN   211      16.517   7.432  -6.185  1.00  0.00           H  
ATOM   3300  HB3 ASN   211      16.386   8.589  -4.858  1.00  0.00           H  
ATOM   3301  CG  ASN   211      18.146   8.743  -5.979  1.00  0.00           C  
ATOM   3302  OD1 ASN   211      18.876   8.373  -6.916  1.00  0.00           O  
ATOM   3303  ND2 ASN   211      18.188  10.015  -5.649  1.00  0.00           N  
ATOM   3304 HD21 ASN   211      18.782  10.511  -6.299  1.00  0.00           H  
ATOM   3305 HD22 ASN   211      17.663  10.401  -4.877  1.00  0.00           H  
ATOM   3306  C   ASN   211      17.903   7.430  -2.938  1.00  0.00           C  
ATOM   3307  O   ASN   211      17.973   8.616  -2.728  1.00  0.00           O  
ATOM   3308  N   ASN   212      18.199   6.472  -1.991  1.00  0.00           N  
ATOM   3309  H   ASN   212      18.147   5.491  -2.224  1.00  0.00           H  
ATOM   3310  CA  ASN   212      18.536   6.642  -0.560  1.00  0.00           C  
ATOM   3311  HA  ASN   212      18.762   5.654  -0.158  1.00  0.00           H  
ATOM   3312  CB  ASN   212      19.823   7.534  -0.351  1.00  0.00           C  
ATOM   3313  HB2 ASN   212      19.665   8.569  -0.653  1.00  0.00           H  
ATOM   3314  HB3 ASN   212      20.091   7.733   0.686  1.00  0.00           H  
ATOM   3315  CG  ASN   212      21.065   7.084  -1.114  1.00  0.00           C  
ATOM   3316  OD1 ASN   212      21.429   7.590  -2.164  1.00  0.00           O  
ATOM   3317  ND2 ASN   212      21.706   6.081  -0.621  1.00  0.00           N  
ATOM   3318 HD21 ASN   212      22.563   5.803  -1.078  1.00  0.00           H  
ATOM   3319 HD22 ASN   212      21.663   5.690   0.310  1.00  0.00           H  
ATOM   3320  C   ASN   212      17.366   7.195   0.217  1.00  0.00           C  
ATOM   3321  O   ASN   212      17.554   7.550   1.340  1.00  0.00           O  
ATOM   3322  N   GLY   213      16.135   7.382  -0.349  1.00  0.00           N  
ATOM   3323  H   GLY   213      15.997   7.074  -1.301  1.00  0.00           H  
ATOM   3324  CA  GLY   213      14.905   7.839   0.322  1.00  0.00           C  
ATOM   3325  HA2 GLY   213      14.012   7.427  -0.147  1.00  0.00           H  
ATOM   3326  HA3 GLY   213      14.902   7.550   1.373  1.00  0.00           H  
ATOM   3327  C   GLY   213      14.600   9.287   0.307  1.00  0.00           C  
ATOM   3328  O   GLY   213      13.521   9.722   0.814  1.00  0.00           O  
ATOM   3329  N   TYR   214      15.515  10.069  -0.190  1.00  0.00           N  
ATOM   3330  H   TYR   214      16.329   9.798  -0.723  1.00  0.00           H  
ATOM   3331  CA  TYR   214      15.516  11.487   0.117  1.00  0.00           C  
ATOM   3332  HA  TYR   214      15.170  11.616   1.142  1.00  0.00           H  
ATOM   3333  CB  TYR   214      16.907  12.128   0.247  1.00  0.00           C  
ATOM   3334  HB2 TYR   214      17.507  11.493   0.899  1.00  0.00           H  
ATOM   3335  HB3 TYR   214      17.360  12.150  -0.744  1.00  0.00           H  
ATOM   3336  CG  TYR   214      16.965  13.542   0.796  1.00  0.00           C  
ATOM   3337  CD1 TYR   214      17.089  14.601  -0.119  1.00  0.00           C  
ATOM   3338  HD1 TYR   214      16.987  14.455  -1.184  1.00  0.00           H  
ATOM   3339  CE1 TYR   214      17.286  15.909   0.362  1.00  0.00           C  
ATOM   3340  HE1 TYR   214      17.351  16.717  -0.352  1.00  0.00           H  
ATOM   3341  CZ  TYR   214      17.295  16.156   1.757  1.00  0.00           C  
ATOM   3342  OH  TYR   214      17.527  17.398   2.261  1.00  0.00           O  
ATOM   3343  HH  TYR   214      17.844  18.076   1.661  1.00  0.00           H  
ATOM   3344  CE2 TYR   214      17.352  15.011   2.667  1.00  0.00           C  
ATOM   3345  HE2 TYR   214      17.569  15.175   3.712  1.00  0.00           H  
ATOM   3346  CD2 TYR   214      17.202  13.726   2.154  1.00  0.00           C  
ATOM   3347  HD2 TYR   214      17.188  12.823   2.746  1.00  0.00           H  
ATOM   3348  C   TYR   214      14.638  12.339  -0.832  1.00  0.00           C  
ATOM   3349  O   TYR   214      13.788  13.116  -0.314  1.00  0.00           O  
ATOM   3350  N   ASN   215      14.843  12.177  -2.147  1.00  0.00           N  
ATOM   3351  H   ASN   215      15.685  11.673  -2.390  1.00  0.00           H  
ATOM   3352  CA  ASN   215      14.206  12.934  -3.256  1.00  0.00           C  
ATOM   3353  HA  ASN   215      13.132  12.753  -3.212  1.00  0.00           H  
ATOM   3354  CB  ASN   215      14.591  14.367  -3.066  1.00  0.00           C  
ATOM   3355  HB2 ASN   215      14.084  14.771  -2.191  1.00  0.00           H  
ATOM   3356  HB3 ASN   215      15.666  14.533  -3.139  1.00  0.00           H  
ATOM   3357  CG  ASN   215      13.987  15.115  -4.264  1.00  0.00           C  
ATOM   3358  OD1 ASN   215      14.644  15.216  -5.347  1.00  0.00           O  
ATOM   3359  ND2 ASN   215      12.848  15.784  -4.156  1.00  0.00           N  
ATOM   3360 HD21 ASN   215      12.484  16.173  -5.015  1.00  0.00           H  
ATOM   3361 HD22 ASN   215      12.355  15.866  -3.278  1.00  0.00           H  
ATOM   3362  C   ASN   215      14.768  12.325  -4.593  1.00  0.00           C  
ATOM   3363  O   ASN   215      15.978  12.208  -4.733  1.00  0.00           O  
ATOM   3364  N   GLN   216      13.879  11.979  -5.569  1.00  0.00           N  
ATOM   3365  H   GLN   216      12.934  12.334  -5.538  1.00  0.00           H  
ATOM   3366  CA  GLN   216      14.093  11.191  -6.731  1.00  0.00           C  
ATOM   3367  HA  GLN   216      14.834  10.476  -6.373  1.00  0.00           H  
ATOM   3368  CB  GLN   216      12.693  10.562  -7.123  1.00  0.00           C  
ATOM   3369  HB2 GLN   216      11.933  11.274  -7.447  1.00  0.00           H  
ATOM   3370  HB3 GLN   216      12.811   9.907  -7.986  1.00  0.00           H  
ATOM   3371  CG  GLN   216      12.096   9.617  -6.098  1.00  0.00           C  
ATOM   3372  HG2 GLN   216      11.520  10.197  -5.377  1.00  0.00           H  
ATOM   3373  HG3 GLN   216      11.419   8.915  -6.585  1.00  0.00           H  
ATOM   3374  CD  GLN   216      13.140   8.774  -5.480  1.00  0.00           C  
ATOM   3375  OE1 GLN   216      13.804   8.083  -6.226  1.00  0.00           O  
ATOM   3376  NE2 GLN   216      13.221   8.676  -4.222  1.00  0.00           N  
ATOM   3377 HE21 GLN   216      13.931   8.109  -3.781  1.00  0.00           H  
ATOM   3378 HE22 GLN   216      12.641   9.233  -3.611  1.00  0.00           H  
ATOM   3379  C   GLN   216      14.688  12.007  -7.889  1.00  0.00           C  
ATOM   3380  O   GLN   216      14.505  13.223  -8.032  1.00  0.00           O  
ATOM   3381  N   PRO   217      15.362  11.286  -8.890  1.00  0.00           N  
ATOM   3382  CD  PRO   217      15.804   9.930  -8.702  1.00  0.00           C  
ATOM   3383  HD2 PRO   217      15.032   9.233  -8.376  1.00  0.00           H  
ATOM   3384  HD3 PRO   217      16.669   9.945  -8.039  1.00  0.00           H  
ATOM   3385  CG  PRO   217      16.309   9.471 -10.104  1.00  0.00           C  
ATOM   3386  HG2 PRO   217      15.458   9.238 -10.745  1.00  0.00           H  
ATOM   3387  HG3 PRO   217      16.909   8.565 -10.022  1.00  0.00           H  
ATOM   3388  CB  PRO   217      16.952  10.724 -10.662  1.00  0.00           C  
ATOM   3389  HB2 PRO   217      17.000  10.518 -11.731  1.00  0.00           H  
ATOM   3390  HB3 PRO   217      17.936  10.876 -10.217  1.00  0.00           H  
ATOM   3391  CA  PRO   217      15.894  11.803 -10.146  1.00  0.00           C  
ATOM   3392  HA  PRO   217      16.462  12.707  -9.929  1.00  0.00           H  
ATOM   3393  C   PRO   217      14.772  12.002 -11.171  1.00  0.00           C  
ATOM   3394  O   PRO   217      13.947  11.120 -11.392  1.00  0.00           O  
ATOM   3395  N   GLY   218      14.723  13.201 -11.826  1.00  0.00           N  
ATOM   3396  H   GLY   218      15.496  13.851 -11.823  1.00  0.00           H  
ATOM   3397  CA  GLY   218      13.605  13.532 -12.788  1.00  0.00           C  
ATOM   3398  HA2 GLY   218      13.895  14.363 -13.431  1.00  0.00           H  
ATOM   3399  HA3 GLY   218      13.405  12.684 -13.442  1.00  0.00           H  
ATOM   3400  C   GLY   218      12.382  14.084 -12.000  1.00  0.00           C  
ATOM   3401  O   GLY   218      11.193  13.882 -12.377  1.00  0.00           O  
ATOM   3402  N   CYX   219      12.603  14.879 -10.956  1.00  0.00           N  
ATOM   3403  H   CYX   219      13.545  15.100 -10.667  1.00  0.00           H  
ATOM   3404  CA  CYX   219      11.463  15.620 -10.247  1.00  0.00           C  
ATOM   3405  HA  CYX   219      10.487  15.590 -10.732  1.00  0.00           H  
ATOM   3406  CB  CYX   219      11.245  14.898  -8.842  1.00  0.00           C  
ATOM   3407  HB2 CYX   219      12.192  14.571  -8.413  1.00  0.00           H  
ATOM   3408  HB3 CYX   219      10.823  15.647  -8.172  1.00  0.00           H  
ATOM   3409  SG  CYX   219      10.197  13.453  -8.877  1.00  0.00           S  
ATOM   3410  C   CYX   219      11.973  17.087 -10.017  1.00  0.00           C  
ATOM   3411  O   CYX   219      13.197  17.324  -9.810  1.00  0.00           O  
ATOM   3412  N   GLY   220      11.031  18.082 -10.041  1.00  0.00           N  
ATOM   3413  H   GLY   220      10.125  17.839 -10.416  1.00  0.00           H  
ATOM   3414  CA  GLY   220      11.440  19.516 -10.178  1.00  0.00           C  
ATOM   3415  HA2 GLY   220      12.317  19.550 -10.825  1.00  0.00           H  
ATOM   3416  HA3 GLY   220      10.629  20.099 -10.614  1.00  0.00           H  
ATOM   3417  C   GLY   220      11.747  20.205  -8.833  1.00  0.00           C  
ATOM   3418  O   GLY   220      12.049  19.581  -7.823  1.00  0.00           O  
ATOM   3419  N   LEU   221      11.616  21.537  -8.852  1.00  0.00           N  
ATOM   3420  H   LEU   221      11.508  22.045  -9.717  1.00  0.00           H  
ATOM   3421  CA  LEU   221      11.738  22.374  -7.648  1.00  0.00           C  
ATOM   3422  HA  LEU   221      12.779  22.202  -7.377  1.00  0.00           H  
ATOM   3423  CB  LEU   221      11.450  23.789  -7.977  1.00  0.00           C  
ATOM   3424  HB2 LEU   221      10.562  23.879  -8.601  1.00  0.00           H  
ATOM   3425  HB3 LEU   221      11.291  24.395  -7.084  1.00  0.00           H  
ATOM   3426  CG  LEU   221      12.630  24.452  -8.808  1.00  0.00           C  
ATOM   3427  HG  LEU   221      13.195  23.698  -9.355  1.00  0.00           H  
ATOM   3428  CD1 LEU   221      12.085  25.577  -9.674  1.00  0.00           C  
ATOM   3429 HD11 LEU   221      11.334  26.238  -9.243  1.00  0.00           H  
ATOM   3430 HD12 LEU   221      12.960  26.203  -9.849  1.00  0.00           H  
ATOM   3431 HD13 LEU   221      11.765  25.147 -10.623  1.00  0.00           H  
ATOM   3432  CD2 LEU   221      13.627  24.940  -7.784  1.00  0.00           C  
ATOM   3433 HD21 LEU   221      13.198  25.847  -7.360  1.00  0.00           H  
ATOM   3434 HD22 LEU   221      13.643  24.182  -7.001  1.00  0.00           H  
ATOM   3435 HD23 LEU   221      14.609  25.175  -8.194  1.00  0.00           H  
ATOM   3436  C   LEU   221      10.788  21.929  -6.476  1.00  0.00           C  
ATOM   3437  O   LEU   221       9.722  21.364  -6.708  1.00  0.00           O  
ATOM   3438  N   PRO   222      11.309  22.028  -5.220  1.00  0.00           N  
ATOM   3439  CD  PRO   222      12.430  22.853  -4.848  1.00  0.00           C  
ATOM   3440  HD2 PRO   222      12.232  23.905  -5.054  1.00  0.00           H  
ATOM   3441  HD3 PRO   222      13.287  22.559  -5.454  1.00  0.00           H  
ATOM   3442  CG  PRO   222      12.778  22.576  -3.425  1.00  0.00           C  
ATOM   3443  HG2 PRO   222      13.276  23.442  -2.987  1.00  0.00           H  
ATOM   3444  HG3 PRO   222      13.484  21.750  -3.344  1.00  0.00           H  
ATOM   3445  CB  PRO   222      11.384  22.212  -2.817  1.00  0.00           C  
ATOM   3446  HB2 PRO   222      10.742  23.076  -2.646  1.00  0.00           H  
ATOM   3447  HB3 PRO   222      11.430  21.485  -2.005  1.00  0.00           H  
ATOM   3448  CA  PRO   222      10.638  21.453  -3.997  1.00  0.00           C  
ATOM   3449  HA  PRO   222      11.008  20.440  -3.840  1.00  0.00           H  
ATOM   3450  C   PRO   222       9.110  21.460  -3.883  1.00  0.00           C  
ATOM   3451  O   PRO   222       8.496  20.413  -3.716  1.00  0.00           O  
ATOM   3452  N   ILE   223       8.521  22.590  -4.078  1.00  0.00           N  
ATOM   3453  H   ILE   223       9.020  23.460  -4.200  1.00  0.00           H  
ATOM   3454  CA  ILE   223       7.093  22.699  -4.045  1.00  0.00           C  
ATOM   3455  HA  ILE   223       6.844  22.625  -2.986  1.00  0.00           H  
ATOM   3456  CB  ILE   223       6.688  24.109  -4.405  1.00  0.00           C  
ATOM   3457  HB  ILE   223       7.279  24.720  -3.723  1.00  0.00           H  
ATOM   3458  CG2 ILE   223       6.939  24.613  -5.856  1.00  0.00           C  
ATOM   3459 HG21 ILE   223       6.584  23.844  -6.542  1.00  0.00           H  
ATOM   3460 HG22 ILE   223       6.472  25.597  -5.912  1.00  0.00           H  
ATOM   3461 HG23 ILE   223       7.973  24.872  -6.086  1.00  0.00           H  
ATOM   3462  CG1 ILE   223       5.226  24.555  -3.976  1.00  0.00           C  
ATOM   3463 HG12 ILE   223       4.961  25.432  -4.568  1.00  0.00           H  
ATOM   3464 HG13 ILE   223       4.578  23.696  -4.150  1.00  0.00           H  
ATOM   3465  CD1 ILE   223       5.102  24.911  -2.496  1.00  0.00           C  
ATOM   3466 HD11 ILE   223       4.539  25.834  -2.352  1.00  0.00           H  
ATOM   3467 HD12 ILE   223       4.431  24.168  -2.065  1.00  0.00           H  
ATOM   3468 HD13 ILE   223       6.037  24.775  -1.954  1.00  0.00           H  
ATOM   3469  C   ILE   223       6.309  21.568  -4.858  1.00  0.00           C  
ATOM   3470  O   ILE   223       5.221  21.275  -4.424  1.00  0.00           O  
ATOM   3471  N   ILE   224       6.807  21.114  -6.001  1.00  0.00           N  
ATOM   3472  H   ILE   224       7.704  21.484  -6.281  1.00  0.00           H  
ATOM   3473  CA  ILE   224       6.253  20.043  -6.767  1.00  0.00           C  
ATOM   3474  HA  ILE   224       5.263  19.745  -6.421  1.00  0.00           H  
ATOM   3475  CB  ILE   224       6.217  20.386  -8.247  1.00  0.00           C  
ATOM   3476  HB  ILE   224       7.226  20.417  -8.658  1.00  0.00           H  
ATOM   3477  CG2 ILE   224       5.681  19.120  -8.978  1.00  0.00           C  
ATOM   3478 HG21 ILE   224       4.599  19.028  -8.887  1.00  0.00           H  
ATOM   3479 HG22 ILE   224       5.805  19.254 -10.052  1.00  0.00           H  
ATOM   3480 HG23 ILE   224       6.156  18.193  -8.656  1.00  0.00           H  
ATOM   3481  CG1 ILE   224       5.583  21.684  -8.706  1.00  0.00           C  
ATOM   3482 HG12 ILE   224       4.506  21.519  -8.664  1.00  0.00           H  
ATOM   3483 HG13 ILE   224       5.784  22.459  -7.967  1.00  0.00           H  
ATOM   3484  CD1 ILE   224       5.947  22.103 -10.089  1.00  0.00           C  
ATOM   3485 HD11 ILE   224       7.014  22.254 -10.252  1.00  0.00           H  
ATOM   3486 HD12 ILE   224       5.449  21.484 -10.835  1.00  0.00           H  
ATOM   3487 HD13 ILE   224       5.486  23.066 -10.311  1.00  0.00           H  
ATOM   3488  C   ILE   224       7.095  18.792  -6.433  1.00  0.00           C  
ATOM   3489  O   ILE   224       6.630  17.758  -5.975  1.00  0.00           O  
ATOM   3490  N   GLY   225       8.379  18.924  -6.603  1.00  0.00           N  
ATOM   3491  H   GLY   225       8.700  19.881  -6.581  1.00  0.00           H  
ATOM   3492  CA  GLY   225       9.351  17.827  -6.645  1.00  0.00           C  
ATOM   3493  HA2 GLY   225       9.313  17.324  -7.612  1.00  0.00           H  
ATOM   3494  HA3 GLY   225      10.325  18.257  -6.878  1.00  0.00           H  
ATOM   3495  C   GLY   225       9.454  16.897  -5.472  1.00  0.00           C  
ATOM   3496  O   GLY   225       9.860  15.761  -5.687  1.00  0.00           O  
ATOM   3497  N   GLU   226       9.093  17.346  -4.258  1.00  0.00           N  
ATOM   3498  H   GLU   226       8.700  18.276  -4.276  1.00  0.00           H  
ATOM   3499  CA  GLU   226       8.949  16.453  -3.073  1.00  0.00           C  
ATOM   3500  HA  GLU   226       9.723  15.685  -3.069  1.00  0.00           H  
ATOM   3501  CB  GLU   226       8.915  17.415  -1.851  1.00  0.00           C  
ATOM   3502  HB2 GLU   226       8.159  18.163  -2.089  1.00  0.00           H  
ATOM   3503  HB3 GLU   226       8.683  16.759  -1.012  1.00  0.00           H  
ATOM   3504  CG  GLU   226      10.185  18.254  -1.578  1.00  0.00           C  
ATOM   3505  HG2 GLU   226      10.488  18.954  -2.356  1.00  0.00           H  
ATOM   3506  HG3 GLU   226       9.973  18.784  -0.649  1.00  0.00           H  
ATOM   3507  CD  GLU   226      11.468  17.415  -1.499  1.00  0.00           C  
ATOM   3508  OE1 GLU   226      12.563  17.949  -1.180  1.00  0.00           O  
ATOM   3509  OE2 GLU   226      11.427  16.167  -1.764  1.00  0.00           O  
ATOM   3510  C   GLU   226       7.667  15.601  -3.138  1.00  0.00           C  
ATOM   3511  O   GLU   226       7.767  14.446  -2.848  1.00  0.00           O  
ATOM   3512  N   THR   227       6.510  16.139  -3.573  1.00  0.00           N  
ATOM   3513  H   THR   227       6.685  17.041  -3.993  1.00  0.00           H  
ATOM   3514  CA  THR   227       5.289  15.458  -3.941  1.00  0.00           C  
ATOM   3515  HA  THR   227       4.930  14.795  -3.154  1.00  0.00           H  
ATOM   3516  CB  THR   227       4.124  16.406  -4.217  1.00  0.00           C  
ATOM   3517  HB  THR   227       4.353  17.116  -5.011  1.00  0.00           H  
ATOM   3518  CG2 THR   227       2.673  15.782  -4.375  1.00  0.00           C  
ATOM   3519 HG21 THR   227       2.478  15.152  -3.507  1.00  0.00           H  
ATOM   3520 HG22 THR   227       1.911  16.561  -4.421  1.00  0.00           H  
ATOM   3521 HG23 THR   227       2.657  15.142  -5.257  1.00  0.00           H  
ATOM   3522  OG1 THR   227       4.005  17.159  -3.009  1.00  0.00           O  
ATOM   3523  HG1 THR   227       4.778  17.728  -2.992  1.00  0.00           H  
ATOM   3524  C   THR   227       5.496  14.419  -5.092  1.00  0.00           C  
ATOM   3525  O   THR   227       5.014  13.255  -5.025  1.00  0.00           O  
ATOM   3526  N   CYX   228       6.218  14.905  -6.128  1.00  0.00           N  
ATOM   3527  H   CYX   228       6.462  15.874  -5.986  1.00  0.00           H  
ATOM   3528  CA  CYX   228       6.757  14.100  -7.275  1.00  0.00           C  
ATOM   3529  HA  CYX   228       5.958  13.719  -7.909  1.00  0.00           H  
ATOM   3530  CB  CYX   228       7.519  15.004  -8.277  1.00  0.00           C  
ATOM   3531  HB2 CYX   228       6.825  15.749  -8.666  1.00  0.00           H  
ATOM   3532  HB3 CYX   228       8.329  15.516  -7.758  1.00  0.00           H  
ATOM   3533  SG  CYX   228       8.387  14.182  -9.598  1.00  0.00           S  
ATOM   3534  C   CYX   228       7.526  12.911  -6.710  1.00  0.00           C  
ATOM   3535  O   CYX   228       7.243  11.788  -6.995  1.00  0.00           O  
ATOM   3536  N   SER   229       8.458  13.140  -5.802  1.00  0.00           N  
ATOM   3537  H   SER   229       8.884  14.045  -5.664  1.00  0.00           H  
ATOM   3538  CA  SER   229       9.174  12.044  -5.181  1.00  0.00           C  
ATOM   3539  HA  SER   229       9.659  11.429  -5.940  1.00  0.00           H  
ATOM   3540  CB  SER   229      10.384  12.535  -4.283  1.00  0.00           C  
ATOM   3541  HB2 SER   229       9.928  13.238  -3.586  1.00  0.00           H  
ATOM   3542  HB3 SER   229      10.882  11.678  -3.827  1.00  0.00           H  
ATOM   3543  OG  SER   229      11.320  13.308  -5.115  1.00  0.00           O  
ATOM   3544  HG  SER   229      10.936  14.169  -5.294  1.00  0.00           H  
ATOM   3545  C   SER   229       8.256  11.049  -4.391  1.00  0.00           C  
ATOM   3546  O   SER   229       8.315   9.820  -4.582  1.00  0.00           O  
ATOM   3547  N   HID   230       7.511  11.647  -3.497  1.00  0.00           N  
ATOM   3548  H   HID   230       7.576  12.650  -3.402  1.00  0.00           H  
ATOM   3549  CA  HID   230       6.548  11.020  -2.553  1.00  0.00           C  
ATOM   3550  HA  HID   230       7.118  10.437  -1.829  1.00  0.00           H  
ATOM   3551  CB  HID   230       5.685  12.066  -1.760  1.00  0.00           C  
ATOM   3552  HB2 HID   230       6.344  12.842  -1.371  1.00  0.00           H  
ATOM   3553  HB3 HID   230       4.979  12.595  -2.401  1.00  0.00           H  
ATOM   3554  CG  HID   230       4.966  11.491  -0.635  1.00  0.00           C  
ATOM   3555  ND1 HID   230       5.523  10.680   0.292  1.00  0.00           N  
ATOM   3556  HD1 HID   230       6.513  10.612   0.480  1.00  0.00           H  
ATOM   3557  CE1 HID   230       4.516  10.354   1.193  1.00  0.00           C  
ATOM   3558  HE1 HID   230       4.546   9.738   2.079  1.00  0.00           H  
ATOM   3559  NE2 HID   230       3.377  10.999   0.856  1.00  0.00           N  
ATOM   3560  CD2 HID   230       3.677  11.773  -0.281  1.00  0.00           C  
ATOM   3561  HD2 HID   230       3.000  12.371  -0.873  1.00  0.00           H  
ATOM   3562  C   HID   230       5.579  10.014  -3.260  1.00  0.00           C  
ATOM   3563  O   HID   230       5.304   8.933  -2.773  1.00  0.00           O  
ATOM   3564  N   THR   231       5.111  10.300  -4.508  1.00  0.00           N  
ATOM   3565  H   THR   231       5.379  11.244  -4.749  1.00  0.00           H  
ATOM   3566  CA  THR   231       4.198   9.566  -5.400  1.00  0.00           C  
ATOM   3567  HA  THR   231       3.586   8.924  -4.767  1.00  0.00           H  
ATOM   3568  CB  THR   231       3.383  10.529  -6.190  1.00  0.00           C  
ATOM   3569  HB  THR   231       3.805  10.953  -7.101  1.00  0.00           H  
ATOM   3570  CG2 THR   231       2.117   9.886  -6.744  1.00  0.00           C  
ATOM   3571 HG21 THR   231       1.523   9.540  -5.898  1.00  0.00           H  
ATOM   3572 HG22 THR   231       1.608  10.705  -7.252  1.00  0.00           H  
ATOM   3573 HG23 THR   231       2.347   9.201  -7.560  1.00  0.00           H  
ATOM   3574  OG1 THR   231       2.836  11.531  -5.362  1.00  0.00           O  
ATOM   3575  HG1 THR   231       3.515  12.173  -5.145  1.00  0.00           H  
ATOM   3576  C   THR   231       4.902   8.437  -6.239  1.00  0.00           C  
ATOM   3577  O   THR   231       4.360   7.341  -6.556  1.00  0.00           O  
ATOM   3578  N   ARG   232       6.245   8.528  -6.460  1.00  0.00           N  
ATOM   3579  H   ARG   232       6.580   9.416  -6.115  1.00  0.00           H  
ATOM   3580  CA  ARG   232       6.981   7.568  -7.334  1.00  0.00           C  
ATOM   3581  HA  ARG   232       6.400   7.495  -8.254  1.00  0.00           H  
ATOM   3582  CB  ARG   232       8.319   8.161  -7.663  1.00  0.00           C  
ATOM   3583  HB2 ARG   232       8.270   9.227  -7.883  1.00  0.00           H  
ATOM   3584  HB3 ARG   232       9.077   8.089  -6.884  1.00  0.00           H  
ATOM   3585  CG  ARG   232       8.876   7.541  -8.982  1.00  0.00           C  
ATOM   3586  HG2 ARG   232       9.208   6.530  -8.744  1.00  0.00           H  
ATOM   3587  HG3 ARG   232       8.043   7.463  -9.680  1.00  0.00           H  
ATOM   3588  CD  ARG   232      10.006   8.287  -9.594  1.00  0.00           C  
ATOM   3589  HD2 ARG   232      10.710   8.628  -8.835  1.00  0.00           H  
ATOM   3590  HD3 ARG   232      10.444   7.549 -10.265  1.00  0.00           H  
ATOM   3591  NE  ARG   232       9.547   9.406 -10.468  1.00  0.00           N  
ATOM   3592  HE  ARG   232       8.552   9.557 -10.548  1.00  0.00           H  
ATOM   3593  CZ  ARG   232      10.386  10.217 -11.032  1.00  0.00           C  
ATOM   3594  NH1 ARG   232      11.595   9.845 -11.150  1.00  0.00           N  
ATOM   3595 HH11 ARG   232      11.870   8.944 -10.785  1.00  0.00           H  
ATOM   3596 HH12 ARG   232      12.304  10.543 -11.325  1.00  0.00           H  
ATOM   3597  NH2 ARG   232      10.040  11.432 -11.392  1.00  0.00           N  
ATOM   3598 HH21 ARG   232       9.056  11.655 -11.369  1.00  0.00           H  
ATOM   3599 HH22 ARG   232      10.689  12.099 -11.785  1.00  0.00           H  
ATOM   3600  C   ARG   232       7.085   6.192  -6.782  1.00  0.00           C  
ATOM   3601  O   ARG   232       7.311   5.274  -7.503  1.00  0.00           O  
ATOM   3602  N   ALA   233       6.855   6.054  -5.456  1.00  0.00           N  
ATOM   3603  H   ALA   233       6.840   6.853  -4.838  1.00  0.00           H  
ATOM   3604  CA  ALA   233       6.809   4.754  -4.794  1.00  0.00           C  
ATOM   3605  HA  ALA   233       7.846   4.417  -4.812  1.00  0.00           H  
ATOM   3606  CB  ALA   233       6.498   5.134  -3.323  1.00  0.00           C  
ATOM   3607  HB1 ALA   233       6.127   4.225  -2.849  1.00  0.00           H  
ATOM   3608  HB2 ALA   233       7.472   5.386  -2.903  1.00  0.00           H  
ATOM   3609  HB3 ALA   233       5.667   5.838  -3.275  1.00  0.00           H  
ATOM   3610  C   ALA   233       5.783   3.795  -5.339  1.00  0.00           C  
ATOM   3611  O   ALA   233       5.958   2.610  -5.596  1.00  0.00           O  
ATOM   3612  N   VAL   234       4.635   4.388  -5.610  1.00  0.00           N  
ATOM   3613  H   VAL   234       4.418   5.329  -5.315  1.00  0.00           H  
ATOM   3614  CA  VAL   234       3.554   3.709  -6.319  1.00  0.00           C  
ATOM   3615  HA  VAL   234       3.401   2.788  -5.757  1.00  0.00           H  
ATOM   3616  CB  VAL   234       2.159   4.386  -6.328  1.00  0.00           C  
ATOM   3617  HB  VAL   234       2.185   5.170  -7.085  1.00  0.00           H  
ATOM   3618  CG1 VAL   234       1.101   3.314  -6.729  1.00  0.00           C  
ATOM   3619 HG11 VAL   234       1.289   2.811  -7.678  1.00  0.00           H  
ATOM   3620 HG12 VAL   234       1.113   2.499  -6.004  1.00  0.00           H  
ATOM   3621 HG13 VAL   234       0.090   3.720  -6.714  1.00  0.00           H  
ATOM   3622  CG2 VAL   234       1.680   5.039  -5.041  1.00  0.00           C  
ATOM   3623 HG21 VAL   234       0.744   5.506  -5.347  1.00  0.00           H  
ATOM   3624 HG22 VAL   234       1.382   4.299  -4.298  1.00  0.00           H  
ATOM   3625 HG23 VAL   234       2.481   5.718  -4.747  1.00  0.00           H  
ATOM   3626  C   VAL   234       3.943   3.241  -7.775  1.00  0.00           C  
ATOM   3627  O   VAL   234       3.848   1.989  -8.029  1.00  0.00           O  
ATOM   3628  N   LYS   235       4.404   4.192  -8.592  1.00  0.00           N  
ATOM   3629  H   LYS   235       4.336   5.155  -8.299  1.00  0.00           H  
ATOM   3630  CA  LYS   235       4.734   3.795  -9.995  1.00  0.00           C  
ATOM   3631  HA  LYS   235       3.823   3.445 -10.481  1.00  0.00           H  
ATOM   3632  CB  LYS   235       5.265   5.086 -10.670  1.00  0.00           C  
ATOM   3633  HB2 LYS   235       6.154   5.401 -10.123  1.00  0.00           H  
ATOM   3634  HB3 LYS   235       5.580   4.826 -11.681  1.00  0.00           H  
ATOM   3635  CG  LYS   235       4.262   6.224 -10.607  1.00  0.00           C  
ATOM   3636  HG2 LYS   235       3.251   5.903 -10.858  1.00  0.00           H  
ATOM   3637  HG3 LYS   235       4.210   6.625  -9.595  1.00  0.00           H  
ATOM   3638  CD  LYS   235       4.694   7.321 -11.687  1.00  0.00           C  
ATOM   3639  HD2 LYS   235       5.693   7.730 -11.535  1.00  0.00           H  
ATOM   3640  HD3 LYS   235       4.590   6.886 -12.681  1.00  0.00           H  
ATOM   3641  CE  LYS   235       3.764   8.499 -11.622  1.00  0.00           C  
ATOM   3642  HE2 LYS   235       2.707   8.237 -11.596  1.00  0.00           H  
ATOM   3643  HE3 LYS   235       3.976   8.890 -10.627  1.00  0.00           H  
ATOM   3644  NZ  LYS   235       4.124   9.543 -12.598  1.00  0.00           N  
ATOM   3645  HZ1 LYS   235       4.116   9.278 -13.572  1.00  0.00           H  
ATOM   3646  HZ2 LYS   235       3.390  10.235 -12.544  1.00  0.00           H  
ATOM   3647  HZ3 LYS   235       4.995   9.986 -12.344  1.00  0.00           H  
ATOM   3648  C   LYS   235       5.929   2.752  -9.994  1.00  0.00           C  
ATOM   3649  O   LYS   235       5.809   1.730 -10.609  1.00  0.00           O  
ATOM   3650  N   TYR   236       6.891   2.917  -9.076  1.00  0.00           N  
ATOM   3651  H   TYR   236       6.937   3.755  -8.515  1.00  0.00           H  
ATOM   3652  CA  TYR   236       7.852   1.869  -8.865  1.00  0.00           C  
ATOM   3653  HA  TYR   236       8.413   1.696  -9.784  1.00  0.00           H  
ATOM   3654  CB  TYR   236       8.853   2.241  -7.753  1.00  0.00           C  
ATOM   3655  HB2 TYR   236       8.328   2.308  -6.800  1.00  0.00           H  
ATOM   3656  HB3 TYR   236       9.517   1.379  -7.705  1.00  0.00           H  
ATOM   3657  CG  TYR   236       9.793   3.477  -7.895  1.00  0.00           C  
ATOM   3658  CD1 TYR   236      10.553   3.607  -9.065  1.00  0.00           C  
ATOM   3659  HD1 TYR   236      10.523   2.856  -9.840  1.00  0.00           H  
ATOM   3660  CE1 TYR   236      11.399   4.721  -9.314  1.00  0.00           C  
ATOM   3661  HE1 TYR   236      11.935   4.801 -10.249  1.00  0.00           H  
ATOM   3662  CZ  TYR   236      11.678   5.576  -8.291  1.00  0.00           C  
ATOM   3663  OH  TYR   236      12.634   6.526  -8.309  1.00  0.00           O  
ATOM   3664  HH  TYR   236      12.841   6.851  -7.430  1.00  0.00           H  
ATOM   3665  CE2 TYR   236      10.942   5.418  -7.060  1.00  0.00           C  
ATOM   3666  HE2 TYR   236      11.210   6.024  -6.206  1.00  0.00           H  
ATOM   3667  CD2 TYR   236       9.970   4.397  -6.923  1.00  0.00           C  
ATOM   3668  HD2 TYR   236       9.602   4.177  -5.931  1.00  0.00           H  
ATOM   3669  C   TYR   236       7.360   0.440  -8.476  1.00  0.00           C  
ATOM   3670  O   TYR   236       7.813  -0.524  -9.098  1.00  0.00           O  
ATOM   3671  N   PHE   237       6.620   0.265  -7.431  1.00  0.00           N  
ATOM   3672  H   PHE   237       6.307   1.077  -6.918  1.00  0.00           H  
ATOM   3673  CA  PHE   237       6.218  -1.072  -6.938  1.00  0.00           C  
ATOM   3674  HA  PHE   237       7.096  -1.715  -6.871  1.00  0.00           H  
ATOM   3675  CB  PHE   237       5.528  -0.926  -5.574  1.00  0.00           C  
ATOM   3676  HB2 PHE   237       6.027  -0.153  -4.989  1.00  0.00           H  
ATOM   3677  HB3 PHE   237       4.516  -0.538  -5.690  1.00  0.00           H  
ATOM   3678  CG  PHE   237       5.379  -2.212  -4.826  1.00  0.00           C  
ATOM   3679  CD1 PHE   237       4.253  -3.076  -4.965  1.00  0.00           C  
ATOM   3680  HD1 PHE   237       3.410  -2.670  -5.505  1.00  0.00           H  
ATOM   3681  CE1 PHE   237       4.156  -4.313  -4.330  1.00  0.00           C  
ATOM   3682  HE1 PHE   237       3.320  -4.970  -4.518  1.00  0.00           H  
ATOM   3683  CZ  PHE   237       5.234  -4.718  -3.602  1.00  0.00           C  
ATOM   3684  HZ  PHE   237       5.173  -5.599  -2.980  1.00  0.00           H  
ATOM   3685  CE2 PHE   237       6.421  -3.989  -3.531  1.00  0.00           C  
ATOM   3686  HE2 PHE   237       7.254  -4.426  -3.001  1.00  0.00           H  
ATOM   3687  CD2 PHE   237       6.504  -2.713  -4.143  1.00  0.00           C  
ATOM   3688  HD2 PHE   237       7.395  -2.104  -4.150  1.00  0.00           H  
ATOM   3689  C   PHE   237       5.229  -1.732  -7.890  1.00  0.00           C  
ATOM   3690  O   PHE   237       5.152  -2.957  -7.967  1.00  0.00           O  
ATOM   3691  N   THR   238       4.531  -0.903  -8.702  1.00  0.00           N  
ATOM   3692  H   THR   238       4.681   0.083  -8.543  1.00  0.00           H  
ATOM   3693  CA  THR   238       3.672  -1.453  -9.848  1.00  0.00           C  
ATOM   3694  HA  THR   238       2.925  -2.110  -9.402  1.00  0.00           H  
ATOM   3695  CB  THR   238       3.045  -0.283 -10.612  1.00  0.00           C  
ATOM   3696  HB  THR   238       3.790   0.325 -11.125  1.00  0.00           H  
ATOM   3697  CG2 THR   238       2.074  -0.803 -11.754  1.00  0.00           C  
ATOM   3698 HG21 THR   238       2.420  -0.598 -12.767  1.00  0.00           H  
ATOM   3699 HG22 THR   238       1.894  -1.853 -11.526  1.00  0.00           H  
ATOM   3700 HG23 THR   238       1.117  -0.292 -11.647  1.00  0.00           H  
ATOM   3701  OG1 THR   238       2.286   0.542  -9.790  1.00  0.00           O  
ATOM   3702  HG1 THR   238       2.871   0.848  -9.094  1.00  0.00           H  
ATOM   3703  C   THR   238       4.487  -2.250 -10.889  1.00  0.00           C  
ATOM   3704  O   THR   238       4.204  -3.407 -11.082  1.00  0.00           O  
ATOM   3705  N   GLU   239       5.596  -1.631 -11.327  1.00  0.00           N  
ATOM   3706  H   GLU   239       5.725  -0.660 -11.082  1.00  0.00           H  
ATOM   3707  CA  GLU   239       6.532  -2.366 -12.120  1.00  0.00           C  
ATOM   3708  HA  GLU   239       5.976  -2.893 -12.896  1.00  0.00           H  
ATOM   3709  CB  GLU   239       7.586  -1.378 -12.717  1.00  0.00           C  
ATOM   3710  HB2 GLU   239       8.104  -0.897 -11.887  1.00  0.00           H  
ATOM   3711  HB3 GLU   239       8.344  -1.930 -13.273  1.00  0.00           H  
ATOM   3712  CG  GLU   239       7.050  -0.192 -13.514  1.00  0.00           C  
ATOM   3713  HG2 GLU   239       6.830   0.615 -12.814  1.00  0.00           H  
ATOM   3714  HG3 GLU   239       7.903   0.194 -14.072  1.00  0.00           H  
ATOM   3715  CD  GLU   239       5.932  -0.613 -14.475  1.00  0.00           C  
ATOM   3716  OE1 GLU   239       6.013  -1.632 -15.166  1.00  0.00           O  
ATOM   3717  OE2 GLU   239       4.947   0.145 -14.452  1.00  0.00           O  
ATOM   3718  C   GLU   239       7.204  -3.537 -11.358  1.00  0.00           C  
ATOM   3719  O   GLU   239       7.484  -4.583 -11.984  1.00  0.00           O  
ATOM   3720  N   CYS   240       7.400  -3.514  -9.996  1.00  0.00           N  
ATOM   3721  H   CYS   240       7.306  -2.668  -9.452  1.00  0.00           H  
ATOM   3722  CA  CYS   240       7.930  -4.679  -9.342  1.00  0.00           C  
ATOM   3723  HA  CYS   240       8.766  -5.082  -9.913  1.00  0.00           H  
ATOM   3724  CB  CYS   240       8.306  -4.218  -7.948  1.00  0.00           C  
ATOM   3725  HB2 CYS   240       7.429  -3.730  -7.524  1.00  0.00           H  
ATOM   3726  HB3 CYS   240       8.761  -5.064  -7.431  1.00  0.00           H  
ATOM   3727  SG  CYS   240       9.614  -2.995  -8.010  1.00  0.00           S  
ATOM   3728  HG  CYS   240       9.007  -1.843  -8.308  1.00  0.00           H  
ATOM   3729  C   CYS   240       6.944  -5.869  -9.246  1.00  0.00           C  
ATOM   3730  O   CYS   240       7.434  -6.963  -9.055  1.00  0.00           O  
ATOM   3731  N   ILE   241       5.652  -5.654  -9.393  1.00  0.00           N  
ATOM   3732  H   ILE   241       5.428  -4.672  -9.474  1.00  0.00           H  
ATOM   3733  CA  ILE   241       4.601  -6.704  -9.629  1.00  0.00           C  
ATOM   3734  HA  ILE   241       4.831  -7.603  -9.059  1.00  0.00           H  
ATOM   3735  CB  ILE   241       3.280  -6.088  -9.317  1.00  0.00           C  
ATOM   3736  HB  ILE   241       3.253  -5.177  -9.915  1.00  0.00           H  
ATOM   3737  CG2 ILE   241       2.088  -7.046  -9.818  1.00  0.00           C  
ATOM   3738 HG21 ILE   241       2.028  -6.970 -10.904  1.00  0.00           H  
ATOM   3739 HG22 ILE   241       2.329  -8.065  -9.515  1.00  0.00           H  
ATOM   3740 HG23 ILE   241       1.145  -6.814  -9.322  1.00  0.00           H  
ATOM   3741  CG1 ILE   241       3.056  -5.726  -7.900  1.00  0.00           C  
ATOM   3742 HG12 ILE   241       2.743  -6.624  -7.368  1.00  0.00           H  
ATOM   3743 HG13 ILE   241       3.963  -5.373  -7.409  1.00  0.00           H  
ATOM   3744  CD1 ILE   241       2.045  -4.631  -7.645  1.00  0.00           C  
ATOM   3745 HD11 ILE   241       1.758  -4.875  -6.622  1.00  0.00           H  
ATOM   3746 HD12 ILE   241       2.406  -3.615  -7.805  1.00  0.00           H  
ATOM   3747 HD13 ILE   241       1.197  -4.814  -8.305  1.00  0.00           H  
ATOM   3748  C   ILE   241       4.575  -7.263 -11.064  1.00  0.00           C  
ATOM   3749  O   ILE   241       4.415  -8.504 -11.226  1.00  0.00           O  
ATOM   3750  N   ARG   242       4.874  -6.390 -12.075  1.00  0.00           N  
ATOM   3751  H   ARG   242       5.244  -5.478 -11.849  1.00  0.00           H  
ATOM   3752  CA  ARG   242       5.060  -6.776 -13.471  1.00  0.00           C  
ATOM   3753  HA  ARG   242       4.278  -7.452 -13.816  1.00  0.00           H  
ATOM   3754  CB  ARG   242       4.815  -5.429 -14.186  1.00  0.00           C  
ATOM   3755  HB2 ARG   242       3.988  -4.891 -13.723  1.00  0.00           H  
ATOM   3756  HB3 ARG   242       5.723  -4.829 -14.138  1.00  0.00           H  
ATOM   3757  CG  ARG   242       4.368  -5.647 -15.651  1.00  0.00           C  
ATOM   3758  HG2 ARG   242       5.110  -6.318 -16.083  1.00  0.00           H  
ATOM   3759  HG3 ARG   242       3.380  -6.103 -15.731  1.00  0.00           H  
ATOM   3760  CD  ARG   242       4.354  -4.331 -16.500  1.00  0.00           C  
ATOM   3761  HD2 ARG   242       5.379  -4.028 -16.716  1.00  0.00           H  
ATOM   3762  HD3 ARG   242       3.842  -4.408 -17.459  1.00  0.00           H  
ATOM   3763  NE  ARG   242       4.029  -3.154 -15.721  1.00  0.00           N  
ATOM   3764  HE  ARG   242       4.757  -2.706 -15.183  1.00  0.00           H  
ATOM   3765  CZ  ARG   242       2.861  -2.500 -15.721  1.00  0.00           C  
ATOM   3766  NH1 ARG   242       1.754  -3.062 -16.106  1.00  0.00           N  
ATOM   3767 HH11 ARG   242       1.623  -3.996 -16.468  1.00  0.00           H  
ATOM   3768 HH12 ARG   242       0.976  -2.421 -16.170  1.00  0.00           H  
ATOM   3769  NH2 ARG   242       2.691  -1.272 -15.225  1.00  0.00           N  
ATOM   3770 HH21 ARG   242       3.488  -0.707 -14.969  1.00  0.00           H  
ATOM   3771 HH22 ARG   242       1.807  -0.799 -15.348  1.00  0.00           H  
ATOM   3772  C   ARG   242       6.399  -7.406 -13.906  1.00  0.00           C  
ATOM   3773  O   ARG   242       6.370  -8.173 -14.866  1.00  0.00           O  
ATOM   3774  N   HID   243       7.594  -7.001 -13.445  1.00  0.00           N  
ATOM   3775  H   HID   243       7.678  -6.367 -12.663  1.00  0.00           H  
ATOM   3776  CA  HID   243       8.921  -7.544 -13.843  1.00  0.00           C  
ATOM   3777  HA  HID   243       8.915  -8.320 -14.609  1.00  0.00           H  
ATOM   3778  CB  HID   243       9.621  -6.334 -14.465  1.00  0.00           C  
ATOM   3779  HB2 HID   243       9.794  -5.584 -13.693  1.00  0.00           H  
ATOM   3780  HB3 HID   243      10.582  -6.822 -14.627  1.00  0.00           H  
ATOM   3781  CG  HID   243       8.958  -5.736 -15.766  1.00  0.00           C  
ATOM   3782  ND1 HID   243       8.157  -4.618 -15.849  1.00  0.00           N  
ATOM   3783  HD1 HID   243       8.103  -3.985 -15.064  1.00  0.00           H  
ATOM   3784  CE1 HID   243       7.921  -4.279 -17.101  1.00  0.00           C  
ATOM   3785  HE1 HID   243       7.364  -3.416 -17.434  1.00  0.00           H  
ATOM   3786  NE2 HID   243       8.278  -5.338 -17.827  1.00  0.00           N  
ATOM   3787  CD2 HID   243       8.935  -6.235 -17.007  1.00  0.00           C  
ATOM   3788  HD2 HID   243       9.342  -7.221 -17.175  1.00  0.00           H  
ATOM   3789  C   HID   243       9.700  -8.044 -12.602  1.00  0.00           C  
ATOM   3790  O   HID   243       9.988  -7.254 -11.689  1.00  0.00           O  
ATOM   3791  N   GLU   244       9.930  -9.352 -12.513  1.00  0.00           N  
ATOM   3792  H   GLU   244       9.707  -9.930 -13.311  1.00  0.00           H  
ATOM   3793  CA  GLU   244      10.535 -10.048 -11.390  1.00  0.00           C  
ATOM   3794  HA  GLU   244       9.912  -9.942 -10.502  1.00  0.00           H  
ATOM   3795  CB  GLU   244      10.670 -11.507 -11.749  1.00  0.00           C  
ATOM   3796  HB2 GLU   244       9.816 -12.009 -12.203  1.00  0.00           H  
ATOM   3797  HB3 GLU   244      11.308 -11.693 -12.613  1.00  0.00           H  
ATOM   3798  CG  GLU   244      11.352 -12.414 -10.679  1.00  0.00           C  
ATOM   3799  HG2 GLU   244      11.275 -13.428 -11.073  1.00  0.00           H  
ATOM   3800  HG3 GLU   244      12.393 -12.098 -10.611  1.00  0.00           H  
ATOM   3801  CD  GLU   244      10.742 -12.232  -9.358  1.00  0.00           C  
ATOM   3802  OE1 GLU   244      11.436 -12.395  -8.322  1.00  0.00           O  
ATOM   3803  OE2 GLU   244       9.464 -12.055  -9.217  1.00  0.00           O  
ATOM   3804  C   GLU   244      11.957  -9.422 -11.074  1.00  0.00           C  
ATOM   3805  O   GLU   244      12.758  -9.263 -12.006  1.00  0.00           O  
ATOM   3806  N   CYX   245      12.182  -9.034  -9.884  1.00  0.00           N  
ATOM   3807  H   CYX   245      11.424  -9.001  -9.218  1.00  0.00           H  
ATOM   3808  CA  CYX   245      13.384  -8.460  -9.462  1.00  0.00           C  
ATOM   3809  HA  CYX   245      13.354  -7.987  -8.480  1.00  0.00           H  
ATOM   3810  CB  CYX   245      14.455  -9.510  -9.377  1.00  0.00           C  
ATOM   3811  HB2 CYX   245      14.461 -10.132 -10.272  1.00  0.00           H  
ATOM   3812  HB3 CYX   245      15.331  -8.869  -9.278  1.00  0.00           H  
ATOM   3813  SG  CYX   245      14.368 -10.684  -8.075  1.00  0.00           S  
ATOM   3814  C   CYX   245      13.758  -7.191 -10.428  1.00  0.00           C  
ATOM   3815  O   CYX   245      14.893  -7.009 -10.927  1.00  0.00           O  
ATOM   3816  N   CYX   246      12.827  -6.347 -10.686  1.00  0.00           N  
ATOM   3817  H   CYX   246      11.896  -6.469 -10.316  1.00  0.00           H  
ATOM   3818  CA  CYX   246      13.069  -5.008 -11.298  1.00  0.00           C  
ATOM   3819  HA  CYX   246      13.494  -5.105 -12.297  1.00  0.00           H  
ATOM   3820  CB  CYX   246      11.707  -4.226 -11.522  1.00  0.00           C  
ATOM   3821  HB2 CYX   246      11.092  -4.848 -12.172  1.00  0.00           H  
ATOM   3822  HB3 CYX   246      11.175  -4.094 -10.580  1.00  0.00           H  
ATOM   3823  SG  CYX   246      11.689  -2.542 -12.238  1.00  0.00           S  
ATOM   3824  C   CYX   246      13.997  -4.144 -10.457  1.00  0.00           C  
ATOM   3825  O   CYX   246      14.921  -3.613 -11.026  1.00  0.00           O  
ATOM   3826  N   LEU   247      13.756  -3.998  -9.164  1.00  0.00           N  
ATOM   3827  H   LEU   247      12.969  -4.505  -8.784  1.00  0.00           H  
ATOM   3828  CA  LEU   247      14.417  -3.091  -8.205  1.00  0.00           C  
ATOM   3829  HA  LEU   247      15.178  -2.623  -8.831  1.00  0.00           H  
ATOM   3830  CB  LEU   247      13.372  -2.092  -7.631  1.00  0.00           C  
ATOM   3831  HB2 LEU   247      12.515  -2.645  -7.247  1.00  0.00           H  
ATOM   3832  HB3 LEU   247      13.845  -1.591  -6.787  1.00  0.00           H  
ATOM   3833  CG  LEU   247      12.781  -1.072  -8.629  1.00  0.00           C  
ATOM   3834  HG  LEU   247      12.009  -1.607  -9.183  1.00  0.00           H  
ATOM   3835  CD1 LEU   247      12.119   0.058  -7.814  1.00  0.00           C  
ATOM   3836 HD11 LEU   247      11.690   0.852  -8.425  1.00  0.00           H  
ATOM   3837 HD12 LEU   247      11.288  -0.351  -7.238  1.00  0.00           H  
ATOM   3838 HD13 LEU   247      12.929   0.480  -7.219  1.00  0.00           H  
ATOM   3839  CD2 LEU   247      13.863  -0.456  -9.511  1.00  0.00           C  
ATOM   3840 HD21 LEU   247      14.227  -1.221 -10.198  1.00  0.00           H  
ATOM   3841 HD22 LEU   247      13.383   0.250 -10.189  1.00  0.00           H  
ATOM   3842 HD23 LEU   247      14.648   0.028  -8.931  1.00  0.00           H  
ATOM   3843  C   LEU   247      14.977  -3.936  -7.151  1.00  0.00           C  
ATOM   3844  O   LEU   247      14.255  -4.501  -6.303  1.00  0.00           O  
ATOM   3845  N   ILE   248      16.297  -4.124  -7.226  1.00  0.00           N  
ATOM   3846  H   ILE   248      16.793  -3.891  -8.074  1.00  0.00           H  
ATOM   3847  CA  ILE   248      17.043  -4.951  -6.232  1.00  0.00           C  
ATOM   3848  HA  ILE   248      16.443  -5.752  -5.800  1.00  0.00           H  
ATOM   3849  CB  ILE   248      18.198  -5.627  -6.940  1.00  0.00           C  
ATOM   3850  HB  ILE   248      18.711  -4.921  -7.593  1.00  0.00           H  
ATOM   3851  CG2 ILE   248      19.220  -6.218  -5.957  1.00  0.00           C  
ATOM   3852 HG21 ILE   248      19.836  -5.490  -5.428  1.00  0.00           H  
ATOM   3853 HG22 ILE   248      18.827  -6.861  -5.169  1.00  0.00           H  
ATOM   3854 HG23 ILE   248      20.040  -6.762  -6.425  1.00  0.00           H  
ATOM   3855  CG1 ILE   248      17.731  -6.820  -7.802  1.00  0.00           C  
ATOM   3856 HG12 ILE   248      17.317  -7.614  -7.180  1.00  0.00           H  
ATOM   3857 HG13 ILE   248      16.976  -6.394  -8.463  1.00  0.00           H  
ATOM   3858  CD1 ILE   248      18.780  -7.332  -8.867  1.00  0.00           C  
ATOM   3859 HD11 ILE   248      18.227  -8.001  -9.526  1.00  0.00           H  
ATOM   3860 HD12 ILE   248      19.159  -6.488  -9.443  1.00  0.00           H  
ATOM   3861 HD13 ILE   248      19.554  -7.892  -8.342  1.00  0.00           H  
ATOM   3862  C   ILE   248      17.496  -4.031  -5.177  1.00  0.00           C  
ATOM   3863  O   ILE   248      18.210  -3.096  -5.445  1.00  0.00           O  
ATOM   3864  N   GLY   249      17.247  -4.316  -3.872  1.00  0.00           N  
ATOM   3865  H   GLY   249      16.574  -5.029  -3.631  1.00  0.00           H  
ATOM   3866  CA  GLY   249      17.898  -3.685  -2.727  1.00  0.00           C  
ATOM   3867  HA2 GLY   249      18.153  -2.646  -2.934  1.00  0.00           H  
ATOM   3868  HA3 GLY   249      17.264  -3.759  -1.844  1.00  0.00           H  
ATOM   3869  C   GLY   249      19.221  -4.437  -2.387  1.00  0.00           C  
ATOM   3870  O   GLY   249      19.413  -5.615  -2.557  1.00  0.00           O  
ATOM   3871  N   VAL   250      20.079  -3.714  -1.700  1.00  0.00           N  
ATOM   3872  H   VAL   250      19.888  -2.740  -1.510  1.00  0.00           H  
ATOM   3873  CA  VAL   250      21.363  -4.181  -1.137  1.00  0.00           C  
ATOM   3874  HA  VAL   250      21.452  -5.266  -1.083  1.00  0.00           H  
ATOM   3875  CB  VAL   250      22.522  -3.786  -2.084  1.00  0.00           C  
ATOM   3876  HB  VAL   250      23.458  -4.236  -1.753  1.00  0.00           H  
ATOM   3877  CG1 VAL   250      22.297  -4.270  -3.500  1.00  0.00           C  
ATOM   3878 HG11 VAL   250      21.463  -3.692  -3.899  1.00  0.00           H  
ATOM   3879 HG12 VAL   250      23.261  -4.125  -3.988  1.00  0.00           H  
ATOM   3880 HG13 VAL   250      22.034  -5.325  -3.576  1.00  0.00           H  
ATOM   3881  CG2 VAL   250      22.767  -2.305  -2.120  1.00  0.00           C  
ATOM   3882 HG21 VAL   250      23.740  -2.230  -2.606  1.00  0.00           H  
ATOM   3883 HG22 VAL   250      21.924  -1.826  -2.618  1.00  0.00           H  
ATOM   3884 HG23 VAL   250      22.971  -1.831  -1.160  1.00  0.00           H  
ATOM   3885  C   VAL   250      21.626  -3.638   0.244  1.00  0.00           C  
ATOM   3886  O   VAL   250      21.150  -2.509   0.536  1.00  0.00           O  
ATOM   3887  N   PRO   251      22.408  -4.307   1.115  1.00  0.00           N  
ATOM   3888  CD  PRO   251      22.672  -5.737   1.009  1.00  0.00           C  
ATOM   3889  HD2 PRO   251      23.408  -5.856   0.214  1.00  0.00           H  
ATOM   3890  HD3 PRO   251      21.759  -6.311   0.852  1.00  0.00           H  
ATOM   3891  CG  PRO   251      23.340  -6.209   2.355  1.00  0.00           C  
ATOM   3892  HG2 PRO   251      24.299  -6.649   2.082  1.00  0.00           H  
ATOM   3893  HG3 PRO   251      22.681  -7.001   2.710  1.00  0.00           H  
ATOM   3894  CB  PRO   251      23.492  -4.977   3.239  1.00  0.00           C  
ATOM   3895  HB2 PRO   251      24.476  -4.520   3.342  1.00  0.00           H  
ATOM   3896  HB3 PRO   251      23.161  -5.191   4.255  1.00  0.00           H  
ATOM   3897  CA  PRO   251      22.556  -3.920   2.537  1.00  0.00           C  
ATOM   3898  HA  PRO   251      21.569  -4.054   2.981  1.00  0.00           H  
ATOM   3899  C   PRO   251      23.002  -2.431   2.715  1.00  0.00           C  
ATOM   3900  O   PRO   251      24.080  -2.054   2.376  1.00  0.00           O  
ATOM   3901  N   GLN   252      22.148  -1.683   3.421  1.00  0.00           N  
ATOM   3902  H   GLN   252      21.287  -2.162   3.644  1.00  0.00           H  
ATOM   3903  CA  GLN   252      22.432  -0.336   3.838  1.00  0.00           C  
ATOM   3904  HA  GLN   252      22.802   0.237   2.987  1.00  0.00           H  
ATOM   3905  CB  GLN   252      21.092   0.317   4.335  1.00  0.00           C  
ATOM   3906  HB2 GLN   252      20.338   0.121   3.572  1.00  0.00           H  
ATOM   3907  HB3 GLN   252      20.784  -0.260   5.207  1.00  0.00           H  
ATOM   3908  CG  GLN   252      21.208   1.786   4.666  1.00  0.00           C  
ATOM   3909  HG2 GLN   252      21.273   1.860   5.752  1.00  0.00           H  
ATOM   3910  HG3 GLN   252      22.098   2.227   4.217  1.00  0.00           H  
ATOM   3911  CD  GLN   252      20.118   2.643   4.082  1.00  0.00           C  
ATOM   3912  OE1 GLN   252      19.696   2.529   2.967  1.00  0.00           O  
ATOM   3913  NE2 GLN   252      19.603   3.422   4.942  1.00  0.00           N  
ATOM   3914 HE21 GLN   252      18.686   3.785   4.723  1.00  0.00           H  
ATOM   3915 HE22 GLN   252      19.924   3.395   5.899  1.00  0.00           H  
ATOM   3916  C   GLN   252      23.609  -0.240   4.918  1.00  0.00           C  
ATOM   3917  O   GLN   252      24.392   0.708   4.935  1.00  0.00           O  
ATOM   3918  N   SER   253      23.862  -1.335   5.627  1.00  0.00           N  
ATOM   3919  H   SER   253      23.244  -2.125   5.504  1.00  0.00           H  
ATOM   3920  CA  SER   253      24.880  -1.368   6.651  1.00  0.00           C  
ATOM   3921  HA  SER   253      24.940  -0.395   7.138  1.00  0.00           H  
ATOM   3922  CB  SER   253      24.427  -2.422   7.677  1.00  0.00           C  
ATOM   3923  HB2 SER   253      25.071  -2.381   8.555  1.00  0.00           H  
ATOM   3924  HB3 SER   253      23.390  -2.149   7.871  1.00  0.00           H  
ATOM   3925  OG  SER   253      24.422  -3.661   7.041  1.00  0.00           O  
ATOM   3926  HG  SER   253      23.545  -3.929   6.757  1.00  0.00           H  
ATOM   3927  C   SER   253      26.307  -1.714   6.114  1.00  0.00           C  
ATOM   3928  O   SER   253      27.295  -1.683   6.869  1.00  0.00           O  
ATOM   3929  N   LYS   254      26.453  -2.034   4.853  1.00  0.00           N  
ATOM   3930  H   LYS   254      25.620  -2.078   4.284  1.00  0.00           H  
ATOM   3931  CA  LYS   254      27.789  -2.123   4.140  1.00  0.00           C  
ATOM   3932  HA  LYS   254      28.542  -1.825   4.869  1.00  0.00           H  
ATOM   3933  CB  LYS   254      28.057  -3.599   3.714  1.00  0.00           C  
ATOM   3934  HB2 LYS   254      27.240  -4.072   3.169  1.00  0.00           H  
ATOM   3935  HB3 LYS   254      29.012  -3.663   3.194  1.00  0.00           H  
ATOM   3936  CG  LYS   254      28.254  -4.556   4.857  1.00  0.00           C  
ATOM   3937  HG2 LYS   254      29.225  -4.319   5.292  1.00  0.00           H  
ATOM   3938  HG3 LYS   254      27.405  -4.465   5.535  1.00  0.00           H  
ATOM   3939  CD  LYS   254      28.500  -6.002   4.360  1.00  0.00           C  
ATOM   3940  HD2 LYS   254      27.672  -6.282   3.709  1.00  0.00           H  
ATOM   3941  HD3 LYS   254      29.446  -6.133   3.835  1.00  0.00           H  
ATOM   3942  CE  LYS   254      28.478  -6.955   5.540  1.00  0.00           C  
ATOM   3943  HE2 LYS   254      29.175  -6.612   6.305  1.00  0.00           H  
ATOM   3944  HE3 LYS   254      27.458  -7.005   5.921  1.00  0.00           H  
ATOM   3945  NZ  LYS   254      28.731  -8.325   5.151  1.00  0.00           N  
ATOM   3946  HZ1 LYS   254      28.109  -8.723   4.461  1.00  0.00           H  
ATOM   3947  HZ2 LYS   254      29.645  -8.393   4.727  1.00  0.00           H  
ATOM   3948  HZ3 LYS   254      28.560  -8.949   5.927  1.00  0.00           H  
ATOM   3949  C   LYS   254      27.904  -1.259   2.879  1.00  0.00           C  
ATOM   3950  O   LYS   254      26.867  -0.711   2.389  1.00  0.00           O  
ATOM   3951  N   ASN   255      29.085  -1.027   2.332  1.00  0.00           N  
ATOM   3952  H   ASN   255      29.877  -1.557   2.664  1.00  0.00           H  
ATOM   3953  CA  ASN   255      29.190  -0.567   0.999  1.00  0.00           C  
ATOM   3954  HA  ASN   255      28.849   0.468   1.008  1.00  0.00           H  
ATOM   3955  CB  ASN   255      30.714  -0.625   0.605  1.00  0.00           C  
ATOM   3956  HB2 ASN   255      31.017  -1.672   0.574  1.00  0.00           H  
ATOM   3957  HB3 ASN   255      30.966  -0.181  -0.358  1.00  0.00           H  
ATOM   3958  CG  ASN   255      31.597   0.122   1.537  1.00  0.00           C  
ATOM   3959  OD1 ASN   255      32.376  -0.460   2.238  1.00  0.00           O  
ATOM   3960  ND2 ASN   255      31.538   1.440   1.566  1.00  0.00           N  
ATOM   3961 HD21 ASN   255      32.034   1.872   2.332  1.00  0.00           H  
ATOM   3962 HD22 ASN   255      30.968   2.022   0.968  1.00  0.00           H  
ATOM   3963  C   ASN   255      28.358  -1.484   0.036  1.00  0.00           C  
ATOM   3964  O   ASN   255      28.278  -2.700   0.097  1.00  0.00           O  
ATOM   3965  N   PRO   256      27.625  -0.920  -0.885  1.00  0.00           N  
ATOM   3966  CD  PRO   256      27.632   0.579  -1.142  1.00  0.00           C  
ATOM   3967  HD2 PRO   256      28.578   0.732  -1.661  1.00  0.00           H  
ATOM   3968  HD3 PRO   256      27.463   1.217  -0.275  1.00  0.00           H  
ATOM   3969  CG  PRO   256      26.485   0.815  -2.078  1.00  0.00           C  
ATOM   3970  HG2 PRO   256      26.729   1.718  -2.637  1.00  0.00           H  
ATOM   3971  HG3 PRO   256      25.570   0.868  -1.487  1.00  0.00           H  
ATOM   3972  CB  PRO   256      26.466  -0.462  -2.898  1.00  0.00           C  
ATOM   3973  HB2 PRO   256      27.253  -0.488  -3.651  1.00  0.00           H  
ATOM   3974  HB3 PRO   256      25.493  -0.579  -3.375  1.00  0.00           H  
ATOM   3975  CA  PRO   256      26.792  -1.610  -1.896  1.00  0.00           C  
ATOM   3976  HA  PRO   256      25.854  -1.924  -1.438  1.00  0.00           H  
ATOM   3977  C   PRO   256      27.468  -2.773  -2.617  1.00  0.00           C  
ATOM   3978  O   PRO   256      28.532  -2.645  -3.236  1.00  0.00           O  
ATOM   3979  N   GLN   257      26.826  -3.932  -2.599  1.00  0.00           N  
ATOM   3980  H   GLN   257      25.930  -3.949  -2.135  1.00  0.00           H  
ATOM   3981  CA  GLN   257      27.078  -5.103  -3.368  1.00  0.00           C  
ATOM   3982  HA  GLN   257      28.152  -5.289  -3.407  1.00  0.00           H  
ATOM   3983  CB  GLN   257      26.270  -6.253  -2.730  1.00  0.00           C  
ATOM   3984  HB2 GLN   257      26.563  -6.287  -1.680  1.00  0.00           H  
ATOM   3985  HB3 GLN   257      25.235  -5.919  -2.807  1.00  0.00           H  
ATOM   3986  CG  GLN   257      26.361  -7.686  -3.388  1.00  0.00           C  
ATOM   3987  HG2 GLN   257      25.603  -8.289  -2.888  1.00  0.00           H  
ATOM   3988  HG3 GLN   257      26.157  -7.544  -4.449  1.00  0.00           H  
ATOM   3989  CD  GLN   257      27.677  -8.394  -3.250  1.00  0.00           C  
ATOM   3990  OE1 GLN   257      28.582  -7.956  -2.532  1.00  0.00           O  
ATOM   3991  NE2 GLN   257      27.925  -9.457  -3.940  1.00  0.00           N  
ATOM   3992 HE21 GLN   257      28.798  -9.921  -3.734  1.00  0.00           H  
ATOM   3993 HE22 GLN   257      27.211  -9.807  -4.564  1.00  0.00           H  
ATOM   3994  C   GLN   257      26.606  -4.717  -4.800  1.00  0.00           C  
ATOM   3995  O   GLN   257      25.531  -4.097  -4.906  1.00  0.00           O  
ATOM   3996  N   PRO   258      27.305  -5.140  -5.869  1.00  0.00           N  
ATOM   3997  CD  PRO   258      28.537  -5.902  -5.875  1.00  0.00           C  
ATOM   3998  HD2 PRO   258      28.387  -6.859  -5.376  1.00  0.00           H  
ATOM   3999  HD3 PRO   258      29.324  -5.435  -5.283  1.00  0.00           H  
ATOM   4000  CG  PRO   258      29.023  -6.147  -7.299  1.00  0.00           C  
ATOM   4001  HG2 PRO   258      28.813  -7.180  -7.575  1.00  0.00           H  
ATOM   4002  HG3 PRO   258      30.106  -6.067  -7.392  1.00  0.00           H  
ATOM   4003  CB  PRO   258      28.130  -5.253  -8.195  1.00  0.00           C  
ATOM   4004  HB2 PRO   258      27.810  -5.833  -9.061  1.00  0.00           H  
ATOM   4005  HB3 PRO   258      28.627  -4.332  -8.499  1.00  0.00           H  
ATOM   4006  CA  PRO   258      26.875  -4.936  -7.251  1.00  0.00           C  
ATOM   4007  HA  PRO   258      26.478  -3.935  -7.421  1.00  0.00           H  
ATOM   4008  C   PRO   258      25.669  -5.948  -7.669  1.00  0.00           C  
ATOM   4009  O   PRO   258      25.782  -7.137  -7.480  1.00  0.00           O  
ATOM   4010  N   VAL   259      24.686  -5.374  -8.483  1.00  0.00           N  
ATOM   4011  H   VAL   259      24.677  -4.387  -8.702  1.00  0.00           H  
ATOM   4012  CA  VAL   259      23.449  -6.104  -8.714  1.00  0.00           C  
ATOM   4013  HA  VAL   259      22.954  -6.337  -7.772  1.00  0.00           H  
ATOM   4014  CB  VAL   259      22.416  -5.106  -9.319  1.00  0.00           C  
ATOM   4015  HB  VAL   259      21.440  -5.580  -9.218  1.00  0.00           H  
ATOM   4016  CG1 VAL   259      22.293  -3.807  -8.505  1.00  0.00           C  
ATOM   4017 HG11 VAL   259      23.100  -3.107  -8.724  1.00  0.00           H  
ATOM   4018 HG12 VAL   259      21.337  -3.365  -8.782  1.00  0.00           H  
ATOM   4019 HG13 VAL   259      22.269  -3.963  -7.427  1.00  0.00           H  
ATOM   4020  CG2 VAL   259      22.582  -4.778 -10.834  1.00  0.00           C  
ATOM   4021 HG21 VAL   259      23.594  -4.375 -10.786  1.00  0.00           H  
ATOM   4022 HG22 VAL   259      22.631  -5.656 -11.478  1.00  0.00           H  
ATOM   4023 HG23 VAL   259      21.936  -3.991 -11.222  1.00  0.00           H  
ATOM   4024  C   VAL   259      23.671  -7.366  -9.551  1.00  0.00           C  
ATOM   4025  O   VAL   259      23.057  -8.407  -9.271  1.00  0.00           O  
ATOM   4026  N   SER   260      24.742  -7.366 -10.352  1.00  0.00           N  
ATOM   4027  H   SER   260      25.093  -6.485 -10.699  1.00  0.00           H  
ATOM   4028  CA  SER   260      25.159  -8.540 -11.146  1.00  0.00           C  
ATOM   4029  HA  SER   260      24.243  -9.076 -11.393  1.00  0.00           H  
ATOM   4030  CB  SER   260      25.819  -8.203 -12.470  1.00  0.00           C  
ATOM   4031  HB2 SER   260      25.963  -9.112 -13.054  1.00  0.00           H  
ATOM   4032  HB3 SER   260      25.066  -7.572 -12.942  1.00  0.00           H  
ATOM   4033  OG  SER   260      27.132  -7.653 -12.351  1.00  0.00           O  
ATOM   4034  HG  SER   260      27.026  -6.726 -12.128  1.00  0.00           H  
ATOM   4035  C   SER   260      25.962  -9.619 -10.367  1.00  0.00           C  
ATOM   4036  O   SER   260      26.244 -10.683 -10.958  1.00  0.00           O  
ATOM   4037  N   LYS   261      26.251  -9.416  -9.066  1.00  0.00           N  
ATOM   4038  H   LYS   261      25.974  -8.572  -8.586  1.00  0.00           H  
ATOM   4039  CA  LYS   261      26.794 -10.499  -8.188  1.00  0.00           C  
ATOM   4040  HA  LYS   261      26.558 -11.474  -8.614  1.00  0.00           H  
ATOM   4041  CB  LYS   261      28.362 -10.430  -7.969  1.00  0.00           C  
ATOM   4042  HB2 LYS   261      28.545  -9.502  -7.427  1.00  0.00           H  
ATOM   4043  HB3 LYS   261      28.608 -11.252  -7.297  1.00  0.00           H  
ATOM   4044  CG  LYS   261      29.306 -10.558  -9.133  1.00  0.00           C  
ATOM   4045  HG2 LYS   261      29.113  -9.773  -9.865  1.00  0.00           H  
ATOM   4046  HG3 LYS   261      30.301 -10.435  -8.704  1.00  0.00           H  
ATOM   4047  CD  LYS   261      29.282 -11.871  -9.934  1.00  0.00           C  
ATOM   4048  HD2 LYS   261      29.124 -12.718  -9.266  1.00  0.00           H  
ATOM   4049  HD3 LYS   261      28.438 -11.849 -10.623  1.00  0.00           H  
ATOM   4050  CE  LYS   261      30.555 -12.132 -10.671  1.00  0.00           C  
ATOM   4051  HE2 LYS   261      31.386 -12.271  -9.980  1.00  0.00           H  
ATOM   4052  HE3 LYS   261      30.547 -13.108 -11.157  1.00  0.00           H  
ATOM   4053  NZ  LYS   261      31.010 -11.020 -11.611  1.00  0.00           N  
ATOM   4054  HZ1 LYS   261      31.432 -10.191 -11.218  1.00  0.00           H  
ATOM   4055  HZ2 LYS   261      31.813 -11.413 -12.080  1.00  0.00           H  
ATOM   4056  HZ3 LYS   261      30.267 -10.812 -12.263  1.00  0.00           H  
ATOM   4057  C   LYS   261      25.941 -10.489  -6.861  1.00  0.00           C  
ATOM   4058  O   LYS   261      26.431 -11.054  -5.857  1.00  0.00           O  
ATOM   4059  N   CYX   262      24.678 -10.012  -6.891  1.00  0.00           N  
ATOM   4060  H   CYX   262      24.403  -9.504  -7.720  1.00  0.00           H  
ATOM   4061  CA  CYX   262      23.703 -10.257  -5.860  1.00  0.00           C  
ATOM   4062  HA  CYX   262      24.170 -10.081  -4.891  1.00  0.00           H  
ATOM   4063  CB  CYX   262      22.449  -9.401  -6.148  1.00  0.00           C  
ATOM   4064  HB2 CYX   262      22.285  -9.514  -7.220  1.00  0.00           H  
ATOM   4065  HB3 CYX   262      21.596  -9.924  -5.717  1.00  0.00           H  
ATOM   4066  SG  CYX   262      22.422  -7.773  -5.396  1.00  0.00           S  
ATOM   4067  C   CYX   262      23.423 -11.801  -5.737  1.00  0.00           C  
ATOM   4068  O   CYX   262      23.389 -12.563  -6.691  1.00  0.00           O  
ATOM   4069  N   THR   263      23.156 -12.200  -4.527  1.00  0.00           N  
ATOM   4070  H   THR   263      23.261 -11.569  -3.746  1.00  0.00           H  
ATOM   4071  CA  THR   263      22.663 -13.539  -4.210  1.00  0.00           C  
ATOM   4072  HA  THR   263      22.347 -14.056  -5.117  1.00  0.00           H  
ATOM   4073  CB  THR   263      23.761 -14.475  -3.614  1.00  0.00           C  
ATOM   4074  HB  THR   263      23.315 -15.470  -3.592  1.00  0.00           H  
ATOM   4075  CG2 THR   263      25.116 -14.492  -4.373  1.00  0.00           C  
ATOM   4076 HG21 THR   263      24.922 -14.690  -5.427  1.00  0.00           H  
ATOM   4077 HG22 THR   263      25.623 -13.537  -4.238  1.00  0.00           H  
ATOM   4078 HG23 THR   263      25.733 -15.294  -3.968  1.00  0.00           H  
ATOM   4079  OG1 THR   263      24.183 -14.035  -2.329  1.00  0.00           O  
ATOM   4080  HG1 THR   263      24.821 -14.671  -1.996  1.00  0.00           H  
ATOM   4081  C   THR   263      21.486 -13.459  -3.285  1.00  0.00           C  
ATOM   4082  O   THR   263      21.265 -12.425  -2.627  1.00  0.00           O  
ATOM   4083  N   ARG   264      20.657 -14.483  -3.168  1.00  0.00           N  
ATOM   4084  H   ARG   264      20.874 -15.359  -3.622  1.00  0.00           H  
ATOM   4085  CA  ARG   264      19.455 -14.453  -2.207  1.00  0.00           C  
ATOM   4086  HA  ARG   264      18.845 -13.582  -2.444  1.00  0.00           H  
ATOM   4087  CB  ARG   264      18.601 -15.717  -2.562  1.00  0.00           C  
ATOM   4088  HB2 ARG   264      18.092 -15.431  -3.483  1.00  0.00           H  
ATOM   4089  HB3 ARG   264      19.270 -16.563  -2.718  1.00  0.00           H  
ATOM   4090  CG  ARG   264      17.497 -16.069  -1.554  1.00  0.00           C  
ATOM   4091  HG2 ARG   264      18.069 -16.441  -0.704  1.00  0.00           H  
ATOM   4092  HG3 ARG   264      16.927 -15.212  -1.196  1.00  0.00           H  
ATOM   4093  CD  ARG   264      16.513 -17.049  -2.114  1.00  0.00           C  
ATOM   4094  HD2 ARG   264      17.129 -17.831  -2.559  1.00  0.00           H  
ATOM   4095  HD3 ARG   264      15.977 -17.402  -1.232  1.00  0.00           H  
ATOM   4096  NE  ARG   264      15.585 -16.448  -3.112  1.00  0.00           N  
ATOM   4097  HE  ARG   264      15.945 -16.342  -4.050  1.00  0.00           H  
ATOM   4098  CZ  ARG   264      14.351 -16.129  -2.953  1.00  0.00           C  
ATOM   4099  NH1 ARG   264      13.676 -16.278  -1.856  1.00  0.00           N  
ATOM   4100 HH11 ARG   264      14.071 -16.749  -1.054  1.00  0.00           H  
ATOM   4101 HH12 ARG   264      12.730 -15.926  -1.888  1.00  0.00           H  
ATOM   4102  NH2 ARG   264      13.788 -15.586  -3.965  1.00  0.00           N  
ATOM   4103 HH21 ARG   264      14.351 -15.268  -4.741  1.00  0.00           H  
ATOM   4104 HH22 ARG   264      12.803 -15.394  -4.078  1.00  0.00           H  
ATOM   4105  C   ARG   264      19.863 -14.454  -0.683  1.00  0.00           C  
ATOM   4106  O   ARG   264      18.964 -14.043   0.042  1.00  0.00           O  
ATOM   4107  N   ASN   265      21.089 -14.805  -0.334  1.00  0.00           N  
ATOM   4108  H   ASN   265      21.743 -15.004  -1.077  1.00  0.00           H  
ATOM   4109  CA  ASN   265      21.564 -14.687   1.090  1.00  0.00           C  
ATOM   4110  HA  ASN   265      20.751 -15.124   1.670  1.00  0.00           H  
ATOM   4111  CB  ASN   265      22.849 -15.522   1.181  1.00  0.00           C  
ATOM   4112  HB2 ASN   265      22.510 -16.443   0.706  1.00  0.00           H  
ATOM   4113  HB3 ASN   265      23.718 -15.031   0.743  1.00  0.00           H  
ATOM   4114  CG  ASN   265      23.187 -15.810   2.629  1.00  0.00           C  
ATOM   4115  OD1 ASN   265      24.077 -15.103   3.151  1.00  0.00           O  
ATOM   4116  ND2 ASN   265      22.678 -16.727   3.386  1.00  0.00           N  
ATOM   4117 HD21 ASN   265      22.975 -16.887   4.338  1.00  0.00           H  
ATOM   4118 HD22 ASN   265      22.050 -17.376   2.932  1.00  0.00           H  
ATOM   4119  C   ASN   265      21.702 -13.193   1.595  1.00  0.00           C  
ATOM   4120  O   ASN   265      21.806 -12.911   2.809  1.00  0.00           O  
ATOM   4121  N   GLU   266      21.739 -12.326   0.603  1.00  0.00           N  
ATOM   4122  H   GLU   266      21.666 -12.592  -0.368  1.00  0.00           H  
ATOM   4123  CA  GLU   266      22.181 -10.858   0.959  1.00  0.00           C  
ATOM   4124  HA  GLU   266      22.171 -10.744   2.043  1.00  0.00           H  
ATOM   4125  CB  GLU   266      23.700 -10.646   0.508  1.00  0.00           C  
ATOM   4126  HB2 GLU   266      24.267 -10.904   1.402  1.00  0.00           H  
ATOM   4127  HB3 GLU   266      23.993 -11.343  -0.278  1.00  0.00           H  
ATOM   4128  CG  GLU   266      24.184  -9.270   0.127  1.00  0.00           C  
ATOM   4129  HG2 GLU   266      23.889  -9.079  -0.904  1.00  0.00           H  
ATOM   4130  HG3 GLU   266      23.774  -8.489   0.767  1.00  0.00           H  
ATOM   4131  CD  GLU   266      25.708  -9.195   0.167  1.00  0.00           C  
ATOM   4132  OE1 GLU   266      26.361 -10.135  -0.458  1.00  0.00           O  
ATOM   4133  OE2 GLU   266      26.365  -8.281   0.717  1.00  0.00           O  
ATOM   4134  C   GLU   266      21.345  -9.779   0.346  1.00  0.00           C  
ATOM   4135  O   GLU   266      21.147  -8.677   0.932  1.00  0.00           O  
ATOM   4136  N   CYX   267      20.919  -9.992  -0.912  1.00  0.00           N  
ATOM   4137  H   CYX   267      20.998 -10.956  -1.205  1.00  0.00           H  
ATOM   4138  CA  CYX   267      20.178  -9.084  -1.678  1.00  0.00           C  
ATOM   4139  HA  CYX   267      20.262  -8.074  -1.277  1.00  0.00           H  
ATOM   4140  CB  CYX   267      20.684  -8.994  -3.145  1.00  0.00           C  
ATOM   4141  HB2 CYX   267      20.996  -9.954  -3.556  1.00  0.00           H  
ATOM   4142  HB3 CYX   267      19.897  -8.583  -3.777  1.00  0.00           H  
ATOM   4143  SG  CYX   267      22.271  -8.025  -3.391  1.00  0.00           S  
ATOM   4144  C   CYX   267      18.657  -9.496  -1.563  1.00  0.00           C  
ATOM   4145  O   CYX   267      18.233 -10.620  -1.267  1.00  0.00           O  
ATOM   4146  N   VAL   268      17.739  -8.536  -1.809  1.00  0.00           N  
ATOM   4147  H   VAL   268      17.885  -7.575  -2.084  1.00  0.00           H  
ATOM   4148  CA  VAL   268      16.240  -8.743  -1.753  1.00  0.00           C  
ATOM   4149  HA  VAL   268      16.109  -9.794  -2.012  1.00  0.00           H  
ATOM   4150  CB  VAL   268      15.663  -8.408  -0.339  1.00  0.00           C  
ATOM   4151  HB  VAL   268      15.690  -7.363  -0.033  1.00  0.00           H  
ATOM   4152  CG1 VAL   268      14.169  -8.805  -0.523  1.00  0.00           C  
ATOM   4153 HG11 VAL   268      14.099  -9.820  -0.915  1.00  0.00           H  
ATOM   4154 HG12 VAL   268      13.659  -8.776   0.440  1.00  0.00           H  
ATOM   4155 HG13 VAL   268      13.603  -8.154  -1.189  1.00  0.00           H  
ATOM   4156  CG2 VAL   268      16.356  -9.268   0.741  1.00  0.00           C  
ATOM   4157 HG21 VAL   268      16.011  -9.089   1.759  1.00  0.00           H  
ATOM   4158 HG22 VAL   268      16.317 -10.341   0.553  1.00  0.00           H  
ATOM   4159 HG23 VAL   268      17.394  -8.938   0.688  1.00  0.00           H  
ATOM   4160  C   VAL   268      15.535  -7.868  -2.839  1.00  0.00           C  
ATOM   4161  O   VAL   268      15.577  -6.649  -2.870  1.00  0.00           O  
ATOM   4162  N   CYX   269      14.813  -8.526  -3.767  1.00  0.00           N  
ATOM   4163  H   CYX   269      14.974  -9.519  -3.856  1.00  0.00           H  
ATOM   4164  CA  CYX   269      14.035  -7.871  -4.752  1.00  0.00           C  
ATOM   4165  HA  CYX   269      14.569  -7.021  -5.175  1.00  0.00           H  
ATOM   4166  CB  CYX   269      13.774  -8.917  -5.834  1.00  0.00           C  
ATOM   4167  HB2 CYX   269      13.317  -9.806  -5.399  1.00  0.00           H  
ATOM   4168  HB3 CYX   269      13.235  -8.411  -6.635  1.00  0.00           H  
ATOM   4169  SG  CYX   269      15.268  -9.606  -6.607  1.00  0.00           S  
ATOM   4170  C   CYX   269      12.769  -7.291  -4.187  1.00  0.00           C  
ATOM   4171  O   CYX   269      11.960  -8.038  -3.607  1.00  0.00           O  
ATOM   4172  N   VAL   270      12.563  -5.962  -4.276  1.00  0.00           N  
ATOM   4173  H   VAL   270      13.234  -5.424  -4.805  1.00  0.00           H  
ATOM   4174  CA  VAL   270      11.373  -5.235  -3.824  1.00  0.00           C  
ATOM   4175  HA  VAL   270      11.325  -5.259  -2.735  1.00  0.00           H  
ATOM   4176  CB  VAL   270      11.515  -3.763  -4.333  1.00  0.00           C  
ATOM   4177  HB  VAL   270      11.718  -3.901  -5.395  1.00  0.00           H  
ATOM   4178  CG1 VAL   270      10.155  -3.002  -4.151  1.00  0.00           C  
ATOM   4179 HG11 VAL   270       9.893  -3.138  -3.101  1.00  0.00           H  
ATOM   4180 HG12 VAL   270      10.349  -1.937  -4.277  1.00  0.00           H  
ATOM   4181 HG13 VAL   270       9.316  -3.348  -4.753  1.00  0.00           H  
ATOM   4182  CG2 VAL   270      12.539  -3.028  -3.447  1.00  0.00           C  
ATOM   4183 HG21 VAL   270      12.891  -2.099  -3.895  1.00  0.00           H  
ATOM   4184 HG22 VAL   270      12.047  -2.754  -2.514  1.00  0.00           H  
ATOM   4185 HG23 VAL   270      13.385  -3.694  -3.279  1.00  0.00           H  
ATOM   4186  C   VAL   270      10.151  -5.804  -4.553  1.00  0.00           C  
ATOM   4187  O   VAL   270      10.286  -5.912  -5.764  1.00  0.00           O  
ATOM   4188  N   GLY   271       9.101  -6.212  -3.834  1.00  0.00           N  
ATOM   4189  H   GLY   271       9.204  -6.156  -2.831  1.00  0.00           H  
ATOM   4190  CA  GLY   271       8.036  -7.010  -4.457  1.00  0.00           C  
ATOM   4191  HA2 GLY   271       7.334  -6.340  -4.953  1.00  0.00           H  
ATOM   4192  HA3 GLY   271       8.336  -7.767  -5.181  1.00  0.00           H  
ATOM   4193  C   GLY   271       7.189  -7.928  -3.466  1.00  0.00           C  
ATOM   4194  O   GLY   271       7.290  -7.834  -2.235  1.00  0.00           O  
ATOM   4195  N   LEU   272       6.197  -8.712  -3.970  1.00  0.00           N  
ATOM   4196  H   LEU   272       6.176  -8.980  -4.944  1.00  0.00           H  
ATOM   4197  CA  LEU   272       5.268  -9.476  -3.116  1.00  0.00           C  
ATOM   4198  HA  LEU   272       4.859  -8.765  -2.398  1.00  0.00           H  
ATOM   4199  CB  LEU   272       4.087  -9.926  -4.034  1.00  0.00           C  
ATOM   4200  HB2 LEU   272       4.558 -10.558  -4.788  1.00  0.00           H  
ATOM   4201  HB3 LEU   272       3.459 -10.530  -3.378  1.00  0.00           H  
ATOM   4202  CG  LEU   272       3.136  -8.953  -4.726  1.00  0.00           C  
ATOM   4203  HG  LEU   272       3.630  -8.489  -5.579  1.00  0.00           H  
ATOM   4204  CD1 LEU   272       1.952  -9.755  -5.377  1.00  0.00           C  
ATOM   4205 HD11 LEU   272       2.317 -10.305  -6.244  1.00  0.00           H  
ATOM   4206 HD12 LEU   272       1.344 -10.358  -4.702  1.00  0.00           H  
ATOM   4207 HD13 LEU   272       1.196  -9.078  -5.773  1.00  0.00           H  
ATOM   4208  CD2 LEU   272       2.557  -7.828  -3.794  1.00  0.00           C  
ATOM   4209 HD21 LEU   272       3.365  -7.241  -3.360  1.00  0.00           H  
ATOM   4210 HD22 LEU   272       1.932  -7.179  -4.408  1.00  0.00           H  
ATOM   4211 HD23 LEU   272       2.054  -8.300  -2.950  1.00  0.00           H  
ATOM   4212  C   LEU   272       5.927 -10.627  -2.393  1.00  0.00           C  
ATOM   4213  O   LEU   272       5.399 -11.087  -1.426  1.00  0.00           O  
ATOM   4214  N   ASN   273       7.119 -11.041  -2.806  1.00  0.00           N  
ATOM   4215  H   ASN   273       7.402 -10.567  -3.652  1.00  0.00           H  
ATOM   4216  CA  ASN   273       7.913 -12.180  -2.441  1.00  0.00           C  
ATOM   4217  HA  ASN   273       7.390 -12.870  -1.778  1.00  0.00           H  
ATOM   4218  CB  ASN   273       8.332 -12.972  -3.726  1.00  0.00           C  
ATOM   4219  HB2 ASN   273       8.005 -12.453  -4.627  1.00  0.00           H  
ATOM   4220  HB3 ASN   273       9.419 -13.040  -3.732  1.00  0.00           H  
ATOM   4221  CG  ASN   273       7.812 -14.370  -3.811  1.00  0.00           C  
ATOM   4222  OD1 ASN   273       6.680 -14.692  -3.459  1.00  0.00           O  
ATOM   4223  ND2 ASN   273       8.595 -15.305  -4.295  1.00  0.00           N  
ATOM   4224 HD21 ASN   273       8.210 -16.237  -4.352  1.00  0.00           H  
ATOM   4225 HD22 ASN   273       9.508 -15.146  -4.695  1.00  0.00           H  
ATOM   4226  C   ASN   273       9.164 -11.651  -1.656  1.00  0.00           C  
ATOM   4227  O   ASN   273       9.982 -12.530  -1.418  1.00  0.00           O  
ATOM   4228  N   ALA   274       9.291 -10.409  -1.209  1.00  0.00           N  
ATOM   4229  H   ALA   274       8.603  -9.779  -1.597  1.00  0.00           H  
ATOM   4230  CA  ALA   274      10.238 -10.002  -0.097  1.00  0.00           C  
ATOM   4231  HA  ALA   274      11.249 -10.097  -0.493  1.00  0.00           H  
ATOM   4232  CB  ALA   274      10.087  -8.517   0.284  1.00  0.00           C  
ATOM   4233  HB1 ALA   274       9.023  -8.286   0.260  1.00  0.00           H  
ATOM   4234  HB2 ALA   274      10.576  -8.243   1.219  1.00  0.00           H  
ATOM   4235  HB3 ALA   274      10.610  -7.975  -0.504  1.00  0.00           H  
ATOM   4236  C   ALA   274      10.183 -11.015   1.083  1.00  0.00           C  
ATOM   4237  O   ALA   274      11.303 -11.470   1.549  1.00  0.00           O  
ATOM   4238  N   LYS   275       9.037 -11.490   1.515  1.00  0.00           N  
ATOM   4239  H   LYS   275       8.213 -10.982   1.225  1.00  0.00           H  
ATOM   4240  CA  LYS   275       8.952 -12.365   2.666  1.00  0.00           C  
ATOM   4241  HA  LYS   275       9.475 -11.893   3.497  1.00  0.00           H  
ATOM   4242  CB  LYS   275       7.491 -12.609   3.082  1.00  0.00           C  
ATOM   4243  HB2 LYS   275       7.460 -13.245   3.967  1.00  0.00           H  
ATOM   4244  HB3 LYS   275       7.021 -11.657   3.326  1.00  0.00           H  
ATOM   4245  CG  LYS   275       6.619 -13.025   1.873  1.00  0.00           C  
ATOM   4246  HG2 LYS   275       6.766 -12.422   0.976  1.00  0.00           H  
ATOM   4247  HG3 LYS   275       7.103 -13.970   1.627  1.00  0.00           H  
ATOM   4248  CD  LYS   275       5.163 -13.455   1.999  1.00  0.00           C  
ATOM   4249  HD2 LYS   275       4.727 -13.636   1.017  1.00  0.00           H  
ATOM   4250  HD3 LYS   275       5.340 -14.435   2.440  1.00  0.00           H  
ATOM   4251  CE  LYS   275       4.198 -12.496   2.868  1.00  0.00           C  
ATOM   4252  HE2 LYS   275       4.865 -11.639   2.954  1.00  0.00           H  
ATOM   4253  HE3 LYS   275       3.222 -12.394   2.392  1.00  0.00           H  
ATOM   4254  NZ  LYS   275       3.927 -13.061   4.191  1.00  0.00           N  
ATOM   4255  HZ1 LYS   275       3.427 -12.404   4.773  1.00  0.00           H  
ATOM   4256  HZ2 LYS   275       3.593 -14.013   4.139  1.00  0.00           H  
ATOM   4257  HZ3 LYS   275       4.793 -13.191   4.693  1.00  0.00           H  
ATOM   4258  C   LYS   275       9.741 -13.700   2.600  1.00  0.00           C  
ATOM   4259  O   LYS   275      10.226 -14.271   3.592  1.00  0.00           O  
ATOM   4260  N   THR   276       9.788 -14.264   1.399  1.00  0.00           N  
ATOM   4261  H   THR   276       9.246 -13.781   0.697  1.00  0.00           H  
ATOM   4262  CA  THR   276      10.442 -15.493   1.025  1.00  0.00           C  
ATOM   4263  HA  THR   276      10.184 -16.295   1.716  1.00  0.00           H  
ATOM   4264  CB  THR   276       9.989 -15.821  -0.401  1.00  0.00           C  
ATOM   4265  HB  THR   276      10.177 -16.894  -0.441  1.00  0.00           H  
ATOM   4266  CG2 THR   276       8.494 -15.688  -0.642  1.00  0.00           C  
ATOM   4267 HG21 THR   276       8.240 -15.800  -1.696  1.00  0.00           H  
ATOM   4268 HG22 THR   276       8.000 -16.438  -0.024  1.00  0.00           H  
ATOM   4269 HG23 THR   276       8.139 -14.669  -0.489  1.00  0.00           H  
ATOM   4270  OG1 THR   276      10.638 -15.040  -1.373  1.00  0.00           O  
ATOM   4271  HG1 THR   276      10.602 -14.123  -1.089  1.00  0.00           H  
ATOM   4272  C   THR   276      11.957 -15.364   1.053  1.00  0.00           C  
ATOM   4273  O   THR   276      12.499 -16.415   0.743  1.00  0.00           O  
ATOM   4274  N   TYR   277      12.567 -14.223   1.048  1.00  0.00           N  
ATOM   4275  H   TYR   277      11.956 -13.426   1.157  1.00  0.00           H  
ATOM   4276  CA  TYR   277      13.993 -14.053   1.202  1.00  0.00           C  
ATOM   4277  HA  TYR   277      14.480 -14.876   0.679  1.00  0.00           H  
ATOM   4278  CB  TYR   277      14.549 -12.744   0.595  1.00  0.00           C  
ATOM   4279  HB2 TYR   277      13.932 -11.945   1.006  1.00  0.00           H  
ATOM   4280  HB3 TYR   277      15.586 -12.651   0.915  1.00  0.00           H  
ATOM   4281  CG  TYR   277      14.378 -12.720  -0.944  1.00  0.00           C  
ATOM   4282  CD1 TYR   277      15.535 -12.809  -1.750  1.00  0.00           C  
ATOM   4283  HD1 TYR   277      16.506 -13.078  -1.362  1.00  0.00           H  
ATOM   4284  CE1 TYR   277      15.308 -12.671  -3.170  1.00  0.00           C  
ATOM   4285  HE1 TYR   277      16.139 -12.853  -3.835  1.00  0.00           H  
ATOM   4286  CZ  TYR   277      14.020 -12.374  -3.730  1.00  0.00           C  
ATOM   4287  OH  TYR   277      13.902 -12.308  -5.083  1.00  0.00           O  
ATOM   4288  HH  TYR   277      14.528 -12.874  -5.541  1.00  0.00           H  
ATOM   4289  CE2 TYR   277      12.892 -12.349  -2.902  1.00  0.00           C  
ATOM   4290  HE2 TYR   277      11.893 -12.134  -3.249  1.00  0.00           H  
ATOM   4291  CD2 TYR   277      13.137 -12.456  -1.516  1.00  0.00           C  
ATOM   4292  HD2 TYR   277      12.279 -12.183  -0.920  1.00  0.00           H  
ATOM   4293  C   TYR   277      14.438 -14.230   2.660  1.00  0.00           C  
ATOM   4294  O   TYR   277      13.620 -13.760   3.490  1.00  0.00           O  
ATOM   4295  N   PRO   278      15.615 -14.779   2.983  1.00  0.00           N  
ATOM   4296  CD  PRO   278      16.552 -15.289   2.027  1.00  0.00           C  
ATOM   4297  HD2 PRO   278      16.854 -14.585   1.251  1.00  0.00           H  
ATOM   4298  HD3 PRO   278      16.138 -16.166   1.530  1.00  0.00           H  
ATOM   4299  CG  PRO   278      17.698 -15.686   2.860  1.00  0.00           C  
ATOM   4300  HG2 PRO   278      18.299 -14.834   3.178  1.00  0.00           H  
ATOM   4301  HG3 PRO   278      18.310 -16.453   2.386  1.00  0.00           H  
ATOM   4302  CB  PRO   278      17.063 -16.138   4.171  1.00  0.00           C  
ATOM   4303  HB2 PRO   278      17.862 -16.180   4.912  1.00  0.00           H  
ATOM   4304  HB3 PRO   278      16.605 -17.127   4.173  1.00  0.00           H  
ATOM   4305  CA  PRO   278      15.979 -15.107   4.399  1.00  0.00           C  
ATOM   4306  HA  PRO   278      15.135 -15.511   4.958  1.00  0.00           H  
ATOM   4307  C   PRO   278      16.649 -13.942   5.233  1.00  0.00           C  
ATOM   4308  O   PRO   278      17.284 -14.252   6.238  1.00  0.00           O  
ATOM   4309  N   LYS   279      16.354 -12.708   4.908  1.00  0.00           N  
ATOM   4310  H   LYS   279      15.755 -12.615   4.099  1.00  0.00           H  
ATOM   4311  CA  LYS   279      17.109 -11.483   5.482  1.00  0.00           C  
ATOM   4312  HA  LYS   279      17.592 -11.704   6.434  1.00  0.00           H  
ATOM   4313  CB  LYS   279      18.183 -11.145   4.462  1.00  0.00           C  
ATOM   4314  HB2 LYS   279      18.817 -12.022   4.335  1.00  0.00           H  
ATOM   4315  HB3 LYS   279      17.743 -10.914   3.492  1.00  0.00           H  
ATOM   4316  CG  LYS   279      19.077 -10.017   4.911  1.00  0.00           C  
ATOM   4317  HG2 LYS   279      18.560  -9.057   4.919  1.00  0.00           H  
ATOM   4318  HG3 LYS   279      19.336 -10.204   5.953  1.00  0.00           H  
ATOM   4319  CD  LYS   279      20.298  -9.952   3.998  1.00  0.00           C  
ATOM   4320  HD2 LYS   279      20.717 -10.958   4.016  1.00  0.00           H  
ATOM   4321  HD3 LYS   279      20.028  -9.599   3.003  1.00  0.00           H  
ATOM   4322  CE  LYS   279      21.442  -9.040   4.597  1.00  0.00           C  
ATOM   4323  HE2 LYS   279      22.298  -9.342   3.993  1.00  0.00           H  
ATOM   4324  HE3 LYS   279      21.150  -8.009   4.397  1.00  0.00           H  
ATOM   4325  NZ  LYS   279      21.823  -9.294   6.031  1.00  0.00           N  
ATOM   4326  HZ1 LYS   279      21.078  -9.056   6.670  1.00  0.00           H  
ATOM   4327  HZ2 LYS   279      22.031 -10.262   6.226  1.00  0.00           H  
ATOM   4328  HZ3 LYS   279      22.631  -8.787   6.363  1.00  0.00           H  
ATOM   4329  C   LYS   279      16.126 -10.342   5.628  1.00  0.00           C  
ATOM   4330  O   LYS   279      15.235 -10.083   4.775  1.00  0.00           O  
ATOM   4331  N   THR   280      16.240  -9.700   6.760  1.00  0.00           N  
ATOM   4332  H   THR   280      16.999  -9.982   7.363  1.00  0.00           H  
ATOM   4333  CA  THR   280      15.371  -8.564   7.169  1.00  0.00           C  
ATOM   4334  HA  THR   280      14.737  -8.234   6.346  1.00  0.00           H  
ATOM   4335  CB  THR   280      14.508  -8.932   8.396  1.00  0.00           C  
ATOM   4336  HB  THR   280      14.162  -7.987   8.814  1.00  0.00           H  
ATOM   4337  CG2 THR   280      13.368  -9.930   8.084  1.00  0.00           C  
ATOM   4338 HG21 THR   280      12.984 -10.442   8.966  1.00  0.00           H  
ATOM   4339 HG22 THR   280      12.531  -9.488   7.542  1.00  0.00           H  
ATOM   4340 HG23 THR   280      13.783 -10.639   7.367  1.00  0.00           H  
ATOM   4341  OG1 THR   280      15.255  -9.580   9.532  1.00  0.00           O  
ATOM   4342  HG1 THR   280      15.645  -8.829   9.986  1.00  0.00           H  
ATOM   4343  C   THR   280      16.314  -7.350   7.473  1.00  0.00           C  
ATOM   4344  O   THR   280      17.495  -7.548   7.752  1.00  0.00           O  
ATOM   4345  N   GLY   281      15.768  -6.160   7.475  1.00  0.00           N  
ATOM   4346  H   GLY   281      14.761  -6.094   7.440  1.00  0.00           H  
ATOM   4347  CA  GLY   281      16.556  -4.941   7.718  1.00  0.00           C  
ATOM   4348  HA2 GLY   281      16.236  -4.414   8.617  1.00  0.00           H  
ATOM   4349  HA3 GLY   281      17.613  -5.163   7.862  1.00  0.00           H  
ATOM   4350  C   GLY   281      16.517  -3.849   6.592  1.00  0.00           C  
ATOM   4351  O   GLY   281      15.598  -3.761   5.850  1.00  0.00           O  
ATOM   4352  N   SER   282      17.507  -2.939   6.622  1.00  0.00           N  
ATOM   4353  H   SER   282      18.235  -3.034   7.316  1.00  0.00           H  
ATOM   4354  CA  SER   282      17.623  -1.797   5.757  1.00  0.00           C  
ATOM   4355  HA  SER   282      16.594  -1.522   5.522  1.00  0.00           H  
ATOM   4356  CB  SER   282      18.378  -0.612   6.438  1.00  0.00           C  
ATOM   4357  HB2 SER   282      19.334  -1.040   6.738  1.00  0.00           H  
ATOM   4358  HB3 SER   282      18.469   0.260   5.790  1.00  0.00           H  
ATOM   4359  OG  SER   282      17.716  -0.217   7.671  1.00  0.00           O  
ATOM   4360  HG  SER   282      16.843   0.096   7.425  1.00  0.00           H  
ATOM   4361  C   SER   282      18.365  -2.106   4.543  1.00  0.00           C  
ATOM   4362  O   SER   282      19.466  -2.651   4.529  1.00  0.00           O  
ATOM   4363  N   PHE   283      17.791  -1.621   3.497  1.00  0.00           N  
ATOM   4364  H   PHE   283      16.806  -1.403   3.541  1.00  0.00           H  
ATOM   4365  CA  PHE   283      18.378  -1.781   2.138  1.00  0.00           C  
ATOM   4366  HA  PHE   283      19.429  -2.062   2.213  1.00  0.00           H  
ATOM   4367  CB  PHE   283      17.577  -2.857   1.292  1.00  0.00           C  
ATOM   4368  HB2 PHE   283      16.521  -2.585   1.305  1.00  0.00           H  
ATOM   4369  HB3 PHE   283      17.904  -2.891   0.253  1.00  0.00           H  
ATOM   4370  CG  PHE   283      17.682  -4.243   1.913  1.00  0.00           C  
ATOM   4371  CD1 PHE   283      16.691  -4.683   2.824  1.00  0.00           C  
ATOM   4372  HD1 PHE   283      15.945  -3.940   3.063  1.00  0.00           H  
ATOM   4373  CE1 PHE   283      16.753  -6.029   3.273  1.00  0.00           C  
ATOM   4374  HE1 PHE   283      16.080  -6.386   4.038  1.00  0.00           H  
ATOM   4375  CZ  PHE   283      17.733  -6.874   2.788  1.00  0.00           C  
ATOM   4376  HZ  PHE   283      17.918  -7.832   3.251  1.00  0.00           H  
ATOM   4377  CE2 PHE   283      18.743  -6.392   2.019  1.00  0.00           C  
ATOM   4378  HE2 PHE   283      19.560  -7.040   1.737  1.00  0.00           H  
ATOM   4379  CD2 PHE   283      18.737  -5.061   1.501  1.00  0.00           C  
ATOM   4380  HD2 PHE   283      19.526  -4.654   0.886  1.00  0.00           H  
ATOM   4381  C   PHE   283      18.349  -0.446   1.335  1.00  0.00           C  
ATOM   4382  O   PHE   283      17.259   0.102   1.152  1.00  0.00           O  
ATOM   4383  N   TYR   284      19.489   0.063   0.780  1.00  0.00           N  
ATOM   4384  H   TYR   284      20.265  -0.582   0.832  1.00  0.00           H  
ATOM   4385  CA  TYR   284      19.497   1.043  -0.221  1.00  0.00           C  
ATOM   4386  HA  TYR   284      18.811   1.825   0.107  1.00  0.00           H  
ATOM   4387  CB  TYR   284      21.007   1.488  -0.316  1.00  0.00           C  
ATOM   4388  HB2 TYR   284      21.245   2.091   0.560  1.00  0.00           H  
ATOM   4389  HB3 TYR   284      21.625   0.591  -0.332  1.00  0.00           H  
ATOM   4390  CG  TYR   284      21.313   2.199  -1.580  1.00  0.00           C  
ATOM   4391  CD1 TYR   284      22.283   1.779  -2.414  1.00  0.00           C  
ATOM   4392  HD1 TYR   284      22.905   0.929  -2.175  1.00  0.00           H  
ATOM   4393  CE1 TYR   284      22.480   2.479  -3.718  1.00  0.00           C  
ATOM   4394  HE1 TYR   284      23.256   2.193  -4.412  1.00  0.00           H  
ATOM   4395  CZ  TYR   284      21.712   3.644  -3.946  1.00  0.00           C  
ATOM   4396  OH  TYR   284      21.993   4.441  -4.976  1.00  0.00           O  
ATOM   4397  HH  TYR   284      22.814   4.207  -5.415  1.00  0.00           H  
ATOM   4398  CE2 TYR   284      20.657   3.985  -3.065  1.00  0.00           C  
ATOM   4399  HE2 TYR   284      20.053   4.864  -3.236  1.00  0.00           H  
ATOM   4400  CD2 TYR   284      20.409   3.246  -1.890  1.00  0.00           C  
ATOM   4401  HD2 TYR   284      19.689   3.637  -1.187  1.00  0.00           H  
ATOM   4402  C   TYR   284      18.882   0.409  -1.473  1.00  0.00           C  
ATOM   4403  O   TYR   284      19.155  -0.792  -1.722  1.00  0.00           O  
ATOM   4404  N   VAL   285      18.381   1.223  -2.287  1.00  0.00           N  
ATOM   4405  H   VAL   285      18.258   2.187  -2.012  1.00  0.00           H  
ATOM   4406  CA  VAL   285      17.825   0.874  -3.634  1.00  0.00           C  
ATOM   4407  HA  VAL   285      18.283  -0.063  -3.950  1.00  0.00           H  
ATOM   4408  CB  VAL   285      16.275   0.758  -3.745  1.00  0.00           C  
ATOM   4409  HB  VAL   285      15.754   1.707  -3.871  1.00  0.00           H  
ATOM   4410  CG1 VAL   285      15.834   0.041  -5.060  1.00  0.00           C  
ATOM   4411 HG11 VAL   285      16.419   0.315  -5.937  1.00  0.00           H  
ATOM   4412 HG12 VAL   285      16.022  -1.029  -4.976  1.00  0.00           H  
ATOM   4413 HG13 VAL   285      14.769   0.219  -5.212  1.00  0.00           H  
ATOM   4414  CG2 VAL   285      15.648  -0.096  -2.629  1.00  0.00           C  
ATOM   4415 HG21 VAL   285      15.958   0.431  -1.727  1.00  0.00           H  
ATOM   4416 HG22 VAL   285      14.559  -0.142  -2.589  1.00  0.00           H  
ATOM   4417 HG23 VAL   285      16.067  -1.102  -2.668  1.00  0.00           H  
ATOM   4418  C   VAL   285      18.299   1.923  -4.647  1.00  0.00           C  
ATOM   4419  O   VAL   285      17.735   2.998  -4.608  1.00  0.00           O  
ATOM   4420  N   PRO   286      19.353   1.598  -5.445  1.00  0.00           N  
ATOM   4421  CD  PRO   286      20.238   0.414  -5.390  1.00  0.00           C  
ATOM   4422  HD2 PRO   286      19.712  -0.533  -5.512  1.00  0.00           H  
ATOM   4423  HD3 PRO   286      20.814   0.376  -4.466  1.00  0.00           H  
ATOM   4424  CG  PRO   286      21.086   0.501  -6.622  1.00  0.00           C  
ATOM   4425  HG2 PRO   286      20.789  -0.211  -7.391  1.00  0.00           H  
ATOM   4426  HG3 PRO   286      22.153   0.371  -6.441  1.00  0.00           H  
ATOM   4427  CB  PRO   286      20.916   1.890  -7.136  1.00  0.00           C  
ATOM   4428  HB2 PRO   286      21.090   1.984  -8.208  1.00  0.00           H  
ATOM   4429  HB3 PRO   286      21.646   2.504  -6.608  1.00  0.00           H  
ATOM   4430  CA  PRO   286      19.543   2.365  -6.611  1.00  0.00           C  
ATOM   4431  HA  PRO   286      19.751   3.399  -6.336  1.00  0.00           H  
ATOM   4432  C   PRO   286      18.557   2.032  -7.733  1.00  0.00           C  
ATOM   4433  O   PRO   286      18.021   0.923  -7.933  1.00  0.00           O  
ATOM   4434  N   VAL   287      18.114   3.087  -8.377  1.00  0.00           N  
ATOM   4435  H   VAL   287      18.419   4.018  -8.135  1.00  0.00           H  
ATOM   4436  CA  VAL   287      16.867   3.135  -9.209  1.00  0.00           C  
ATOM   4437  HA  VAL   287      16.851   2.201  -9.771  1.00  0.00           H  
ATOM   4438  CB  VAL   287      15.666   3.328  -8.286  1.00  0.00           C  
ATOM   4439  HB  VAL   287      15.625   2.692  -7.402  1.00  0.00           H  
ATOM   4440  CG1 VAL   287      15.635   4.651  -7.585  1.00  0.00           C  
ATOM   4441 HG11 VAL   287      14.703   4.850  -7.056  1.00  0.00           H  
ATOM   4442 HG12 VAL   287      16.289   4.638  -6.713  1.00  0.00           H  
ATOM   4443 HG13 VAL   287      15.917   5.462  -8.256  1.00  0.00           H  
ATOM   4444  CG2 VAL   287      14.380   3.099  -9.132  1.00  0.00           C  
ATOM   4445 HG21 VAL   287      14.465   2.115  -9.592  1.00  0.00           H  
ATOM   4446 HG22 VAL   287      13.463   3.184  -8.549  1.00  0.00           H  
ATOM   4447 HG23 VAL   287      14.262   3.911  -9.850  1.00  0.00           H  
ATOM   4448  C   VAL   287      17.074   4.246 -10.314  1.00  0.00           C  
ATOM   4449  O   VAL   287      17.622   5.299 -10.052  1.00  0.00           O  
ATOM   4450  N   GLU   288      16.618   3.964 -11.516  1.00  0.00           N  
ATOM   4451  H   GLU   288      16.037   3.139 -11.561  1.00  0.00           H  
ATOM   4452  CA  GLU   288      16.777   4.724 -12.777  1.00  0.00           C  
ATOM   4453  HA  GLU   288      17.687   5.306 -12.632  1.00  0.00           H  
ATOM   4454  CB  GLU   288      16.821   3.840 -13.990  1.00  0.00           C  
ATOM   4455  HB2 GLU   288      15.827   3.394 -14.036  1.00  0.00           H  
ATOM   4456  HB3 GLU   288      17.101   4.443 -14.853  1.00  0.00           H  
ATOM   4457  CG  GLU   288      17.736   2.592 -13.915  1.00  0.00           C  
ATOM   4458  HG2 GLU   288      17.522   2.020 -13.012  1.00  0.00           H  
ATOM   4459  HG3 GLU   288      17.522   1.954 -14.773  1.00  0.00           H  
ATOM   4460  CD  GLU   288      19.209   2.848 -13.895  1.00  0.00           C  
ATOM   4461  OE1 GLU   288      19.547   4.009 -13.683  1.00  0.00           O  
ATOM   4462  OE2 GLU   288      20.089   1.949 -14.206  1.00  0.00           O  
ATOM   4463  C   GLU   288      15.690   5.800 -13.024  1.00  0.00           C  
ATOM   4464  O   GLU   288      14.520   5.559 -12.801  1.00  0.00           O  
ATOM   4465  N   SER   289      16.057   7.022 -13.461  1.00  0.00           N  
ATOM   4466  H   SER   289      17.055   7.074 -13.606  1.00  0.00           H  
ATOM   4467  CA  SER   289      15.285   8.236 -13.812  1.00  0.00           C  
ATOM   4468  HA  SER   289      15.066   8.939 -13.009  1.00  0.00           H  
ATOM   4469  CB  SER   289      16.132   9.156 -14.688  1.00  0.00           C  
ATOM   4470  HB2 SER   289      17.068   9.524 -14.268  1.00  0.00           H  
ATOM   4471  HB3 SER   289      16.354   8.559 -15.572  1.00  0.00           H  
ATOM   4472  OG  SER   289      15.335  10.239 -15.199  1.00  0.00           O  
ATOM   4473  HG  SER   289      15.492  10.983 -14.614  1.00  0.00           H  
ATOM   4474  C   SER   289      13.966   7.877 -14.529  1.00  0.00           C  
ATOM   4475  O   SER   289      12.906   8.352 -14.078  1.00  0.00           O  
ATOM   4476  N   LYS   290      14.044   7.155 -15.609  1.00  0.00           N  
ATOM   4477  H   LYS   290      14.944   6.727 -15.771  1.00  0.00           H  
ATOM   4478  CA  LYS   290      13.094   6.821 -16.593  1.00  0.00           C  
ATOM   4479  HA  LYS   290      12.294   7.560 -16.565  1.00  0.00           H  
ATOM   4480  CB  LYS   290      13.729   6.836 -17.996  1.00  0.00           C  
ATOM   4481  HB2 LYS   290      14.715   6.375 -17.929  1.00  0.00           H  
ATOM   4482  HB3 LYS   290      13.076   6.324 -18.702  1.00  0.00           H  
ATOM   4483  CG  LYS   290      13.943   8.254 -18.520  1.00  0.00           C  
ATOM   4484  HG2 LYS   290      13.138   8.873 -18.123  1.00  0.00           H  
ATOM   4485  HG3 LYS   290      14.896   8.640 -18.157  1.00  0.00           H  
ATOM   4486  CD  LYS   290      14.096   8.309 -20.003  1.00  0.00           C  
ATOM   4487  HD2 LYS   290      14.867   7.586 -20.267  1.00  0.00           H  
ATOM   4488  HD3 LYS   290      13.139   8.048 -20.456  1.00  0.00           H  
ATOM   4489  CE  LYS   290      14.435   9.718 -20.523  1.00  0.00           C  
ATOM   4490  HE2 LYS   290      14.284   9.705 -21.603  1.00  0.00           H  
ATOM   4491  HE3 LYS   290      13.663  10.388 -20.143  1.00  0.00           H  
ATOM   4492  NZ  LYS   290      15.764  10.280 -20.194  1.00  0.00           N  
ATOM   4493  HZ1 LYS   290      15.909  10.629 -19.257  1.00  0.00           H  
ATOM   4494  HZ2 LYS   290      16.415   9.511 -20.253  1.00  0.00           H  
ATOM   4495  HZ3 LYS   290      15.965  11.034 -20.835  1.00  0.00           H  
ATOM   4496  C   LYS   290      12.444   5.481 -16.215  1.00  0.00           C  
ATOM   4497  O   LYS   290      13.032   4.511 -15.857  1.00  0.00           O  
ATOM   4498  N   ALA   291      11.123   5.386 -16.534  1.00  0.00           N  
ATOM   4499  H   ALA   291      10.708   6.271 -16.787  1.00  0.00           H  
ATOM   4500  CA  ALA   291      10.356   4.117 -16.712  1.00  0.00           C  
ATOM   4501  HA  ALA   291      10.210   3.736 -15.701  1.00  0.00           H  
ATOM   4502  CB  ALA   291       8.960   4.517 -17.197  1.00  0.00           C  
ATOM   4503  HB1 ALA   291       9.038   5.084 -18.125  1.00  0.00           H  
ATOM   4504  HB2 ALA   291       8.497   3.532 -17.253  1.00  0.00           H  
ATOM   4505  HB3 ALA   291       8.390   5.086 -16.463  1.00  0.00           H  
ATOM   4506  C   ALA   291      11.068   3.034 -17.577  1.00  0.00           C  
ATOM   4507  O   ALA   291      11.581   3.326 -18.632  1.00  0.00           O  
ATOM   4508  N   PRO   292      10.986   1.748 -17.238  1.00  0.00           N  
ATOM   4509  CD  PRO   292      11.551   0.665 -18.167  1.00  0.00           C  
ATOM   4510  HD2 PRO   292      12.636   0.753 -18.213  1.00  0.00           H  
ATOM   4511  HD3 PRO   292      11.144   0.612 -19.177  1.00  0.00           H  
ATOM   4512  CG  PRO   292      11.195  -0.685 -17.611  1.00  0.00           C  
ATOM   4513  HG2 PRO   292      12.017  -1.190 -17.104  1.00  0.00           H  
ATOM   4514  HG3 PRO   292      10.823  -1.375 -18.368  1.00  0.00           H  
ATOM   4515  CB  PRO   292       9.961  -0.321 -16.775  1.00  0.00           C  
ATOM   4516  HB2 PRO   292       9.698  -1.099 -16.058  1.00  0.00           H  
ATOM   4517  HB3 PRO   292       9.153  -0.222 -17.500  1.00  0.00           H  
ATOM   4518  CA  PRO   292      10.287   1.085 -16.158  1.00  0.00           C  
ATOM   4519  HA  PRO   292       9.373   1.650 -15.976  1.00  0.00           H  
ATOM   4520  C   PRO   292      11.076   1.139 -14.845  1.00  0.00           C  
ATOM   4521  O   PRO   292      10.828   0.335 -13.958  1.00  0.00           O  
ATOM   4522  N   TYR   293      12.120   1.989 -14.719  1.00  0.00           N  
ATOM   4523  H   TYR   293      12.234   2.644 -15.480  1.00  0.00           H  
ATOM   4524  CA  TYR   293      12.902   2.298 -13.533  1.00  0.00           C  
ATOM   4525  HA  TYR   293      13.481   3.203 -13.716  1.00  0.00           H  
ATOM   4526  CB  TYR   293      12.001   2.687 -12.377  1.00  0.00           C  
ATOM   4527  HB2 TYR   293      11.662   1.766 -11.904  1.00  0.00           H  
ATOM   4528  HB3 TYR   293      12.619   3.056 -11.557  1.00  0.00           H  
ATOM   4529  CG  TYR   293      10.823   3.597 -12.591  1.00  0.00           C  
ATOM   4530  CD1 TYR   293      10.893   5.009 -12.844  1.00  0.00           C  
ATOM   4531  HD1 TYR   293      11.865   5.470 -12.942  1.00  0.00           H  
ATOM   4532  CE1 TYR   293       9.695   5.687 -13.240  1.00  0.00           C  
ATOM   4533  HE1 TYR   293       9.789   6.762 -13.282  1.00  0.00           H  
ATOM   4534  CZ  TYR   293       8.460   5.040 -13.286  1.00  0.00           C  
ATOM   4535  OH  TYR   293       7.329   5.804 -13.455  1.00  0.00           O  
ATOM   4536  HH  TYR   293       7.372   6.761 -13.409  1.00  0.00           H  
ATOM   4537  CE2 TYR   293       8.422   3.656 -12.959  1.00  0.00           C  
ATOM   4538  HE2 TYR   293       7.447   3.207 -12.837  1.00  0.00           H  
ATOM   4539  CD2 TYR   293       9.557   2.923 -12.595  1.00  0.00           C  
ATOM   4540  HD2 TYR   293       9.493   1.919 -12.202  1.00  0.00           H  
ATOM   4541  C   TYR   293      13.868   1.185 -13.163  1.00  0.00           C  
ATOM   4542  O   TYR   293      14.807   1.563 -12.376  1.00  0.00           O  
ATOM   4543  N   CYX   294      13.707  -0.103 -13.643  1.00  0.00           N  
ATOM   4544  H   CYX   294      12.822  -0.232 -14.113  1.00  0.00           H  
ATOM   4545  CA  CYX   294      14.396  -1.343 -13.297  1.00  0.00           C  
ATOM   4546  HA  CYX   294      14.137  -1.582 -12.265  1.00  0.00           H  
ATOM   4547  CB  CYX   294      13.965  -2.473 -14.245  1.00  0.00           C  
ATOM   4548  HB2 CYX   294      14.373  -2.258 -15.233  1.00  0.00           H  
ATOM   4549  HB3 CYX   294      14.399  -3.436 -13.978  1.00  0.00           H  
ATOM   4550  SG  CYX   294      12.137  -2.678 -14.208  1.00  0.00           S  
ATOM   4551  C   CYX   294      15.905  -1.217 -13.304  1.00  0.00           C  
ATOM   4552  O   CYX   294      16.531  -0.774 -14.253  1.00  0.00           O  
ATOM   4553  N   ASN   295      16.450  -1.606 -12.215  1.00  0.00           N  
ATOM   4554  H   ASN   295      15.845  -1.931 -11.475  1.00  0.00           H  
ATOM   4555  CA  ASN   295      17.810  -1.133 -11.866  1.00  0.00           C  
ATOM   4556  HA  ASN   295      17.949  -0.136 -12.283  1.00  0.00           H  
ATOM   4557  CB  ASN   295      17.948  -0.909 -10.370  1.00  0.00           C  
ATOM   4558  HB2 ASN   295      18.792  -0.265 -10.124  1.00  0.00           H  
ATOM   4559  HB3 ASN   295      17.116  -0.235 -10.167  1.00  0.00           H  
ATOM   4560  CG  ASN   295      17.881  -2.046  -9.351  1.00  0.00           C  
ATOM   4561  OD1 ASN   295      17.748  -3.221  -9.626  1.00  0.00           O  
ATOM   4562  ND2 ASN   295      17.921  -1.778  -8.068  1.00  0.00           N  
ATOM   4563 HD21 ASN   295      17.986  -2.522  -7.388  1.00  0.00           H  
ATOM   4564 HD22 ASN   295      18.091  -0.827  -7.772  1.00  0.00           H  
ATOM   4565  C   ASN   295      18.973  -2.125 -12.332  1.00  0.00           C  
ATOM   4566  O   ASN   295      20.133  -2.003 -11.849  1.00  0.00           O  
ATOM   4567  N   ASN   296      18.672  -3.106 -13.199  1.00  0.00           N  
ATOM   4568  H   ASN   296      17.766  -2.990 -13.630  1.00  0.00           H  
ATOM   4569  CA  ASN   296      19.493  -4.262 -13.594  1.00  0.00           C  
ATOM   4570  HA  ASN   296      20.518  -3.990 -13.848  1.00  0.00           H  
ATOM   4571  CB  ASN   296      19.375  -5.302 -12.451  1.00  0.00           C  
ATOM   4572  HB2 ASN   296      20.123  -6.078 -12.616  1.00  0.00           H  
ATOM   4573  HB3 ASN   296      19.727  -4.901 -11.501  1.00  0.00           H  
ATOM   4574  CG  ASN   296      17.992  -6.036 -12.328  1.00  0.00           C  
ATOM   4575  OD1 ASN   296      17.820  -7.084 -12.881  1.00  0.00           O  
ATOM   4576  ND2 ASN   296      17.121  -5.462 -11.525  1.00  0.00           N  
ATOM   4577 HD21 ASN   296      16.271  -5.999 -11.427  1.00  0.00           H  
ATOM   4578 HD22 ASN   296      17.378  -4.586 -11.094  1.00  0.00           H  
ATOM   4579  C   ASN   296      18.926  -4.886 -14.872  1.00  0.00           C  
ATOM   4580  O   ASN   296      17.796  -4.621 -15.285  1.00  0.00           O  
ATOM   4581  N   LYS   297      19.786  -5.575 -15.583  1.00  0.00           N  
ATOM   4582  H   LYS   297      20.660  -5.642 -15.083  1.00  0.00           H  
ATOM   4583  CA  LYS   297      19.588  -6.444 -16.710  1.00  0.00           C  
ATOM   4584  HA  LYS   297      18.685  -6.230 -17.282  1.00  0.00           H  
ATOM   4585  CB  LYS   297      20.676  -6.084 -17.756  1.00  0.00           C  
ATOM   4586  HB2 LYS   297      20.427  -5.113 -18.184  1.00  0.00           H  
ATOM   4587  HB3 LYS   297      21.657  -5.939 -17.304  1.00  0.00           H  
ATOM   4588  CG  LYS   297      20.772  -7.136 -18.894  1.00  0.00           C  
ATOM   4589  HG2 LYS   297      21.242  -8.031 -18.487  1.00  0.00           H  
ATOM   4590  HG3 LYS   297      19.758  -7.344 -19.236  1.00  0.00           H  
ATOM   4591  CD  LYS   297      21.677  -6.553 -19.985  1.00  0.00           C  
ATOM   4592  HD2 LYS   297      21.293  -5.565 -20.239  1.00  0.00           H  
ATOM   4593  HD3 LYS   297      22.648  -6.523 -19.492  1.00  0.00           H  
ATOM   4594  CE  LYS   297      21.805  -7.351 -21.256  1.00  0.00           C  
ATOM   4595  HE2 LYS   297      22.154  -8.347 -20.985  1.00  0.00           H  
ATOM   4596  HE3 LYS   297      20.773  -7.340 -21.606  1.00  0.00           H  
ATOM   4597  NZ  LYS   297      22.662  -6.571 -22.175  1.00  0.00           N  
ATOM   4598  HZ1 LYS   297      22.742  -6.953 -23.107  1.00  0.00           H  
ATOM   4599  HZ2 LYS   297      22.311  -5.627 -22.245  1.00  0.00           H  
ATOM   4600  HZ3 LYS   297      23.647  -6.597 -21.956  1.00  0.00           H  
ATOM   4601  C   LYS   297      19.625  -7.860 -16.191  1.00  0.00           C  
ATOM   4602  O   LYS   297      20.542  -8.617 -16.406  1.00  0.00           O  
ATOM   4603  N   GLY   298      18.473  -8.127 -15.563  1.00  0.00           N  
ATOM   4604  H   GLY   298      17.748  -7.428 -15.491  1.00  0.00           H  
ATOM   4605  CA  GLY   298      18.008  -9.420 -15.102  1.00  0.00           C  
ATOM   4606  HA2 GLY   298      16.944  -9.343 -14.878  1.00  0.00           H  
ATOM   4607  HA3 GLY   298      18.046  -9.988 -16.031  1.00  0.00           H  
ATOM   4608  C   GLY   298      18.828 -10.132 -13.968  1.00  0.00           C  
ATOM   4609  O   GLY   298      19.994 -10.482 -14.144  1.00  0.00           O  
ATOM   4610  N   LYS   299      18.236 -10.518 -12.828  1.00  0.00           N  
ATOM   4611  H   LYS   299      17.227 -10.457 -12.818  1.00  0.00           H  
ATOM   4612  CA  LYS   299      18.927 -11.377 -11.810  1.00  0.00           C  
ATOM   4613  HA  LYS   299      19.497 -12.085 -12.413  1.00  0.00           H  
ATOM   4614  CB  LYS   299      19.870 -10.534 -10.910  1.00  0.00           C  
ATOM   4615  HB2 LYS   299      20.268  -9.701 -11.490  1.00  0.00           H  
ATOM   4616  HB3 LYS   299      19.274 -10.068 -10.125  1.00  0.00           H  
ATOM   4617  CG  LYS   299      20.977 -11.244 -10.133  1.00  0.00           C  
ATOM   4618  HG2 LYS   299      21.138 -10.619  -9.255  1.00  0.00           H  
ATOM   4619  HG3 LYS   299      20.707 -12.252  -9.818  1.00  0.00           H  
ATOM   4620  CD  LYS   299      22.365 -11.496 -10.779  1.00  0.00           C  
ATOM   4621  HD2 LYS   299      22.386 -12.084 -11.696  1.00  0.00           H  
ATOM   4622  HD3 LYS   299      22.866 -10.580 -11.094  1.00  0.00           H  
ATOM   4623  CE  LYS   299      23.344 -12.028  -9.703  1.00  0.00           C  
ATOM   4624  HE2 LYS   299      24.388 -11.841  -9.956  1.00  0.00           H  
ATOM   4625  HE3 LYS   299      23.095 -11.605  -8.730  1.00  0.00           H  
ATOM   4626  NZ  LYS   299      23.311 -13.520  -9.520  1.00  0.00           N  
ATOM   4627  HZ1 LYS   299      23.822 -13.779  -8.688  1.00  0.00           H  
ATOM   4628  HZ2 LYS   299      22.428 -14.010  -9.535  1.00  0.00           H  
ATOM   4629  HZ3 LYS   299      23.822 -13.900 -10.304  1.00  0.00           H  
ATOM   4630  C   LYS   299      17.844 -12.175 -11.040  1.00  0.00           C  
ATOM   4631  O   LYS   299      16.999 -11.661 -10.261  1.00  0.00           O  
ATOM   4632  N   ILE   300      17.755 -13.511 -11.317  1.00  0.00           N  
ATOM   4633  H   ILE   300      18.463 -13.872 -11.941  1.00  0.00           H  
ATOM   4634  CA  ILE   300      16.777 -14.428 -10.769  1.00  0.00           C  
ATOM   4635  HA  ILE   300      15.900 -13.810 -10.578  1.00  0.00           H  
ATOM   4636  CB  ILE   300      16.312 -15.536 -11.716  1.00  0.00           C  
ATOM   4637  HB  ILE   300      17.190 -16.162 -11.872  1.00  0.00           H  
ATOM   4638  CG2 ILE   300      15.015 -16.172 -11.080  1.00  0.00           C  
ATOM   4639 HG21 ILE   300      15.050 -16.913 -10.282  1.00  0.00           H  
ATOM   4640 HG22 ILE   300      14.361 -15.329 -10.855  1.00  0.00           H  
ATOM   4641 HG23 ILE   300      14.506 -16.735 -11.862  1.00  0.00           H  
ATOM   4642  CG1 ILE   300      15.937 -14.903 -13.022  1.00  0.00           C  
ATOM   4643 HG12 ILE   300      16.806 -14.373 -13.411  1.00  0.00           H  
ATOM   4644 HG13 ILE   300      15.650 -15.722 -13.682  1.00  0.00           H  
ATOM   4645  CD1 ILE   300      14.760 -13.945 -13.207  1.00  0.00           C  
ATOM   4646 HD11 ILE   300      14.896 -12.929 -12.835  1.00  0.00           H  
ATOM   4647 HD12 ILE   300      14.687 -13.807 -14.286  1.00  0.00           H  
ATOM   4648 HD13 ILE   300      13.911 -14.508 -12.819  1.00  0.00           H  
ATOM   4649  C   ILE   300      17.220 -15.024  -9.405  1.00  0.00           C  
ATOM   4650  O   ILE   300      17.809 -16.137  -9.314  1.00  0.00           O  
ATOM   4651  N   ILE   301      17.007 -14.249  -8.339  1.00  0.00           N  
ATOM   4652  H   ILE   301      16.430 -13.453  -8.569  1.00  0.00           H  
ATOM   4653  CA  ILE   301      17.496 -14.614  -7.022  1.00  0.00           C  
ATOM   4654  HA  ILE   301      18.050 -15.553  -7.056  1.00  0.00           H  
ATOM   4655  CB  ILE   301      18.484 -13.684  -6.272  1.00  0.00           C  
ATOM   4656  HB  ILE   301      18.553 -14.143  -5.286  1.00  0.00           H  
ATOM   4657  CG2 ILE   301      19.887 -13.710  -6.880  1.00  0.00           C  
ATOM   4658 HG21 ILE   301      20.225 -14.746  -6.900  1.00  0.00           H  
ATOM   4659 HG22 ILE   301      19.818 -13.360  -7.911  1.00  0.00           H  
ATOM   4660 HG23 ILE   301      20.611 -13.147  -6.292  1.00  0.00           H  
ATOM   4661  CG1 ILE   301      17.987 -12.256  -6.197  1.00  0.00           C  
ATOM   4662 HG12 ILE   301      18.255 -11.720  -7.107  1.00  0.00           H  
ATOM   4663 HG13 ILE   301      16.914 -12.121  -6.057  1.00  0.00           H  
ATOM   4664  CD1 ILE   301      18.664 -11.373  -5.090  1.00  0.00           C  
ATOM   4665 HD11 ILE   301      18.255 -10.363  -5.076  1.00  0.00           H  
ATOM   4666 HD12 ILE   301      18.547 -11.880  -4.133  1.00  0.00           H  
ATOM   4667 HD13 ILE   301      19.732 -11.393  -5.307  1.00  0.00           H  
ATOM   4668  C   ILE   301      16.265 -14.973  -6.182  1.00  0.00           C  
ATOM   4669  O   ILE   301      15.292 -14.187  -6.066  1.00  0.00           O  
ATOM   4670  OXT ILE   301      16.267 -16.136  -5.712  1.00  0.00           O  
TER    4671      ILE   301 
ATOM   4671  C36 MOL   302      13.738  24.541   1.218  1.00  0.00           C  
ATOM   4672  H42 MOL   302      14.074  23.595   0.777  1.00  0.00           H  
ATOM   4673  H43 MOL   302      13.679  24.373   2.300  1.00  0.00           H  
ATOM   4674  H44 MOL   302      14.529  25.280   1.036  1.00  0.00           H  
ATOM   4675  C35 MOL   302      12.425  25.074   0.633  1.00  0.00           C  
ATOM   4676  C37 MOL   302      12.321  26.004  -0.573  1.00  0.00           C  
ATOM   4677  C38 MOL   302      12.149  26.558   0.781  1.00  0.00           C  
ATOM   4678  H47 MOL   302      12.812  27.358   1.103  1.00  0.00           H  
ATOM   4679  H48 MOL   302      11.179  26.785   1.217  1.00  0.00           H  
ATOM   4680  H45 MOL   302      11.486  25.951  -1.266  1.00  0.00           H  
ATOM   4681  H46 MOL   302      13.175  26.262  -1.195  1.00  0.00           H  
ATOM   4682  S   MOL   302      11.096  23.852   0.791  1.00  0.00           S  
ATOM   4683  O8  MOL   302       9.911  24.394   0.184  1.00  0.00           O  
ATOM   4684  O9  MOL   302      11.597  22.570   0.320  1.00  0.00           O  
ATOM   4685  N6  MOL   302      10.914  23.727   2.430  1.00  0.00           N  
ATOM   4686  H41 MOL   302      11.185  22.809   2.761  1.00  0.00           H  
ATOM   4687  C34 MOL   302      10.135  24.430   3.219  1.00  0.00           C  
ATOM   4688  O7  MOL   302       9.774  25.562   2.934  1.00  0.00           O  
ATOM   4689  C31 MOL   302       9.721  23.668   4.422  1.00  0.00           C  
ATOM   4690  C32 MOL   302      10.877  23.359   5.416  1.00  0.00           C  
ATOM   4691  C33 MOL   302       9.796  24.384   5.734  1.00  0.00           C  
ATOM   4692  C39 MOL   302      10.110  25.796   5.912  1.00  0.00           C  
ATOM   4693  F3  MOL   302       9.021  26.520   6.037  1.00  0.00           F  
ATOM   4694  F4  MOL   302      10.637  25.896   7.138  1.00  0.00           F  
ATOM   4695  H49 MOL   302      10.704  26.336   5.166  1.00  0.00           H  
ATOM   4696  H40 MOL   302       9.023  24.024   6.409  1.00  0.00           H  
ATOM   4697  H38 MOL   302      11.905  23.670   5.249  1.00  0.00           H  
ATOM   4698  H39 MOL   302      10.754  22.377   5.865  1.00  0.00           H  
ATOM   4699  N5  MOL   302       8.832  22.532   4.347  1.00  0.00           N  
ATOM   4700  H37 MOL   302       7.847  22.736   4.471  1.00  0.00           H  
ATOM   4701  C30 MOL   302       9.104  21.373   3.750  1.00  0.00           C  
ATOM   4702  O6  MOL   302      10.230  21.026   3.413  1.00  0.00           O  
ATOM   4703  C25 MOL   302       7.826  20.415   3.542  1.00  0.00           C  
ATOM   4704  C26 MOL   302       7.042  20.670   2.175  1.00  0.00           C  
ATOM   4705  C27 MOL   302       5.817  21.476   2.620  1.00  0.00           C  
ATOM   4706  C28 MOL   302       5.523  20.910   3.938  1.00  0.00           C  
ATOM   4707  H33 MOL   302       4.873  21.633   4.446  1.00  0.00           H  
ATOM   4708  H34 MOL   302       4.886  20.019   3.877  1.00  0.00           H  
ATOM   4709  O5  MOL   302       4.745  21.193   1.728  1.00  0.00           O  
ATOM   4710  H32 MOL   302       6.058  22.541   2.721  1.00  0.00           H  
ATOM   4711  C29 MOL   302       7.893  21.418   1.155  1.00  0.00           C  
ATOM   4712  C40 MOL   302       7.166  21.805  -0.122  1.00  0.00           C  
ATOM   4713  H50 MOL   302       7.928  22.063  -0.868  1.00  0.00           H  
ATOM   4714  H51 MOL   302       6.622  22.750   0.003  1.00  0.00           H  
ATOM   4715  H52 MOL   302       6.466  21.021  -0.437  1.00  0.00           H  
ATOM   4716  H35 MOL   302       8.632  20.693   0.793  1.00  0.00           H  
ATOM   4717  H36 MOL   302       8.419  22.333   1.456  1.00  0.00           H  
ATOM   4718  H31 MOL   302       6.694  19.711   1.771  1.00  0.00           H  
ATOM   4719  H30 MOL   302       8.181  19.379   3.606  1.00  0.00           H  
ATOM   4720  N4  MOL   302       6.793  20.608   4.598  1.00  0.00           N  
ATOM   4721  C20 MOL   302       7.086  20.576   5.994  1.00  0.00           C  
ATOM   4722  O4  MOL   302       8.262  20.437   6.335  1.00  0.00           O  
ATOM   4723  C19 MOL   302       5.823  20.426   6.880  1.00  0.00           C  
ATOM   4724  C21 MOL   302       6.041  20.179   8.379  1.00  0.00           C  
ATOM   4725  C22 MOL   302       6.731  18.871   8.616  1.00  0.00           C  
ATOM   4726  H21 MOL   302       7.203  18.796   9.604  1.00  0.00           H  
ATOM   4727  H22 MOL   302       7.554  18.705   7.910  1.00  0.00           H  
ATOM   4728  H23 MOL   302       6.034  18.029   8.533  1.00  0.00           H  
ATOM   4729  C23 MOL   302       4.709  20.134   9.207  1.00  0.00           C  
ATOM   4730  H24 MOL   302       4.154  21.074   9.097  1.00  0.00           H  
ATOM   4731  H25 MOL   302       4.804  19.933  10.281  1.00  0.00           H  
ATOM   4732  H26 MOL   302       3.937  19.453   8.828  1.00  0.00           H  
ATOM   4733  C24 MOL   302       6.960  21.238   8.937  1.00  0.00           C  
ATOM   4734  H27 MOL   302       6.820  21.319  10.022  1.00  0.00           H  
ATOM   4735  H28 MOL   302       6.675  22.230   8.565  1.00  0.00           H  
ATOM   4736  H29 MOL   302       8.012  21.072   8.674  1.00  0.00           H  
ATOM   4737  H20 MOL   302       5.336  21.395   6.714  1.00  0.00           H  
ATOM   4738  N3  MOL   302       4.816  19.399   6.432  1.00  0.00           N  
ATOM   4739  H19 MOL   302       5.109  18.449   6.238  1.00  0.00           H  
ATOM   4740  C18 MOL   302       3.528  19.696   6.214  1.00  0.00           C  
ATOM   4741  O3  MOL   302       3.012  20.774   6.460  1.00  0.00           O  
ATOM   4742  O1  MOL   302       2.920  18.652   5.616  1.00  0.00           O  
ATOM   4743  C1  MOL   302       1.559  18.837   5.377  1.00  0.00           C  
ATOM   4744  C3  MOL   302       0.618  17.871   6.096  1.00  0.00           C  
ATOM   4745  H3  MOL   302      -0.394  18.192   6.328  1.00  0.00           H  
ATOM   4746  H4  MOL   302       1.037  17.437   7.000  1.00  0.00           H  
ATOM   4747  H1  MOL   302       1.251  19.761   4.889  1.00  0.00           H  
ATOM   4748  C2  MOL   302       0.984  17.641   4.704  1.00  0.00           C  
ATOM   4749  H2  MOL   302       1.591  16.740   4.678  1.00  0.00           H  
ATOM   4750  C4  MOL   302      -0.033  17.789   3.588  1.00  0.00           C  
ATOM   4751  H5  MOL   302      -0.609  18.698   3.797  1.00  0.00           H  
ATOM   4752  H6  MOL   302      -0.529  16.811   3.624  1.00  0.00           H  
ATOM   4753  C5  MOL   302       0.615  18.066   2.228  1.00  0.00           C  
ATOM   4754  H7  MOL   302      -0.138  17.793   1.478  1.00  0.00           H  
ATOM   4755  H8  MOL   302       1.411  17.323   2.088  1.00  0.00           H  
ATOM   4756  C6  MOL   302       1.131  19.525   1.868  1.00  0.00           C  
ATOM   4757  H9  MOL   302       1.429  20.068   2.773  1.00  0.00           H  
ATOM   4758  H10 MOL   302       0.267  20.111   1.531  1.00  0.00           H  
ATOM   4759  C7  MOL   302       2.288  19.489   0.820  1.00  0.00           C  
ATOM   4760  H11 MOL   302       2.051  18.687   0.110  1.00  0.00           H  
ATOM   4761  H12 MOL   302       3.137  19.142   1.422  1.00  0.00           H  
ATOM   4762  C8  MOL   302       2.652  20.734  -0.019  1.00  0.00           C  
ATOM   4763  F1  MOL   302       1.763  20.820  -1.035  1.00  0.00           F  
ATOM   4764  F2  MOL   302       3.801  20.566  -0.681  1.00  0.00           F  
ATOM   4765  C9  MOL   302       2.759  22.064   0.789  1.00  0.00           C  
ATOM   4766  N2  MOL   302       1.786  22.956   0.617  1.00  0.00           N  
ATOM   4767  C10 MOL   302       3.636  22.034   1.851  1.00  0.00           C  
ATOM   4768  N1  MOL   302       3.603  23.057   2.734  1.00  0.00           N  
ATOM   4769  C11 MOL   302       2.595  23.984   2.653  1.00  0.00           C  
ATOM   4770  C13 MOL   302       2.381  24.977   3.581  1.00  0.00           C  
ATOM   4771  H13 MOL   302       3.025  25.093   4.448  1.00  0.00           H  
ATOM   4772  C12 MOL   302       1.696  23.949   1.530  1.00  0.00           C  
ATOM   4773  C16 MOL   302       0.680  24.982   1.320  1.00  0.00           C  
ATOM   4774  H15 MOL   302      -0.010  24.935   0.483  1.00  0.00           H  
ATOM   4775  C15 MOL   302       0.551  25.948   2.388  1.00  0.00           C  
ATOM   4776  H14 MOL   302      -0.234  26.690   2.281  1.00  0.00           H  
ATOM   4777  C14 MOL   302       1.356  25.869   3.474  1.00  0.00           C  
ATOM   4778  O2  MOL   302       1.084  26.843   4.477  1.00  0.00           O  
ATOM   4779  C17 MOL   302       1.743  26.780   5.715  1.00  0.00           C  
ATOM   4780  H16 MOL   302       2.834  26.890   5.690  1.00  0.00           H  
ATOM   4781  H17 MOL   302       1.458  25.893   6.295  1.00  0.00           H  
ATOM   4782  H18 MOL   302       1.387  27.691   6.212  1.00  0.00           H  
TER    4783      MOL   302 
ATOM   4783 H14T  MY   303      -7.397 -19.417 -39.221  1.00  0.00           H  
ATOM   4784 C114  MY   303      -7.636 -20.260 -38.569  1.00  0.00           C  
ATOM   4785 H14R  MY   303      -7.768 -21.044 -39.317  1.00  0.00           H  
ATOM   4786 H14S  MY   303      -6.813 -20.461 -37.881  1.00  0.00           H  
ATOM   4787 C113  MY   303      -8.890 -19.872 -37.806  1.00  0.00           C  
ATOM   4788 H13R  MY   303      -8.690 -18.807 -37.674  1.00  0.00           H  
ATOM   4789 H13S  MY   303      -9.801 -20.006 -38.394  1.00  0.00           H  
ATOM   4790 C112  MY   303      -9.042 -20.379 -36.417  1.00  0.00           C  
ATOM   4791 H12R  MY   303      -8.104 -20.207 -35.885  1.00  0.00           H  
ATOM   4792 H12S  MY   303      -9.654 -19.657 -35.872  1.00  0.00           H  
ATOM   4793 C111  MY   303      -9.514 -21.832 -36.400  1.00  0.00           C  
ATOM   4794 H11R  MY   303     -10.592 -21.728 -36.543  1.00  0.00           H  
ATOM   4795 H11S  MY   303      -9.059 -22.540 -37.095  1.00  0.00           H  
ATOM   4796 C110  MY   303      -9.278 -22.446 -35.045  1.00  0.00           C  
ATOM   4797 H10R  MY   303      -8.195 -22.472 -34.906  1.00  0.00           H  
ATOM   4798 H10S  MY   303      -9.650 -21.877 -34.191  1.00  0.00           H  
ATOM   4799  C19  MY   303      -9.871 -23.897 -35.003  1.00  0.00           C  
ATOM   4800  H9R  MY   303     -10.921 -23.779 -35.277  1.00  0.00           H  
ATOM   4801  H9S  MY   303      -9.495 -24.530 -35.810  1.00  0.00           H  
ATOM   4802  C18  MY   303      -9.865 -24.495 -33.541  1.00  0.00           C  
ATOM   4803  H8R  MY   303     -10.257 -23.904 -32.711  1.00  0.00           H  
ATOM   4804  H8S  MY   303     -10.424 -25.433 -33.563  1.00  0.00           H  
ATOM   4805  C17  MY   303      -8.433 -24.950 -33.173  1.00  0.00           C  
ATOM   4806  H7R  MY   303      -8.145 -25.713 -33.899  1.00  0.00           H  
ATOM   4807  H7S  MY   303      -7.707 -24.173 -33.419  1.00  0.00           H  
ATOM   4808  C16  MY   303      -8.351 -25.535 -31.787  1.00  0.00           C  
ATOM   4809  H6R  MY   303      -8.953 -24.925 -31.111  1.00  0.00           H  
ATOM   4810  H6S  MY   303      -8.986 -26.423 -31.806  1.00  0.00           H  
ATOM   4811  C15  MY   303      -6.995 -25.805 -31.026  1.00  0.00           C  
ATOM   4812  H5R  MY   303      -6.495 -24.865 -30.782  1.00  0.00           H  
ATOM   4813  H5S  MY   303      -7.223 -26.335 -30.098  1.00  0.00           H  
ATOM   4814  C14  MY   303      -6.001 -26.624 -31.883  1.00  0.00           C  
ATOM   4815  H4R  MY   303      -6.430 -27.495 -32.382  1.00  0.00           H  
ATOM   4816  H4S  MY   303      -5.591 -25.929 -32.619  1.00  0.00           H  
ATOM   4817  C13  MY   303      -4.820 -27.068 -30.990  1.00  0.00           C  
ATOM   4818  H3R  MY   303      -5.276 -27.360 -30.041  1.00  0.00           H  
ATOM   4819  H3S  MY   303      -4.257 -27.937 -31.334  1.00  0.00           H  
ATOM   4820  C12  MY   303      -3.857 -25.948 -30.659  1.00  0.00           C  
ATOM   4821  H2R  MY   303      -3.491 -25.511 -31.590  1.00  0.00           H  
ATOM   4822  H2S  MY   303      -4.490 -25.108 -30.366  1.00  0.00           H  
ATOM   4823  C11  PC   304      -2.710 -26.112 -29.776  1.00  0.00           C  
ATOM   4824  O12  PC   304      -2.329 -27.143 -29.298  1.00  0.00           O  
ATOM   4825  O11  PC   304      -2.034 -24.894 -29.691  1.00  0.00           O  
ATOM   4826  C1   PC   304      -0.812 -24.783 -28.893  1.00  0.00           C  
ATOM   4827  HR   PC   304      -0.704 -23.786 -28.457  1.00  0.00           H  
ATOM   4828  HS   PC   304      -0.918 -25.474 -28.053  1.00  0.00           H  
ATOM   4829  C2   PC   304       0.441 -25.203 -29.674  1.00  0.00           C  
ATOM   4830  HX   PC   304       0.359 -26.195 -30.125  1.00  0.00           H  
ATOM   4831  C3   PC   304       1.715 -25.100 -28.746  1.00  0.00           C  
ATOM   4832  HA   PC   304       1.781 -26.017 -28.154  1.00  0.00           H  
ATOM   4833  HB   PC   304       2.616 -24.987 -29.354  1.00  0.00           H  
ATOM   4834  O31  PC   304       1.583 -23.960 -27.756  1.00  0.00           O  
ATOM   4835  P31  PC   304       2.092 -24.192 -26.241  1.00  0.00           P  
ATOM   4836  O32  PC   304       3.626 -23.751 -26.285  1.00  0.00           O  
ATOM   4837  C31  PC   304       4.108 -22.394 -26.271  1.00  0.00           C  
ATOM   4838  H1A  PC   304       5.127 -22.370 -26.666  1.00  0.00           H  
ATOM   4839  H1B  PC   304       3.441 -21.779 -26.880  1.00  0.00           H  
ATOM   4840  C32  PC   304       4.028 -21.780 -24.796  1.00  0.00           C  
ATOM   4841  H2A  PC   304       4.158 -20.704 -24.925  1.00  0.00           H  
ATOM   4842  H2B  PC   304       3.041 -21.926 -24.357  1.00  0.00           H  
ATOM   4843  N31  PC   304       4.856 -22.336 -23.695  1.00  0.00           N  
ATOM   4844  C33  PC   304       4.389 -23.660 -23.299  1.00  0.00           C  
ATOM   4845  H3A  PC   304       3.300 -23.727 -23.327  1.00  0.00           H  
ATOM   4846  H3B  PC   304       4.800 -23.696 -22.289  1.00  0.00           H  
ATOM   4847  H3C  PC   304       4.711 -24.549 -23.843  1.00  0.00           H  
ATOM   4848  C34  PC   304       4.634 -21.383 -22.568  1.00  0.00           C  
ATOM   4849  H4A  PC   304       3.679 -20.887 -22.745  1.00  0.00           H  
ATOM   4850  H4B  PC   304       5.423 -20.630 -22.545  1.00  0.00           H  
ATOM   4851  H4C  PC   304       4.500 -21.930 -21.633  1.00  0.00           H  
ATOM   4852  C35  PC   304       6.330 -22.251 -24.002  1.00  0.00           C  
ATOM   4853  H5A  PC   304       6.576 -21.200 -24.159  1.00  0.00           H  
ATOM   4854  H5B  PC   304       6.522 -22.829 -24.907  1.00  0.00           H  
ATOM   4855  H5C  PC   304       6.894 -22.667 -23.167  1.00  0.00           H  
ATOM   4856  O33  PC   304       1.355 -23.345 -25.316  1.00  0.00           O  
ATOM   4857  O34  PC   304       2.094 -25.619 -25.968  1.00  0.00           O  
ATOM   4858  O21  PC   304       0.595 -24.385 -30.846  1.00  0.00           O  
ATOM   4859  C21  PC   304       1.355 -24.736 -31.900  1.00  0.00           C  
ATOM   4860  O22  PC   304       1.924 -25.816 -32.009  1.00  0.00           O  
ATOM   4861 H14T  MY   305       4.232 -21.515 -44.158  1.00  0.00           H  
ATOM   4862 C114  MY   305       4.284 -20.691 -44.873  1.00  0.00           C  
ATOM   4863 H14R  MY   305       4.524 -19.798 -44.292  1.00  0.00           H  
ATOM   4864 H14S  MY   305       5.123 -20.837 -45.558  1.00  0.00           H  
ATOM   4865 C113  MY   305       2.959 -20.516 -45.709  1.00  0.00           C  
ATOM   4866 H13R  MY   305       2.885 -19.520 -46.152  1.00  0.00           H  
ATOM   4867 H13S  MY   305       2.903 -21.241 -46.523  1.00  0.00           H  
ATOM   4868 C112  MY   305       1.709 -20.659 -44.804  1.00  0.00           C  
ATOM   4869 H12R  MY   305       1.509 -19.723 -44.279  1.00  0.00           H  
ATOM   4870 H12S  MY   305       0.865 -20.874 -45.462  1.00  0.00           H  
ATOM   4871 C111  MY   305       1.775 -21.776 -43.728  1.00  0.00           C  
ATOM   4872 H11R  MY   305       1.909 -22.725 -44.251  1.00  0.00           H  
ATOM   4873 H11S  MY   305       2.551 -21.618 -42.976  1.00  0.00           H  
ATOM   4874 C110  MY   305       0.435 -21.820 -42.963  1.00  0.00           C  
ATOM   4875 H10R  MY   305       0.322 -20.840 -42.494  1.00  0.00           H  
ATOM   4876 H10S  MY   305      -0.351 -21.877 -43.718  1.00  0.00           H  
ATOM   4877  C19  MY   305       0.228 -22.866 -41.847  1.00  0.00           C  
ATOM   4878  H9R  MY   305      -0.842 -23.006 -41.676  1.00  0.00           H  
ATOM   4879  H9S  MY   305       0.692 -23.831 -42.060  1.00  0.00           H  
ATOM   4880  C18  MY   305       0.784 -22.259 -40.553  1.00  0.00           C  
ATOM   4881  H8R  MY   305       1.872 -22.197 -40.629  1.00  0.00           H  
ATOM   4882  H8S  MY   305       0.512 -21.245 -40.253  1.00  0.00           H  
ATOM   4883  C17  MY   305       0.443 -23.261 -39.430  1.00  0.00           C  
ATOM   4884  H7R  MY   305      -0.618 -23.507 -39.511  1.00  0.00           H  
ATOM   4885  H7S  MY   305       0.862 -24.262 -39.558  1.00  0.00           H  
ATOM   4886  C16  MY   305       0.760 -22.809 -37.983  1.00  0.00           C  
ATOM   4887  H6R  MY   305       1.840 -22.654 -37.950  1.00  0.00           H  
ATOM   4888  H6S  MY   305       0.238 -21.874 -37.767  1.00  0.00           H  
ATOM   4889  C15  MY   305       0.390 -23.736 -36.819  1.00  0.00           C  
ATOM   4890  H5R  MY   305      -0.686 -23.871 -36.946  1.00  0.00           H  
ATOM   4891  H5S  MY   305       0.785 -24.705 -37.128  1.00  0.00           H  
ATOM   4892  C14  MY   305       0.757 -23.183 -35.430  1.00  0.00           C  
ATOM   4893  H4R  MY   305       1.649 -22.557 -35.501  1.00  0.00           H  
ATOM   4894  H4S  MY   305       0.013 -22.443 -35.127  1.00  0.00           H  
ATOM   4895  C13  MY   305       0.767 -24.254 -34.310  1.00  0.00           C  
ATOM   4896  H3R  MY   305      -0.230 -24.693 -34.225  1.00  0.00           H  
ATOM   4897  H3S  MY   305       1.438 -25.072 -34.580  1.00  0.00           H  
ATOM   4898  C12  MY   305       1.256 -23.685 -32.976  1.00  0.00           C  
ATOM   4899  H2R  MY   305       2.284 -23.348 -33.125  1.00  0.00           H  
ATOM   4900  H2S  MY   305       0.714 -22.799 -32.638  1.00  0.00           H  
TER    4901       MY   305 
ATOM   4901  C12  OL   306      15.428  56.760 -41.227  1.00  0.00           C  
ATOM   4902  H2R  OL   306      16.307  56.228 -41.597  1.00  0.00           H  
ATOM   4903  H2S  OL   306      14.654  56.664 -41.991  1.00  0.00           H  
ATOM   4904  C13  OL   306      15.712  58.307 -40.911  1.00  0.00           C  
ATOM   4905  H3R  OL   306      16.437  58.262 -40.095  1.00  0.00           H  
ATOM   4906  H3S  OL   306      14.790  58.815 -40.622  1.00  0.00           H  
ATOM   4907  C14  OL   306      16.321  59.041 -42.087  1.00  0.00           C  
ATOM   4908  H4R  OL   306      16.236  60.116 -41.914  1.00  0.00           H  
ATOM   4909  H4S  OL   306      17.393  58.834 -42.059  1.00  0.00           H  
ATOM   4910  C15  OL   306      15.756  58.549 -43.488  1.00  0.00           C  
ATOM   4911  H5R  OL   306      15.759  57.461 -43.586  1.00  0.00           H  
ATOM   4912  H5S  OL   306      16.418  58.916 -44.274  1.00  0.00           H  
ATOM   4913  C16  OL   306      14.265  59.028 -43.707  1.00  0.00           C  
ATOM   4914  H6R  OL   306      13.630  58.811 -42.845  1.00  0.00           H  
ATOM   4915  H6S  OL   306      14.270  60.118 -43.761  1.00  0.00           H  
ATOM   4916  C17  OL   306      13.580  58.508 -44.981  1.00  0.00           C  
ATOM   4917  H7R  OL   306      13.266  57.488 -44.752  1.00  0.00           H  
ATOM   4918  H7S  OL   306      12.655  59.078 -45.086  1.00  0.00           H  
ATOM   4919  C18  OL   306      14.341  58.754 -46.303  1.00  0.00           C  
ATOM   4920  H8R  OL   306      14.338  59.814 -46.564  1.00  0.00           H  
ATOM   4921  H8S  OL   306      15.393  58.482 -46.196  1.00  0.00           H  
ATOM   4922  C19  OL   306      13.771  57.908 -47.400  1.00  0.00           C  
ATOM   4923  H9R  OL   306      13.522  56.916 -47.033  1.00  0.00           H  
ATOM   4924 C110  OL   306      13.560  58.068 -48.728  1.00  0.00           C  
ATOM   4925 H10R  OL   306      13.069  57.301 -49.322  1.00  0.00           H  
ATOM   4926 C111  OL   306      14.018  59.292 -49.546  1.00  0.00           C  
ATOM   4927 H11R  OL   306      13.076  59.756 -49.845  1.00  0.00           H  
ATOM   4928 H11S  OL   306      14.617  59.930 -48.893  1.00  0.00           H  
ATOM   4929 C112  OL   306      14.901  58.898 -50.786  1.00  0.00           C  
ATOM   4930 H12R  OL   306      15.817  58.413 -50.443  1.00  0.00           H  
ATOM   4931 H12S  OL   306      14.338  58.234 -51.444  1.00  0.00           H  
ATOM   4932 C113  OL   306      15.131  60.153 -51.615  1.00  0.00           C  
ATOM   4933 H13R  OL   306      15.343  59.987 -52.674  1.00  0.00           H  
ATOM   4934 H13S  OL   306      14.212  60.741 -51.660  1.00  0.00           H  
ATOM   4935 C114  OL   306      16.271  61.030 -51.029  1.00  0.00           C  
ATOM   4936 H14R  OL   306      16.307  60.817 -49.958  1.00  0.00           H
[truncated: 5,053,706 more chars]
